# Supplementary material for: Extensive protein S-nitrosylation associated with human pancreatic ductal adenocarcinoma pathogenesis
Source: Cell Death Dis. 2019 Dec 4;10(12):914. doi: 10.1038/s41419-019-2144-6 (PMC6892852; doi:10.1038/s41419-019-2144-6)
Supplement: Supplementary file 13 — Supplemental Table S3 [file 41419_2019_2144_MOESM13_ESM.xlsx]

## Sheet: PDAC and adjacent tissue list
Supplemental Tabel S3. A list of S-nitrosylated peptides and proteins in PDAC patients.
Accession	Protein name	Annotation	S-nitrosylation sites	PEP	Score	Intensity in Cancer 1	Intensity in Cancer 2	Intensity in Cancer 3	Intensity in Cancer 4	Intensity in Adjacent 1	Intensity in Adjacent 2	Intensity in Adjacent 3	Intensity in Adjacent 4	Identification in PANC-1 cells*	Previous references (PMID)#
A0AVT1	UBA6	Ubiquitin-like modifier-activating enzyme 6	KPNVGC(1)QQDSEELLK	0.0240478	67.095	359030	338000	258000	294150	0	0	0	0
Q86U42	PABPN1L;PABPN1	Embryonic polyadenylate-binding protein 2;Polyadenylate-binding protein 2	VTILC(1)DKFSGHPK	0.00169993	104.43	683880	1227600	779280	663190	166360	161740	172790	315200
A8MT65	ZNF891	Zinc finger protein 891	C(0.998)YSEIGC(0.002)LKHNSIINNYVK	0.0226979	54.368	#	#	#	#	#	#	#	274140
O00154	ACOT7	Cytosolic acyl coenzyme A thioester hydrolase	HC(1)NSQNGER	0.00280146	145.46	337490	238460	306160	227190	0	0	0	0
O00299	CLIC1	Chloride intracellular channel protein 1	KFLDGNELTLADC(1)NLLPK	3.345e-05	118.67	853750	0	826810	0	0	0	0	0		20687582;20519370;20519370;
O00743	PPP6C	Serine/threonine-protein phosphatase 6 catalytic subunit;Serine/threonine-protein phosphatase 6 catalytic subunit, N-terminally processed	LIC(1)RAHQLVHEGYK	0.0307601	46.985	0	129830	#	0	0	0	0	0
O14901	KLF11	Krueppel-like factor 11	RNYVC(1)SFPGCR	0.0343636	60.019	0	0	0	0	#	0	0	137990
O14979	HNRNPDL	Heterogeneous nuclear ribonucleoprotein D-like	FGEVVDC(1)TIKTDPVTGR	0.000101659	109.55	4250600	#	4339500	3031400	0	0	0	0	1	20687582;22126794;
			YHQIGSGKC(1)EIK	2.75213e-05	160.53	155300	263520	237630	125380	0	0	0	0
O15264	MAPK13;MAPK12	Mitogen-activated protein kinase 13;Mitogen-activated protein kinase 12	DLKPGNLAVNEDC(1)ELK	0.0158147	67.326	250310	0	312420	0	0	0	0	0
O15400	STX7	Syntaxin-7	ITQC(1)SVEIQR	0.00542176	109.44	199740	201410	204380	155440	0	0	0	0
O15492	RGS16	Regulator of G-protein signaling 16	LGIFLHKSELGC(1)DTGSTGK	0.0243552	53.255	645440	0	#	0	0	0	0	0
O43175	PHGDH	D-3-phosphoglycerate dehydrogenase	ALVDHENVISC(1)PHLGASTK	0.00250802	81.639	166640	394590	234590	257820	0	0	0	0	1	20695533
O43707	ACTN4;ACTN2;ACTN3;ACTN1	Alpha-actinin-4;Alpha-actinin-2;Alpha-actinin-3;Alpha-actinin-1	C(1)QLEINFNTLQTK	0	322.07	2485500	2548900	2634100	1897500	0	0	0	0		20687582
O60234	GMFG	Glia maturation factor gamma	SDSLVVC(1)EVDPELTEK	0.0139741	72.089	656820	543230	630940	708390	0	0	0	0
O60361	NME2P1;NME2;NME1	Putative nucleoside diphosphate kinase;Nucleoside diphosphate kinase B;Nucleoside diphosphate kinase A	GDFC(1)IQVGR	0.00459652	118.74	1124900	711010	609500	533390	0	0	0	0	1
P30419	NMT1;NMT2	Glycylpeptide N-tetradecanoyltransferase 1;Glycylpeptide N-tetradecanoyltransferase 2	KMVEINFLC(1)VHK	0.00370759	96.665	4971200	#	3335000	2555800	0	0	0	0
O75083	WDR1	WD repeat-containing protein 1	VC(1)ALGGSK	0.00592278	120.62	1862800	2407100	1811800	1615700	#	76031	70449	0
O75116	ROCK2	Rho-associated protein kinase 2	ELKEEC(1)EEKTK	0.00484322	119.68	0	0	118270	0	0	0	0	0
O75131	CPNE3	Copine-3	SSPVEFEC(1)INEK	1.48023e-49	210.08	644470	578090	657290	578530	0	0	0	0		20687582
O75348	ATP6V1G1	V-type proton ATPase subunit G 1	GSC(1)STEVEKETQEK	3.60365e-194	272.03	322770	340950	269990	196960	0	0	0	0
O75367	H2AFY	Core histone macro-H2A.1	FVIHCNSPVWGADKC(1)EELLEK	0.0260495	63.488	0	1756000	1199800	1268600	0	0	0	0
O75369	FLNB	Filamin-B	IEYNDQNDGSC(1)DVK	0.0169835	80.69	0	0	91370	85202	0	0	0	0		19483679
			SSFLVDC(1)SK	1.34579e-09	136.27	0	476080	604930	632430	0	0	0	0
			SSTETC(1)YSAIPK	0.000622386	123.63	809840	994990	537970	515760	163790	199220	180990	264440	1
			VAVTEGC(1)QPSRVQAQGPGLK	4.03638e-07	160.75	399720	328110	324550	387520	0	0	0	0	1
O75390	CS	Citrate synthase, mitochondrial	GFSIPEC(1)QK	0.023019	89.752	359260	275700	605520	0	0	0	0	0		17683036; 22126794;
O75569	PRKRA	Interferon-inducible double-stranded RNA-dependent protein kinase activator A	VTVGDITC(1)TGEGTSK	1.49136e-05	133.05	219830	0	158280	149900	0	0	0	0
O75828	CBR3	Carbonyl reductase [NADPH] 3	AFENC(1)SEDLQER	0.00441615	101.35	0	204760	221990	0	0	0	0	0
O75874	IDH1	Isocitrate dehydrogenase [NADP] cytoplasmic	C(1)ATITPDEK	2.02734e-07	159.04	230380	0	197930	184130	0	0	0	0
Q13177	PAK2;PAK3;PAK1	Serine/threonine-protein kinase PAK 2;PAK-2p27;PAK-2p34;Serine/threonine-protein kinase PAK 3;Serine/threonine-protein kinase PAK 1	LTDFGFC(1)AQITPEQSK	1.69686e-06	166.7	1171800	1260600	973500	819530	0	0	0	0
O95372	LYPLA2	Acyl-protein thioesterase 2	YIC(1)PHAPR	0.0252829	91.584	205580	0	107790	93749	0	0	0	0
O95436	SLC34A2	Sodium-dependent phosphate transport protein 2B	ACCLLC(0.023)DC(0.976)PK	0.0289933	53.751	137770	209290	0	137200	0	0	0	0
O95571	ETHE1	Persulfide dioxygenase ETHE1, mitochondrial	TDFQQGC(1)AK	0.0212587	91.069	148280	132510	137890	145790	#	0	0	0		22126794
O95925			MLSKAHGC(1)K	0.0333894	44.349	0	0	0	94181	0	0	0	0
P00338	LDHA;LDHAL6A;LDHC	L-lactate dehydrogenase A chain;L-lactate dehydrogenase A-like 6A;L-lactate dehydrogenase C chain	VIGSGC(1)NLDSAR	0.000242714	128.88	3368500	1965300	3849700	2583200	66483	0	0	0	1	17683036
P00441	SOD1	Superoxide dismutase [Cu-Zn]	HVGDLGNVTADKDGVADVSIEDSVISLSGDHC(1)IIGR	5.70502e-06	56.483	450630	1104900	0	0	0	0	0	0	1
P00492	HPRT1	Hypoxanthine-guanine phosphoribosyltransferase	SYC(1)NDQSTGDIK	0.000764084	121.61	190820	0	0	169810	0	0	0	0
P00558	PGK1	Phosphoglycerate kinase 1	DVLFLKDC(1)VGPEVEK	8.02616e-05	160.88	1022300	558860	659710	924220	195310	183600	153410	0	1	17683036
			FC(1)LDNGAK	0.000878572	143.11	1171900	790640	1088800	#	0	0	0	0	1
			GCITIIGGGDTATC(0.992)C(0.008)AK	8.6359e-83	228.93	1215100	553190	781680	561150	0	0	0	0
P00738	HP;HPR	Haptoglobin;Haptoglobin alpha chain;Haptoglobin beta chain;Haptoglobin-related protein	AVGDKLPECEAVC(1)GKPK	6.559e-05	110.22	475970	224420	240300	353190	0	0	84518	0
P01602	IGKV1-5	Ig kappa chain V-I region HK102	C(1)DIQMTQSPSTLSASVGDR	0.0116385	56.851	0	0	0	0	0	177090	0	0
P01876	IGHA1	Ig alpha-1 chain C region	DLCGCYSVSSVLPGC(1)AEPWNHGK	5.7955e-09	105.5	8111400	8572400	8331900	#	0	0	0	0
P04049	RAF1	RAF proto-oncogene serine/threonine-protein kinase	NGMSLHDC(1)LMK	0.0177603	72.879	0	115970	134350	0	0	0	0	0
P04075	ALDOA;ALDOC	Fructose-bisphosphate aldolase A;Fructose-bisphosphate aldolase C	C(1)AQYKKDGADFAK	0.00221865	158.08	281690	374610	182110	213190	0	0	0	0		17683036; 22126794;
			YASIC(1)QQNGIVPIVEPEILPDGDHDLK	6.49183e-12	95.052	705060	819910	0	720100	0	0	0	0	1
P04083	ANXA1	Annexin A1	ILVALC(1)GGN	0.00100661	139.92	1458800	904410	1122100	792200	0	0	0	0		20695533; 20140087; 20687582; 20519370; 20519370;
P05109	S100A8	Protein S100-A8;Protein S100-A8, N-terminally processed	LLETEC(1)PQYIRK	2.47257e-27	192.26	437070	662290	361770	381930	0	0	0	0		18832721; 20919939;
P05388	RPLP0;RPLP0P6	60S acidic ribosomal protein P0;60S acidic ribosomal protein P0-like	AGAIAPC(1)EVTVPAQNTGLGPEK	1.93198e-08	109.13	1104600	770420	1487300	1833700	0	0	0	0		20687582; 22126794;
P06400	RB1	Retinoblastoma-associated protein	HLDQIMMC(1)SMYGICKVK	0.0316396	44.925	110940	256560	0	0	0	0	0	0
P06733	ENO1	Alpha-enolase	SCNC(1)LLLK	0.00476902	130.27	823420	367370	589450	833400	0	0	0	0		16404723; 17683036; 20695533; 20519370; 22126794;
P06753	TPM3	Tropomyosin alpha-3 chain	C(1)TKEEHLCTQR	0.0057118	110.54	191820	134510	99603	126870	0	0	0	0	1	18992711; 19447776;
P07195	LDHB	L-lactate dehydrogenase B chain	VIGSGC(1)NLDSAR	0.00106552	119.03	3368500	1965300	3849700	2583200	66483	0	0	0	1	16404723; 17683036;
P07437	TUBB;TUBB4A;TUBB2B;TUBB2A;TUBB8;TUBB4B	Tubulin beta chain;Tubulin beta-4A chain;Tubulin beta-2B chain;Tubulin beta-2A chain;Tubulin beta-8 chain;Tubulin beta-8 chain-like protein LOC260334;Tubulin beta-4B chain	TAVC(1)DIPPR	0.00588272	114.5	575930	416550	412580	261360	249730	301880	370780	357750	1
P07814	EPRS	Bifunctional glutamate/proline--tRNA ligase;Glutamate--tRNA ligase;Proline--tRNA ligase	SLCIPFKPLC(1)ELQPGAK	0.0165073	63.062	632130	696770	858770	1012200	0	0	0	0		20687582; 22126794;
P07858	CTSB	Cathepsin B;Cathepsin B light chain;Cathepsin B heavy chain	ILRGQDHC(1)GIESEVVAGIPR	1.68641e-23	188.13	4076500	#	4480900	4807700	0	0	0	0		22126794;
P08133	ANXA6	Annexin A6	QRQEVC(1)QSYK	8.91355e-34	205.59	957250	513970	617150	503470	0	0	0	0
P08134	RHOC;RHOA	Rho-related GTP-binding protein RhoC;Transforming protein RhoA	HFC(1)PNVPIILVGNK	0.00351019	95.094	1761800	1607200	1488100	1018200	0	0	0	0	1
			ISAFGYLEC(1)SAK	0.000265088	141.88	3464700	2706700	2562600	2804300	0	0	0	0
			LVIVGDGAC(1)GK	4.48926e-13	181.53	1836100	1290900	1541800	1466000	0	0	0	82648
P08708	RPS17	40S ribosomal protein S17	VC(1)EEIAIIPSKK	2.65425e-13	182.64	420770	255640	222300	254990	0	95807	0	208090		22126794;
P08865	RPSA	40S ribosomal protein SA	YVDIAIPC(1)NNK	0.000954072	118.5	2240600	1242500	1374800	1322500	0	0	0	0
P09211	GSTP1	Glutathione S-transferase P	ASC(1)LYGQLPK	5.03422e-45	215.88	#	#	#	#	4091200	5196400	4603800	#	1	20687582; 20519370; 11533048; 16597834; 24397869;
P09382	LGALS1	Galectin-1	DSNNLC(1)LHFNPR	0.0229023	81.338	0	0	490030	0	0	0	0	0		20687582; 22126794;
			FNAHGDANTIVC(1)NSKDGGAWGTEQR	6.46641e-79	231.66	1336700	1642300	#	2033800	0	0	0	0	1
P09429	HMGB1	High mobility group protein B1	RPPSAFFLFC(1)SEYRPK	2.1105e-09	170.74	3928300	3156100	4847600	2359400	881860	152050	0	1164000
P09471	GNAO1	Guanine nucleotide-binding protein G(o) subunit alpha	MGC(1)TLSAEER	0.0305844	48.794	0	0	0	0	#	550070	#	#
P09651	HNRNPA1	Heterogeneous nuclear ribonucleoprotein A1;Heterogeneous nuclear ribonucleoprotein A1, N-terminally processed	YHTVNGHNC(1)EVRK	1.42592e-07	172.27	456190	786180	782440	715720	0	0	0	0
P09960	LTA4H	Leukotriene A-4 hydrolase	AILPC(1)QDTPSVK	0.0147849	87.298	470670	302030	406610	381170	0	0	0	0	1
P10155	TROVE2	60 kDa SS-A/Ro ribonucleoprotein	GC(1)EVIQEIK	2.16277e-28	204.03	323070	202520	245060	237330	0	0	0	0
P10644	PRKAR1A	cAMP-dependent protein kinase type I-alpha regulatory subunit;cAMP-dependent protein kinase type I-alpha regulatory subunit, N-terminally processed	VLGPC(1)SDILK	0.00977693	98.582	2277900	1434000	2183400	1907100	0	0	0	0
P10768	ESD	S-formylglutathione hydrolase	VFEHDSVELNC(1)K	3.20693e-90	232.72	1071000	1698900	1116300	926420	0	0	0	0
P12004	PCNA	Proliferating cell nuclear antigen	DLSHIGDAVVISC(1)AKDGVK	1.42882e-05	134.13	1475300	1328900	1018000	897650	0	0	0	0	1	20519370; 22126794;
P13489	RNH1	Ribonuclease inhibitor	DLC(1)GIVASK	0.00136372	139.97	1178900	622860	#	846020	0	0	0	0		20687582;
			SNELGDVGVHC(1)VLQGLQTPSCK	0.00230963	65.855	0	1190200	0	938620	0	0	0	0
P13639	EEF2	Elongation factor 2	STLTDSLVC(1)K	0.00119848	124.08	#	#	483170	439480	0	0	0	0	1	16404723; 16648260; 17683036; 20519370; 22126794;
P13693	TPT1	Translationally-controlled tumor protein	EIADGLC(1)LEVEGK	0.000348269	157.97	987160	636550	902320	0	0	0	0	0	1	20519370
P13796	LCP1;PLS3	Plastin-2;Plastin-3	ALENDPDC(1)R	0.00200164	125.82	1133100	418750	539870	586820	0	0	0	0	1	20695533
			KLENC(1)NYAVELGKNQAK	1.48207e-08	166.04	#	#	1914200	#	0	0	0	0
P13797	PLS3	Plastin-3	KLENC(1)NYAVELGKHPAK	0.00459786	85.576	340750	351330	245600	169080	0	0	0	0		14871481;
P13861	PRKAR2A	cAMP-dependent protein kinase type II-alpha regulatory subunit	RVSVC(1)AETYNPDEEEEDTDPR	0.00143219	70.907	136830	270640	262270	0	0	0	0	205650		17683036;
P14174	MIF	Macrophage migration inhibitory factor	SYSKLLC(1)GLLAER	0.0102767	98.105	447710	338320	431000	296390	0	0	0	0
P14550	AKR1A1	Alcohol dehydrogenase [NADP(+)]	AASC(1)VLLHTGQK	1.01147e-05	159.34	3161600	2710800	2737000	2349100	240010	0	280850	0
			HIDC(1)AAIYGNEPEIGEALKEDVGPGK	7.67858e-35	133.51	1973200	1130100	995310	1281200	0	0	0	0
			KVIC(1)IPK	0.0328161	83.287	145420	0	71461	89469	0	0	0	0
P14618	PKM	Pyruvate kinase PKM	C(0.937)C(0.063)SGAIIVLTK	3.31611e-05	157.96	4407300	3760700	1263200	3082800	#	0	0	0	1	17683036; 20519370; 25040305;
			C(0.217)C(0.783)SGAIIVLTK	3.31611e-05	157.96	4407300	3760700	3401200	707400	#	0	0	0	1
			NIC(1)KVVEVGSK	3.43969e-44	208.6	827810	#	834150	534520	6287200	#	#	0	1
			NTGIIC(1)TIGPASR	1.39332e-92	238.01	#	#	5158000	4319900	0	0	0	0	1
P14625	HSP90B1	Endoplasmin	IKC(1)DKEK	0.0280734	94.262	2065600	#	1522600	1348900	#	#	3578800	0		16404723; 17683036; 19673540; 20519370;
P14866	HNRNPL	Heterogeneous nuclear ribonucleoprotein L	LC(1)FSTAQHAS	0.00119848	124.08	811670	919600	723220	432710	0	0	0	0
P14868	DARS	Aspartate--tRNA ligase, cytoplasmic	IGSC(1)TQQDVELHVQK	1.27548e-20	190.78	1536400	958160	975890	1325100	0	0	0	0
P15121	AKR1B1	Aldose reductase	HIDC(1)AHVYQNENEVGVAIQEK	1.2001e-07	110.44	380740	0	0	262310	0	0	0	0		11306076; 19061876;
			YKPAVNQIEC(1)HPYLTQEK	0.0275154	54.953	496860	0	0	445720	0	0	0	0
P15153	RAC2;RAC3;RHOG;RHOJ;RHOQ;CDC42;RAC1	Ras-related C3 botulinum toxin substrate 2;Ras-related C3 botulinum toxin substrate 3;Rho-related GTP-binding protein RhoG;Rho-related GTP-binding protein RhoJ;Rho-related GTP-binding protein RhoQ;Cell division control protein 42 homolog;Ras-related C3 botulinum toxin substrate 1	C(1)VVVGDGAVGK	2.05911e-07	164.46	944930	577640	577070	514070	0	0	0	0		22126794 ;
			HHC(1)PSTPIILVGTK	0.0223416	72.321	274270	441630	311460	302160	0	0	0	0
			YLEC(1)SALTQR	2.0119e-14	177.7	743540	470990	432670	423690	0	0	0	0
P15621	ZNF44	Zinc finger protein 44	ETIRNLNC(1)IGMK	0.0347726	42.243	#	#	#	#	0	0	0	91768
P15880	RPS2	40S ribosomal protein S2	GC(1)TATLGNFAK	3.13142e-05	146.79	1505900	#	1207500	892940	210110	0	0	277470
			IGKPHTVPC(1)K	0.000150939	105.52	0	369350	257090	221370	0	0	52065	0
P16152	CBR1	Carbonyl reductase [NADPH] 1	SC(1)SPELQQK	2.40501e-28	203.57	1613000	1117200	1011700	1060200	79523	0	0	0	1
P16233	PNLIP	Pancreatic triacylglycerol lipase	ITGLDPAEPC(1)FQGTPELVRLDPSDAK	0.00258453	58.015	945560	1719700	0	1055300	2168300	1807600	2273400	4097200
P16234	PDGFRA	Platelet-derived growth factor receptor alpha	QGFNGTFTVGPYIC(1)EATVK	0.0260981	56.851	0	0	0	0	#	452330	#	#
P16278	GLB1	Beta-galactosidase	TTLPQDC(1)SNPAPLSSPLNGVHDR	3.84518e-16	124.82	850100	573750	694990	934030	0	0	0	0
P17655	CAPN2	Calpain-2 catalytic subunit	WNDNC(1)PSWNTIDPEERER	5.39523e-06	114.63	3823000	4369200	3747400	2798000	0	0	0	0	1	10942731; 22126794;
P17980	PSMC3	26S protease regulatory subunit 6A	C(1)TDDFNGAQCK	0.00138473	111.06	0	0	0	108870	0	0	0	0
P17987	TCP1	T-complex protein 1 subunit alpha	IC(1)DDELILIK	1.28636e-09	143.01	1317100	1015700	895690	602430	0	0	0	0	1	17683036; 20687582; 22126794;
			SLHDALC(1)VVK	0.0105045	92.838	196090	129560	195110	0	0	0	0	0
P18669	PGAM1	Phosphoglycerate mutase 1	YADLTEDQLPSC(1)ESLKDTIAR	0.00235447	70.114	1561000	2167100	2138800	2052800	0	0	0	0	1	17683036;
P19338	NCL	Nucleolin	EALNSC(1)NK	0.0091051	110.12	1449500	971720	969020	1461700	163120	0	101790	142950		20695533;
P19971	TYMP	Thymidine phosphorylase	ALC(1)SGSPAER	0.000945395	125.16	631830	753270	679100	674820	0	0	0	0
P21266	GSTM3	Glutathione S-transferase Mu 3	LC(1)YSSDHEK	0.0305749	82.426	164720	0	0	84214	84035	0	0	0		17683036;
P21291	CSRP1	Cysteine and glycine-rich protein 1	C(1)SQAVYAAEKVIGAGK	0.0293967	64.313	0	0	947240	0	0	0	0	0
P21333	FLNA	Filamin-A	AHVVPC(1)FDASKVK	0.000168584	117.02	271610	678850	611730	304660	0	0	0	0	1	19483679; 20687582; 22126794;
			DGSC(1)GVAYVVQEPGDYEVSVK	2.38339e-05	97.384	0	975270	1457700	2186000	0	0	0	0
			IEC(1)DDKGDGSCDVR	2.95329e-148	259.75	2326700	#	1882100	2780900	0	0	0	0	1
			TPC(1)EEILVK	0.0183134	95.352	277690	0	0	119640	0	0	0	0
			VGTEC(1)GNQK	6.11787e-23	200.16	#	#	4223700	#	0	0	0	67445
			VQVQDNEGC(1)PVEALVK	3.09442e-29	194.98	1978000	1699300	1672000	1800300	0	0	0	0
P22102	GART	Trifunctional purine biosynthetic protein adenosine-3;Phosphoribosylamine--glycine ligase;Phosphoribosylformylglycinamidine cyclo-ligase;Phosphoribosylglycinamide formyltransferase	QVLVAPGNAGTAC(1)SEK	0.0186912	86.288	234380	243680	245430	196540	0	0	0	0		22126794;
P22314	UBA1	Ubiquitin-like modifier-activating enzyme 1	DNPGVVTC(1)LDEAR	0.0135083	95.273	0	0	0	303990	0	0	0	0	1
P23381	WARS	Tryptophan--tRNA ligase, cytoplasmic;T1-TrpRS;T2-TrpRS	GIFGFTDSDC(1)IGK	2.75085e-128	254.83	1341200	1263000	1437600	1021600	0	0	0	0
P23396	RPS3	40S ribosomal protein S3	GC(1)EVVVSGK	7.87403e-05	161.02	1124200	1087100	1293900	1146200	#	#	1001900	#	1	22126794;
P23528	CFL1	Cofilin-1	AVLFC(1)LSEDKK	0.000183876	148.69	1774400	994040	1898600	1391500	0	0	0	0	1	16404723; 20695533; 20687582; 20519370; 22126794;
			LTGIKHELQANC(1)YEEVKDR	9.02825e-11	151.31	2139400	#	4002100	2417300	0	0	0	0	1
P25398	RPS12	40S ribosomal protein S12	LVEALC(1)AEHQINLIKVDDNK	0.00452704	69.024	908780	0	1757300	0	0	0	0	0
P26583	HMGB2	High mobility group protein B2	RPPSAFFLFC(1)SEHRPK	0.00649516	83.729	2197100	0	3055100	3265900	0	202180	341760	626640
P27348	YWHAQ	14-3-3 protein theta	YLAEVAC(1)GDDRK	9.51016e-09	174.86	579780	719940	607120	672920	0	0	0	0	1	14871481; 16648260; 20695533; 20687582; 22126794;
P27695	APEX1	DNA-(apurinic or apyrimidinic site) lyase;DNA-(apurinic or apyrimidinic site) lyase, mitochondrial	QC(1)PLKVSYGIGDEEHDQEGR	0.0326175	45.916	0	309070	0	0	0	0	0	0		17403694;
P28838	LAP3	Cytosol aminopeptidase	QVVDC(1)QLADVNNIGK	4.45485e-93	234.49	1397700	727400	683130	656820	0	0	0	0		17683036;
P29350	PTPN6	Tyrosine-protein phosphatase non-receptor type 6	GLDC(1)DIDIQK	0.000190439	140.14	462830	330200	413690	415460	0	0	66904	0		15684422; 24960080;
P29401	TKT	Transketolase	CEAFGWHAIIVDGHSVEELC(1)K	9.70072e-10	114.99	1005300	1125300	0	0	0	0	0	0		20519370; 20519370;
P29466	CASP1	Caspase-1;Caspase-1 subunit p20;Caspase-1 subunit p10	LC(1)SLEEAQR	0.00900337	104.44	276930	184170	343090	138850	0	0	0	0		11046058;
			NC(1)PSLKDKPK	0.0268235	105.1	110290	0	135620	0	0	0	0	0
P30041	PRDX6	Peroxiredoxin-6	DINAYNC(1)EEPTEKLPFPIIDDRNR	1.95122e-08	107.72	2192800	1216900	2010200	2134700	596290	513990	599240	1259500		20687582; 20519370; 22126794;
P30050	RPL12	60S ribosomal protein L12	C(1)TGGEVGATSALAPK	1.08099e-77	225.55	1035300	687230	718970	614040	#	#	#	#		22126794;
			EILGTAQSVGC(1)NVDGR	3.66885e-06	133.88	252090	149370	179920	170650	0	0	0	0
P30101	PDIA3	Protein disulfide-isomerase A3	VDC(1)TANTNTCNK	0.0126186	92.943	165120	139100	0	62657	0	0	0	0		17683036; 19447776; 22126794; 22801553;
P30876	POLR2B	DNA-directed RNA polymerase II subunit RPB2	STYC(1)LLNGLTDR	0.00817413	94.309	#	#	#	#	749400	664200	0	696120
P31146	CORO1A	Coronin-1A	HVFGQPAKADQC(1)YEDVR	0.0186411	64.04	257210	0	0	0	0	0	0	0
			VSQTTWDSGFC(1)AVNPK	6.74936e-95	238.01	2623600	1532400	2668000	1520100	0	0	0	0
P31943	HNRNPH1	Heterogeneous nuclear ribonucleoprotein H;Heterogeneous nuclear ribonucleoprotein H, N-terminally processed	FFSDC(1)KIQNGAQGIR	0.0339305	52.071	415140	342900	273950	278180	0	0	0	0		22126794;
P31947	SFN	14-3-3 protein sigma	GAVEKGEELSC(1)EER	0.000437831	145.83	365350	534030	516470	487580	0	0	0	0	1	20687582;
P31948	STIP1	Stress-induced-phosphoprotein 1	ALDLDSSC(1)KEAADGYQR	0.0268173	58.817	0	431810	285940	454870	0	0	0	0	1	20624402;
			AYEDGC(1)K	0.0245463	118.69	683360	665230	766410	707380	0	0	0	0	1
P32321	DCTD	Deoxycytidylate deaminase	SEVSC(1)KK	0.0254063	86.512	4218800	#	#	#	94197	0	107120	109410	1
P32455	GBP1;GBP3	Interferon-induced guanylate-binding protein 1;Guanylate-binding protein 3	RDDFC(1)KQNQEASSDR	0.00421771	92.952	591440	521010	346700	723950	0	0	0	0
P32456	GBP2	Interferon-induced guanylate-binding protein 2	RDDFC(1)KQNSK	0.0273978	114.86	268960	301110	0	183690	0	0	0	0
P33176	KIF5B	Kinesin-1 heavy chain	ADLAEC(1)NIK	0.0154759	82.75	732630	0	693570	433880	0	0	76791	0		22126794;
			C(1)ELPKLEK	0.0283247	116.9	276140	143150	166450	163580	0	0	0	0
			KC(1)EEEIAKLYK	0.00187702	147.29	732170	567110	861980	652630	0	59843	0	89696	1
P33316	DUT	Deoxyuridine 5'-triphosphate nucleotidohydrolase, mitochondrial	IAQLIC(1)ER	0.0263315	90.709	511750	478020	580570	341690	0	0	0	0	1	20695533
P35579	MYH9	Myosin-9	C(1)IIPNHEKK	0.000800482	134.81	1138000	638330	631890	393640	0	0	0	0		16648260; 20687582; 22126794;
			VEEEEERC(1)QHLQAEKK	2.38359e-06	161.9	#	#	#	4025600	349180	379420	332320	302520	1
			KQELEEIC(1)HDLEARVEEEEER	2.62887e-09	112.82	3567700	4439600	3398700	3941800	0	0	0	0	1
			QSAC(1)NLEKK	0.000785365	133.23	3661200	#	#	#	880720	687310	748150	956150	1
P35580	MYH10;MYH11	Myosin-10;Myosin-11	C(1)IIPNHEK	0.000800482	134.81	1193400	840960	0	611860	0	0	0	0	1
			IAEC(1)SSQLAEEEEKAK	0.00122516	101.04	499440	371690	431360	370500	0	0	0	0
			NKQGLETDNKELAC(1)EVK	0.00322493	90.561	314110	424480	359480	0	0	0	0	0
P35749	MYH11	Myosin-11	LC(1)TEQGSHPK	0.000251842	128.12	392360	721390	458870	546180	0	0	0	0
P37837	TALDO1	Transaldolase	ALAGC(1)DFLTISPK	0.000345932	149.33	2774300	#	2664200	1824300	0	240160	0	0		17683036;
P38398	BRCA1	Breast cancer type 1 susceptibility protein	EPVSTKC(0.999)DHIFC(0.001)KFCMLK	0.0308849	55.755	0	169060	0	0	0	0	0	0
P39023	RPL3	60S ribosomal protein L3	TVFAEHISDEC(1)K	0.000832704	120.63	192770	194160	280910	239620	0	0	0	0		22126794;
P40306	PSMB10	Proteasome subunit beta type-10	ATNDSVVADKSC(1)EK	0.0045138	122.18	240070	0	98423	115610	0	0	0	0
P40763	STAT3	Signal transducer and activator of transcription 3	YC(1)RPESQEHPEADPGSAAPYLK	0.0288539	45.413	202850	286670	0	175960	0	0	0	0	1	28162277; 24063605;
P40925	MDH1	Malate dehydrogenase, cytoplasmic	VIVVGNPANTNC(1)LTASK	5.30088e-17	182.41	1313900	671000	990930	892550	0	0	0	0	1	17683036;
P41091	EIF2S3	Eukaryotic translation initiation factor 2 subunit 3	SC(1)GSSTPDEFPTDIPGTK	5.70228e-68	217.12	863100	780420	716360	865260	0	0	0	0
P61163	ACTR1A;ACTR1B	Alpha-centractin;Beta-centractin	YC(1)FPNYVGRPK	1.20967e-05	147.75	992930	596380	903010	733860	0	317970	316800	224730	1	22126794
P42224	STAT1	Signal transducer and activator of transcription 1-alpha/beta	SLEDLQDEYDFKC(1)K	1.07791e-91	233.13	3060900	0	2494100	2565500	0	0	0	0
P42765	ACAA2	3-ketoacyl-CoA thiolase, mitochondrial	ISREEC(1)DKYALQSQQR	0.000884269	105	260470	297630	253060	288790	0	0	0	0
P43490	NAMPT	Nicotinamide phosphoribosyltransferase	VYSYFEC(1)REK	0.0241364	107.01	249420	242660	189380	276570	0	0	0	0		17683036 ;
P46779	RPL28	60S ribosomal protein L28	NC(1)SSFLIK	0.032141	86.833	1668700	1298300	1517200	0	0	0	0	0		22126794;
P46782	RPS5	40S ribosomal protein S5;40S ribosomal protein S5, N-terminally processed	KAQC(1)PIVER	0.0133968	103.74	#	1027000	1106900	1028400	0	0	0	240450		20687582; 24397869; 25040305;
P46940	IQGAP1	Ras GTPase-activating-like protein IQGAP1	QNVAYEYLC(1)HLEEAK	1.40799e-05	134.49	756040	0	525720	0	0	0	0	0		22126794;
			SPDVGLYGVIPEC(1)GETYHSDLAEAK	8.66257e-09	93.255	3567200	4148600	3152500	2766700	0	0	0	0	1
P46952	HAAO	3-hydroxyanthranilate 3,4-dioxygenase	TQGSVALSVTQDPAC(1)KKPLG	0.00581431	70.783	445890	0	396710	369200	166000	207340	123850	258930
P47756	CAPZB	F-actin-capping protein subunit beta	GC(1)WDSIHVVEVQEK	2.15144e-49	208.74	1959100	2101300	2447000	0	0	0	0	0	1	20695533;
P48304	REG1B	Lithostathine-1-beta	SWDTGSPSSANAGYC(0.008)ASLTSC(0.992)SGFKK	9.98283e-06	76.693	5283700	2875900	4141100	2775900	0	0	0	0
P48643	CCT5	T-complex protein 1 subunit epsilon	IAILTC(1)PFEPPKPK	0.000972567	145.46	2548200	#	#	2467300	#	#	1938000	2041000	1	17683036; 22126794;
P48735	IDH2	Isocitrate dehydrogenase [NADP], mitochondrial	C(1)ATITPDEARVEEFKLK	0.0250498	65.472	1815600	1691700	1728600	1531100	0	0	0	0
P49189	ALDH9A1	4-trimethylaminobutyraldehyde dehydrogenase	VLC(1)GGDIYVPEDPKLK	9.629e-05	160.18	724620	432860	0	0	561960	560110	714170	669510		17683036;
P49407	ARRB1	Beta-arrestin-1	AFC(1)AENLEEK	0.00146576	122.94	212860	0	203250	174930	0	0	0	0
P49411	TUFM	Elongation factor Tu, mitochondrial	KGDEC(1)ELLGHSK	4.7715e-08	169.21	993540	789580	544090	860920	0	0	0	0
P49458	SRP9	Signal recognition particle 9 kDa protein	HSDGNLC(1)VK	0.0039213	120.87	407080	529080	393660	365950	0	0	0	0
			VTDDLVC(1)LVYKTDQAQDVK	1.59642e-10	156.29	2181000	3545400	0	2477500	0	0	0	0
P50135	HNMT	Histamine N-methyltransferase	VQAQYPGVC(1)INNEVVEPSAEQIAK	4.77929e-12	110.64	2660400	2006300	2471400	2632200	0	0	0	0
P50213	IDH3A	Isocitrate dehydrogenase [NAD] subunit alpha, mitochondrial	EVAESC(1)KDIK	0.0229068	109.11	395120	323260	287950	228710	0	93281	0	67171
P50238	CRIP1	Cysteine-rich protein 1	MPKC(0.108)PKC(0.892)NK	0.0343032	62.717	0	0	0	0	216880	#	#	#
P50395	GDI2	Rab GDP dissociation inhibitor beta	TYDATTHFETTC(1)DDIKNIYK	0.000198569	115.12	819250	627000	666160	529510	0	0	0	0	1	20687582;
P50440	GATM	Glycine amidinotransferase, mitochondrial	AENAC(1)VPPFTIEVK	0.000722987	151.55	#	1427700	2100100	1421600	0	0	0	0
			NSC(1)AADDKATEPLPK	5.14603e-110	246.63	731190	693330	748910	517170	#	#	#	#
P50851	LRBA	Lipopolysaccharide-responsive and beige-like anchor protein	HAEFESLC(1)AQYSADKREDEK	0.0356436	43.208	0	190510	0	0	0	0	0	0		19483679;
P50914	RPL14	60S ribosomal protein L14	ALVDGPC(1)TQVR	0.000198919	131.5	359030	394350	0	349300	0	0	0	0	1
P50991	CCT4	T-complex protein 1 subunit delta	ITGC(1)ASPGK	0.0081743	107.01	567890	327850	458530	387760	#	0	135690	104960	1	22126794;
P51580	TPMT	Thiopurine S-methyltransferase	C(1)LEKVDAFEER	0.018274	101.3	827390	635100	1064700	0	#	#	#	2170800
P51808	DYNLT3	Dynein light chain Tctex-type 3	HC(1)DEVGFNAEEAHNIVK	4.58828e-08	160.79	312940	315160	313620	414990	0	0	0	0
P51991	HNRNPA3	Heterogeneous nuclear ribonucleoprotein A3	YHTINGHNC(1)EVKK	0.00031272	133.99	657290	462050	559070	456220	0	0	0	0
P52209	PGD	6-phosphogluconate dehydrogenase, decarboxylating	VGTGEPC(0.45)C(0.55)DWVGDEGAGHFVK	1.75696e-05	94.882	0	0	770770	844880	0	0	0	0
P52272	HNRNPM	Heterogeneous nuclear ribonucleoprotein M	GC(1)AVVEFK	0.0103286	108.24	646610	354110	467880	393480	0	0	0	0
			GC(1)GVVKFESPEVAER	4.39121e-63	219.92	1000700	767900	693480	596390	96931	0	0	0
P52746	ZNF142	Zinc finger protein 142	THMCPEC(1)KR	0.024227	56.721	383490	295980	330860	280630	0	0	0	0
P53990	IST1	IST1 homolog	IVADQLC(1)AK	0.0221931	90.37	156880	196070	233200	168770	0	0	0	0
P54687	BCAT1	Branched-chain-amino-acid aminotransferase, cytosolic	AWKGGTGDC(1)K	0.0308768	101.46	284930	149110	204040	188680	0	0	0	0
P55072	VCP	Transitional endoplasmic reticulum ATPase	GVLFYGPPGC(1)GK	0.00168794	114.93	3381800	2259700	2837000	2584900	0	0	0	0		17683036; 19447776;
			LGDVISIQPC(1)PDVK	4.40035e-77	226.29	2818300	2774100	3142900	#	0	0	0	0
P55263	ADK	Adenosine kinase	TGC(1)TFPEKPDFH	0.00711868	114.86	278020	321540	0	184180	0	0	0	0		22126794 ;
P55735	SEC13	Protein SEC13 homolog	FASGGC(1)DNLIK	0.00402568	101.97	804210	442310	652110	485470	0	0	0	0		20519370;
			LATC(1)SSDR	0.0305455	87.696	510870	332860	413930	314420	0	116260	0	0	1
Q15366	PCBP2;PCBP3;PCBP1	Poly(rC)-binding protein 2;Poly(rC)-binding protein 3;Poly(rC)-binding protein 1	INISEGNC(1)PER	2.75522e-83	237.51	4003600	#	2596600	3054900	0	189930	101700	0	1
			LVVPASQC(1)GSLIGK	5.79341e-05	128.88	6459700	3474200	4776000	4281200	0	0	0	0
P60174	TPI1	Triosephosphate isomerase	IAVAAQNC(1)YK	0.000192585	155.51	308820	204930	284330	211830	0	0	0	0		17683036; 17683036; 20687582; 20519370;
			IIYGGSVTGATC(1)K	3.68399e-05	161.51	738890	746200	703160	460280	0	0	0	0	1
P60660	MYL6	Myosin light polypeptide 6	C(1)DFTEDQTAEFK	9.3113e-77	227.94	1216500	967520	1158900	1145700	0	0	0	0		20695533;
P63261	ACTG1;ACTB;ACTBL2	Actin, cytoplasmic 2;Actin, cytoplasmic 2, N-terminally processed;Actin, cytoplasmic 1;Actin, cytoplasmic 1, N-terminally processed;Beta-actin-like protein 2	C(1)DVDIRK	0.0192493	108.09	2330800	1275200	1402500	1076700	0	0	0	0		14871481;
P60900	PSMA6	Proteasome subunit alpha type-6	GKDC(1)AVIVTQK	5.91785e-57	223.87	524690	329700	270210	341230	0	0	0	0		17683036;
P60953	CDC42	Cell division control protein 42 homolog	WVPEITHHC(1)PK	0.00186967	113.66	368710	425590	227030	229230	0	0	0	0
			YVEC(1)SALTQK	6.73781e-97	244.63	2911500	#	2701600	#	0	0	0	0	1
P60981	DSTN	Destrin	ASGVQVADEVC(1)R	3.58896e-51	215.83	1765400	#	1860900	#	0	0	0	0	1	22126794;
			FQGIKHEC(1)QANGPEDLNR	0.0214393	60.307	269660	168790	233920	199020	0	0	0	0
			KC(1)STPEEIKK	1.04943e-13	179.1	2704400	1539700	1938100	1283000	785100	813330	809340	749700	1
P61106	RAB14	Ras-related protein Rab-14	SC(1)LLHQFTEK	3.85886e-42	212.03	#	0	313160	0	0	0	0	219990		17683036;
P61160	ACTR2	Actin-related protein 2	KVVVC(1)DNGTGFVK	0.00374977	143	338370	328980	238220	166420	0	0	0	0
P61978	HNRNPK	Heterogeneous nuclear ribonucleoprotein K	GSDFDC(1)ELR	0.0279058	85.161	0	207990	0	211280	0	0	0	0		20695533 ; 22126794;
P61981	YWHAG	14-3-3 protein gamma;14-3-3 protein gamma, N-terminally processed	NC(1)SETQYESK	6.31571e-197	280.96	1291700	914510	842510	#	0	0	0	0
P62249	RPS16	40S ribosomal protein S16	TATAVAHC(1)K	0.00282692	143.85	651280	763320	737490	599560	0	0	0	0	1	22126794;
P62280	RPS11	40S ribosomal protein S11	DVQIGDIVTVGEC(1)RPLSK	6.97523e-08	164.88	2199900	#	2700600	2309100	819870	689970	0	#	1	22126794;
P62495	ETF1	Eukaryotic peptide chain release factor subunit 1	YVLHC(1)QGTEEEK	0.000604261	123.88	197140	172760	126410	0	0	0	0	0
P62633	CNBP	Cellular nucleic acid-binding protein	DC(1)DHADEQK	1.96877e-12	146.81	253480	#	185650	#	0	#	0	0	1
P62826	RAN	GTP-binding nuclear protein Ran	VC(1)ENIPIVLC(1)GNKVDIK	3.67766e-06	118.55	2889100	4676600	2590100	#	0	0	0	0	1
			VC(1)ENIPIVLC(1)GNKVDIK	0.0128194	62.469	2014800	798110	920620	0	0	0	0	0
P62910	RPL32	60S ribosomal protein L32	SYC(1)AEIAHNVSSK	9.95512e-28	194.48	356970	343230	460970	441900	0	0	0	0		22126794;
P62913	RPL11	60S ribosomal protein L11	RTGC(1)IGAK	0.0219973	81.296	216650	357850	123940	181330	0	0	0	0		22126794;
P62937	PPIA	Peptidyl-prolyl cis-trans isomerase A;Peptidyl-prolyl cis-trans isomerase A, N-terminally processed	KITIADC(1)GQLE	2.98197e-68	224.75	1820100	1349500	#	2093600	0	0	0	0	1	16404723; 20695533; 20519370;
P62987	UBA52	Ubiquitin-60S ribosomal protein L40;Ubiquitin;60S ribosomal protein L40	C(1)GHTNNLRPK	2.50189e-12	146.79	158010	380030	200640	118300	#	#	588560	860140	1	22126794;
P62993	GRB2	Growth factor receptor-bound protein 2	VLNEEC(1)DQNWYKAELNGKDGFIPK	0.00196295	61.16	0	1328200	0	1071500	0	0	0	0
P63000	RAC1	Ras-related C3 botulinum toxin substrate 1	HHC(1)PNTPIILVGTK	0.000465158	123.95	571150	522850	622930	370300	0	0	0	0
P63010	AP2B1	AP-2 complex subunit beta	EC(1)HLNADTVSSK	0.000327033	136.96	319590	271020	135730	158730	0	0	0	0
P63208	SKP1	S-phase kinase-associated protein 1	KENQWC(1)EEK	2.77298e-27	200.6	0	672880	0	447560	154560	143290	0	132480	1
P67936	TPM4	Tropomyosin alpha-4 chain	AEVSELKC(1)GDLEEELKNVTNNLK	1.61403e-16	152.04	1420100	819480	0	0	0	0	0	0		14871481; 20519370;
P78527	PRKDC	DNA-dependent protein kinase catalytic subunit	INQVFHGSC(1)ITEGNELTK	6.64628e-05	109.67	411350	365530	442650	420640	0	0	0	0		19483679; 22126794;
P80188	LCN2	Neutrophil gelatinase-associated lipocalin	TFVPGC(1)QPGEFTLGNIK	3.68123e-06	151.66	1754600	1139300	1188000	885810	0	0	0	0
Q969Q0	RPL36AL;RPL36A	60S ribosomal protein L36a-like;60S ribosomal protein L36a	C(1)KHFELGGDKK	0.00888763	120.27	316360	373850	255570	165380	0	0	0	0
Q00610	CLTC	Clathrin heavy chain 1	ESNC(1)YDPERVK	0.0183622	101.25	236530	271600	161100	231070	0	0	0	0		22126794
			IHEGC(1)EEPATHNALAK	0.00287863	95.981	1119400	1014100	1213200	864110	0	0	0	0	1
Q01082	SPTBN1	Spectrin beta chain, non-erythrocytic 1	FATDGEGYKPC(1)DPQVIRDR	0.0223707	61.657	261500	279240	344380	180900	0	0	0	0		25316332
Q01469	FABP5	Fatty acid-binding protein, epidermal	MGAMAKPDC(0.001)IITC(0.999)DGK	0.0316515	44.616	0	0	0	0	429970	192340	208450	0		16404723; 22126794;
Q01518	CAP1	Adenylyl cyclase-associated protein 1	ALLVTASQC(1)QQPAENK	1.36805e-65	223.08	307300	195940	276800	142890	0	0	0	0
Q01995	TAGLN	Transgelin	LVEWIIVQC(1)GPDVGRPDR	2.23837e-07	124.78	1251700	0	1908800	2007600	0	0	0	0
Q02543	RPL18A	60S ribosomal protein L18a	SSGEIVYC(1)GQVFEK	0.0102882	98.407	580730	0	0	0	0	234490	268380	0
Q02790	FKBP4	Peptidyl-prolyl cis-trans isomerase FKBP4;Peptidyl-prolyl cis-trans isomerase FKBP4, N-terminally processed	TQLAVC(1)QQR	0.0358819	81.525	180510	144880	171730	0	0	0	0	0	1
Q02952	AKAP12	A-kinase anchor protein 12	LKETC(1)VSGEDPTQGADLSPDEK	2.78389e-08	105.67	477250	423670	264400	362510	0	0	0	0	1	19483679
Q04446	GBE1	1,4-alpha-glucan-branching enzyme	HFTC(1)NVLPR	0.0184585	93.162	298020	178510	115470	0	0	0	0	150300		22126794
Q05940	SLC18A2	Synaptic vesicular amine transporter	EEKMAILMDHNC(1)PIK	0.0229312	54.276	1278600	1784900	986080	953980	0	0	131390	0		17683483
Q06124	PTPN11	Tyrosine-protein phosphatase non-receptor type 11	GVDC(1)DIDVPK	0.00902747	99.802	249210	185140	273740	240580	0	87206	0	0		15684422
Q06190	PPP2R3A	Serine/threonine-protein phosphatase 2A regulatory subunit B'' subunit alpha	MC(0.002)LDILLKC(0.998)SEDLKK	0.0340356	44.968	302810	0	0	0	0	0	0	0
Q06210	GFPT1;GFPT2	Glutamine--fructose-6-phosphate aminotransferase [isomerizing] 1;Glutamine--fructose-6-phosphate aminotransferase [isomerizing] 2	ETDC(1)GVHINAGPEIGVASTK	0.018658	56.553	605540	260230	572520	414960	0	0	0	0	1
			GYDSAGVGFDGGNDKDWEANAC(1)K	0.000122095	79.565	0	0	417110	367730	0	0	0	0
Q06830	PRDX1	Peroxiredoxin-1	HGEVC(1)PAGWKPGSDTIKPDVQK	3.93882e-06	99.092	262370	525290	0	461160	0	0	0	0		14871481; 15618409; 17683036; 20687582; 22126794; 23479738;
			LNCQVIGASVDSHFC(1)HLAWVNTPK	6.78586e-06	81.89	1664800	2056800	1853900	1310100	0	0	0	0
Q07020	RPL18	60S ribosomal protein L18	GC(1)GTVLLSGPR	1.05667e-27	196.79	818340	#	847690	610730	380810	365540	427550	502580	1
Q07955	SRSF1	Serine/arginine-rich splicing factor 1	SGGGVIRGPAGNNDC(1)R	0.00321906	83.182	242900	0	166880	162330	0	0	0	0	1
Q08211	DHX9	ATP-dependent RNA helicase A	AAEC(1)NIVVTQPR	5.00646e-28	194.17	292450	210450	315970	215820	0	102830	0	0
Q09666	AHNAK	Neuroblast differentiation-associated protein AHNAK	ADIDVSGPKVDVEC(1)PDVNIEGPEGK	0.00480614	56.298	1096100	0	742720	1045400	0	267380	0	0		20687582
Q10567	AP1B1	AP-1 complex subunit beta-1	DC(1)PLNAEAASSK	0.000459766	139.32	444840	154650	262370	326200	0	0	0	0
Q12765	SCRN1	Secernin-1	TQSPC(1)FGDDDPAKKEPR	8.22992e-07	124.2	252170	650000	499800	555330	316580	268680	301830	400460	1	20687582
Q12772	SREBF2	Sterol regulatory element-binding protein 2;Processed sterol regulatory element-binding protein 2	RSC(1)NDCQQMIVK	0.0306232	70.399	0	#	481810	459910	0	0	0	0
Q12879	GRIN2A;GRIN2B;GRIN2D	Glutamate receptor ionotropic, NMDA 2A;Glutamate receptor ionotropic, NMDA 2B;Glutamate receptor ionotropic, NMDA 2D	C(0.001)C(0.001)KGFC(0.998)IDILK	0.00161741	104.2	417380	0	0	503030	#	477920	#	480610		7870283; 8394509; 10607390; 11092448; 22654773
Q13094	LCP2	Lymphocyte cytosolic protein 2	KLNYKDC(1)EK	0.0283869	109.11	162920	99221	0	0	0	0	0	0
Q13155	AIMP2	Aminoacyl tRNA synthase complex-interacting multifunctional protein 2	C(1)FGEQNKKQPR	0.0144447	97.965	157450	0	137900	110030	0	0	0	0
Q13418	ILK	Integrin-linked protein kinase	SRDFNEEC(1)PR	3.81235e-19	143.89	287800	275960	0	325550	0	0	0	0
Q13642	FHL1	Four and a half LIM domains protein 1	C(1)LHPLANETFVAKDNK	0.00265661	90.476	0	354740	570880	226540	0	0	0	0
Q13813	SPTAN1	Spectrin alpha chain, non-erythrocytic 1	LIQSHPESAEDLQEKC(1)TELNQAWSSLGK	3.08316e-17	109.26	2075800	2409000	0	1818000	0	0	0	0		25316332
Q13838	DDX39B	Spliceosome RNA helicase DDX39B	NC(1)PHIVVGTPGR	7.32033e-38	202.05	273720	527790	388830	169700	0	0	0	0
Q14019	COTL1	Coactosin-like protein	ATKIDKEAC(1)R	0.00384398	104.42	317260	0	316580	245180	0	0	0	0	1
Q14103	HNRNPD	Heterogeneous nuclear ribonucleoprotein D0	YHNVGLSKC(1)EIK	0.0151913	100.82	#	457140	0	0	0	0	0	0
Q14116	IL18	Interleukin-18	ISTLSC(1)ENK	0.0109783	101.25	371230	202770	274720	291930	0	0	0	0
Q14166	TTLL12	Tubulin--tyrosine ligase-like protein 12	KQQPNPGNELC(1)YK	0.00508585	90.793	270240	0	282650	214720	0	0	0	0		20695533
Q14980	NUMA1	Nuclear mitotic apparatus protein 1	C(1)LEEKNEILQGK	8.28509e-05	159.34	252010	0	201080	161590	0	0	0	0		20687582
Q149N8	SHPRH	E3 ubiquitin-protein ligase SHPRH	EEDIC(1)DKTKK	0.0347555	78.77	0	0	0	0	#	1151400	1180300	#
Q15018	FAM175B	BRISC complex subunit Abro1	VVESC(1)QAEVNK	0.000652106	120.09	199890	149240	0	0	0	0	0	0
Q15019	2018-09-02	Septin-2	LTVVDTPGYGDAINC(1)R	0.0116726	95.417	806500	0	0	0	0	0	0	0		22126794
Q15042	RAB3GAP1	Rab3 GTPase-activating protein catalytic subunit	FGTEKC(1)EQEEEKEDLER	0.0334354	61.649	220070	80730	136770	0	0	0	0	0
Q15075	EEA1	Early endosome antigen 1	C(1)LKGEGEIEKLQTK	0.0254139	71.529	289370	275900	344700	178330	0	0	0	0
Q15121	PEA15	Astrocytic phosphoprotein PEA-15	SAC(1)KEDIPSEK	7.11646e-21	187.99	280040	250730	175670	258190	0	0	0	0		22126794
Q15181	PPA1	Inorganic pyrophosphatase	HTGC(1)C(1)GDNDPIDVCEIGSK	8.96969e-05	101.54	364020	446900	522430	361440	0	0	0	0
			HTGC(1)C(1)GDNDPIDVCEIGSK	0.000338642	91.622	0	845730	522430	0	0	0	0	0
Q15185	PTGES3	Prostaglandin E synthase 3	HLNEIDLFHC(1)IDPNDSK	7.69757e-08	135.91	2024600	#	4252200	3436800	0	0	0	0	1
Q15365	PCBP1	Poly(rC)-binding protein 1	LVVPATQC(1)GSLIGK	8.87757e-08	125.97	0	8340400	#	#	0	0	0	0		22126794
Q15637	SF1	Splicing factor 1	NIEKEC(1)NAK	6.05281e-07	113.26	114730	0	139730	149330	0	0	0	0
Q15746	MYLK	Myosin light chain kinase, smooth muscle;Myosin light chain kinase, smooth muscle, deglutamylated form	QAQVNLTVVDKPDPPAGTPC(1)ASDIR	1.36366e-23	138.28	1158100	824400	858400	1113100	0	0	0	0
Q15942	ZYX	Zyxin	C(0.009)NTC(0.991)GEPITDR	0.0270431	80.706	205240	228680	160590	140450	0	0	0	0
			QNVAVNELC(1)GR	0.0310264	89.029	192740	0	154280	155110	0	0	0	0
Q16181	2018-09-07	Septin-7	ADTLTPEEC(1)QQFKK	0.0243514	74.533	0	264930	397360	389630	0	0	0	0
Q16527	CSRP2	Cysteine and glycine-rich protein 2	TVYHAEEVQC(1)DGR	0.00562918	91.093	169130	287320	231200	216080	0	0	0	0
Q16658	FSCN1	Fascin	YLAADKDGNVTC(1)ER	5.66931e-27	193.22	308310	198960	204570	0	#	0	0	0	1
Q16666	IFI16	Gamma-interferon-inducible protein 16	INQLC(1)SQTK	0.00445482	119.21	410270	391460	391480	308570	0	0	0	0
			LTTINC(1)EEGDKLK	0.000167934	160.91	389480	276250	566960	316620	0	0	0	0
Q1KMD3	HNRNPUL2	Heterogeneous nuclear ribonucleoprotein U-like protein 2	NFILDQC(1)NVYNSGQR	3.12111e-50	211.38	1972100	1226300	1435600	1190000	0	0	0	0
Q24JP5	TMEM132A	Transmembrane protein 132A	MC(1)ARMAGRTTAAPR	0.0318053	43.77	#	#	3259300	0	0	0	0	0
Q502W6			ISTPEKC(1)AK	0.0270283	68.787	0	0	0	0	0	36252	0	0
Q5H9F3	BCORL1	BCL-6 corepressor-like protein 1	MEGPQGAC(1)GLK	0.0352217	60.478	#	#	#	532200	#	#	#	0
Q5JSL3	DOCK11	Dedicator of cytokinesis protein 11	ESKGC(0.001)IYLDAC(0.99)IDVVQC(0.01)PK	0.0238251	58.461	240650	0	0	0	0	0	0	0
Q5S007	LRRK2	Leucine-rich repeat serine/threonine-protein kinase 2	DQQFLNLC(0.878)C(0.878)KC(0.243)FAK	0.0309009	48.659	260340	0	213020	0	0	0	0	0
			DQQFLNLC(0.878)C(0.878)KC(0.243)FAK	0.0309009	48.659	260340	0	213020	0	0	0	0	0
Q6IBS0	TWF2	Twinfilin-2	HLSSC(1)AAPAPLTSAER	3.18509e-14	179.59	672730	896860	834990	530720	0	0	0	0	1	22126794
Q6ZNE5			MSC(1)KMRIEQLK	0.0337623	47.261	0	397260	346710	375740	0	0	0	0
Q7KZF4	SND1	Staphylococcal nuclease domain-containing protein 1	LSEC(1)EEQAK	0.0081743	107.01	379540	307990	282870	450970	112380	0	127500	0	1	20519370
Q7L576	CYFIP1	Cytoplasmic FMR1-interacting protein 1	LVHPTDKYSNKDC(1)PDSAEEYER	0.0262512	48.229	0	279490	147180	0	0	0	0	0
Q7Z699	SPRED1	Sprouty-related, EVH1 domain-containing protein 1	MVVLEC(1)MLK	0.0352405	42.396	0	0	0	0	#	#	149800	#
Q7Z6Z7	HUWE1	E3 ubiquitin-protein ligase HUWE1	YIC(1)QKPSIQK	0.0175704	78.113	#	172340	#	147080	0	80765	0	#
Q7Z7A1	CNTRL	Centriolin	QENSC(1)IQK	0.0267375	90.37	217990	227740	187420	333240	0	0	0	0
Q86UP2	KTN1	Kinectin	C(1)IQEKDEKLK	0.00117128	145.72	154610	239490	221750	116410	0	0	0	0
Q86UX7	FERMT3	Fermitin family homolog 3	GC(1)EVVPDVNVSGQK	9.03439e-06	167.2	1325200	868550	1159700	954180	0	0	0	0
Q86X19	TMEM17	Transmembrane protein 17	MRSC(1)IEEI	0.0347266	65.252	613290	439590	477860	529040	0	0	0	0
Q86Y91	KIF18B	Kinesin-like protein KIF18B	PTSSLPGTSAC(1)K	0.0294935	78.334	0	192330	0	0	0	0	0	0
Q8IUL8	CILP2	Cartilage intermediate layer protein 2;Cartilage intermediate layer protein 2 C1;Cartilage intermediate layer protein 2 C2	EAGQNVTFC(0.796)C(0.204)KASGTPMPK	0.0280738	52.172	0	0	0	0	129400	0	0	0
Q8IWY4	SCUBE1	Signal peptide, CUB and EGF-like domain-containing protein 1	SNEGMNC(1)MNK	0.0327504	45.68	#	#	#	91225	0	0	0	0
Q8IZU9	KIRREL3	Kin of IRRE-like protein 3	QEDAGKYVC(1)R	0.0217035	111.17	0	0	556030	0	0	222780	235520	0
Q8N1H7	SIX6OS1	Protein SIX6OS1	EEMIQRINKC(0.83)C(0.17)EDIK	0.0349983	41.996	0	280080	0	0	0	0	0	0
Q8TDJ6	DMXL2	DmX-like protein 2	DKSC(1)SGRDTLDEC(1)GLR	0.0328161	43.791	1305300	771220	705460	579470	0	0	0	0
			DKSC(1)SGRDTLDEC(1)GLR	0.0328161	43.791	1305300	771220	705460	579470	0	0	0	0
Q8TE12	LMX1A	LIM homeobox transcription factor 1-alpha	SVYHLSC(0.012)FC(0.026)C(0.082)C(0.087)VC(0.792)ERQLQK	0.0226688	43.791	407450	308870	226100	0	0	0	0	0
Q8WZ42	TTN	Titin	LLWTVVSEDIQSC(1)R	0.0298259	59.57	0	451590	#	364810	0	0	0	0		17683036
Q92598	HSPH1	Heat shock protein 105 kDa	DKLC(1)GPYEK	3.03421e-06	168.25	315630	244150	217180	192030	0	0	0	0		20687582
			IKELNNTC(1)EPVVTQPKPK	0.0327574	59.733	0	0	168240	212320	0	0	0	0	1
Q92688	ANP32B	Acidic leucine-rich nuclear phosphoprotein 32 family member B	ELVLDNC(1)K	0.0012939	157.21	307920	330460	298360	278800	0	0	0	0	1	22126794
Q92841	DDX17;DDX5	Probable ATP-dependent RNA helicase DDX17;Probable ATP-dependent RNA helicase DDX5	STC(1)IYGGAPK	0.00563723	107.9	445450	250080	331830	224640	0	42033	0	0		22126794
Q92878	RAD50	DNA repair protein RAD50	SMVC(1)TQK	0.0293817	59.205	#	#	#	#	#	4716000	#	0
Q92945	KHSRP	Far upstream element-binding protein 2	IQQDSGC(1)KVQISPDSGGLPER	4.26826e-05	110.12	564220	1008800	613720	544360	0	0	0	0		20695533
Q93008	USP9X	Probable ubiquitin carboxyl-terminal hydrolase FAF-X	IIEDC(1)SNSEETVK	0.00970688	90.913	145020	0	0	159160	0	0	0	0		19483679
Q93052	LPP	Lipoma-preferred partner	KTYITDPVSAPC(1)APPLQPK	0.00858863	68.41	0	953590	1162500	0	0	0	0	0
Q96A23	CPNE4	Copine-4	GAMEGKQVQWEC(1)INPK	0.0312919	45.825	254300	0	0	0	0	0	0	0
Q96AC1	FERMT2	Fermitin family homolog 2	GC(1)EVTPDVNISGQKFNIK	4.01575e-07	156	1646300	805280	1582200	0	0	0	0	0
Q96AE4	FUBP1	Far upstream element-binding protein 1	IQQESGC(1)K	0.000774334	132.57	452270	327640	515510	403210	0	0	0	0	1	20519370; 22126794;
Q96AT9	RPE	Ribulose-phosphate 3-epimerase	NVC(1)SEAAQK	0.0326855	80.455	0	227740	0	0	0	0	0	0
Q96DT0	LGALS12	Galectin-12	APGTRIYSWSC(1)PTVMSPGEK	0.0331046	40.085	#	220850	189430	#	0	0	0	0
Q96EP5	DAZAP1	DAZ-associated protein 1	NIDPKPC(1)TPR	0.0218173	72.928	1146700	923740	812550	792120	0	0	0	0
Q96G03	PGM2	Phosphoglucomutase-2	YYAELC(1)APPGNSDPEQLKK	0.000645026	91.657	345380	283590	400880	336460	0	0	0	0
Q96PN6	ADCY10	Adenylate cyclase type 10	VMFGMAC(0.987)LIC(0.013)NR	0.0333101	42.395	#	#	#	#	0	112710	130330	0
Q99497	PARK7	Protein deglycase DJ-1	DVVIC(1)PDASLEDAKK	8.92381e-38	205.12	937520	0	765700	723260	788960	972930	0	1050100	1	20687582; 20519370; 16316629;
Q99729	HNRNPAB	Heterogeneous nuclear ribonucleoprotein A/B	FHTVSGSKC(1)EIK	0.000321654	151.83	113490	195600	200970	108830	0	0	0	0		14722087; 22126794;
Q99829	CPNE1	Copine-1	NC(1)SSPEFSK	0.00487888	117.81	455050	573530	393350	318880	0	0	0	0	1
Q99932			LC(1)HQEMGSKK	0.0211038	76.899	0	0	0	0	#	0	#	129330
Q9BSY4	CHCHD5	Coiled-coil-helix-coiled-coil-helix domain-containing protein 5	QIRQAC(0.999)AQPFEAFEEC(0.001)LR	0.0352324	40.187	#	#	#	310410	0	0	0	0
Q9BTV5	FSD1	Fibronectin type III and SPRY domain-containing protein 1	YMNFRVKAC(1)NK	0.0326428	53.683	0	0	0	0	0	0	#	87181
Q9BXJ9	NAA15	N-alpha-acetyltransferase 15, NatA auxiliary subunit	EALEHLC(1)TYEK	1.72886e-05	152.11	225410	133280	0	132030	0	0	0	0
Q9BY12			SDGKPKC(1)QTGGK	0.0315774	70.028	0	0	0	0	#	#	2495000	0
Q9C0C4	SEMA4C	Semaphorin-4C	VC(1)KGDMGGARTLQR	0.0247813	72.243	0	0	0	0	0	207910	374210	747880
Q9H1F0	WFDC10A	WAP four-disulfide core domain protein 10A	MQKTQLSPEIKVC(1)QQQPK	0.0308747	47.639	809030	645500	817900	614220	0	0	0	0
Q9H9Y6	POLR1B	DNA-directed RNA polymerase I subunit RPA2	FYMLC(1)LMTR	0.0333272	50.966	0	0	0	0	#	122150	86449	#
Q9HC35	EML4	Echinoderm microtubule-associated protein-like 4	HYLGHTDC(1)VK	0.000400748	133.86	187460	164560	170530	83209	0	0	0	0
			LVDEPGHC(1)ADFHPSGTVVAIGTHSGR	0.000165801	69.876	379570	0	0	221030	0	0	0	0
Q9HC98			MPRREVC(1)WEAAHFR	0.0355571	43.382	0	773450	1061000	0	0	0	0	0
Q9NQG5	RPRD1B	Regulation of nuclear pre-mRNA domain-containing protein 1B	EADEGC(1)KKPLER	0.0205475	105.17	129250	0	74525	0	0	0	0	0
Q9NRX4	PHPT1	14 kDa phosphohistidine phosphatase	QGCDC(0.001)EC(0.999)LGGGR	0.000126592	125.75	236950	281640	239690	190220	96340	0	0	0
Q9NVI1	FANCI	Fanconi anemia group I protein	IFQNLC(1)DITR	0.0294656	85.862	#	#	#	#	0	0	0	239610
Q9NVS9	PNPO	Pyridoxine-5'-phosphate oxidase	KLPEEEAEC(1)YFHSRPK	0.00390717	90.853	369940	594070	256730	392270	202180	#	128840	284750	1
Q9NZB2	FAM120A	Constitutive coactivator of PPAR-gamma-like protein 1	MRAFLAC(1)MR	0.0205088	73.039	0	0	0	0	0	0	0	1570400		22126794
Q9P258	RCC2	Protein RCC2	AQRIEYDC(1)ELVPR	0.00432064	152.67	532640	427280	391100	349830	0	0	0	0
Q9P2E9	RRBP1	Ribosome-binding protein 1	LREAEETQSTLQAEC(1)DQYR	0.0317433	48.371	156920	0	245850	0	0	0	0	0		17683036; 22126794;
			SKC(1)EELSGLHGQLQEAR	9.44028e-17	176.49	1216600	2755400	1197900	1201600	0	0	0	0
Q9P2R7	SUCLA2	Succinyl-CoA ligase [ADP-forming] subunit beta, mitochondrial	ILAC(1)DDLDEAAR	0.000413033	131.09	196310	0	199600	204780	0	0	0	0
Q9UBW7	ZMYM2	Zinc finger MYM-type protein 2	LTTC(1)TGC(1)R	0.0338761	43.027	#	346380	#	#	0	0	0	0
			LTTC(1)TGC(1)R	0.0338761	43.027	#	346380	#	#	0	0	0	0
Q9UGI8	TES	Testin	HYC(1)DSEKPR	0.00493922	114.5	620030	409030	559060	#	180860	208530	145430	168810		22126794;
			QLPAHDQDPSKC(1)HELSPR	0.012828	65.107	276870	443780	324320	419570	0	0	0	0
			TQYSC(0.127)YC(0.746)C(0.127)K	0.0103178	77.318	0	0	189950	0	0	0	0	0
			TQYSC(0.122)YC(0.203)C(0.675)K	0.0266852	58.676	129960	0	0	0	0	0	0	0
Q9UI10	EIF2B4	Translation initiation factor eIF-2B subunit delta	GAEPETGSAVSAAQC(1)QVGPTR	0.0240669	49.924	477220	0	#	0	0	0	0	0
Q9UJ70	NAGK	N-acetyl-D-glucosamine kinase	ILAEADGLSTNHWLIGTDKC(1)VER	0.000912344	70.072	2671900	0	1527100	957590	0	0	0	0
Q9ULV4	CORO1C	Coronin-1C	SIKDTIC(1)NQDER	3.67437e-19	184.44	335520	346980	340910	200810	0	0	0	0	1
Q9UNF0	PACSIN2	Protein kinase C and casein kinase substrate in neurons protein 2	KAHHAAC(1)KEEK	0.000138704	132.25	189670	129730	114870	118750	0	0	0	0
Q9UNH7	SNX6	Sorting nexin-6;Sorting nexin-6, N-terminally processed	NKDVLQAETSQQLC(0.5)C(0.5)QKFEK	0.0291051	44.468	0	0	186370	0	0	0	0	0
			NKDVLQAETSQQLC(0.5)C(0.5)QKFEK	0.0291051	44.468	0	0	186370	0	0	0	0	0
Q9Y230	RUVBL2	RuvB-like 2	FVQC(1)PDGELQK	2.56299e-05	148.94	427100	663630	366230	327470	0	0	0	0	1	17683036
Q9Y2D9	ZNF652	Zinc finger protein 652	MQIC(0.202)DKC(0.798)GKK	0.00564787	101.6	0	0	0	0	#	273470	#	362660
Q9Y2E4	DIP2C	Disco-interacting protein 2 homolog C	SAC(1)LMTTQLICK	0.0224653	74.376	0	0	0	0	107210	0	0	0
Q9Y3F4	STRAP	Serine-threonine kinase receptor-associated protein	C(1)VLPEEDSGELAKPK	6.04354e-05	133.89	278390	0	321250	190080	0	114660	0	0
Q9Y3Z3	SAMHD1	Deoxynucleoside triphosphate triphosphohydrolase SAMHD1	DC(1)HHLGIQNNFDYK	0.00103185	122.46	1786500	#	1632200	1363400	0	0	0	0
			VC(1)EVDNELR	0.00279087	145.72	806670	909200	777270	625270	0	0	0	0
Q9Y490	TLN1	Talin-1	ALEATTEHIRQELAVFC(1)SPEPPAK	3.74997e-24	134.86	1962100	1323200	1858600	1204400	0	0	0	0	1	20687582
			ASAGPQPLLVQSC(1)K	1.927e-28	199.19	1259800	968550	994850	#	0	0	0	0
Q9Y5P6	GMPPB	Mannose-1-phosphate guanyltransferase beta	LC(1)SGPGIVGNVLVDPSAR	3.15339e-32	194.86	1041500	839410	645220	817310	0	0	0	0		22126794
