# Supplementary material for: Extensive protein S-nitrosylation associated with human pancreatic ductal adenocarcinoma pathogenesis
Source: Cell Death Dis. 2019 Dec 4;10(12):914. doi: 10.1038/s41419-019-2144-6 (PMC6892852; doi:10.1038/s41419-019-2144-6)
Supplement: Supplementary file 14 — Supplemental Table S4 [file 41419_2019_2144_MOESM14_ESM.xlsx]

## Sheet: Sheet1
Supplemental Table S4. Detailed information of S-nitrosylated peptides identified in PDAC patients.
Raw file*	Scan number	Scan index	Sequence	Length	Missed cleavages	Modifications	Modified sequence	BIOTIN-M Probabilities	Carbamidomethyl (C) Probabilities	Oxidation (M) Probabilities	BIOTIN-M Score Diffs	Carbamidomethyl (C) Score Diffs	Oxidation (M) Score Diffs	Acetyl (Protein N-term)	BIOTIN-M	Carbamidomethyl (C)	Oxidation (M)	Proteins	Gene Names	Protein Names	Charge	Fragmentation	Mass analyzer	Type	Scan event number	Isotope index	m/z	Mass	Mass error [ppm]	Mass error [Da]	Simple mass error [ppm]	Retention time	PEP	Score	Delta score	Score diff	Localization prob	Combinatorics	PIF	Fraction of total spectrum	Base peak fraction	Precursor Full ScanNumber	Precursor Intensity	Precursor Apex Fraction	Precursor Apex Offset	Precursor Apex Offset Time	Matches	Intensities	Mass Deviations [Da]
ZJR_HJL_BIOTIN_H01_20180913	17182	15412	AAECNIVVTQPR	12	0	BIOTIN-M	_AAEC(bi)NIVVTQPR_	AAEC(1)NIVVTQPR			AAEC(149.94)NIVVTQPR			0	1	0	0	Q08211	DHX9	ATP-dependent RNA helicase A	2	CID	ITMS	MULTI-MSMS	8	1	876.432	1750.85	-0.033177	-2.9077e-05	572.972	67.397	9.8959e-05	149.94	94.574	149.94	1	1	0	0	0	-1	0	0	0	0	y2;y3;y4;y5;y6;y7;y8;y9;y9-H2O;y2-NH3;y5-NH3;y9-NH3;b3;b5;b6;b7;b8;b9;b10;b11;b7-H2O;b8-H2O;b9-H2O;b10-H2O;b5-NH3;b6-NH3;b7-NH3;b8-NH3;b9-NH3;b10-NH3	454.5;409;1419.1;2285.4;1068.4;325.6;258.3;581.1;129.6;40.5;88.6;174.1;454.5;123.2;592.9;826;844.4;238.9;581.1;27.3;275.7;132.1;102.5;129.6;129.4;286.8;330;173.7;132.3;174.1	0.105584441203121;0.137581142056263;-0.0427677275937413;0.00251386438742429;0.000249069649953526;0.00338043286240008;-0.0835138972813638;0.00785984963749797;0.0467336398999123;0.116938171734375;-0.0744502761750709;-0.0741091737374973;0.0579655466030999;0.102514543456209;0.054071199637292;-0.0570803138502924;-0.0548285070253769;-0.0187467126129377;-0.0397590449629206;-0.129207107025422;-0.04945652…
ZJR_HJL_BIOTIN_H01_20180913	17206	15435	AAECNIVVTQPR	12	0	BIOTIN-M	_AAEC(bi)NIVVTQPR_	AAEC(1)NIVVTQPR			AAEC(114.89)NIVVTQPR			0	1	0	0	Q08211	DHX9	ATP-dependent RNA helicase A	2	CID	ITMS	MULTI-MSMS	11	0	876.432	1750.85	-0.033177	-2.9077e-05	3.99083	67.479	0.0016938	114.89	75.715	114.89	1	1	0	0	0	-1	0	0	0	0	y2;y3;y4;y5;y6;y8;y9;y9-H2O;y5-NH3;y9-NH3;b3;b5;b6;b7;b8;b10;b3-H2O;b7-H2O;b8-H2O;b10-H2O;b7-NH3;b8-NH3;b10-NH3	270;229.5;1101.1;1724.7;1185.3;228.5;361.6;83.6;79;159.6;270;163.6;478.6;599.9;770;361.6;54.3;212.7;141.2;83.6;361.4;176.2;159.6	0.102166472453121;0.0365679584625127;0.0444515106875087;0.00141523157492429;-0.0701244655062965;-0.0446955379063638;-0.032545423800002;-0.0733835476000877;-0.0484492996125709;-0.186658001862497;0.0545475778530999;0.146398820799959;-0.062750089425208;-0.109570548225292;-0.0653265539003769;-0.0801643184004206;-0.0955434756344005;-0.0317563282753781;0.141393916049537;-0.121002442200506;-0.0362661341…
ZJR_HJL_BIOTIN_H05_20180913	17192	15510	AAECNIVVTQPR	12	0	BIOTIN-M	_AAEC(bi)NIVVTQPR_	AAEC(1)NIVVTQPR			AAEC(140.78)NIVVTQPR			0	1	0	0	Q08211	DHX9	ATP-dependent RNA helicase A	2	CID	ITMS	MULTI-MSMS	18	1	876.432	1750.85	-0.19763	-0.00017321	-0.121457	66.799	0.00034885	140.78	87.286	140.78	1	1	0	0	0	-1	0	0	0	0	y2;y3;y4;y5;y6;y8;y9;y5-H2O;y9-H2O;y3-NH3;y5-NH3;y9-NH3;b3;b6;b7;b8;b9;b10;b11;b6-H2O;b7-H2O;b8-H2O;b9-H2O;b10-H2O;b6-NH3;b7-NH3;b8-NH3;b9-NH3;b10-NH3	248.9;269;951.5;1314.8;769.1;130.6;239.2;80.9;140.2;34.1;111;93;248.9;458.5;526.4;575.8;119;239.2;28.4;159;204.1;107.2;79;140.2;250.1;228.8;198.7;63.9;93	-0.0539309396562544;-0.000968662631237294;-0.0236026885312413;-0.0258064481125757;-0.0178173366000465;-0.221941631656364;-0.156202650362502;-0.224420450818798;-0.243549563225088;0.0187774018843925;-0.213366291800071;-0.308362103424997;-0.101549834256275;-0.168707120675208;-0.189404532600292;-0.0278509679628769;-0.0796597985504377;-0.203821544962921;0.0363202367245776;-0.123607744475294;-0.3783139…
ZJR_HJL_BIOTIN_H09_20180913	17054	15288	AAECNIVVTQPR	12	0	BIOTIN-M	_AAEC(bi)NIVVTQPR_	AAEC(1)NIVVTQPR			AAEC(194.17)NIVVTQPR			0	1	0	0	Q08211	DHX9	ATP-dependent RNA helicase A	2	CID	ITMS	MULTI-MSMS	15	0	876.432	1750.85	-0.025212	-2.2096e-05	-1.26376	67.2	5.0065e-28	194.17	113.73	194.17	1	1	0	0	0	-1	0	0	0	0	y2;y3;y4;y5;y6;y7;y8;y9;y10;y5-H2O;y9-H2O;y2-NH3;y3-NH3;y9-NH3;b3;b5;b6;b7;b8;b9;b10;b11;b6-H2O;b7-H2O;b8-H2O;b9-H2O;b10-H2O;b6-NH3;b7-NH3;b8-NH3;b9-NH3;b10-NH3	213.3;316.2;1056.7;1306;950.7;375.7;181.6;329.3;17.6;99.2;137.3;64.8;58.8;129.1;213.3;146.2;625.6;453.3;722.5;167.9;329.3;36.3;160.6;104.4;155;106.1;137.3;222.7;287.2;121.6;81.1;129.1	-0.0757204904375044;0.0842364154937627;-0.0138370635312413;-0.0156135770188257;-0.0247753444125465;-0.19345794604385;-0.131060284000114;0.022264146512498;0.00528693021237814;-0.0288638101937977;-0.0464060085375877;-0.0104116817812496;0.116891415556267;-0.0638552674874973;-0.123339385037525;-0.144616804200041;-0.084844815987708;-0.0513430091627924;0.0485650476621231;-0.0913785485504377;-0.02535474…
ZJR_HJL_BIOTIN_H13_20180913	17103	15308	AAECNIVVTQPR	12	0	BIOTIN-M	_AAEC(bi)NIVVTQPR_	AAEC(1)NIVVTQPR			AAEC(154.24)NIVVTQPR			0	1	0	0	Q08211	DHX9	ATP-dependent RNA helicase A	2	CID	ITMS	MULTI-MSMS	19	1	876.432	1750.85	0.12685	0.00011118	575.713	67.643	8.6077e-05	154.24	78.177	154.24	1	1	0	0	0	-1	0	0	0	0	y2;y3;y4;y5;y6;y8;y9;y6-H2O;y9-H2O;y2-NH3;y3-NH3;y9-NH3;b3;b6;b7;b8;b9;b10;b11;b7-H2O;b9-H2O;b10-H2O;b6-NH3;b7-NH3;b8-NH3;b9-NH3;b10-NH3	255.4;218.7;1041.1;1226;869.2;191.5;300.5;127.6;179.9;39.8;48.2;145.9;255.4;403.7;509.2;670.8;133.9;300.5;22.5;180.1;52.7;179.9;238.1;208.7;203.2;132.2;145.9	0.103173552531246;-0.0347821391937373;0.0410335419375087;0.0374259737624243;-0.0411327662875465;-0.0475641902501138;-0.00727686911250203;0.183471004443732;0.201274655524912;-0.113789977679687;-0.165060488740608;0.0633419981375027;0.0555546579312249;-0.010992276925208;-0.00922875135029244;-0.0323675695253769;0.0753694983245623;-0.0548957637129206;-0.119319411712922;0.00510890609962189;-0.149184445…
ZJR_HJL_BIOTIN_H13_20180913	17156	15358	AAECNIVVTQPR	12	0	BIOTIN-M	_AAEC(bi)NIVVTQPR_	AAEC(1)NIVVTQPR			AAEC(149.96)NIVVTQPR			0	1	0	0	Q08211	DHX9	ATP-dependent RNA helicase A	2	CID	ITMS	MULTI-MSMS	9	0	876.432	1750.85	0.12685	0.00011118	-1.0353	67.831	9.9031e-05	149.96	75.658	149.96	1	1	0	0	0	-1	0	0	0	0	y2;y3;y4;y5;y6;y8;y9;y10;y5-H2O;y9-H2O;y3-NH3;y5-NH3;y9-NH3;b3;b6;b7;b8;b9;b10;b11;b7-H2O;b8-H2O;b9-H2O;b10-H2O;b7-NH3;b8-NH3;b9-NH3;b10-NH3	253.8;188.5;1120.5;1185.9;797.6;220.5;240.6;19.7;73.4;106.6;56.3;95;67;253.8;330.6;395.2;535.5;218.6;240.6;22.6;208;152.5;110.6;106.6;212.6;193;52.8;67	0.126946745890621;0.00379207955626271;0.0558650849062587;-0.0254402371750757;-0.00603755144379647;0.120648700374886;-0.099317884737502;0.193763492712378;-0.0538271891000477;0.223003171149912;0.141000302275017;-0.0837886550813209;-0.0914431581124973;0.0793278512905999;-0.176641690987708;0.163989022087208;0.0280572351621231;-0.294747689175438;-0.146936779337921;0.469791916412078;0.255963398287122;0…
ZJR_HJL_BIOTIN_H01_20180913	20597	18660	AASCVLLHTGQK	12	0	Acetyl (Protein N-term),BIOTIN-M	_(ac)AASC(bi)VLLHTGQK_	AASC(1)VLLHTGQK			AASC(150.15)VLLHTGQK			1	1	0	0	P14550	AKR1A1	Alcohol dehydrogenase [NADP(+)]	2	CID	ITMS	MULTI-MSMS	11	1	860.929	1719.84	-0.66068	-0.0005688	583.077	78.873	5.1117e-05	150.15	113.48	150.15	1	1	0	0	0	-1	0	0	0	0	y2;y3;y4;y5;y6;y7;y8;y9;y10;y4-H2O;y5-H2O;y6-H2O;y2-NH3;y5-NH3;y6-NH3;b4;b5;b6;b7;b8;b9;b10;b11;b5-H2O;b8-H2O;b9-H2O;b10-H2O;b11-NH3	154.1;615.4;1916.6;3965;3461.8;7068.1;1287.3;407;183.2;195.7;1303.8;1028.2;105.9;460.1;487.8;3876.8;2002.1;2415.9;579.7;1489.6;710.2;481.9;1085.9;905.1;222.3;214.4;276.4;254.7	0.0635325609062534;0.0958605423187464;0.0323329617312424;-0.00323759774380505;-0.0446618985937448;0.226108624775065;-0.0757777519936553;-0.0491012706997935;0.0261400298252283;0.0878693496499636;-0.045418494981277;-0.125417014581217;0.101345031671883;0.0333846874749497;-0.09239019931249;-0.101728821712527;-0.0261737922312477;-0.124788034487665;0.0243394224748954;-0.0277106291875953;0.0288789777248…
ZJR_HJL_BIOTIN_H01_20180913	20612	18674	AASCVLLHTGQK	12	0	Acetyl (Protein N-term),BIOTIN-M	_(ac)AASC(bi)VLLHTGQK_	AASC(1)VLLHTGQK			AASC(144.77)VLLHTGQK			1	1	0	0	P14550	AKR1A1	Alcohol dehydrogenase [NADP(+)]	2	CID	ITMS	MULTI-MSMS	5	1	860.929	1719.84	-0.66068	-0.0005688	0.582034	78.917	3.8109e-05	144.77	110	144.77	1	1	0	0	0	-1	0	0	0	0	y2;y3;y4;y5;y6;y7;y8;y9;y5-H2O;y6-H2O;y5-NH3;y6-NH3;b4;b5;b6;b7;b8;b9;b10;b11;b4-H2O;b5-H2O;b8-H2O;b11-H2O	296.2;970.4;3386.2;7873.7;5225.1;7731;3429.4;695;2230.7;1365.4;916.9;1049.3;8772.3;2361;3112.7;1152.7;2527.3;1041.3;691.1;1606.6;5680.1;1472.7;464.7;368.9	-0.0604298414374966;0.0787096634124964;-0.0164951632687576;-0.0562161133688051;-0.0648645353124948;-0.0129050470999346;-0.0422694512124053;-0.219633497262294;-0.041573280137527;-0.0215351786437168;-0.1232925586188;-0.17442144931249;0.00941619781872305;-0.0382587531687477;-0.0837724094876648;-0.325269952525105;-0.00378484793759526;-0.111013600400156;-0.0436514393002199;-0.112881545087703;-0.393421…
ZJR_HJL_BIOTIN_H05_20180913	20759	18898	AASCVLLHTGQK	12	0	Acetyl (Protein N-term),BIOTIN-M	_(ac)AASC(bi)VLLHTGQK_	AASC(1)VLLHTGQK			AASC(159.34)VLLHTGQK			1	1	0	0	P14550	AKR1A1	Alcohol dehydrogenase [NADP(+)]	2	CID	ITMS	MULTI-MSMS	12	1	860.929	1719.84	-0.28902	-0.00024883	582.263	78.745	1.0115e-05	159.34	122.91	159.34	1	1	0	0	0	-1	0	0	0	0	y2;y3;y4;y5;y6;y7;y8;y9;y4-H2O;y5-H2O;y6-H2O;y2-NH3;y5-NH3;y6-NH3;b4;b5;b6;b8;b9;b10;b11;b4-H2O;b5-H2O;b6-H2O;b8-H2O;b9-H2O;b11-H2O	83.4;372;1197.7;2631.4;2429.5;3785.8;1311;198.9;182.8;915.2;586.9;103.3;496.1;420.1;4170.1;1292.3;1421.8;1121.7;675.9;354.1;637;10831.6;877.8;430.9;287.5;151.1;200.6	-0.0736744703437466;0.0691576614593714;0.0536952664187424;-0.0235623047750551;-0.0287317228124948;0.0393410466500654;0.0253575019125947;-0.119535841012294;0.249490443399964;0.067069297987473;-0.00920607708121679;0.166622131281258;0.0160507030999497;-0.03867926181249;-0.092085267025027;-0.0740253547312477;-0.111604440737665;0.0103753083124047;0.104806712099844;-0.0701406971127199;-0.05074775602520…
ZJR_HJL_BIOTIN_H05_20180913	20772	18910	AASCVLLHTGQK	12	0	Acetyl (Protein N-term),BIOTIN-M	_(ac)AASC(bi)VLLHTGQK_	AASC(1)VLLHTGQK			AASC(136.96)VLLHTGQK			1	1	0	0	P14550	AKR1A1	Alcohol dehydrogenase [NADP(+)]	2	CID	ITMS	MULTI-MSMS	4	1	860.929	1719.84	-0.28902	-0.00024883	1.51235	78.788	0.00032731	136.96	106.57	136.96	1	1	0	0	0	-1	0	0	0	0	y3;y4;y5;y6;y7;y8;y9;y10;y5-H2O;y6-H2O;y5-NH3;b4;b5;b6;b8;b9;b10;b11;b4-H2O;b5-H2O;b6-H2O;b8-H2O;b9-H2O;b11-NH3	980.6;2116.9;4134;4256.7;4678.7;1859.7;520.1;312.5;1317.7;719.1;723.9;7791.8;2267.4;2043.4;1492.7;795.6;789;781.6;6112.4;828.2;789.8;333.7;216;277.3	0.0289049759124964;-0.00392192108125755;-0.0128201172750551;-0.0124963712499948;-0.156276629131185;-0.0281092949624053;-0.0530075206997935;0.153703506387728;-0.074959510606277;-0.0405171122374668;-0.0682998828375503;0.168717955631223;-0.0472309211374977;-0.0104081516751648;0.00329523018740474;-0.136160084775156;-0.0331533924252199;-0.0539215841502028;-0.431324269731249;-0.23443134962497;-0.052344…
ZJR_HJL_BIOTIN_H09_20180913	20539	18599	AASCVLLHTGQK	12	0	Acetyl (Protein N-term),BIOTIN-M	_(ac)AASC(bi)VLLHTGQK_	AASC(1)VLLHTGQK			AASC(95.48)VLLHTGQK			1	1	0	0	P14550	AKR1A1	Alcohol dehydrogenase [NADP(+)]	2	CID	ITMS	MULTI-MSMS	3	1	860.929	1719.84	-0.0086857	-7.4778e-06	0.582034	78.981	0.0036738	95.483	68.055	95.483	1	1	0	0	0	-1	0	0	0	0	y3;y4;y5;y6;y8;y9;y10;y5-H2O;y6-H2O;y5-NH3;y6-NH3;b3;b4;b5;b6;b8;b9;b10;b11;b5-H2O;b6-H2O;b9-H2O	631.2;3525.6;6287.3;5492.3;2837.2;673.6;350.4;2196.1;1608.7;1045.6;847;130.9;4831.9;3358.7;3356.1;2426;903.5;875.4;1429.2;1560.8;1318.4;387.6	0.00528437044374641;-0.0883945773312576;-0.0803860352438051;-0.0333093595312448;-0.245089275431155;0.0323196277377065;-0.135481063924772;-0.068794959825027;-0.0909931864562168;-0.0916153125250503;-0.14048590243749;-0.0927607717562751;-0.074201966243777;-0.110158167231248;-0.161042917300165;-0.174805355750095;-0.0472928972751561;-0.17292390023772;-0.212124709150203;-0.12615498243747;-0.11399041610…
ZJR_HJL_BIOTIN_H13_20180913	20427	18468	AASCVLLHTGQK	12	0	Acetyl (Protein N-term),BIOTIN-M	_(ac)AASC(bi)VLLHTGQK_	AASC(1)VLLHTGQK			AASC(145.99)VLLHTGQK			1	1	0	0	P14550	AKR1A1	Alcohol dehydrogenase [NADP(+)]	2	CID	ITMS	MULTI-MSMS	18	2	860.929	1719.84	0.26704	0.0002299	1160.22	78.947	4.1055e-05	145.99	96.569	145.99	1	1	0	0	0	-1	0	0	0	0	y2;y3;y4;y5;y6;y7;y8;y9;y10;y4-H2O;y5-H2O;y6-H2O;y2-NH3;y5-NH3;y6-NH3;y10-NH3;b4;b5;b6;b8;b9;b10;b11;b5-H2O;b6-H2O;b11-H2O;b11-NH3	106.1;668.8;2025.4;3333.4;3547;4580.3;1674.6;305.3;201.6;161.2;1247.6;591.2;189.1;702.5;604.5;119.7;2823.3;1626.9;1712.3;1102.7;787.5;410.3;649;818.5;858.1;202.5;238.6	0.0481822191093784;0.105015815756246;0.0754237820437424;-0.0125759766500551;-0.0237878751562448;-0.0366477228811846;-0.127962810587405;-0.216703809762294;-0.0162183686122717;-0.0953276718344114;-0.046883338731277;-0.0664570536437168;0.0321921996406331;-0.0547500781500503;-0.04954351962499;-0.231488173237267;-0.426557923275027;-0.00963326488749772;-0.00991987042516485;0.0319817536249047;-0.0721952…
ZJR_HJL_BIOTIN_H13_20180913	20435	18475	AASCVLLHTGQK	12	0	Acetyl (Protein N-term),BIOTIN-M	_(ac)AASC(bi)VLLHTGQK_	AASC(1)VLLHTGQK			AASC(147.73)VLLHTGQK			1	1	0	0	P14550	AKR1A1	Alcohol dehydrogenase [NADP(+)]	2	CID	ITMS	MULTI-MSMS	5	1	860.929	1719.84	0.26704	0.0002299	1.16348	78.973	4.5271e-05	147.73	115.23	147.73	1	1	0	0	0	-1	0	0	0	0	y3;y4;y5;y6;y7;y8;y10;y4-H2O;y5-H2O;y4-NH3;y5-NH3;y6-NH3;b4;b5;b6;b7;b8;b9;b10;b11;b4-H2O;b5-H2O;b6-H2O;b8-H2O;b9-H2O;b11-H2O;b11-NH3	1206.1;3221.2;5836.8;5121;8613.2;1752.3;266.6;188.5;1873.7;224.5;466.5;717.7;9271.4;2535.2;3212.7;622.1;1831.3;950.4;1343.3;1299.5;14509;1374.6;1213.4;379.6;279.7;400.1;235.5	0.0326281204437464;-0.0269016574093826;-0.0124539063375551;-0.0907434415624948;0.0375710271188154;-0.0302455254311553;0.0222337798252283;-0.0272429550375364;-0.025521034043777;-0.0462180928937528;-0.11554109377505;-0.09245123446874;0.143449400943723;0.0519512077687523;-0.0206620579251648;-0.0297377259626046;-0.0334479338750953;0.147897532412344;-0.0597647205502199;-0.0391510763377028;-0.335132863…
ZJR_HJL_BIOTIN_H01_20180913	8005	6774	ACCLLCDCPK	10	0	3 Carbamidomethyl (C),BIOTIN-M	_AC(ca)C(ca)LLC(ca)DC(bi)PK_	ACCLLC(0.023)DC(0.976)PK	AC(1)C(1)LLC(0.977)DC(0.024)PK		AC(-46.62)C(-38.49)LLC(-16.2)DC(16.2)PK	AC(46.62)C(38.49)LLC(16.2)DC(-16.2)PK		0	1	3	0	O95436-2;O95436	SLC34A2	Sodium-dependent phosphate transport protein 2B	3	CID	ITMS	MULTI-SECPEP	2	-3	564.234	1689.68	-0.68072	-0.00038408	-1746.05	35.32	0.028993	53.751	32.355	46.623	0.99998	4	0	0	0	-1	0	0	0	0	y2;y3;y5;y6;y7;y6-H2O;y2-NH3;y3-NH3;y7(2+);y8(2+);a2;b2;b4	317.3;718.5;57.9;15;9.5;36.2;953.5;396.9;308.6;1111.2;41.9;62.8;2457.7	0.098780302873422;0.00608727733117576;-0.199321977549971;-0.112816590899911;0.117121412937649;-0.141691824074996;0.141780761920302;0.436447355518681;-0.0239827008562088;-0.0303871157811955;-0.0524903020422016;-0.149326778574988;0.450126614162457
ZJR_HJL_BIOTIN_H13_20180913	20826	18848	ADIDVSGPKVDVECPDVNIEGPEGK	25	1	BIOTIN-M	_ADIDVSGPKVDVEC(bi)PDVNIEGPEGK_	ADIDVSGPKVDVEC(1)PDVNIEGPEGK			ADIDVSGPKVDVEC(56.3)PDVNIEGPEGK			0	1	0	0	Q09666	AHNAK	Neuroblast differentiation-associated protein AHNAK	3	CID	ITMS	MULTI-MSMS	18	2	1011.81	3032.41	-0.19826	-0.00020061	658.739	80	0.0048061	56.298	35.484	56.298	1	1	0	0	0	-1	0	0	0	0	y4;y5;y6;y7;y8;y11;y12;y4-H2O;y5-H2O;y12(2+);y14(2+);y20(2+);y23(2+);b4;b8;b11;b12;b13;b14;b12-NH3;b15(2+);b17(2+);b21(2+)	128.5;670.2;484.4;313.7;868.6;1984.4;171.2;78.4;116.3;2448.1;1089;772.3;246.1;73.9;231.7;294.8;750.1;1217.8;228.4;558.8;851.5;572.4;494.2	0.120982264275028;0.0237326089687713;-0.0425610135813486;0.0277700566624617;0.0106389101124478;-0.00212896156244824;-0.133716640424836;-0.0104930665562506;-0.0482944796749507;-0.267199579099952;-0.31594411977494;0.161201277800046;0.499568968662516;-0.085604037137557;0.142166450500099;-0.277621005474884;-0.0419707611499689;0.00477272567491127;-0.0865317500624769;0.0705182232875359;-0.1477061649500…
ZJR_HJL_BIOTIN_H01_20180913	20269	18348	ADLAECNIK	9	0	Acetyl (Protein N-term),BIOTIN-M	_(ac)ADLAEC(bi)NIK_	ADLAEC(1)NIK			ADLAEC(82.75)NIK			1	1	0	0	P33176	KIF5B	Kinesin-1 heavy chain	2	CID	ITMS	MULTI-MSMS	19	1	735.342	1468.67	0.5678	0.00041753	688.114	77.919	0.015476	82.75	20.643	82.75	1	1	0	0	0	-1	0	0	0	0	y2;y3;y4;y5;y6;y6-H2O;y2-NH3;y6-NH3;b2;b3;b4;b5;b6;b7;b8;b2-H2O;b8-H2O;b8-NH3	220.7;339.1;2744.1;3841.3;2399.2;380.3;72.2;439;129.8;1606.2;1397.1;585.6;411.3;703.2;1614;42.9;438.6;353.2	0.0694877799062965;-0.0031853588312174;-0.109565518162526;-0.108598398524919;-0.0863771888498377;-0.199603007962423;0.194290607117239;-0.170665548162333;0.0536997305125055;-0.0113451758062979;-0.106341983709456;-0.12365489336878;-0.100152240200032;-0.206150574249932;-0.122574875099872;-0.0130020407484324;-0.143393467649958;-0.0876005390998671
ZJR_HJL_BIOTIN_H09_20180913	20237	18312	ADLAECNIK	9	0	Acetyl (Protein N-term),BIOTIN-M	_(ac)ADLAEC(bi)NIK_	ADLAEC(1)NIK			ADLAEC(82.75)NIK			1	1	0	0	P33176	KIF5B	Kinesin-1 heavy chain	2	CID	ITMS	MULTI-MSMS	16	0	735.342	1468.67	-0.053021	-3.8988e-05	3.54833	78.117	0.015476	82.75	37.415	82.75	1	1	0	0	0	-1	0	0	0	0	y2;y3;y4;y5;y6;y7;y6-H2O;y2-NH3;y6-NH3;y7-NH3;b2;b3;b4;b7;b8;b2-H2O;b3-H2O;b4-H2O;b8-H2O;b8-NH3	181.5;211.2;2186.2;2872.7;1754.4;252.8;292.4;51.7;390.5;1018.4;96;933.9;979.2;582.2;1581.7;17.8;147;259.4;169.3;98.1	0.109313219359422;0.0867194263250326;-0.00708749081877613;0.0303176171000814;-0.0305910560373377;0.0821594478002226;-0.00868503921242336;0.0820316959844263;-0.115123555974833;-0.0752490286997727;0.107792137739068;0.0770947655999521;0.0299495201967943;0.0316423945000679;0.00450032021262814;-0.144990566139057;0.0437639660186733;-0.0604186329001095;-0.0729588973374575;-0.188674757849867
ZJR_HJL_BIOTIN_H01_20180913	15527	13841	ADTLTPEECQQFKK	14	1	BIOTIN-M	_ADTLTPEEC(bi)QQFKK_	ADTLTPEEC(1)QQFKK			ADTLTPEEC(74.53)QQFKK			0	1	0	0	Q16181-2;Q16181	2019-09-07	Septin-7	2	CID	ITMS	MULTI-SECPEP	17	1	1044.99	2087.97	-0.17881	-0.00018686	480.676	61.682	0.0333	74.533	42.544	74.533	1	1	0	0	0	-1	0	0	0	0	y3;y5;y6;y7;y8;y9;y10;y9-H2O;y6-NH3;y9-NH3;b5;b12;b5-H2O;b12-H2O;b12-NH3	45.2;51.2;190.9;45.3;54.8;685.6;181.4;31.1;41.7;90.2;92.2;39.7;66.9;25.7;39.7	-0.03216850487496;-0.331151177387483;0.0193168078126291;-0.238260994424991;0.143199289275117;-0.011556389974885;0.0198867325625542;0.106296892475029;-0.0769344421248661;-0.19826174147488;0.0679234044530972;-0.00323733202526455;-0.0404501197375566;-0.32813307301285;-0.34448369915026
ZJR_HJL_BIOTIN_H09_20180913	15722	14021	ADTLTPEECQQFKK	14	1	BIOTIN-M	_ADTLTPEEC(bi)QQFKK_	ADTLTPEEC(1)QQFKK			ADTLTPEEC(69.45)QQFKK			0	1	0	0	Q16181-2;Q16181	2019-09-07	Septin-7	3	CID	ITMS	MULTI-MSMS	8	1	696.996	2087.97	-0.82544	-0.00057533	2.56657	62.616	0.024351	69.451	28.359	69.451	1	1	0	0	0	-1	0	0	0	0	y9;y9(2+);y10(2+);y11(2+);y12(2+);y13(2+);b3;b4;b5;b3-H2O;b4-H2O;b5-H2O	20.7;6584.5;6683.3;2395.5;2203.8;136.3;253.7;128.2;427.3;184.5;355.5;652.4	0.051920172525115;-0.221927559343726;-0.278898869168756;-0.441639828187476;-0.337234184887507;-0.197297825137525;0.0649956472187228;-0.0695683020687738;0.0800388829687222;0.124651908184319;0.0636353221781292;0.0938272240124434
ZJR_HJL_BIOTIN_H01_20180913	22125	20115	AENACVPPFTIEVK	14	0	BIOTIN-M	_AENAC(bi)VPPFTIEVK_	AENAC(1)VPPFTIEVK			AENAC(151.55)VPPFTIEVK			0	1	0	0	P50440-3;P50440-2;P50440	GATM	Glycine amidinotransferase, mitochondrial	2	CID	ITMS	MULTI-MSMS	6	0	984.982	1967.95	0.29903	0.00029454	0.681931	82.7	0.0016043	151.55	87.853	151.55	1	1	0	0	0	-1	0	0	0	0	y3;y4;y5;y7;y8;y9;y10;y11;y3-H2O;b3;b4;b6;b9;b10;b11;b12;b13;b3-H2O;b4-H2O;b6-H2O;b9-H2O;b11-H2O;b12-H2O;b4-NH3;b6-NH3;b10-NH3;b11-NH3;b13-NH3	594.7;547.2;780.5;1295.8;36186.6;4045.4;1351.7;260.4;237.8;205.8;234.2;8853.7;753.7;397.7;975.4;276.5;510;91;215.8;2597.8;388.9;242.8;166;204.2;4791.1;197.7;275.5;85.6	-0.0521897935624906;0.0790543626187628;0.0111932859374519;-0.195021523987521;-0.0597381407375224;-0.126211919849993;-0.0776238174623813;-0.1841867874748;0.0704852662312305;0.00799307319061882;-0.00579645932185713;-0.0316472239376253;-0.214639197487713;-0.0103445124502741;-0.236339125800214;-0.0184530608501063;-0.103115316525191;-0.0476460759999782;-0.162906555778136;-0.0641845664875973;0.14576779…
ZJR_HJL_BIOTIN_H05_20180913	22268	20335	AENACVPPFTIEVK	14	0	BIOTIN-M	_AENAC(bi)VPPFTIEVK_	AENAC(1)VPPFTIEVK			AENAC(142.76)VPPFTIEVK			0	1	0	0	P50440-3;P50440-2;P50440	GATM	Glycine amidinotransferase, mitochondrial	2	CID	ITMS	MULTI-MSMS	9	0	984.982	1967.95	-0.71145	-0.00070076	0.0721591	82.489	0.00072299	142.76	82.073	142.76	1	1	0	0	0	-1	0	0	0	0	y3;y4;y5;y7;y8;y9;y10;y11;y3-H2O;y3-NH3;b4;b5;b6;b9;b10;b11;b12;b13;b6-H2O;b11-H2O;b12-H2O;b13-H2O;b6-NH3;b9-NH3;b11-NH3;b12-NH3;b13-NH3	219.9;309.9;654.8;1122.2;24908.4;2748.5;871.1;158.4;334.3;112.3;158.8;2794.4;6743.4;356.8;138.1;560.3;217.7;200.1;1501.4;199.2;67.1;83.2;3101.7;287.6;323.5;148.6;68	0.107386622453134;0.0128617356656378;0.0213251218749519;-0.0232685943000206;-0.0591277891750224;-0.156851568287493;-0.0294060440248813;-0.00901588903730044;0.0714923463093555;0.0693018764218891;-0.174894359712482;0.267980852050073;-0.0438542551876253;-0.0881743537377133;-0.0594167780752741;-0.0913195945502139;0.0379434235248937;-0.140346761837691;-0.0445312461750973;-0.1200727574128;-0.0423234112…
ZJR_HJL_BIOTIN_H05_20180913	22321	20386	AENACVPPFTIEVK	14	0	BIOTIN-M	_AENAC(bi)VPPFTIEVK_	AENAC(1)VPPFTIEVK			AENAC(78.49)VPPFTIEVK			0	1	0	0	P50440-3;P50440-2;P50440	GATM	Glycine amidinotransferase, mitochondrial	2	CID	ITMS	MULTI-MSMS	20	2	984.982	1967.95	-0.71145	-0.00070076	504.862	82.626	0.022422	78.486	50.203	78.486	1	1	0	0	0	-1	0	0	0	0	y3;y4;y5;y7;y8;y9;y10;y11;y3-H2O;y3-NH3;y5-NH3;b4;b6;b8;b9;b10;b11;b12;b13;b6-H2O;b6-NH3;b9-NH3;b10-NH3	809.9;939.7;862.1;1364.4;20245.4;2368.1;689.2;248.1;493.1;281.1;366.3;187;5684.9;966;555.9;797.1;1439.1;222;245.9;2072.7;5566.4;867.2;484.7	0.156550440812509;0.120161540353138;-0.0759038820312981;-0.0380391021125206;-0.0283660704250224;-0.0339267635999931;-0.00682303621238134;-0.0372141312248004;0.0182696900593555;0.102810177203139;0.0559332469374567;-0.0629253655718571;-0.0107732005001253;0.352200792562371;0.000326622824786682;-0.0218191218252741;-0.119151625800214;0.224100650087394;-0.0855371915251908;-0.0671142539875973;-0.0523369…
ZJR_HJL_BIOTIN_H09_20180913	21996	19987	AENACVPPFTIEVK	14	0	BIOTIN-M	_AENAC(bi)VPPFTIEVK_	AENAC(1)VPPFTIEVK			AENAC(107.39)VPPFTIEVK			0	1	0	0	P50440-3;P50440-2;P50440	GATM	Glycine amidinotransferase, mitochondrial	2	CID	ITMS	MULTI-MSMS	11	0	984.982	1967.95	-0.83039	-0.00081791	3.12102	82.658	0.0022401	107.39	65.697	107.39	1	1	0	0	0	-1	0	0	0	0	y3;y4;y5;y7;y8;y9;y10;y11;y3-H2O;b4;b5;b6;b9;b10;b11;b12;b13;b4-H2O;b6-H2O;b11-H2O;b12-H2O;b6-NH3;b13-NH3	522.6;638.1;709.5;1762.8;37723.8;3831.3;1499.9;301.2;241.4;262.5;4157.2;9544.7;869.7;659.3;965.7;333.7;249.4;266.3;2755.3;369.1;183.5;4725.5;74.2	-0.136662449812491;0.0290055344937628;-0.155920971875048;-0.0315693755500206;-0.100997906362522;-0.162955083912493;-0.101793739337381;-0.0938547562248004;-0.175577966190644;-0.238187816743732;-0.192590437012427;-0.0779118723751253;-0.299966345925213;-0.248625762450274;-0.244884047675214;0.336283267274894;-0.184780355587691;-0.267490296012511;-0.0680908164875973;-0.3427290074128;-0.443202317462692…
ZJR_HJL_BIOTIN_H13_20180913	21886	19857	AENACVPPFTIEVK	14	0	BIOTIN-M	_AENAC(bi)VPPFTIEVK_	AENAC(1)VPPFTIEVK			AENAC(98.94)VPPFTIEVK			0	1	0	0	P50440-3;P50440-2;P50440	GATM	Glycine amidinotransferase, mitochondrial	2	CID	ITMS	MULTI-MSMS	7	1	984.982	1967.95	-0.080571	-7.9361e-05	4.74708	82.689	0.0042825	98.942	58.829	98.942	1	1	0	0	0	-1	0	0	0	0	y3;y4;y5;y7;y8;y9;y10;y11;y3-H2O;y3-NH3;b3;b4;b5;b6;b9;b10;b11;b12;b13;b6-H2O;b6-NH3;b9-NH3;b11-NH3;b13-NH3	199.1;714.8;756.7;1476.8;32007.5;2392.4;830.1;153.3;586.5;185.9;123.9;179.9;2589.5;9647.6;568.1;413.1;1115.5;547.4;341.2;2019.2;4052.9;739.8;285.3;88.7	-0.0744065904374906;0.0426163743375128;-0.176184643750048;-0.0959004302375206;-0.0820770079250224;-0.245840826099993;0.0286994247251187;-0.0801828812248004;-0.136271325565644;-0.00201770365623588;0.0801061102999938;-0.0393963128374821;-0.274255476074927;-0.0277409739376253;-0.109414588112713;-0.203703887450274;-0.0333361961127139;0.103983462587394;-0.194912191525191;-0.0732177696125973;-0.0445244…
ZJR_HJL_BIOTIN_H01_20180913	22584	20552	AEVSELKCGDLEEELKNVTNNLK	23	2	BIOTIN-M	_AEVSELKC(bi)GDLEEELKNVTNNLK_	AEVSELKC(1)GDLEEELKNVTNNLK			AEVSELKC(139.02)GDLEEELKNVTNNLK			0	1	0	0	P67936;P67936-2	TPM4	Tropomyosin alpha-4 chain	3	CID	ITMS	MULTI-MSMS	3	2	1009.5	3025.47	-0.63158	-0.00063758	1.49848	84	1.614e-16	139.02	115.15	139.02	1	1	0	0	0	-1	0	0	0	0	y3;y4;y5;y6;y7;y8;y9;y11;y13;y7-NH3;y8(2+);y9(2+);y11(2+);y12(2+);y13(2+);y15(2+);y16(2+);y21(2+);b3;b6;b10;b11;b12;b13;b14;b6-H2O;b12-H2O;b11-NH3;b14(2+);b17(2+);b18(2+);b21(2+);b22(2+)	206.7;231.9;766.7;411.3;2452.7;2050.3;618.7;859.1;256.8;464.1;449.1;204.8;644.1;295.6;2653.3;1222.4;674.3;886.1;79.6;371.3;1133.6;177.2;355.9;68.4;319.9;258.6;95.7;136.2;2716.2;706.3;930;1778.1;586.4	-0.103160944768717;-0.127585792490606;0.0732604062187647;-0.010486322112456;-0.0179739139749699;-0.116614411899945;-0.146197892437385;-0.10446873128717;0.00827232968799763;0.473787531400035;-0.133007595696824;0.0361301073937739;-0.100659120624869;-0.0161911858060648;-0.355079605762285;-0.337956306087335;0.159055030262834;-0.100445986099658;-0.0499860339812699;-0.171024668574887;-0.042421285075079…
ZJR_HJL_BIOTIN_H05_20180913	22809	20850	AEVSELKCGDLEEELKNVTNNLK	23	2	BIOTIN-M	_AEVSELKC(bi)GDLEEELKNVTNNLK_	AEVSELKC(1)GDLEEELKNVTNNLK			AEVSELKC(152.04)GDLEEELKNVTNNLK			0	1	0	0	P67936;P67936-2	TPM4	Tropomyosin alpha-4 chain	3	CID	ITMS	MULTI-MSMS	4	2	1009.5	3025.47	-0.92783	-0.00093664	-366.08	84.025	2.7893e-16	152.04	117.55	152.04	1	1	0	0	0	-1	0	0	0	0	y3;y4;y5;y6;y7;y8;y9;y13;y7-H2O;y4-NH3;y7-NH3;y8(2+);y9(2+);y11(2+);y12(2+);y13(2+);y15(2+);y16(2+);y17(2+);y18(2+);y19(2+);y20(2+);b4;b6;b10;b11;b12;b13;b14;b4-H2O;b6-H2O;b12-NH3;b10(2+);b14(2+);b17(2+);b18(2+);b21(2+);b22(2+)	86.2;112.3;397.4;268.6;1150.1;960.3;452.7;129.8;181.1;85.1;325.6;94.8;103.3;189.4;125.8;708.4;304.2;583;1221.1;653;428.6;1064.9;111.5;221.6;356.1;103.8;126.9;54.8;153.1;49.7;139.5;74;177.3;1782.3;619.1;491.6;348.8;474.8	-0.169689265081217;-0.172233009287481;-0.0204895937812353;-0.080432611174956;-0.0227346561624699;-0.114173005649945;-0.105182267437385;-0.0591104828120024;-0.128758326837442;-0.0637723451624765;-0.0263345389124652;-0.284649441399949;-0.354800068387476;0.183886777812631;0.112837134506435;-0.210914566699785;0.0588942798501648;-0.236086571299666;-0.378790609324597;-0.400113111312066;-0.4558429303995…
ZJR_HJL_BIOTIN_H09_20180913	11822	10333	AEVSKLEQQCQK	12	1	BIOTIN-M	_AEVSKLEQQC(bi)QK_	AEVSKLEQQC(1)QK			AEVSKLEQQC(81.02)QK			0	1	0	0	Q14980-4;Q14980-3;Q14980-2;Q14980	NUMA1	Nuclear mitotic apparatus protein 1	2	CID	ITMS	MSMS	17		921.448	1840.88	NaN	NaN	3.96185	49.011	0.014946	81.017	36.474	81.017	1	1	0	0	0	-1	0	0	0	0	y3;y5;y6;y7;y9;y5-NH3;y6-NH3;y7-NH3;b4;b5;b6;b7;b8;b9;b10;b9-H2O;b7-NH3	161.8;129.1;305;196;44.7;179.5;59;49.1;49.8;41.4;94.1;136.5;271.8;155.3;28.4;62.4;59.9	-0.231385196081305;-0.128329294374907;-0.108685416925027;-0.142541358399967;-0.464158329237534;-0.286836403687403;-0.172343893425023;0.0702894229125377;0.057359758731252;-0.0798549579436667;-0.115114708012356;0.0170779975626374;-0.0614904871310955;-0.329634167137328;-0.367227705374944;-0.4354136971873;0.123097255437642
ZJR_HJL_BIOTIN_H01_20180913	17579	15790	AFCAENLEEK	10	0	BIOTIN-M	_AFC(bi)AENLEEK_	AFC(1)AENLEEK			AFC(121.73)AENLEEK			0	1	0	0	P49407-2;P49407	ARRB1	Beta-arrestin-1	2	CID	ITMS	MULTI-MSMS	8	0	802.858	1603.7	0.57361	0.00046052	-0.883631	68.776	0.0017484	121.73	56.386	121.73	1	1	0	0	0	-1	0	0	0	0	y2;y3;y4;y5;y6;y7;y8;y2-H2O;y3-H2O;y2-NH3;b3;b4;b5;b7;b8;b9;b9-H2O;b7-NH3;b8-NH3;b9-NH3	112.4;128.7;125.1;421;383.1;534.1;177.1;110.5;236.6;200.3;686.6;119.7;174.6;159.8;154.7;31.3;49.7;133.9;147.5;48.3	0.0553606457062301;-0.112068230750026;0.0564684058998637;-0.0179747523689002;-0.0478303866376564;-0.0572864230564392;0.131255292612423;0.202938049249951;0.255968157168695;0.0520049035812349;0.119461120643791;0.0642897521937584;-0.208302698481248;-0.0247316810375651;-0.0281590926499575;-0.29647908238735;-0.260657049937436;-0.25001125128756;-0.151632022274953;-0.305816269824845
ZJR_HJL_BIOTIN_H09_20180913	17452	15667	AFCAENLEEK	10	0	BIOTIN-M	_AFC(bi)AENLEEK_	AFC(1)AENLEEK			AFC(122.94)AENLEEK			0	1	0	0	P49407-2;P49407	ARRB1	Beta-arrestin-1	2	CID	ITMS	MULTI-MSMS	14	1	802.858	1603.7	0.059389	4.7681e-05	628.286	68.585	0.0014658	122.94	56.372	122.94	1	1	0	0	0	-1	0	0	0	0	y2;y3;y4;y5;y6;y7;y8;y2-H2O;y3-H2O;y2-NH3;y3-NH3;b3;b4;b5;b6;b7;b8;b9;b9-H2O;b7-NH3;b8-NH3;b9-NH3	59.6;105.8;92.6;444.1;451.6;552.1;261.9;73.6;212;161.6;65.9;532.7;134.2;268.8;122.2;214.6;101.9;101;53.8;112.2;141.2;59.1	-0.0904828601531449;0.038078253624974;-0.114735207381386;-0.0278014125251502;-0.0944002108564064;-0.0665637668064392;-0.241303301137577;0.0729331664374513;0.0431690849030701;0.0702238977218599;-0.116339500218771;-0.0652922973249588;-0.488017376712492;-0.309743128168748;-0.231842536437625;-0.242138907600065;-0.116049717649958;-0.28060994176235;-0.148718573374936;-0.11121730597506;-0.24941034258745…
ZJR_HJL_BIOTIN_H09_20180913	17637	15842	AFCAENLEEK	10	0	BIOTIN-M	_AFC(bi)AENLEEK_	AFC(1)AENLEEK			AFC(110.14)AENLEEK			0	1	0	0	P49407-2;P49407	ARRB1	Beta-arrestin-1	2	CID	ITMS	MULTI-MSMS	6	0	802.858	1603.7	0.059389	4.7681e-05	0.488195	69.233	0.0053245	110.14	46.852	110.14	1	1	0	0	0	-1	0	0	0	0	y2;y3;y4;y5;y7;y8;y2-H2O;y3-H2O;y2-NH3;b3;b4;b5;b6;b7;b8;b9;b9-H2O;b7-NH3	67.8;101.8;122.8;465.6;752.3;251.6;69;146.5;229.4;792.7;119.5;379.8;118.2;197.1;101.5;52.7;57.9;149.5	0.12603935664373;-0.176155144812526;-0.0282483909751363;-0.1294249476814;-0.120518844931439;-0.0838325980125774;0.0738486937812013;-0.0228099190031799;0.101260274674985;-0.166793762168709;-0.102885540774992;-0.139455042231248;-0.0151677317501253;-0.167920157600065;0.208413172975042;-0.35214314488735;-0.0278689639999357;-0.14136867316256
ZJR_HJL_BIOTIN_H13_20180913	17425	15614	AFCAENLEEK	10	0	BIOTIN-M	_AFC(bi)AENLEEK_	AFC(1)AENLEEK			AFC(85.86)AENLEEK			0	1	0	0	P49407-2;P49407	ARRB1	Beta-arrestin-1	2	CID	ITMS	MULTI-MSMS	9	1	802.858	1603.7	0.39307	0.00031558	624.794	68.771	0.029466	85.862	26.709	85.862	1	1	0	0	0	-1	0	0	0	0	y2;y3;y4;y5;y7;y2-H2O;y3-H2O;y2-NH3;b3;b4;b5;b7;b8;b9;b7-NH3;b8-NH3;b9-NH3	65.5;62.4;89.1;261.2;566.4;43.3;186.6;194.6;612.9;106;204;175.7;151.1;78.5;67;83.7;65.2	-0.26434150273127;0.096733038781224;-0.227772316756386;-0.0274962367439002;-0.330601852743939;0.0909080199530763;0.0168324149811951;0.0767546594406099;-0.0135955199812088;-0.255107220462492;-0.0975238898874977;-0.220044181037565;-0.185141514524958;-0.31356892613735;-0.22706203253756;-0.419332217587453;-0.442657090137345
ZJR_HJL_BIOTIN_H05_20180913	16632	14977	AFENCSEDLQER	12	0	BIOTIN-M	_AFENC(bi)SEDLQER_	AFENC(1)SEDLQER			AFENC(101.35)SEDLQER			0	1	0	0	O75828	CBR3	Carbonyl reductase [NADPH] 3	2	CID	ITMS	MULTI-MSMS	18	1	946.401	1890.79	0.22435	0.00021233	535.015	64.924	0.0044162	101.35	69.855	101.35	1	1	0	0	0	-1	0	0	0	0	y2;y3;y4;y5;y6;y7;y8;y9;y3-H2O;y4-H2O;y3-NH3;b3;b5;b7;b8;b9;b10;b11;b5-H2O;b7-H2O;b9-H2O;b8-NH3;b11-NH3	144.7;308.1;413.2;667.4;329;2933.4;292;156.7;77.9;84.7;83.9;31.6;254.1;192.6;187.3;136;87.2;49.6;114.9;153.5;121.5;128.7;49.3	-0.132827281393759;0.00891063039688333;-0.0302858872499883;-0.0738994958750254;-0.0521804231125316;-0.41150943508751;-0.221808051449898;-0.152147205812298;-0.0749267609812705;-0.13557713604996;0.0137030816312631;0.0352800792999801;-0.197117945331229;-0.211790872825304;-0.111483583012841;-0.144118821362781;-0.080292286525264;0.181172879987344;-0.156352065224951;-0.0991866138128898;-0.0999960076628…
ZJR_HJL_BIOTIN_H09_20180913	16439	14703	AFENCSEDLQER	12	0	BIOTIN-M	_AFENC(bi)SEDLQER_	AFENC(1)SEDLQER			AFENC(76.16)SEDLQER			0	1	0	0	O75828	CBR3	Carbonyl reductase [NADPH] 3	2	CID	ITMS	MULTI-SECPEP	6	1	946.401	1890.79	0.13081	0.0001238	539.775	65.072	0.035046	76.165	36.291	76.165	1	1	0	0	0	-1	0	0	0	0	y2;y3;y4;y5;y6;y7;y8;y9;y4-H2O;b5;b7;b8;b9;b10;b11;b7-H2O;b5-NH3;b9-NH3;b11-NH3	171.8;460.4;539.7;591.4;324.1;5229.9;307.3;134.5;77.4;273.9;97.4;201.2;113;150.6;105.8;145.2;97.5;71.9;46.5	-0.110946177878134;0.0432123882093833;-0.00233178568748826;-0.182786214625025;-0.0956374543625316;-0.38263980618126;-0.113043403012398;-0.0850085339372981;-0.00129979229996025;-0.112095972674979;-0.0837391150128042;0.0542879013621587;-0.110305344800281;0.013213572849736;-0.00547262782515645;0.0681717846246102;-0.118381402299974;-0.115003860362776;-0.124306885575152
ZJR_HJL_BIOTIN_H01_20180913	20596	18659	AGAIAPCEVTVPAQNTGLGPEK	22	0	BIOTIN-M	_AGAIAPC(bi)EVTVPAQNTGLGPEK_	AGAIAPC(1)EVTVPAQNTGLGPEK			AGAIAPC(82.86)EVTVPAQNTGLGPEK			0	1	0	0	P05388-2;Q8NHW5;P05388	RPLP0;RPLP0P6	60S acidic ribosomal protein P0;60S acidic ribosomal protein P0-like	3	CID	ITMS	MULTI-MSMS	10	1	858.761	2573.26	-0.2856	-0.00024527	-1.75773	78.871	0.00014917	82.859	54.681	82.859	1	1	0	0	0	-1	0	0	0	0	y3;y4;y6;y8;y9;y10;y11;y13;y3-NH3;y6-NH3;y11-NH3;y11(2+);y12(2+);y17(2+);b4;b5;b9;b10;b11;b13;b14;b9-H2O;b10-H2O;b11-H2O;b6(2+);b9(2+);b10(2+);b15(2+);b18(2+)	220.6;730.5;464.3;2285.8;1087.5;1081.8;15753;482.1;172.1;1228.2;1027.4;4719;538;1289.8;173.3;733.7;250.6;418.2;2758;83.7;39.9;236.4;1141.3;386.6;21.1;596.6;1472;725.4;2546	0.120148423487478;-0.0320633900219036;-0.0648718676625322;-0.329368485424993;-0.0884789623062261;0.106654845024991;-0.109746342037397;-0.225343404862542;-0.120206830356267;0.0186864527124726;-0.224796420099892;-0.287868238499982;0.00982748913122578;-0.305832501362829;-0.123515128800022;-0.151434299984373;-0.36122499140015;-0.25763831417521;-0.0952302573502948;-0.247295976925216;0.278932901662301;…
ZJR_HJL_BIOTIN_H05_20180913	20721	18862	AGAIAPCEVTVPAQNTGLGPEK	22	0	BIOTIN-M	_AGAIAPC(bi)EVTVPAQNTGLGPEK_	AGAIAPC(1)EVTVPAQNTGLGPEK			AGAIAPC(65.95)EVTVPAQNTGLGPEK			0	1	0	0	P05388-2;Q8NHW5;P05388	RPLP0;RPLP0P6	60S acidic ribosomal protein P0;60S acidic ribosomal protein P0-like	3	CID	ITMS	MULTI-MSMS	16	0	858.761	2573.26	-1.1407	-0.00097955	3.13878	78.637	0.0030645	65.954	34.985	65.954	1	1	0	0	0	-1	0	0	0	0	y3;y4;y5;y6;y7;y9;y10;y11;y12;y7-H2O;y11-H2O;y3-NH3;y4-NH3;y6-NH3;y9(2+);y11(2+);y17(2+);b4;b5;b10;b11;b13;b14;b10-H2O;b11-H2O;b9(2+);b10(2+);b16(2+);b19(2+)	91.7;203.9;191.3;239.7;403.7;600.6;609.4;6379.5;359.5;824.8;761.7;141.2;101.3;322.3;116.5;2329.9;549.2;96.4;226.6;205.7;1800;18.4;28.6;531.1;162.8;313.4;824.8;736.4;960.5	-0.210631605809397;-0.0216568958812786;-0.0304273881375821;-0.150748332506282;-0.0118833349687293;-0.497658649806226;-0.120029725287509;-0.141240482662397;-0.0617181680249814;0.486890357637549;-0.103221184587483;-0.213407513950017;0.0597651940249762;-0.0034082738500274;-0.262311452931215;-0.113673902562482;-0.396286602925329;-0.0455427166906475;-0.0342162824062484;-0.16608557980021;-0.19300857766…
ZJR_HJL_BIOTIN_H05_20180913	20735	18875	AGAIAPCEVTVPAQNTGLGPEK	22	0	BIOTIN-M	_AGAIAPC(bi)EVTVPAQNTGLGPEK_	AGAIAPC(1)EVTVPAQNTGLGPEK			AGAIAPC(77.97)EVTVPAQNTGLGPEK			0	1	0	0	P05388-2;Q8NHW5;P05388	RPLP0;RPLP0P6	60S acidic ribosomal protein P0;60S acidic ribosomal protein P0-like	3	CID	ITMS	MULTI-MSMS	9	2	858.761	2573.26	-1.1407	-0.00097955	386.116	78.678	0.00069626	77.969	47.538	77.969	1	1	0	0	0	-1	0	0	0	0	y3;y4;y5;y9;y11;y12;y4-H2O;y3-NH3;y11-NH3;y11(2+);y12(2+);y17(2+);b4;b5;b7;b9;b10;b11;b14;b10-H2O;b9(2+);b10(2+);b16(2+);b17(2+);b21(2+)	120;461.5;404.1;687;8279.3;378.5;117.6;157.8;848.4;4100.9;602;771.6;135.7;478.8;521.7;191.6;238.5;1750.1;12.3;474.3;782.4;1193.2;1158.6;431.3;292.2	0.0296332867687283;-0.00185098767815362;-0.00247328657508206;-0.296486774806226;-0.058476810787397;0.134326753850019;0.0106250975062494;0.00549507394060811;-0.0527993497873922;-0.222194410374982;-0.0777579600875242;0.0893091001996709;-0.0961103436437725;0.0863281511875016;0.0148285430748274;0.12681211797485;-0.0641568688627103;-0.0908357261002948;-0.0878883874001986;-0.145034055162796;-0.12033363…
ZJR_HJL_BIOTIN_H09_20180913	20472	18536	AGAIAPCEVTVPAQNTGLGPEK	22	0	BIOTIN-M	_AGAIAPC(bi)EVTVPAQNTGLGPEK_	AGAIAPC(1)EVTVPAQNTGLGPEK			AGAIAPC(63.04)EVTVPAQNTGLGPEK			0	1	0	0	P05388-2;Q8NHW5;P05388	RPLP0;RPLP0P6	60S acidic ribosomal protein P0;60S acidic ribosomal protein P0-like	3	CID	ITMS	MULTI-MSMS	20	2	858.761	2573.26	-0.45195	-0.00038811	777.72	78.782	0.0045323	63.044	44.283	63.044	1	1	0	0	0	-1	0	0	0	0	y3;y4;y5;y8;y10;y11;y12;y13;y3-NH3;y11-NH3;y11(2+);b4;b5;b9;b10;b11;b12;b13;b14;b10-H2O;b11-H2O;b14-NH3;b9(2+);b10(2+);b17(2+);b21(2+)	165.6;508.7;272.9;1757.2;671.4;8788.7;312;155.2;338.5;847.3;4917.7;196.4;565.6;249.3;363.9;1465;48.5;60.7;19.6;696.3;186.3;11;616.7;1268.8;592.5;367	-0.0169365374500217;0.0196333873218464;-0.0179151811063321;-0.171409501049993;-0.125217713568759;-0.096684818599897;-0.164989652399981;0.00756675138745777;0.00729561104998311;-0.0598794279123922;-0.234584547093732;0.128376961043728;0.0777221941562516;0.0411187585998505;0.0439974280122897;-0.0355378745377948;-0.207017186600297;-0.401959062862716;-0.277707723337699;-0.081923703600296;-0.01790431865…
ZJR_HJL_BIOTIN_H09_20180913	20479	18542	AGAIAPCEVTVPAQNTGLGPEK	22	0	BIOTIN-M	_AGAIAPC(bi)EVTVPAQNTGLGPEK_	AGAIAPC(1)EVTVPAQNTGLGPEK			AGAIAPC(109.13)EVTVPAQNTGLGPEK			0	1	0	0	P05388-2;Q8NHW5;P05388	RPLP0;RPLP0P6	60S acidic ribosomal protein P0;60S acidic ribosomal protein P0-like	3	CID	ITMS	MULTI-MSMS	6	1	858.761	2573.26	-0.45195	-0.00038811	0.690521	78.804	1.932e-08	109.13	89.749	109.13	1	1	0	0	0	-1	0	0	0	0	y3;y4;y7;y8;y9;y10;y11;y12;y13;y7-H2O;y3-NH3;y11-NH3;y7(2+);y9(2+);y11(2+);y12(2+);y17(2+);b4;b5;b6;b8;b9;b10;b11;b13;b10-H2O;b8(2+);b9(2+);b10(2+);b13(2+);b16(2+);b18(2+)	409.3;647.4;941.4;2233.5;680;734.1;15614.5;1202;292.7;2690.4;239.3;1203.2;238.6;273.3;6285.1;815.5;1001.5;155.3;817.5;433.5;615.8;578.1;504.8;3191.8;47.5;1038.3;914.9;801.4;2690.4;2040.9;786.9;1256.1	-0.179656264012522;-0.181507970100029;-0.0441098974687293;-0.116416825268743;-0.120400349024976;-0.150791444037509;-0.072148685787397;0.0127447226000186;-0.0572525845500422;0.355054420137549;-0.144742963168767;5.70955251077976E-05;-0.0212548501999663;-0.255170339649965;-0.102321363499982;0.149903172724976;0.292922381449671;-0.0703840252843975;0.0923401140781266;-0.19373270384375;0.222460701774935…
ZJR_HJL_BIOTIN_H13_20180913	20396	18438	AGAIAPCEVTVPAQNTGLGPEK	22	0	BIOTIN-M	_AGAIAPC(bi)EVTVPAQNTGLGPEK_	AGAIAPC(1)EVTVPAQNTGLGPEK			AGAIAPC(86.57)EVTVPAQNTGLGPEK			0	1	0	0	P05388-2;Q8NHW5;P05388	RPLP0;RPLP0P6	60S acidic ribosomal protein P0;60S acidic ribosomal protein P0-like	3	CID	ITMS	MULTI-MSMS	8	2	858.761	2573.26	-0.084144	-7.2259e-05	2.67244	78.852	6.1603e-05	86.573	58.613	86.573	1	1	0	0	0	-1	0	0	0	0	y3;y4;y6;y8;y10;y11;y12;y11-H2O;y3-NH3;y11-NH3;y11(2+);y12(2+);y20(2+);b4;b5;b7;b9;b10;b11;b10-H2O;b11-H2O;b11(2+);b14(2+);b19(2+);b21(2+)	147.7;592.3;491.4;1364.5;778.6;12319.7;276.7;886.6;267.2;1051.8;6634.2;775.7;388.7;353.3;975.2;693.1;433.3;175.3;2058.4;462.7;304.2;953;969.5;748.3;371.2	-0.180297133153147;-0.0237015736156536;-0.259207805162532;-0.0430525674562432;-0.137241639350009;-0.062260990474897;0.440234956975019;-0.0590317314624826;-0.119993207309392;-0.0697671232248922;-0.177394605687482;-0.137145167118774;-0.0446798874252181;-0.124491691300022;0.0604187273593766;0.0110443633873274;0.0113336023498505;-0.10761390011271;-0.0163728354752948;0.051987429212204;0.05631443134961…
ZJR_HJL_BIOTIN_H01_20180913	2836	2053	AHHAACKEEK	10	1	BIOTIN-M	_AHHAAC(bi)KEEK_	AHHAAC(1)KEEK			AHHAAC(101.25)KEEK			0	1	0	0	Q9UNF0-2;Q9UNF0	PACSIN2	Protein kinase C and casein kinase substrate in neurons protein 2	2	CID	ITMS	MULTI-MSMS	9	1	787.864	1573.71	0.042793	3.3715e-05	1.06807	16.685	0.034088	101.25	39.29	101.25	1	1	0	0	0	-1	0	0	0	0	y2;y5;y6;y7;y8;y2-H2O;y6-H2O;y7-H2O;y8-H2O;y2-NH3;y7-NH3;y8-NH3;b3;b4;b6;b7;b8;b9;b8-H2O;b8-NH3	83.8;149.6;352.8;469.9;487.3;41.8;45.4;70.9;94.8;52.1;60.9;98.3;112.3;90.4;39.9;90.6;57.4;16.2;134.3;72.2	0.16430839961248;-0.254283712224833;-0.069342775987252;-0.130373519437171;-0.113820055474662;-0.0162391968437987;-0.183789298224838;-0.0416950416747568;-0.139521460524747;-0.0647553503250151;-0.140198988124666;-0.094959000724657;-0.0156424661125243;-0.180097281828182;-0.0419967100001486;-0.0733764657377378;0.19614534139987;-0.113556484275023;-0.193203524587716;-0.193562939787626
ZJR_HJL_BIOTIN_H05_20180913	2835	2069	AHHAACKEEK	10	1	BIOTIN-M	_AHHAAC(bi)KEEK_	AHHAAC(1)KEEK			AHHAAC(127.02)KEEK			0	1	0	0	Q9UNF0-2;Q9UNF0	PACSIN2	Protein kinase C and casein kinase substrate in neurons protein 2	2	CID	ITMS	MULTI-MSMS	16	0	787.864	1573.71	-0.29652	-0.00023361	-0.0757258	16.515	0.0021345	127.02	62.264	127.02	1	1	0	0	0	-1	0	0	0	0	y2;y5;y6;y7;y8;y2-H2O;y6-H2O;y7-H2O;y8-H2O;y2-NH3;y8-NH3;b3;b6;b7;b8;b8-H2O;b8-NH3	48.3;135;204;427.6;421.1;77.8;37.3;69.2;27.5;30.2;145.5;115.8;89.9;135.5;99.3;73.5;97.5	0.230745167190605;0.00304050652516707;-0.00830761973725203;-0.188723128812171;-0.160939196099662;0.138668029718701;-0.107129141974838;-0.221626682299757;0.215459008225253;-0.120053201887515;0.399425764900343;-0.103472055956274;-0.122441045937649;0.0294067373872622;-0.20351286172513;-0.122768954275216;-0.0791830569751255
ZJR_HJL_BIOTIN_H05_20180913	2895	2126	AHHAACKEEK	10	1	BIOTIN-M	_AHHAAC(bi)KEEK_	AHHAAC(1)KEEK			AHHAAC(66.62)KEEK			0	1	0	0	Q9UNF0-2;Q9UNF0	PACSIN2	Protein kinase C and casein kinase substrate in neurons protein 2	3	CID	ITMS	MULTI-SECPEP	13	2	525.578	1573.71	-1.8665	-0.00098099	0.256948	16.719	0.032264	66.621	19.047	66.621	1	1	0	0	0	-1	0	0	0	0	y2;y6;y2-H2O;y6-H2O;y2-NH3;y7(2+);y8(2+);a2;b2;b3;b7;b8(2+);b9(2+)	278.3;68.5;287.6;44.6;1058;821.2;4640.6;123.4;933.1;126.2;27.5;628.6;397.7	-0.107206492965645;-0.164923830674752;-0.0857887573906737;-0.327343985724838;0.0693388879562349;-0.127222354543619;-0.284717106937364;0.105778241770338;0.0913087085968982;-0.135149302050024;-0.390026856362738;0.164882290718651;-0.312417352587545
ZJR_HJL_BIOTIN_H09_20180913	2727	1935	AHHAACKEEK	10	1	BIOTIN-M	_AHHAAC(bi)KEEK_	AHHAAC(1)KEEK			AHHAAC(112.41)KEEK			0	1	0	0	Q9UNF0-2;Q9UNF0	PACSIN2	Protein kinase C and casein kinase substrate in neurons protein 2	2	CID	ITMS	MULTI-MSMS	19	1	787.864	1573.71	-0.15314	-0.00012065	638.287	16.528	0.020976	112.41	51.729	112.41	1	1	0	0	0	-1	0	0	0	0	y2;y5;y6;y7;y8;y2-H2O;y6-H2O;y8-H2O;y2-NH3;y7-NH3;y8-NH3;b3;b4;b5;b7;b8;b9;b8-H2O;b8-NH3	48.8;106.5;239.2;329.9;372.2;49.7;43.2;90.1;57.3;40.4;58.4;81.8;106;36.9;108.1;116.5;38;90.3;100.3	-0.00695624882501988;-0.0979116419123329;-0.088874025987252;0.0316137852503289;-0.125538805474662;-0.0162086792656737;-0.160351798224838;-0.166743140212247;0.0122099817062349;-0.422913831874666;-0.424915055412157;0.0799996237312257;-0.103650748625057;-0.16870981238759;0.0247680655122622;0.0718777632748697;0.237029453224977;-0.214565829275216;-0.218953564787626
ZJR_HJL_BIOTIN_H09_20180913	2769	1975	AHHAACKEEK	10	1	BIOTIN-M	_AHHAAC(bi)KEEK_	AHHAAC(1)KEEK			AHHAAC(109.71)KEEK			0	1	0	0	Q9UNF0-2;Q9UNF0	PACSIN2	Protein kinase C and casein kinase substrate in neurons protein 2	2	CID	ITMS	MULTI-MSMS	20	0	787.864	1573.71	-0.15314	-0.00012065	-0.0757258	16.67	0.022553	109.71	69.841	109.71	1	1	0	0	0	-1	0	0	0	0	y3;y5;y6;y7;y8;y5-H2O;y6-H2O;y7-H2O;y8-H2O;y8-NH3;b3;b5;b6;b7;b8;b9;b8-H2O;b9-H2O;b8-NH3	33.5;129;173.4;419.6;240.9;48.8;64.3;50.1;45.7;20.2;97.9;64.9;41.9;88.6;57.8;14.1;47.1;9.4;23.3	-0.00379186356252603;-0.0655630090998329;0.067620114637748;-0.164064925687171;-0.0216569695371618;-0.306474375087419;-0.0810060950998377;-0.171699924487257;-0.0717724370872475;-0.045642594474657;-0.134630503221899;-0.29547983191884;0.0386917665623514;-0.0714233407377378;-0.10988493203763;-0.0254217186500227;-0.101284579275216;-0.0571045690126084;-0.101521924162626
ZJR_HJL_BIOTIN_H13_20180913	2805	2009	AHHAACKEEK	10	1	BIOTIN-M	_AHHAAC(bi)KEEK_	AHHAAC(1)KEEK			AHHAAC(104.06)KEEK			0	1	0	0	Q9UNF0-2;Q9UNF0	PACSIN2	Protein kinase C and casein kinase substrate in neurons protein 2	2	CID	ITMS	MULTI-MSMS	14	0	787.864	1573.71	-0.53913	-0.00042476	-0.584078	16.743	0.026871	104.06	43.375	104.06	1	1	0	0	0	-1	0	0	0	0	y2;y5;y6;y7;y8;y2-H2O;y6-H2O;y7-H2O;y8-H2O;y2-NH3;y6-NH3;y8-NH3;b3;b4;b5;b8;b9;b8-H2O;b8-NH3	33.6;119.1;255.9;361.4;254.8;64.6;40;64.8;56.1;29.9;45.1;28.3;107.4;65.7;46.9;89.3;28.8;62.4;70.4	-0.0480634265593949;-0.120494649724833;-0.039191408799752;-0.0589623866246711;-0.0336198601621618;0.123012512140576;-0.373608634162338;-0.364693088549757;-0.347651343337247;0.0444365442062349;-0.291692658737247;0.025646468025343;0.0411507467781007;-0.0714852212813071;-0.0936365702000899;0.14780549764987;-0.193512538962523;-0.254604891775216;-0.207478955412626
ZJR_HJL_BIOTIN_H13_20180913	2810	2013	AHHAACKEEK	10	1	BIOTIN-M	_AHHAAC(bi)KEEK_	AHHAAC(1)KEEK			AHHAAC(62.46)KEEK			0	1	0	0	Q9UNF0-2;Q9UNF0	PACSIN2	Protein kinase C and casein kinase substrate in neurons protein 2	3	CID	ITMS	MULTI-SECPEP	2	2	525.578	1573.71	-1.5144	-0.00079595	-0.314948	16.763	0.03557	62.463	13.669	62.463	1	1	0	0	0	-1	0	0	0	0	y2;y5;y6;y7;y2-H2O;y2-NH3;y7(2+);y8(2+);a2;b2;b3;b9(2+)	471.6;40;84;53.2;562.2;1753.7;2220.9;13189.4;152.3;1766.7;232.5;624.2	-0.0173017078093949;-0.240611837224833;-0.222296877549752;-0.190676253812171;0.0704917601874513;0.0809660852218599;-0.245813663137369;-0.394214177249864;0.111332440989088;0.127197380471898;-0.118517221971899;0.0620333310062051
ZJR_HJL_BIOTIN_H01_20180913	17166	15397	AHVVPCFDASK	11	0	BIOTIN-M	_AHVVPC(bi)FDASK_	AHVVPC(1)FDASK			AHVVPC(98.94)FDASK			0	1	0	0	P21333-2;P21333	FLNA	Filamin-A	3	CID	ITMS	MULTI-MSMS	13	0	542.259	1623.75	-0.22857	-0.00012394	-1.35354	67.339	0.0032498	98.943	70.544	98.943	1	1	0	0	0	-1	0	0	0	0	y2;y3;y4;y7;y8;y2-H2O;y7-H2O;y2-NH3;y7-NH3;y7(2+);y8(2+);y9(2+);a2;b2;b3;b4;b6;b8;b8-H2O;b6(2+)	224.2;259.2;244;126.3;21.5;61.7;56.7;11.4;30.1;2560.8;964.9;449.4;30.5;532.5;824.1;1267.4;47.2;15.5;11.3;813.7	0.0428580931952922;-0.0358270692000247;0.00930443936243819;-0.310431643174979;-0.196241359787564;-0.188516529628146;-0.0514650794750651;-0.155123503421891;0.0441227709500254;-0.0893217289125232;-0.338073755187565;-0.230929785368858;-0.163585161549975;0.0553895191437732;-0.0114504709062544;-0.0682806953312252;0.00615475514996433;-0.300587906025157;-0.390010014200243;0.0424211772811987
ZJR_HJL_BIOTIN_H05_20180913	17122	15443	AHVVPCFDASK	11	0	BIOTIN-M	_AHVVPC(bi)FDASK_	AHVVPC(1)FDASK			AHVVPC(76.14)FDASK			0	1	0	0	P21333-2;P21333	FLNA	Filamin-A	3	CID	ITMS	MULTI-MSMS	11	1	542.259	1623.75	-0.91818	-0.00049789	617.583	66.56	0.025263	76.143	37.632	76.143	1	1	0	0	0	-1	0	0	0	0	y2;y3;y4;y6;y7;y2-H2O;y6-H2O;y7-H2O;y2-NH3;y7(2+);y8(2+);y9(2+);a2;b2;b3;b4;b6;b8	409.3;645.1;580.8;27.6;66.7;104;41.4;74;24.7;1355.8;1269.1;798.3;61.5;953.2;1183.4;1744.4;36.2;9.9	0.0792960814765422;0.0300298643937253;-0.296542728606312;-0.113683776424978;0.0235527318250206;0.166021434239042;-0.179302173662563;-0.0287600013500651;-0.00290182373439052;0.255282763274977;-0.461059595031315;-0.266086035368858;0.0151868111062754;0.131134148050023;-0.0212771310625044;-0.0224432929874752;-0.360788604225036;-0.222218765400157
ZJR_HJL_BIOTIN_H05_20180913	17157	15476	AHVVPCFDASK	11	0	BIOTIN-M	_AHVVPC(bi)FDASK_	AHVVPC(1)FDASK			AHVVPC(73.89)FDASK			0	1	0	0	P21333-2;P21333	FLNA	Filamin-A	3	CID	ITMS	MULTI-MSMS	4	0	542.259	1623.75	-0.91818	-0.00049789	-0.0602428	66.681	0.028982	73.887	37.602	73.887	1	1	0	0	0	-1	0	0	0	0	y2;y3;y4;y6;y7;y2-H2O;y7-H2O;y2-NH3;y7-NH3;y7(2+);y8(2+);y9(2+);a2;b2;b3;b4;b8(2+)	500.2;614.1;820.9;25.1;126;88.9;87.2;33.9;65;5874.3;1354.1;1133.3;58;706.9;1376.6;1727.2;1132.8	-0.0940895386406453;0.0142827940812253;-0.308688724700062;-0.0406857295499776;-0.122321291612479;-0.0604037366593957;-0.104931876350065;0.0942356274374845;-0.138860627487475;-0.286038037506273;-0.298950220031315;-0.354159765837608;-0.130504106862475;0.0659943775422107;0.0016720876874956;-0.0488715156437252;-0.311450641587612
ZJR_HJL_BIOTIN_H09_20180913	17032	15267	AHVVPCFDASK	11	0	BIOTIN-M	_AHVVPC(bi)FDASK_	AHVVPC(1)FDASK			AHVVPC(84.82)FDASK			0	1	0	0	P21333-2;P21333	FLNA	Filamin-A	3	CID	ITMS	MULTI-MSMS	14	1	542.259	1623.75	-0.0036051	-1.9549e-06	1.78733	67.125	0.013675	84.817	53.428	84.817	1	1	0	0	0	-1	0	0	0	0	y2;y3;y4;y6;y7;y2-H2O;y3-H2O;y6-H2O;y7-H2O;y2-NH3;y7-NH3;y7(2+);y8(2+);y9(2+);a2;b2;b3;b4;b8(2+)	506.4;734.5;770;50;141.3;141.7;112.1;42.5;58.7;85.8;40.8;7258.5;1372.6;1220.1;43.7;948.8;1534.3;2803.2;1196.5	0.0564841918281047;-0.0142816590437747;-0.0288425332938118;-0.240881042049978;-0.440558596299979;0.0860348619734168;-0.0780079664375535;-0.278545337725063;-0.171093985725065;-0.126009733890641;-0.232854768112475;-0.407070752350023;-0.281250024718815;-0.467746191618858;-0.0877489799093496;0.105377312112523;-0.0160281076250044;-0.0174994453312252;-0.0387455634626122
ZJR_HJL_BIOTIN_H09_20180913	17043	15277	AHVVPCFDASK	11	0	BIOTIN-M	_AHVVPC(bi)FDASK_	AHVVPC(1)FDASK			AHVVPC(90.6)FDASK			0	1	0	0	P21333-2;P21333	FLNA	Filamin-A	2	CID	ITMS	MULTI-MSMS	4	1	812.884	1623.75	-0.077941	-6.3357e-05	0.664292	67.164	0.014296	90.601	39.692	90.601	1	1	0	0	0	-1	0	0	0	0	y3;y6;y7;y8;y9;y7-H2O;y8-H2O;y7-NH3;y9-NH3;b3;b4;b5;b6;b8;b9;b10	196.7;193.9;6716.8;2121;1213.8;313.9;61.3;284.7;83.4;2193.3;1159.5;57.8;171.1;247.2;134.2;95	-0.0594171570906497;0.00997345013752238;-0.0954658228624794;-0.0490245629125639;-0.0143020529626483;-0.113232657600065;0.0328179773498505;-0.0646418774874746;-0.0406070138376435;0.105981169718746;0.0531182304500248;0.0235456566687731;-0.114206572975036;-0.0846455232126573;-0.278488766662576;-0.00146523957505451
ZJR_HJL_BIOTIN_H09_20180913	17424	15640	AHVVPCFDASK	11	0	BIOTIN-M	_AHVVPC(bi)FDASK_	AHVVPC(1)FDASK			AHVVPC(78.1)FDASK			0	1	0	0	P21333-2;P21333	FLNA	Filamin-A	3	CID	ITMS	MULTI-MSMS	7	0	542.259	1623.75	0.28334	0.00015364	0.494028	68.487	0.022041	78.098	50.518	78.098	1	1	0	0	0	-1	0	0	0	0	y2;y3;y4;y7;y2-H2O;y7-H2O;y2-NH3;y7-NH3;y7(2+);y8(2+);y9(2+);a2;b2;b3;b4;b6;b10(2+)	382.4;433.3;427;74.8;109.5;34.1;27.1;40.2;2744.7;683.9;676.6;29.7;581.7;693.6;999;45.8;228.9	0.0791282347968547;0.0123907042374753;-0.368381107512562;-0.0418769556749794;0.0844632066999793;-0.0171633216625651;-0.0629298999062655;-0.0435237134249746;-0.188198682037523;0.0345458737186846;-0.265109472868858;-0.0827746146749746;-0.0947264476531018;0.0301144704999956;-0.0304388984562252;-0.0763647761000357;-0.242455714612561
ZJR_HJL_BIOTIN_H13_20180913	17383	15574	AHVVPCFDASK	11	0	BIOTIN-M	_AHVVPC(bi)FDASK_	AHVVPC(1)FDASK			AHVVPC(85.53)FDASK			0	1	0	0	P21333-2;P21333	FLNA	Filamin-A	3	CID	ITMS	MULTI-MSMS	8	0	542.259	1623.75	-0.30762	-0.00016681	0.494028	68.624	0.012962	85.533	48.976	85.533	1	1	0	0	0	-1	0	0	0	0	y2;y3;y4;y7;y2-H2O;y7-H2O;y2-NH3;y7-NH3;y7(2+);y8(2+);a2;b2;b3;b4;b6;b8;b6(2+);b8(2+);b10(2+)	410.9;842;605.9;197.4;230.8;60.1;21.8;96.4;4611.9;1639.6;94.6;1108.9;1463.2;1668.1;52.3;14.6;746.8;1099.6;433.6	0.0557059935859172;0.00143489369060035;0.105312740143688;-0.0802070337999794;-0.0272006116593957;-0.173413321662565;-0.116396696781266;-0.182439729049975;-0.191372510162523;-0.252502466125065;0.0851788765359629;0.0977021412140857;0.0120480642499956;0.0189385429500248;-0.0622046198500357;-0.197560562275157;0.0171526225936987;-0.0722538642438622;-0.328942531018811
ZJR_HJL_BIOTIN_H01_20180913	17135	15367	AHVVPCFDASKVK	13	1	BIOTIN-M	_AHVVPC(bi)FDASKVK_	AHVVPC(1)FDASKVK			AHVVPC(117.02)FDASKVK			0	1	0	0	P21333-2;P21333	FLNA	Filamin-A	2	CID	ITMS	MULTI-MSMS	3	0	926.466	1850.92	-0.3791	-0.00035122	1.67577	67.235	0.006493	117.02	75.913	117.02	1	1	0	0	0	-1	0	0	0	0	y3;y5;y6;y7;y8;y9;y10;y11;y5-H2O;y9-H2O;y10-H2O;y11-H2O;y9-NH3;y10-NH3;y11-NH3;b3;b4;b6;b7;b8;b9;b10;b11	66.5;777.4;259.3;504.6;173.8;7631.4;2202.6;1029.7;77.1;663.4;169;66.9;660.3;115.2;61.6;1927.1;1243.6;281.8;121.9;939.1;286.7;388.7;220.1	0.00231635840628996;-0.0142958384250278;-0.334825950956315;-0.0486385972562857;-0.100575397212424;-0.160604513962426;-0.0703400118250102;-0.0420872284375946;-0.1360665794125;-0.111720958075011;0.0693638565624042;0.17500921807482;-0.394306935774921;-0.108607863325005;-0.0885337908750898;0.0867550954999956;0.00969171677814984;-0.310861846412536;-0.0600748833376201;-0.0410664216501573;-0.12455810260…
ZJR_HJL_BIOTIN_H05_20180913	16841	15175	AHVVPCFDASKVK	13	1	BIOTIN-M	_AHVVPC(bi)FDASKVK_	AHVVPC(1)FDASKVK			AHVVPC(79.04)FDASKVK			0	1	0	0	P21333-2;P21333	FLNA	Filamin-A	3	CID	ITMS	MULTI-MSMS	2	1	617.98	1850.92	-0.14239	-8.7996e-05	0.878076	65.615	0.0099979	79.036	60.305	79.036	1	1	0	0	0	-1	0	0	0	0	y2;y4;y5;y8;y9;y4-H2O;y9-H2O;y2-NH3;y10(2+);y11(2+);a2;b2;b3;b4;b6;b7;b8;b6(2+);b8(2+);b12(2+)	613.6;1242.8;3849.1;126.3;803.1;480;164;131.1;13521.6;4083.2;573.9;7483.8;8399.4;5615.9;246.2;336.3;288.9;1013.3;1675.8;2701.9	0.151982246956237;-0.00368013403743817;-0.0218031626437778;-0.152577350337424;-0.220296896774926;-0.090416695337467;-0.0919455674500114;0.0315000399874918;-0.0262217140187886;0.279164443299919;0.147678876535963;0.107879753518773;0.0478757009687456;0.00264215623127484;-0.320383330787536;-0.23902996146262;-0.00639845290015728;0.0520647319686987;-0.258716266587612;-0.205506017193898
ZJR_HJL_BIOTIN_H05_20180913	16854	15188	AHVVPCFDASKVK	13	1	BIOTIN-M	_AHVVPC(bi)FDASKVK_	AHVVPC(1)FDASKVK			AHVVPC(96.76)FDASKVK			0	1	0	0	P21333-2;P21333	FLNA	Filamin-A	2	CID	ITMS	MULTI-MSMS	15	1	926.466	1850.92	-0.14761	-0.00013675	1.35161	65.649	0.022813	96.756	78.421	96.756	1	1	0	0	0	-1	0	0	0	0	y3;y4;y5;y6;y7;y8;y9;y10;y11;y9-H2O;y11-H2O;y9-NH3;y10-NH3;b3;b4;b7;b8;b9;b10;b11;b12	76.4;106.2;800.3;262.6;504.9;451;9407.6;2282.5;676.3;910.1;116.7;452.1;200.7;2462.2;1690.9;198.6;1053;437.7;321.2;121.5;36.6	-0.02893364159371;-0.0258358957561882;-0.0274183970187778;0.117505592012435;0.0604922621187143;-0.267323444087424;-0.0854092014624257;-0.0588654024500102;-0.0752903534375946;-0.0627707627625114;-0.0474028913001803;-0.137104787337421;-0.106898878950005;0.0724423513593706;0.0349907890437748;0.10362140572488;-0.121510757587657;-0.205612790100076;0.0432124947999455;-0.0354084718751437;-0.289626391612…
ZJR_HJL_BIOTIN_H05_20180913	17012	15338	AHVVPCFDASKVK	13	1	BIOTIN-M	_AHVVPC(bi)FDASKVK_	AHVVPC(1)FDASKVK			AHVVPC(103.31)FDASKVK			0	1	0	0	P21333-2;P21333	FLNA	Filamin-A	2	CID	ITMS	MULTI-MSMS	5	1	926.466	1850.92	-0.14761	-0.00013675	0.0549529	66.176	0.014423	103.31	80.076	103.31	1	1	0	0	0	-1	0	0	0	0	y4;y5;y6;y7;y8;y9;y10;y11;y9-H2O;y10-H2O;y9-NH3;y10-NH3;b3;b4;b6;b7;b8;b9;b10;b11	80.1;514.3;142.1;387.2;162.9;6073.2;1821;480.6;356.2;136.8;384.8;136.3;1655.9;1031.7;316.1;147.6;797;204.3;216.1;102.6	-0.0834836008343132;0.0038926381374722;-0.062365013456315;-0.130364671475036;0.0238142512250761;-0.0548916233374257;-0.0688751680750102;-0.0606419159375946;-0.0376242783875114;-0.0173060653125958;-0.123677052962421;-0.165126418012505;0.0968564138593706;0.0753960624812748;-0.00544192453753567;0.0554036322873799;-0.133351577900157;0.0106958036499236;-0.0751957083250545;-0.116341089062644
ZJR_HJL_BIOTIN_H05_20180913	17008	15334	AHVVPCFDASKVK	13	1	BIOTIN-M	_AHVVPC(bi)FDASKVK_	AHVVPC(1)FDASKVK			AHVVPC(66.33)FDASKVK			0	1	0	0	P21333-2;P21333	FLNA	Filamin-A	3	CID	ITMS	MULTI-MSMS	1	1	617.98	1850.92	-0.48757	-0.00030131	0.0676673	66.166	0.025629	66.326	38.343	66.326	1	1	0	0	0	-1	0	0	0	0	y2;y3;y4;y5;y6;y9;y4-H2O;y2-NH3;y9(2+);y10(2+);y11(2+);a2;b2;b3;b4;b5;b6;b8;b9;b10;b7(2+);b8(2+);b12(2+)	345.4;257.7;1155.5;3537.1;1217;799.1;356.4;53.2;3849.1;26298.4;7601;288.7;6805.7;6502.1;3365.3;881.5;187.3;264.9;112.3;117.2;1482.3;829.5;3839.2	0.0474137655109246;-0.16180717674996;-0.0448788645061882;-0.104933045456278;-0.379625755643815;0.0055331813500743;0.188452933568783;-0.151056112356258;0.204097695068754;-0.449134311675039;0.120656142518669;-0.0612749808859121;0.0768433765656482;0.0084469900312456;0.0390801445125248;0.383592043387523;-0.292063018287536;0.0725810392873427;-0.246384274475076;-0.244018950512555;0.269987510381156;0.10…
ZJR_HJL_BIOTIN_H09_20180913	16917	15157	AHVVPCFDASKVK	13	1	BIOTIN-M	_AHVVPC(bi)FDASKVK_	AHVVPC(1)FDASKVK			AHVVPC(63.76)FDASKVK			0	1	0	0	P21333-2;P21333	FLNA	Filamin-A	3	CID	ITMS	MULTI-MSMS	4	1	617.98	1850.92	-0.0053947	-3.3338e-06	-0.256496	66.725	0.02979	63.76	28.034	63.76	1	1	0	0	0	-1	0	0	0	0	y2;y4;y5;y6;y8;y9;y2-NH3;y10(2+);a2;b2;b3;b4;b5;b8;b10;b11;b10-H2O;b8(2+)	235.3;582;1520.9;532.4;127;282.9;146.7;10554.3;197;2491.1;2884.1;1508.8;682.9;128.8;65.3;8.2;77.1;751.1	-0.0979262003093879;0.0300112722125618;-0.0235121470187778;-0.168383079862565;-0.0599259831499239;-0.0204677952124257;-0.0819948330593832;-0.480933628081289;0.0159497505594004;0.136276359964086;0.0627682790937456;-0.0111517890812252;0.148118410575023;0.0889384611623427;-0.290893950512555;-0.0356526125001437;0.00567026943735982;-0.313892047837612
ZJR_HJL_BIOTIN_H13_20180913	17005	15214	AHVVPCFDASKVK	13	1	BIOTIN-M	_AHVVPC(bi)FDASKVK_	AHVVPC(1)FDASKVK			AHVVPC(74.24)FDASKVK			0	1	0	0	P21333-2;P21333	FLNA	Filamin-A	3	CID	ITMS	MULTI-MSMS	2	0	617.98	1850.92	0.18897	0.00011678	-0.0944145	67.302	0.015005	74.237	43.239	74.237	1	1	0	0	0	-1	0	0	0	0	y2;y4;y5;y6;y8;y9;y9-H2O;y2-NH3;y9(2+);y10(2+);a2;b2;b3;b4;b6;b8;b9;b6(2+);b7(2+);b8(2+);b12(2+)	151.2;381.5;1891.7;685.8;114.1;154.7;61.1;175.1;16016.2;8706.5;170.1;2150;2343.8;1586.5;103.8;64.1;47.6;549.1;1225;370.8;1076	-0.133448661246888;-0.00404634497493817;-0.0457899790500278;-0.395861107206315;-0.270008990962424;-0.0514736545874257;-0.371608653387511;0.0372373446749918;-0.471683554931246;-0.429603061675039;0.0944257027078379;0.0796204761750232;-0.0019900216875044;-0.0154242500187252;-0.292307158912536;-0.240529312275157;0.0442651395874236;-0.495969936000051;-0.233064247431344;-0.191638629868862;-0.3661505484…
ZJR_HJL_BIOTIN_H01_20180913	17881	16077	AHVVPCFDASKVKCSGPGLER	21	2	Carbamidomethyl (C),BIOTIN-M	_AHVVPC(bi)FDASKVKC(ca)SGPGLER_	AHVVPC(0.997)FDASKVKC(0.003)SGPGLER	AHVVPC(0.003)FDASKVKC(0.997)SGPGLER		AHVVPC(25.33)FDASKVKC(-25.33)SGPGLER	AHVVPC(-25.33)FDASKVKC(25.33)SGPGLER		0	1	1	0	P21333-2;P21333	FLNA	Filamin-A	3	CID	ITMS	MULTI-MSMS	6	1	903.442	2707.3	0.43354	0.00039168	377.198	69.83	0.011794	51.566	23.388	25.329	0.99708	2	0	0	0	-1	0	0	0	0	y5;y6;y7;y9;y10;y13;y5-H2O;y9(2+);y13(2+);y14(2+);y16(2+);y17(2+);y18(2+);y19(2+);b3;b4;b8;b9;b10;b8(2+);b20(2+)	87.2;100.1;264.5;447.8;177.9;128.1;60.9;68.1;430;149.5;177.9;3890.9;1494.8;1238.2;586.1;336.9;164.5;245.8;36.6;123.5;185.1	-0.133105061331321;-0.128548076012521;-0.00850697079999918;-0.110739989981198;-0.116972069874919;-0.252183260724905;0.486152029712457;-0.0378462636437007;-0.303239529874986;-0.126621041218755;0.331782311825009;-0.318959785612378;-0.15767763219992;-0.174007783474963;0.0655758962812456;0.0285210624812748;-0.279347671650157;-0.187790524475076;-0.183838286450055;0.379650432631138;-0.176339651512535
ZJR_HJL_BIOTIN_H01_20180913	17904	16099	AHVVPCFDASKVKCSGPGLER	21	2	Carbamidomethyl (C),BIOTIN-M	_AHVVPC(bi)FDASKVKC(ca)SGPGLER_	AHVVPC(0.996)FDASKVKC(0.004)SGPGLER	AHVVPC(0.004)FDASKVKC(0.996)SGPGLER		AHVVPC(24.44)FDASKVKC(-24.44)SGPGLER	AHVVPC(-24.44)FDASKVKC(24.44)SGPGLER		0	1	1	0	P21333-2;P21333	FLNA	Filamin-A	3	CID	ITMS	MULTI-MSMS	8	0	903.442	2707.3	0.43354	0.00039168	0.771702	69.91	0.027181	43.696	14.06	24.442	0.99642	2	0	0	0	-1	0	0	0	0	y5;y6;y7;y9;y10;y13;y14;y10-H2O;y9(2+);y11(2+);y16(2+);y17(2+);y18(2+);b3;b4;b8;b9;b10;b10-H2O;b16(2+);b19(2+)	128.3;76.4;344.1;421.9;269;188.9;36.2;106.3;71.4;108.8;269;515;766.1;512.8;311.1;129;203.8;126.2;42.6;111.9;103.6	-0.153002522268821;0.0100017286749789;-0.165550427831249;-0.126914306387448;-0.160307030812419;-0.0145123622874053;-0.116719720912442;-0.217258435862504;-0.222660716768701;-0.456340902162538;0.288447350887509;0.236093925325122;0.15274717248758;0.160027800578121;0.0338311210750248;-0.0879414216501573;-0.0165258760375764;-0.198975005200055;-0.24005726962514;-0.147631586987472;0.0506548160124112
ZJR_HJL_BIOTIN_H01_20180913	18086	16272	AHVVPCFDASKVKCSGPGLER	21	2	Carbamidomethyl (C),BIOTIN-M	_AHVVPC(bi)FDASKVKC(ca)SGPGLER_	AHVVPC(1)FDASKVKCSGPGLER	AHVVPCFDASKVKC(1)SGPGLER		AHVVPC(62.23)FDASKVKC(-62.23)SGPGLER	AHVVPC(-62.23)FDASKVKC(62.23)SGPGLER		0	1	1	0	P21333-2;P21333	FLNA	Filamin-A	3	CID	ITMS	MULTI-MSMS	4	0	903.442	2707.3	0.43354	0.00039168	0.882513	70.543	0.00030119	80.238	61.518	62.225	1	2	0	0	0	-1	0	0	0	0	y5;y6;y7;y9;y10;y12;y13;y10-H2O;y10(2+);y11(2+);y13(2+);y16(2+);y17(2+);y18(2+);y19(2+);b3;b4;b8;b9;b10;b11;b10-H2O;b11-H2O;b6(2+);b14(2+)	63.7;100.4;131.8;304.3;230.4;107.4;147.8;93.7;77.4;80.3;430;230.4;894.1;537.3;222.3;570.8;265;136.1;68.1;81.7;47;58.7;45.5;43.4;82.4	-0.0941035964875709;-0.358650615075021;-0.00447865048749918;0.138771728768802;0.0110796879375812;-0.0784816188374862;-0.246079745099905;0.0384788688249955;0.0831526866437571;-0.101604574037538;-0.265458768156236;0.459834069637509;0.240610526887622;0.31998350061258;0.289981474337537;0.135094939249996;0.0875725761531498;-0.000539077900157281;-0.252487790100076;-0.0974125052000545;-0.070076440625143…
ZJR_HJL_BIOTIN_H01_20180913	18063	16250	AHVVPCFDASKVKCSGPGLER	21	2	Carbamidomethyl (C),BIOTIN-M	_AHVVPC(bi)FDASKVKC(ca)SGPGLER_	AHVVPC(1)FDASKVKCSGPGLER	AHVVPCFDASKVKC(1)SGPGLER		AHVVPC(47.61)FDASKVKC(-47.61)SGPGLER	AHVVPC(-47.61)FDASKVKC(47.61)SGPGLER		0	1	1	0	P21333-2;P21333	FLNA	Filamin-A	4	CID	ITMS	MULTI-MSMS	2	1	677.833	2707.3	-0.11288	-7.6512e-05	1.62995	70.461	0.00016858	81.01	64.964	47.606	0.99998	2	0	0	0	-1	0	0	0	0	y5;y7;y8;y9;y13;y9(2+);y10(2+);y12(2+);y13(2+);y14(2+);y15(2+);y17(2+);y18(2+);b2;b3;b4;b8;b9;b10;b8-H2O;b6(2+);b8(2+);b13(2+);b19(2+)	397.4;629.5;596.6;169.1;31.1;254.2;312.1;1001;1247;911.3;827.7;584.3;122.7;541;1160.5;807.4;65.3;41.7;51;50.1;277.6;2594.7;279.6;73.3	-0.0989253738313209;-0.119224744237499;-0.0216820115874725;-0.232138915762448;-0.358018221662405;-0.132389720674951;-0.377174461793743;-0.220294958931277;-0.371843045499986;-0.335239205281255;-0.218634786243797;-0.100698066862378;0.29593564905008;0.131775017190648;0.0582821951093706;0.00773859177814984;-0.193288101337657;0.111159670837424;-0.239380278637555;-0.441279545450243;-0.178648158656301;0…
ZJR_HJL_BIOTIN_H05_20180913	17844	16129	AHVVPCFDASKVKCSGPGLER	21	2	Carbamidomethyl (C),BIOTIN-M	_AHVVPC(bi)FDASKVKC(ca)SGPGLER_	AHVVPC(0.998)FDASKVKC(0.002)SGPGLER	AHVVPC(0.002)FDASKVKC(0.998)SGPGLER		AHVVPC(27.72)FDASKVKC(-27.72)SGPGLER	AHVVPC(-27.72)FDASKVKC(27.72)SGPGLER		0	1	1	0	P21333-2;P21333	FLNA	Filamin-A	3	CID	ITMS	MULTI-MSMS	7	1	903.442	2707.3	-0.17803	-0.00016084	368.444	69.047	0.025404	44.441	27.848	27.722	0.99831	2	0	0	0	-1	0	0	0	0	y2;y3;y5;y6;y7;y8;y9;y10;y13;y13(2+);y16(2+);y17(2+);y18(2+);y19(2+);b3;b4;b8;b9;b10;b13;b8-H2O;b20(2+)	36.2;54.2;129.4;149.1;219.7;593.5;475.8;314.4;159.5;383.4;314.4;432.6;580.7;534;605.5;264;243.1;180.8;41.3;9;106.6;159.1	-0.266982554831259;-0.496212031462505;-0.00029256133132094;-0.0846027635125211;-0.0644151739249992;-0.144606816274973;-0.0985329587311981;-0.141874413624919;-0.190293612287405;-0.0229660923749861;0.306879968075009;0.215952323762622;0.11466123498758;0.175967802462537;0.0633481130781206;0.0480828300593998;-0.113454116962657;-0.324265133850076;-0.381958403637555;-0.126426069225317;-0.235102787637743…
ZJR_HJL_BIOTIN_H05_20180913	17969	16248	AHVVPCFDASKVKCSGPGLER	21	2	Carbamidomethyl (C),BIOTIN-M	_AHVVPC(bi)FDASKVKC(ca)SGPGLER_	AHVVPC(0.999)FDASKVKC(0.001)SGPGLER	AHVVPC(0.001)FDASKVKC(0.999)SGPGLER		AHVVPC(30.39)FDASKVKC(-30.39)SGPGLER	AHVVPC(-30.39)FDASKVKC(30.39)SGPGLER		0	1	1	0	P21333-2;P21333	FLNA	Filamin-A	3	CID	ITMS	MULTI-MSMS	12	3	903.442	2707.3	-0.17803	-0.00016084	1108.22	69.476	0.032879	41.31	25.214	30.385	0.99909	2	0	0	0	-1	0	0	0	0	y3;y5;y7;y9;y13;y15;y11(2+);y13(2+);y17(2+);y18(2+);y19(2+);b3;b4;b8;b9;b10;b9(2+);b16(2+);b20(2+)	70;67.2;159.6;342.8;147.4;14.8;127.9;555.5;331;920;144;518.8;279.1;115.7;430.8;40.5;283.4;127.3;156.9	-0.135067011931255;-0.175341389456321;-0.103965955174999;-0.123801513418698;-0.0141461513499053;-0.156338031275027;-0.400920980287538;-0.0702683384687361;0.0820411909501217;-0.22957704626242;-0.00945700222496271;0.0841611013593706;-0.0691962226749752;-0.194020523212657;-0.0413061494750764;0.0352779244874455;0.355299611687428;-0.122118891674972;-0.377023245262535
ZJR_HJL_BIOTIN_H05_20180913	18014	16291	AHVVPCFDASKVKCSGPGLER	21	2	Carbamidomethyl (C),BIOTIN-M	_AHVVPC(bi)FDASKVKC(ca)SGPGLER_	AHVVPC(0.999)FDASKVKC(0.001)SGPGLER	AHVVPC(0.001)FDASKVKC(0.999)SGPGLER		AHVVPC(30.33)FDASKVKC(-30.33)SGPGLER	AHVVPC(-30.33)FDASKVKC(30.33)SGPGLER		0	1	1	0	P21333-2;P21333	FLNA	Filamin-A	3	CID	ITMS	MULTI-MSMS	15	2	903.442	2707.3	-0.17803	-0.00016084	369.995	69.63	0.0056001	57.171	41.471	30.334	0.99907	2	0	0	0	-1	0	0	0	0	y5;y6;y7;y9;y10;y13;y6(2+);y13(2+);y16(2+);y17(2+);b3;b4;b8;b9;b10;b11;b9(2+);b14(2+);b15(2+);b19(2+);b20(2+)	139.7;145.4;210.4;445.5;327.3;139.7;33.4;825.6;327.3;460.3;654.7;441.2;184.6;238.2;37.5;35.4;108.4;117.9;176.7;289.2;206.7	-0.0956905105500709;0.0222087599249789;-0.0299303106437492;-0.119773193106198;-0.176786522999919;-0.178208651349905;0.458956480450013;-0.483049100187486;0.271967858700009;0.231821464387622;0.0777218923749956;0.0461297050593998;-0.157643570087657;-0.0852514619750764;-0.250366606762555;-0.400764917187644;-0.301255564093822;-0.0856935717064289;-0.483802901912441;-0.265629363675089;-0.402291799950035
ZJR_HJL_BIOTIN_H05_20180913	17984	16262	AHVVPCFDASKVKCSGPGLER	21	2	Carbamidomethyl (C),BIOTIN-M	_AHVVPC(bi)FDASKVKC(ca)SGPGLER_	AHVVPC(0.945)FDASKVKC(0.055)SGPGLER	AHVVPC(0.055)FDASKVKC(0.945)SGPGLER		AHVVPC(12.35)FDASKVKC(-12.35)SGPGLER	AHVVPC(-12.35)FDASKVKC(12.35)SGPGLER		0	1	1	0	P21333-2;P21333	FLNA	Filamin-A	4	CID	ITMS	MULTI-MSMS	6	0	677.833	2707.3	-0.15605	-0.00010578	-0.586279	69.528	0.021521	43.116	21.439	12.349	0.94498	2	0	0	0	-1	0	0	0	0	y4;y5;y7;y8;y9;y15;y9(2+);y13(2+);y14(2+);y18(2+);b2;b3;b4;b8;b9;b10	170.1;756.8;773.7;775.7;227.9;10.7;460.6;1313.7;861.2;79.4;1014.7;1633.9;1119.8;200.3;81.2;37.6	-0.0681931320812623;-0.0471065261750709;-0.137047009862499;-0.163466679556223;-0.125205322012448;-0.234951312525027;-0.175724681612451;-0.321489041593736;-0.0910375451250047;-0.36922548376242;0.0738526539093982;-0.0098025216875044;-0.0146918281437252;-0.0276386872751573;-0.0522924776000764;-0.255859770825055
ZJR_HJL_BIOTIN_H05_20180913	18045	16320	AHVVPCFDASKVKCSGPGLER	21	2	Carbamidomethyl (C),BIOTIN-M	_AHVVPC(bi)FDASKVKC(ca)SGPGLER_	AHVVPC(0.988)FDASKVKC(0.012)SGPGLER	AHVVPC(0.012)FDASKVKC(0.988)SGPGLER		AHVVPC(18.98)FDASKVKC(-18.98)SGPGLER	AHVVPC(-18.98)FDASKVKC(18.98)SGPGLER		0	1	1	0	P21333-2;P21333	FLNA	Filamin-A	4	CID	ITMS	MULTI-MSMS	5	2	677.833	2707.3	-0.15605	-0.00010578	369.819	69.74	0.022248	42.711	19.612	18.985	0.98752	2	0	0	0	-1	0	0	0	0	y4;y5;y7;y8;y9;y14;y9-H2O;y9(2+);y15(2+);y17(2+);b2;b3;b4;b8;b9;b10;b6(2+);b8(2+)	154.4;656.6;608.1;457.6;121;24.2;132.9;276.1;774.4;137.7;692.1;1150.7;515;122.5;22.5;29.8;271.4;3196.8	-0.0133225266125123;-0.128527424612571;-0.00295277158124918;-0.0461571092437225;-0.222922607168698;-0.230000970912442;-0.05892674659367;-0.0697676503624507;-0.191046895618797;0.104868339387622;0.0842744068390857;0.0430234060468706;-0.0391058906437252;-0.157155288837657;0.174758303649924;-0.368042388012555;-0.203733607875051;-0.0378300361188622
ZJR_HJL_BIOTIN_H09_20180913	17662	15866	AHVVPCFDASKVKCSGPGLER	21	2	Carbamidomethyl (C),BIOTIN-M	_AHVVPC(bi)FDASKVKC(ca)SGPGLER_	AHVVPC(0.997)FDASKVKC(0.003)SGPGLER	AHVVPC(0.003)FDASKVKC(0.997)SGPGLER		AHVVPC(25.13)FDASKVKC(-25.13)SGPGLER	AHVVPC(-25.13)FDASKVKC(25.13)SGPGLER		0	1	1	0	P21333-2;P21333	FLNA	Filamin-A	3	CID	ITMS	MULTI-MSMS	11	2	903.442	2707.3	-0.18468	-0.00016685	739.33	69.318	0.03518	40.369	11.234	25.128	0.99694	2	0	0	0	-1	0	0	0	0	y2;y5;y6;y7;y9;y10;y13;y2-NH3;y9-NH3;y13(2+);y16(2+);y18(2+);y19(2+);b3;b4;b8;b9;b10;b11;b13;b9(2+)	29.6;91.9;75.3;183.7;299.5;165.4;149.3;27.1;134.5;349.4;165.4;1363.1;2388.4;497.8;241.2;128.8;110.5;36.2;46.5;6.6;218.1	-0.0530238145968838;-0.0219600418000709;0.150016377112479;-0.0504991582999992;-0.103232665762448;-0.108305077687419;-0.219956698224905;0.056138753824996;0.0111484085188067;-0.183488553312486;0.340449304012509;-0.0225457962624205;-0.406795869412463;0.0855649099531206;0.107927800762525;-0.126149429462657;-0.153122555725076;-0.269165434887555;-0.0398030031251437;-0.0141213817253174;0.288283010124928
ZJR_HJL_BIOTIN_H09_20180913	17685	15888	AHVVPCFDASKVKCSGPGLER	21	2	Carbamidomethyl (C),BIOTIN-M	_AHVVPC(bi)FDASKVKC(ca)SGPGLER_	AHVVPC(1)FDASKVKCSGPGLER	AHVVPCFDASKVKC(1)SGPGLER		AHVVPC(37.3)FDASKVKC(-37.3)SGPGLER	AHVVPC(-37.3)FDASKVKC(37.3)SGPGLER		0	1	1	0	P21333-2;P21333	FLNA	Filamin-A	3	CID	ITMS	MULTI-MSMS	13	1	903.442	2707.3	-0.18468	-0.00016685	372.101	69.398	0.0051379	58.339	37.448	37.303	0.99981	2	0	0	0	-1	0	0	0	0	y3;y5;y6;y7;y9;y10;y13;y14;y15;y15-NH3;y11(2+);y13(2+);y16(2+);y17(2+);y18(2+);y19(2+);b3;b4;b8;b9;b10;b11;b11-NH3;b20(2+)	46.3;66.4;98.6;121.3;289.3;231.7;180.3;50.2;35.9;29;73.3;531.1;231.7;2798;2910.1;2565.3;341.5;269;132.7;197.3;53.9;28;27.1;146.3	-0.0327720900562554;-0.210070393362571;-0.0118488572625211;-0.199180798924999;0.051247314706302;-0.249052147999919;-0.196885409162405;-0.387105463099942;0.00137681247497312;-0.162257249962522;-0.322002523256288;-0.196489041593736;0.199702233700009;-0.0634666215498783;-0.36043642126242;-0.385189424099963;0.101220427531246;-0.00535344923747516;-0.0327656404001573;0.0352319364624236;0.05798300261244…
ZJR_HJL_BIOTIN_H09_20180913	17779	15977	AHVVPCFDASKVKCSGPGLER	21	2	Carbamidomethyl (C),BIOTIN-M	_AHVVPC(bi)FDASKVKC(ca)SGPGLER_	AHVVPC(0.994)FDASKVKC(0.006)SGPGLER	AHVVPC(0.006)FDASKVKC(0.994)SGPGLER		AHVVPC(22.32)FDASKVKC(-22.32)SGPGLER	AHVVPC(-22.32)FDASKVKC(22.32)SGPGLER		0	1	1	0	P21333-2;P21333	FLNA	Filamin-A	4	CID	ITMS	MULTI-MSMS	7	2	677.833	2707.3	-0.4663	-0.00031608	741.702	69.726	0.0069483	53.779	33.704	22.317	0.99417	2	0	0	0	-1	0	0	0	0	y5;y7;y8;y9;y6(2+);y10(2+);y12(2+);y14(2+);y16(2+);y17(2+);y18(2+);b2;b3;b4;b8;b8(2+);b13(2+)	331.8;317.1;619;93.6;50.8;266.8;903.5;622.2;152.7;828.7;83.4;476.5;828.5;654.1;110.7;2680.2;339.3	-0.0304439285188209;-0.203819470799999;0.0203101759125275;-0.117697997793698;-0.311978578143737;0.0947493663312571;-0.284259802681277;-0.257175240437505;-0.0710497194249911;-0.307973457487378;0.41910459436258;0.0938111500031482;0.0627072439374956;-0.0278143867374752;-0.256764663837657;0.0352900810686378;-0.487736422406442
ZJR_HJL_BIOTIN_H09_20180913	17792	15989	AHVVPCFDASKVKCSGPGLER	21	2	Carbamidomethyl (C),BIOTIN-M	_AHVVPC(bi)FDASKVKC(ca)SGPGLER_	AHVVPC(1)FDASKVKCSGPGLER	AHVVPCFDASKVKC(1)SGPGLER		AHVVPC(33.04)FDASKVKC(-33.04)SGPGLER	AHVVPC(-33.04)FDASKVKC(33.04)SGPGLER		0	1	1	0	P21333-2;P21333	FLNA	Filamin-A	4	CID	ITMS	MULTI-MSMS	2	1	677.833	2707.3	-0.4663	-0.00031608	369.671	69.773	0.0041689	57.338	37.082	33.038	0.9995	2	0	0	0	-1	0	0	0	0	y5;y7;y8;y9;y9(2+);y14(2+);y17(2+);b2;b3;b4;b8;b10;b11;b11-H2O;b11-NH3;b8(2+);b13(2+)	458.4;651.1;458;106.8;174.9;586.4;1158;444.2;876.6;596.4;116.7;80.7;9.1;5.7;6.8;4017.4;286.7	-0.390673420706321;0.287757677637501;-0.00508044908747252;-0.126426025137448;-4.46676870069496E-06;-0.102512154500005;-0.342275215299878;0.0872803882843982;-0.0051028146562544;-0.00752019728435016;-0.243947281025157;-0.369751372387555;-0.177986596875144;0.484788560574771;-0.104438042125139;0.342907268568638;-0.182316500531442
ZJR_HJL_BIOTIN_H09_20180913	17833	16028	AHVVPCFDASKVKCSGPGLER	21	2	Carbamidomethyl (C),BIOTIN-M	_AHVVPC(bi)FDASKVKC(ca)SGPGLER_	AHVVPC(0.973)FDASKVKC(0.027)SGPGLER	AHVVPC(0.027)FDASKVKC(0.973)SGPGLER		AHVVPC(15.62)FDASKVKC(-15.62)SGPGLER	AHVVPC(-15.62)FDASKVKC(15.62)SGPGLER		0	1	1	0	P21333-2;P21333	FLNA	Filamin-A	4	CID	ITMS	MULTI-MSMS	4	2	677.833	2707.3	-0.4663	-0.00031608	0.44796	69.912	0.014387	47.082	18.904	15.62	0.97332	2	0	0	0	-1	0	0	0	0	y5;y7;y8;y9;y9-H2O;y8(2+);y9(2+);y13(2+);y14(2+);y15(2+);y18(2+);b2;b3;b4;b8;b9;b10;b6(2+);b8(2+);b19(2+)	600.5;571.2;507.7;154.6;144;185.8;309;970;770.8;832.5;83.3;600.6;1349.3;793.6;128.6;54.7;35;280.3;3763.7;72.9	0.0357181808561791;0.0997083612312508;-0.0144188279937225;0.110085205331302;0.04178126121883;-0.0506598037437129;-0.0857588612999507;-0.316056912687486;-0.0608861779375047;-0.303717794056297;0.15018369592508;0.164520378518773;0.0768674001874956;0.0283684745906498;-0.0154316560251573;-0.334885251037576;-0.0672611380125545;-0.250181361781301;0.232128459974888;0.210933136324911
ZJR_HJL_BIOTIN_H09_20180913	17839	16034	AHVVPCFDASKVKCSGPGLER	21	2	Carbamidomethyl (C),BIOTIN-M	_AHVVPC(bi)FDASKVKC(ca)SGPGLER_	AHVVPC(1)FDASKVKCSGPGLER	AHVVPCFDASKVKC(1)SGPGLER		AHVVPC(39.09)FDASKVKC(-39.09)SGPGLER	AHVVPC(-39.09)FDASKVKC(39.09)SGPGLER		0	1	1	0	P21333-2;P21333	FLNA	Filamin-A	3	CID	ITMS	MULTI-MSMS	10	1	903.442	2707.3	-0.071248	-6.4368e-05	373.763	69.932	0.0066237	56.017	32.443	39.087	0.99988	2	0	0	0	-1	0	0	0	0	y5;y6;y7;y8;y9;y10;y13;y9(2+);y13(2+);y16(2+);y17(2+);y19(2+);b3;b4;b8;b9;b10;b11;b13;b13-NH3	80.4;66.9;191.8;456.9;310.5;294.8;180.9;49.5;256.1;294.8;912;133.4;325.2;273.3;185.3;147.3;43.8;36.7;5.3;6.3	-0.0988643386750709;-0.238167216637521;-0.00276966611249918;-0.0123436326812225;-0.0774147946686981;-0.295072655812419;-0.178208651349905;-0.132633861299951;0.0135939662187639;0.153681725887509;0.0825294722001217;0.299991239962537;0.111321745890621;0.0816521659968998;-0.123341812275157;-0.103439938537576;-0.310058989575055;-0.174812768750144;-0.00545438953781741;0.0976351808371874
ZJR_HJL_BIOTIN_H09_20180913	17856	16050	AHVVPCFDASKVKCSGPGLER	21	2	Carbamidomethyl (C),BIOTIN-M	_AHVVPC(bi)FDASKVKC(ca)SGPGLER_	AHVVPC(0.98)FDASKVKC(0.02)SGPGLER	AHVVPC(0.02)FDASKVKC(0.98)SGPGLER		AHVVPC(16.96)FDASKVKC(-16.96)SGPGLER	AHVVPC(-16.96)FDASKVKC(16.96)SGPGLER		0	1	1	0	P21333-2;P21333	FLNA	Filamin-A	3	CID	ITMS	MULTI-MSMS	6	0	903.442	2707.3	-0.071248	-6.4368e-05	3.32036	69.992	0.031974	41.689	19.036	16.964	0.98028	2	0	0	0	-1	0	0	0	0	y4;y5;y6;y7;y9;y10;y13;y5-H2O;y7-H2O;y13(2+);y16(2+);y17(2+);y19(2+);b3;b4;b8;b9;b10;b12;b20(2+)	45.6;63.6;61.1;125.3;303.5;160.8;131;36.5;77.1;379;160.8;485.8;343.3;297.8;157.9;130.5;88.1;48.4;16;146.8	-0.140214616456262;-0.361864826956321;0.0111613966437289;0.0414808221687508;-0.0124733884186981;-0.176786522999919;0.00843685646259473;-0.0493704312250429;-0.322782594599971;-0.0777146275312361;0.271967858700009;0.229013847200122;0.147891630587537;0.138268767374996;0.101702214825025;-0.172536148212657;-0.163132321350076;-0.0139164114500545;-0.227858813487728;-0.167916799950035
ZJR_HJL_BIOTIN_H13_20180913	17771	15941	AHVVPCFDASKVKCSGPGLER	21	2	Carbamidomethyl (C),BIOTIN-M	_AHVVPC(bi)FDASKVKC(ca)SGPGLER_	AHVVPC(0.982)FDASKVKC(0.018)SGPGLER	AHVVPC(0.018)FDASKVKC(0.982)SGPGLER		AHVVPC(17.28)FDASKVKC(-17.28)SGPGLER	AHVVPC(-17.28)FDASKVKC(17.28)SGPGLER		0	1	1	0	P21333-2;P21333	FLNA	Filamin-A	4	CID	ITMS	MULTI-MSMS	5	1	677.833	2707.3	0.054274	3.6789e-05	369.819	69.984	0.019502	44.238	29.232	17.282	0.98165	2	0	0	0	-1	0	0	0	0	y4;y5;y7;y8;y9;y10;y9-H2O;y8(2+);y10(2+);y14(2+);y16(2+);y18(2+);b2;b3;b4;b8;b9;b11;b11-NH3;b16(2+)	288.2;522.5;416.4;549.7;139.3;144.6;122.9;182;421.4;1057.4;144.6;145.8;532;1228.7;743;127.1;18.7;29.9;6.3;208.8	-0.229753190675012;0.00343058319992906;-0.190880017674999;-0.00257800768122252;-0.0946877438874481;-0.267728905812419;0.23623926903133;-0.0342413467124629;-0.244606102418743;-0.446079049031255;0.181025475887509;0.49405576623758;0.166641350198461;0.0846188650312456;0.0560784355281498;0.0238749845998427;-0.0472875947875764;-0.0230793703126437;0.302666450062361;-0.205248774487472
ZJR_HJL_BIOTIN_H13_20180913	17778	15948	AHVVPCFDASKVKCSGPGLER	21	2	Carbamidomethyl (C),BIOTIN-M	_AHVVPC(bi)FDASKVKC(ca)SGPGLER_	AHVVPC(1)FDASKVKCSGPGLER	AHVVPCFDASKVKC(1)SGPGLER		AHVVPC(42.39)FDASKVKC(-42.39)SGPGLER	AHVVPC(-42.39)FDASKVKC(42.39)SGPGLER		0	1	1	0	P21333-2;P21333	FLNA	Filamin-A	3	CID	ITMS	MULTI-MSMS	12	0	903.442	2707.3	-0.081484	-7.3616e-05	-2.10939	70.008	0.0027006	64.5	38.29	42.392	0.99994	2	0	0	0	-1	0	0	0	0	y5;y6;y7;y8;y9;y10;y13;y14;y10-H2O;y12(2+);y13(2+);y16(2+);y17(2+);y19(2+);b3;b4;b8;b9;b10;b11;b12;b11-H2O;b12-NH3;b8(2+);b16(2+);b20(2+)	84.2;88.4;175.5;358.4;331.9;189.6;166.4;47.6;139.3;152.7;280.7;189.6;6356;3208.5;524.1;175.2;110.7;173.5;33.1;24.9;10.1;36;21.1;73.1;181.6;113.8	-0.195299885550071;-0.116524150231271;-0.0356065801749992;-0.0965111131499725;-0.282859130606198;-0.119901757374919;-0.00840884666240527;0.0230507869000576;-0.137668592112504;-0.295673376900027;-0.468461697843736;0.328852624325009;-0.489247871549878;-0.443905244412463;0.185845671671871;-0.115643976581225;-0.0391132966501573;-0.265549313537576;-0.136597075512555;-0.267097925000144;-0.3535912353627…
ZJR_HJL_BIOTIN_H13_20180913	17877	16042	AHVVPCFDASKVKCSGPGLER	21	2	Carbamidomethyl (C),BIOTIN-M	_AHVVPC(bi)FDASKVKC(ca)SGPGLER_	AHVVPC(1)FDASKVKCSGPGLER	AHVVPCFDASKVKC(1)SGPGLER		AHVVPC(56.92)FDASKVKC(-56.92)SGPGLER	AHVVPC(-56.92)FDASKVKC(56.92)SGPGLER		0	1	1	0	P21333-2;P21333	FLNA	Filamin-A	3	CID	ITMS	MULTI-MSMS	11	1	903.442	2707.3	-0.081484	-7.3616e-05	368.998	70.352	0.0015671	72.359	45.605	56.918	1	2	0	0	0	-1	0	0	0	0	y6;y7;y9;y10;y13;y12(2+);y13(2+);y14(2+);y16(2+);y17(2+);y18(2+);y19(2+);b3;b4;b5;b8;b9;b10;b11;b13;b8(2+);b19(2+);b20(2+)	64.7;118.8;390.3;342;142.9;126.4;359.5;121.7;342;3531.8;655.8;1682.9;548.2;278.8;42.9;175.5;249.4;69.2;26.8;15.8;82.9;593.2;111.5	-0.00745432601252105;-0.210167127049999;-0.0722878415436981;-0.412382226124919;-0.306260409162405;-0.113361365181277;-0.0491501744062361;-0.374667916218755;0.0363721555750089;-0.219716621549878;0.12906553186258;-0.137142549099963;-0.0577761545000044;0.0462212577937748;0.160630617606273;-0.137257827900157;-0.0821997041625764;-0.432251372387555;0.144767309374856;-0.218589155162817;0.495189983412388…
ZJR_HJL_BIOTIN_H13_20180913	17921	16084	AHVVPCFDASKVKCSGPGLER	21	2	Carbamidomethyl (C),BIOTIN-M	_AHVVPC(bi)FDASKVKC(ca)SGPGLER_	AHVVPC(0.999)FDASKVKC(0.001)SGPGLER	AHVVPC(0.001)FDASKVKC(0.999)SGPGLER		AHVVPC(28.47)FDASKVKC(-28.47)SGPGLER	AHVVPC(-28.47)FDASKVKC(28.47)SGPGLER		0	1	1	0	P21333-2;P21333	FLNA	Filamin-A	3	CID	ITMS	MULTI-MSMS	13	2	903.442	2707.3	-0.081484	-7.3616e-05	742.543	70.503	0.016778	48.053	31.241	28.473	0.99858	2	0	0	0	-1	0	0	0	0	y5;y6;y7;y8;y9;y10;y12;y13;y7-H2O;y9-NH3;y10(2+);y13(2+);y14(2+);y16(2+);y18(2+);y19(2+);b3;b4;b8;b9;b10;b11;b15(2+);b20(2+)	113.4;99.4;221.9;453.8;373.6;367.2;79.9;318.3;134.1;102.3;127.1;531.7;136.7;367.2;1413.4;1167.2;763.8;484.7;233.7;103.1;87.4;28.8;96.2;144.3	-0.0360591628938209;-0.0493244432000211;0.142127794825001;-0.0230247850249725;-0.0509865720124481;-0.179594140187419;-0.209218923524986;-0.0584576747874053;0.335420530400029;-0.106771513356193;-0.270607078981243;-0.118974393156236;0.0670435095624953;0.269160241512509;-0.0462274368874205;0.0683017868375373;0.0914242849531206;0.0419487968562748;-0.189381851337657;-0.218186032287576;0.01086386198744…
ZJR_HJL_BIOTIN_H01_20180913	18716	16872	AILPCQDTPSVK	12	0	BIOTIN-M	_AILPC(bi)QDTPSVK_	AILPC(1)QDTPSVK			AILPC(84.69)QDTPSVK			0	1	0	0	P09960-3;P09960-2;P09960-4;P09960	LTA4H	Leukotriene A-4 hydrolase	2	CID	ITMS	MULTI-MSMS	5	0	861.931	1721.85	-0.075048	-6.4686e-05	0.107054	72.66	0.018341	84.687	48.687	84.687	1	1	0	0	0	-1	0	0	0	0	y3;y4;y5;y6;y8;y9;y10;y5-H2O;y9-H2O;y9-NH3;b3;b6;b7;b8;b10;b11;b11-H2O;b8-NH3	58.2;335.3;448.1;233.9;146;1435.2;142.4;73.4;78.5;94.8;82.2;140.9;177.9;407.5;97.2;114.9;69.5;78	-0.0164287962687126;0.0932808565125356;-0.0294508256375821;-0.426274883481369;-0.0357230392248766;-0.0309328200373784;-0.0235289958873182;-0.054724984593804;-0.155022896962464;0.00477393783762636;0.0451598167624638;-0.0655406002626933;-0.0892567479502304;-0.106275539475291;-0.104735230700271;-0.150579127000356;0.0207409523245587;0.420275944962214
ZJR_HJL_BIOTIN_H01_20180913	18881	17029	AILPCQDTPSVK	12	0	BIOTIN-M	_AILPC(bi)QDTPSVK_	AILPC(1)QDTPSVK			AILPC(83.87)QDTPSVK			0	1	0	0	P09960-3;P09960-2;P09960-4;P09960	LTA4H	Leukotriene A-4 hydrolase	2	CID	ITMS	MULTI-MSMS	5	0	861.931	1721.85	-0.075048	-6.4686e-05	3.70784	73.223	0.019455	83.869	53.305	83.869	1	1	0	0	0	-1	0	0	0	0	y4;y5;y6;y9;y10;y11;y5-H2O;y9-H2O;b3;b5;b7;b8;b11;b8-H2O;b8-NH3;b11-NH3	157.2;378.5;196.8;1237.4;111.2;14.4;82.1;67.6;117.1;120.7;145.3;155;157.1;71.2;70.1;69.6	-0.103740627862464;-0.0134596147000821;-0.000615703793869216;-0.00285664816237841;-0.175140324012318;0.0381961173252421;-0.022437386937554;-0.138177193837464;0.135858058949964;0.062039114900017;0.16916610361227;-0.00727651603779123;-0.0763603770003556;-0.0887640539003769;0.0571167652747135;-0.0379680722503508
ZJR_HJL_BIOTIN_H09_20180913	18991	17129	AILPCQDTPSVK	12	0	BIOTIN-M	_AILPC(bi)QDTPSVK_	AILPC(1)QDTPSVK			AILPC(87.3)QDTPSVK			0	1	0	0	P09960-3;P09960-2;P09960-4;P09960	LTA4H	Leukotriene A-4 hydrolase	2	CID	ITMS	MULTI-MSMS	10	0	861.931	1721.85	0.47467	0.00040913	0.571671	73.903	0.014785	87.298	56.113	87.298	1	1	0	0	0	-1	0	0	0	0	y4;y5;y8;y9;y10;y4-H2O;y5-H2O;y9-H2O;y4-NH3;b3;b5;b6;b7;b8;b10;b11;b8-H2O;b11-NH3	137.1;266;54.9;1053;49.5;33;54.9;78.9;57.2;80.1;93.5;121;98.8;134.6;32.7;44.6;106.2;16.9	0.117328708075036;-0.0112013139188321;-0.359819718912377;0.0226560471501216;-0.0992125896373182;-0.0850084391624932;-0.176978402562554;-0.390740670399964;-0.0667826492843346;0.103997707387464;-0.285556099943733;-0.152942944012693;-0.14223526357523;-0.0401134301002912;0.0233165271122289;-0.341252955125356;-0.0992621007753769;-0.0548137753753508
ZJR_HJL_BIOTIN_H13_20180913	18698	16823	AILPCQDTPSVK	12	0	BIOTIN-M	_AILPC(bi)QDTPSVK_	AILPC(1)QDTPSVK			AILPC(78.65)QDTPSVK			0	1	0	0	P09960-3;P09960-2;P09960-4;P09960	LTA4H	Leukotriene A-4 hydrolase	2	CID	ITMS	MULTI-MSMS	3	0	861.931	1721.85	0.50322	0.00043374	-0.706025	73.19	0.028718	78.653	50.269	78.653	1	1	0	0	0	-1	0	0	0	0	y2;y4;y5;y6;y8;y9;y10;y4-H2O;y9-H2O;y10-NH3;b3;b6;b7;b8;b9;b11;b11-H2O	5.2;289.3;584.8;207.6;186.3;1493.5;119.4;41.3;58.6;45.7;140.9;127.2;230.3;447.3;78.3;124.8;35.9	-0.17130571691095;-0.00584023723746441;-0.0321974076688321;-0.0861869928563692;-0.268633195474877;-0.0972169997248784;-0.0232848552623182;-0.188859757521868;-0.245110787587464;-0.133940402074813;-0.0121521949562862;-0.211292553387693;-0.22011612295023;0.00432016364970877;0.134964875024707;-0.217717798875356;-0.122325453925441
ZJR_HJL_BIOTIN_H01_20180913	22375	20353	ALAGCDFLTISPK	13	0	BIOTIN-M	_ALAGC(bi)DFLTISPK_	ALAGC(1)DFLTISPK			ALAGC(149.33)DFLTISPK			0	1	0	0	P37837	TALDO1	Transaldolase	2	CID	ITMS	MULTI-MSMS	4	1	893.947	1785.88	0.2935	0.00026238	0.495108	83.367	0.00087663	149.33	42.218	149.33	1	1	0	0	0	-1	0	0	0	0	y3;y4;y5;y6;y7;y8;y9;y10;y11;y3-H2O;y4-H2O;y5-H2O;y9-H2O;y9-NH3;y11-NH3;b4;b6;b7;b8;b9;b10;b11;b7-H2O;b8-H2O;b9-H2O;b10-H2O;b11-H2O	4204.9;688.8;3736.3;1500.7;2109.1;2083.4;594.8;1396.3;513.7;156.4;132.9;295.1;1796.2;1285.7;154.4;156.4;894.1;1006.8;1504.5;857.9;1796.2;582.2;881.8;658;1026.3;2442.7;1062	-0.0186206085156186;-0.0706955441312402;-0.090460917687551;-0.0599247693188545;-0.158930286712575;-0.0737597156501124;-0.134058332012501;-0.131149295912564;-0.113810898737484;-0.225749015518772;-0.191794898399962;-0.032116912581273;-0.138519502687586;-0.185509777262496;-0.398904922112479;-0.225749015518772;-0.193735947537448;-0.034501718837646;-0.0812971134375857;-0.159595201837647;-0.13851950268…
ZJR_HJL_BIOTIN_H05_20180913	22554	20607	ALAGCDFLTISPK	13	0	BIOTIN-M	_ALAGC(bi)DFLTISPK_	ALAGC(1)DFLTISPK			ALAGC(136.49)DFLTISPK			0	1	0	0	P37837	TALDO1	Transaldolase	2	CID	ITMS	MULTI-MSMS	1	1	893.947	1785.88	-0.058236	-5.206e-05	-2.30463	83.239	0.00041403	136.49	31.028	136.49	1	1	0	0	0	-1	0	0	0	0	y3;y4;y5;y6;y7;y8;y9;y10;y11;y3-H2O;y4-H2O;y5-H2O;y9-H2O;y4-NH3;y9-NH3;b4;b6;b7;b8;b9;b10;b11;b7-H2O;b8-H2O;b9-H2O;b10-H2O;b11-H2O	4486.8;715.5;4137.5;2044.8;1930.1;2194.1;549.1;1266.4;540.3;139.5;410.8;371.8;1935.4;150.6;1222.4;139.5;1159.8;985.5;1725;897.5;1935.4;905.4;645;807.7;1122;2737;1326.3	-0.0337878448437436;-0.145066882021865;-0.110907695031301;-0.0590702771313545;-0.106989368743825;-0.0615526844001124;-0.144068097637501;-0.205612186537564;-0.274211289362484;-0.403849601456272;-0.0852275155874622;0.018847442887477;-0.117889619875086;-0.154678727662485;-0.112145519449996;-0.403849601456272;-0.184824814724948;-0.129594492275146;-0.0959455509375857;-0.288257311212647;-0.117889619875…
ZJR_HJL_BIOTIN_H09_20180913	22239	20218	ALAGCDFLTISPK	13	0	BIOTIN-M	_ALAGC(bi)DFLTISPK_	ALAGC(1)DFLTISPK			ALAGC(123.62)DFLTISPK			0	1	0	0	P37837	TALDO1	Transaldolase	2	CID	ITMS	MULTI-MSMS	2	1	893.947	1785.88	-0.25209	-0.00022535	1.615	83.324	0.0008566	123.62	41.994	123.62	1	1	0	0	0	-1	0	0	0	0	y3;y4;y5;y6;y7;y8;y9;y10;y11;y3-H2O;y9-H2O;y11-H2O;y9-NH3;b3;b4;b6;b7;b8;b9;b10;b11;b12;b7-H2O;b9-H2O;b10-H2O;b11-H2O	4772.9;1129.4;4147.3;1844.5;2557.6;2301.8;591.3;933.9;908.4;207.7;1620.7;182.4;1729.6;181.9;207.7;998.1;779.7;2437.9;811.2;1620.7;1177.8;168.4;941.9;885.9;3315.6;1095.8	0.0835827606250064;-0.18843236053749;-0.015631816125051;-0.0526005505688545;0.0315604359436747;-0.204008739087612;-0.227442121075001;0.00544738377493559;-0.402140976862484;-0.163920402237522;-0.167328096437586;-0.0757916006625692;-0.0758906366374958;0.0852762745531095;-0.163920402237522;-0.276621689724948;-0.312333750087646;0.0594499568749143;-0.181934069025147;-0.167328096437586;-0.0287323037250…
ZJR_HJL_BIOTIN_H13_20180913	22137	20096	ALAGCDFLTISPK	13	0	BIOTIN-M	_ALAGC(bi)DFLTISPK_	ALAGC(1)DFLTISPK			ALAGC(133.89)DFLTISPK			0	1	0	0	P37837	TALDO1	Transaldolase	2	CID	ITMS	MULTI-MSMS	6	1	893.947	1785.88	-0.2085	-0.00018639	564.475	83.375	0.00034593	133.89	11.202	133.89	1	1	0	0	0	-1	0	0	0	0	y3;y4;y5;y6;y7;y8;y9;y10;y11;y3-H2O;y4-H2O;y5-H2O;y9-H2O;y3-NH3;y9-NH3;b4;b5;b6;b7;b8;b9;b10;b11;b7-H2O;b9-H2O;b10-H2O;b11-H2O	3348.2;554.8;2991.2;1242.5;1561.7;1852.8;349.4;1106.8;526;207.7;99.5;269.1;1412.6;75.1;1204.7;207.7;1387.9;813;678;1522.3;557.9;1412.6;644;593;771.5;1941;846.2	0.0310314910937564;0.00791773711875976;-0.010321757531301;-0.0545536755688545;-0.0836129039000753;-0.104826610181362;-0.105493878887501;-0.0548553506000644;-0.0144456643624835;0.0757036211999775;-0.181296851524962;-0.082409881331273;-0.158539033937586;-0.0572241533749889;-0.159508800699996;0.0757036211999775;-0.0923830810999107;-0.130747666287448;-0.071000742275146;-0.0650617618750857;-0.09697313…
ZJR_HJL_BIOTIN_H13_20180913	22155	20113	ALAGCDFLTISPK	13	0	BIOTIN-M	_ALAGC(bi)DFLTISPK_	ALAGC(1)DFLTISPK			ALAGC(130.01)DFLTISPK			0	1	0	0	P37837	TALDO1	Transaldolase	2	CID	ITMS	MULTI-MSMS	3	0	893.947	1785.88	-0.2085	-0.00018639	1.39103	83.43	0.00024334	130.01	38.069	130.01	1	1	0	0	0	-1	0	0	0	0	y3;y4;y5;y6;y7;y8;y9;y10;y11;y3-H2O;y4-H2O;y9-H2O;y11-H2O;y9-NH3;b4;b5;b6;b7;b8;b9;b10;b11;b7-H2O;b9-H2O;b10-H2O;b11-H2O	4794.3;979.8;4214.8;1794;2518;2350.9;615.6;1261.6;666.5;146;204.1;2070.7;124.3;1228.6;146;5898.7;1224.6;1142.8;2034.1;436.7;2070.7;1391.5;755.4;1015.7;2493.2;1359.2	0.0362194793750064;0.0264724246187598;0.000847676062448954;-0.0242192029126045;-0.106867298431325;0.00137456169363759;-0.193384503887501;-0.0476532021625644;-0.0187181252999835;-0.0473127362218975;-0.163047339806212;0.0987851848124137;-0.0972759756625692;-0.0400019647624958;-0.0473127362218975;-0.213049585006161;-0.129526963162448;0.159345937412354;-0.0357648868750857;-0.00114793621264653;0.09878…
ZJR_HJL_BIOTIN_H01_20180913	14691	13046	ALANSLACQGK	11	0	BIOTIN-M	_ALANSLAC(bi)QGK_	ALANSLAC(1)QGK			ALANSLAC(125.57)QGK			0	1	0	0	P04075;P04075-2	ALDOA	Fructose-bisphosphate aldolase A	2	CID	ITMS	MULTI-MSMS	3	0	763.876	1525.74	0.053069	4.0538e-05	-0.833229	58.836	0.00027891	125.57	73.087	125.57	1	1	0	0	0	-1	0	0	0	0	y4;y5;y6;y7;y8;y9;y7-H2O;y8-NH3;y9-NH3;b3;b4;b5;b6;b8;b9;b10;b6-H2O;b10-H2O;b5-NH3;b6-NH3;b8-NH3	1584.7;2238.7;629.8;559.9;234.4;252.3;184.2;176.4;104.8;140.3;165.8;186.2;244.4;143.7;165.4;254.4;243.9;97.3;170.4;213.6;128	-0.0139375857626192;-0.056413641712652;-0.0956406769375917;-0.0501845326625698;-0.33599243702497;-0.215016344537389;-0.103595898650156;-0.109245640087465;-0.159778336662384;-0.0568135691968905;0.0972894151124706;-0.276810104675008;-0.193478546150004;-0.339344038775153;-0.180424730500135;-0.0696055381501992;-0.0354030957312261;-0.286957333825285;-0.0297080831281278;-0.184749327337499;0.06293986753…
ZJR_HJL_BIOTIN_H01_20180913	14851	13198	ALANSLACQGK	11	0	BIOTIN-M	_ALANSLAC(bi)QGK_	ALANSLAC(1)QGK			ALANSLAC(257.27)QGK			0	1	0	0	P04075;P04075-2	ALDOA	Fructose-bisphosphate aldolase A	2	CID	ITMS	MULTI-MSMS	2	0	763.876	1525.74	0.053069	4.0538e-05	0.346528	59.384	6.88e-133	257.27	185.39	257.27	1	1	0	0	0	-1	0	0	0	0	y3;y4;y5;y6;y7;y8;y9;y7-H2O;y9-H2O;y3-NH3;y4-NH3;y5-NH3;y6-NH3;y7-NH3;y8-NH3;y9-NH3;b3;b4;b5;b6;b7;b8;b9;b10;b5-H2O;b6-H2O;b8-H2O;b5-NH3;b6-NH3;b7-NH3;b8-NH3;b9-NH3;b10-NH3	2002.8;34809.5;50940.1;15186.9;10336.6;5435.9;4166.6;1876.6;3571.8;1490.1;2221;3321.6;694.8;1722;2286.9;1489.7;1727.5;1540.6;3301.8;7034.3;4782.6;2323.2;2776;2431.3;1564.4;4428.8;1275;3289.6;5500;10102.4;1637.5;1848.6;1190.4	0.0397387161468714;-0.0800996951376192;-0.027360907337652;-0.119322317562592;-0.0568983998500698;-0.00444946827497006;-0.111989000787389;-0.0840646486501555;-0.137812476149975;-0.166040121681249;-0.204305046637614;-0.119950047900147;0.0107447918749131;-0.222119376350065;-0.0873950541499653;-0.265002946037384;0.0734659718187345;-0.0200201552000294;-0.0536655734250076;-0.0661592102125041;-0.1209033…
ZJR_HJL_BIOTIN_H01_20180913	15014	13353	ALANSLACQGK	11	0	BIOTIN-M	_ALANSLAC(bi)QGK_	ALANSLAC(1)QGK			ALANSLAC(210.6)QGK			0	1	0	0	P04075;P04075-2	ALDOA	Fructose-bisphosphate aldolase A	2	CID	ITMS	MULTI-MSMS	2	0	763.876	1525.74	0.053069	4.0538e-05	0.608696	59.945	6.0277e-45	210.6	164.58	210.6	1	1	0	0	0	-1	0	0	0	0	y3;y4;y5;y6;y7;y8;y9;y7-H2O;y8-H2O;y9-H2O;y3-NH3;y4-NH3;y5-NH3;y6-NH3;y7-NH3;y8-NH3;y9-NH3;b3;b4;b5;b6;b8;b9;b10;b5-H2O;b6-H2O;b5-NH3;b6-NH3;b8-NH3;b10-NH3	678.5;14766;17406.7;5301.7;4603.7;2201.8;1826.7;686.5;470.6;778.5;331.4;649.7;817.1;460.4;692.2;562.1;478.1;476.3;771;978.5;2012.8;541.5;1184.9;505;745.8;1409.4;784.1;2420.5;1447.3;280.1	-0.0202893600250036;-0.0164400271688692;-0.053483954212652;-0.0553574738125917;-0.0302870717250698;0.0105651801625299;-0.0115251335998892;-0.141925976775156;-0.224486810825056;-0.0174511480249748;-0.0902344576187488;-0.168599480231364;-0.120316258837647;0.126345377812413;-0.0756350013500651;-0.138176304149965;0.0726435383376156;0.0374247120531095;0.0217278916749706;-0.0246738742062576;0.018496551…
ZJR_HJL_BIOTIN_H01_20180913	15076	13412	ALANSLACQGK	11	0	BIOTIN-M	_ALANSLAC(bi)QGK_	ALANSLAC(1)QGK			ALANSLAC(195.57)QGK			0	1	0	0	P04075;P04075-2	ALDOA	Fructose-bisphosphate aldolase A	2	CID	ITMS	MULTI-MSMS	3	1	763.876	1525.74	0.053069	4.0538e-05	-655.992	60.156	1.4382e-27	195.57	164.04	195.57	1	1	0	0	0	-1	0	0	0	0	y3;y4;y5;y6;y7;y8;y9;y7-H2O;y9-H2O;y3-NH3;y5-NH3;y7-NH3;y8-NH3;y9-NH3;b3;b4;b5;b6;b8;b9;b10;b5-H2O;b6-H2O;b8-H2O;b5-NH3;b6-NH3;b8-NH3;b9-NH3	269.7;3148.4;4091.9;1166.1;823;566;354.9;232.5;256.9;238.8;246.6;209.9;245.5;198.3;150.8;177.1;319.4;663.2;248.5;191.8;222.2;168.4;315.9;140;315.9;521.6;287.3;252	0.0926867141937464;0.0508207150186308;-0.044450751087652;-0.0516953644375917;0.00718851421243016;0.0558532661000299;-0.151295641412389;-0.0271798830251555;-0.000117163649974827;-0.0342041841812488;0.0320885263186028;-0.271924063850065;0.0367504536625347;-0.124377946037384;0.0305582569749845;0.104735704174971;0.0860438992312424;0.0492582702562459;-0.0518684528376525;0.0363721444998646;0.0329335243…
ZJR_HJL_BIOTIN_H02_20180913	14941	13253	ALANSLACQGK	11	0	BIOTIN-M	_ALANSLAC(bi)QGK_	ALANSLAC(1)QGK			ALANSLAC(131.62)QGK			0	1	0	0	P04075;P04075-2	ALDOA	Fructose-bisphosphate aldolase A	2	CID	ITMS	MULTI-MSMS	6	0	763.876	1525.74	0.084084	6.4229e-05	0.870865	59.948	0.00020222	131.62	87.004	131.62	1	1	0	0	0	-1	0	0	0	0	y4;y5;y6;y7;y8;y9;y7-H2O;y8-H2O;y9-H2O;y5-NH3;y7-NH3;y9-NH3;b3;b4;b5;b6;b9;b10;b5-NH3;b6-NH3;b9-NH3;b10-NH3	646.3;1070.2;269.5;208;105.1;90.7;43.1;57.2;76;55.3;76.1;25;42.7;40.2;71;179.5;124.6;72.1;121.6;106.7;29.9;45.8	-0.0686861209188692;-0.071062079212652;-0.130796926937592;-0.0711806264125698;-0.0382629448374701;-0.0310563835998892;-0.0589181642751555;-0.356811029575056;-0.00158200739997483;-0.0677039541501472;-0.0998049232250651;0.0273554524001156;-0.00960287583751551;-0.0717779677000294;0.0577846218874924;-0.00939651490000415;-0.171757738312635;0.0536854774748008;0.0409401102312472;-0.254329405462499;-0.09…
ZJR_HJL_BIOTIN_H02_20180913	14955	13266	ALANSLACQGK	11	0	BIOTIN-M	_ALANSLAC(bi)QGK_	ALANSLAC(1)QGK			ALANSLAC(140.11)QGK			0	1	0	0	P04075;P04075-2	ALDOA	Fructose-bisphosphate aldolase A	2	CID	ITMS	MULTI-MSMS	5	1	763.876	1525.74	0.084084	6.4229e-05	657.078	59.999	0.00020235	140.11	111.89	140.11	1	1	0	0	0	-1	0	0	0	0	y3;y4;y5;y6;y7;y8;y9;y7-H2O;y9-H2O;y4-NH3;y5-NH3;y7-NH3;y9-NH3;b4;b5;b6;b7;b9;b5-H2O;b5-NH3;b6-NH3;b7-NH3;b9-NH3	68;639.1;1171;352.9;208.9;125;73.2;130.1;130.5;117.6;86.7;52.7;44.2;74.6;73.8;118.7;202.7;58.6;73.1;67;193.3;256.4;47.6	-0.0472668990875036;-0.0692354373251192;-0.00514411046265195;-0.0551133331875917;-0.0356581654750698;-0.00188599171247006;0.200877210150111;0.0514333982248445;-0.0994823980249748;-0.0786946950751144;-0.0834510244626472;0.105761483024935;0.00049998365011561;-0.0115667860594044;-0.171463424987508;-0.0471162414625041;-0.212456066943787;-0.0556688711251354;-0.00124197847503638;0.0352638406999972;-0.0…
ZJR_HJL_BIOTIN_H05_20180913	15027	13450	ALANSLACQGK	11	0	BIOTIN-M	_ALANSLAC(bi)QGK_	ALANSLAC(1)QGK			ALANSLAC(257.27)QGK			0	1	0	0	P04075;P04075-2	ALDOA	Fructose-bisphosphate aldolase A	2	CID	ITMS	MULTI-MSMS	4	0	763.876	1525.74	-0.096435	-7.3664e-05	-0.177808	59.498	6.88e-133	257.27	197.15	257.27	1	1	0	0	0	-1	0	0	0	0	y3;y4;y5;y6;y7;y8;y9;y7-H2O;y8-H2O;y9-H2O;y3-NH3;y4-NH3;y5-NH3;y6-NH3;y7-NH3;y8-NH3;y9-NH3;b3;b4;b5;b6;b7;b8;b9;b10;b5-H2O;b6-H2O;b8-H2O;b9-H2O;b5-NH3;b6-NH3;b7-NH3;b8-NH3;b10-NH3	338.7;6666.6;9165.4;3091.4;2319.6;662.7;765.8;600.5;266.6;428.6;282.7;550.4;621.5;235.9;199.9;403.5;289.4;362.4;248;610.5;1116.6;627.5;404.4;715.6;340.2;321.9;634.3;360.5;324;569.8;1048;1977;444.3;275.4	0.0730333938812464;-0.0545869998251192;-0.057268133900152;-0.0722031769375917;-0.0971816029750698;-0.14385376514997;-0.0922136101623892;-0.127887890837656;4.93862444272963E-07;-0.123408179274975;0.0770629056625012;0.0043131174248856;-0.0279700674313972;-0.188962239375087;-0.313794181037565;-0.0674975932124653;-0.177722672599884;0.139170317521859;0.119323106518721;-0.0855259249875076;-0.0472993469…
ZJR_HJL_BIOTIN_H05_20180913	15188	13603	ALANSLACQGK	11	0	BIOTIN-M	_ALANSLAC(bi)QGK_	ALANSLAC(1)QGK			ALANSLAC(242.39)QGK			0	1	0	0	P04075;P04075-2	ALDOA	Fructose-bisphosphate aldolase A	2	CID	ITMS	MULTI-MSMS	2	0	763.876	1525.74	-0.096435	-7.3664e-05	0.608696	60.058	5.6653e-98	242.39	186.34	242.39	1	1	0	0	0	-1	0	0	0	0	y3;y4;y5;y6;y7;y8;y9;y7-H2O;y8-H2O;y9-H2O;y3-NH3;y4-NH3;y5-NH3;y6-NH3;y7-NH3;y8-NH3;y9-NH3;b3;b4;b5;b6;b7;b8;b9;b10;b5-H2O;b6-H2O;b5-NH3;b6-NH3;b7-NH3;b8-NH3;b9-NH3;b10-NH3	1887.2;28695.6;36723;13043.4;9410.2;4728.3;2836.5;1312.8;995.2;2502.3;1325.8;787.3;2053.9;778.6;1158.3;1549.3;1594.8;916.5;1356.2;1509.4;3803.8;2905.6;1199.5;3321.2;2022;1587.2;2478;1558;3848.7;6772.4;2407.3;1827.1;1140.7	-0.00918096158750359;-0.107199304512619;-0.108171454212652;-0.167418020687592;-0.13929586078757;-0.0955139213999701;-0.205250719537389;-0.192707226775156;0.105225103237444;-0.131342749587475;-0.0507447115249988;-0.207356804450114;-0.0252234854001472;-0.134274739375087;-0.136670157600065;-0.208244663524965;-0.202258805412384;0.0985209034593595;-0.232330946215654;-0.0973057101437576;-0.060299835212…
ZJR_HJL_BIOTIN_H06_20180913	15122	13597	ALANSLACQGK	11	0	BIOTIN-M	_ALANSLAC(bi)QGK_	ALANSLAC(1)QGK			ALANSLAC(83.65)QGK			0	1	0	0	P04075;P04075-2	ALDOA	Fructose-bisphosphate aldolase A	2	CID	ITMS	MULTI-MSMS	14	1	763.876	1525.74	0.11063	8.4508e-05	656.029	59.538	0.025239	83.647	46.303	83.647	1	1	0	0	0	-1	0	0	0	0	y3;y4;y5;y6;y7;y7-H2O;y3-NH3;y7-NH3;b3;b5;b6;b8;b9;b10;b6-H2O;b6-NH3;b8-NH3	43.1;306.6;628.1;248.5;156.8;181.6;53.1;70.2;24.9;41.8;153.2;41.1;36.1;19.2;107.5;120.4;76.3	-0.0279492721343786;-0.0169283084188692;-0.046586981556402;-0.271910208187592;-0.37452535297507;-0.122760937712656;-0.109216391212499;-0.219433829475065;-0.0481465770093905;-0.312149460143758;-0.0466889953687541;-0.146350874712653;-0.170903246125135;-0.0757090537751992;0.244565165987524;0.163761414850001;-0.396410718400148
ZJR_HJL_BIOTIN_H06_20180913	15134	13608	ALANSLACQGK	11	0	BIOTIN-M	_ALANSLAC(bi)QGK_	ALANSLAC(1)QGK			ALANSLAC(123.86)QGK			0	1	0	0	P04075;P04075-2	ALDOA	Fructose-bisphosphate aldolase A	2	CID	ITMS	MULTI-MSMS	9	1	763.876	1525.74	0.11063	8.4508e-05	0.73978	59.582	0.0003784	123.86	73.823	123.86	1	1	0	0	0	-1	0	0	0	0	y3;y4;y5;y6;y7;y8;y9;y7-H2O;y9-H2O;y3-NH3;y4-NH3;y5-NH3;y6-NH3;b4;b5;b6;b8;b9;b10;b5-NH3;b6-NH3;b8-NH3;b9-NH3;b10-NH3	54.3;504.6;829.5;236.8;269.7;56.6;58.4;90.4;68.7;44.2;55.6;146.8;52.9;58.8;81.5;113.3;33.9;72.9;56;45.7;140.4;73.1;73.8;33.2	-0.233393608071879;-0.0279756717001192;-0.062395087025152;-0.0535264191250917;-0.0138075795375698;0.0939392036000299;-0.208790758599889;-0.0668527345876555;-0.0106152105249748;-0.161584555274999;-0.239949577887614;-0.223221532275147;-0.259396809687587;-0.0714422743406544;-0.0821079562375076;-0.00353713990000415;-0.452869429400153;-0.169926683625135;-0.0261485069001992;-0.254347975706253;-0.053889…
ZJR_HJL_BIOTIN_H06_20180913	15205	13675	ALANSLACQGK	11	0	BIOTIN-M	_ALANSLAC(bi)QGK_	ALANSLAC(1)QGK			ALANSLAC(83.65)QGK			0	1	0	0	P04075;P04075-2	ALDOA	Fructose-bisphosphate aldolase A	2	CID	ITMS	MULTI-MSMS	12	2	763.876	1525.74	0.11063	8.4508e-05	1314.33	59.829	0.025239	83.647	45.93	83.647	1	1	0	0	0	-1	0	0	0	0	y3;y4;y5;y6;y7;y8;y3-NH3;y4-NH3;y5-NH3;y7-NH3;y8-NH3;b5;b6;b8;b10;b5-H2O;b10-H2O;b5-NH3;b6-NH3	38.6;237.3;620.5;136.8;74.5;71.9;25.5;48;137;108.4;63.7;55.6;179.7;46;42.8;58;28.6;50.6;161.9	-0.291163383462504;-0.0609346560751192;-0.113969794056402;0.0702528777499083;-0.0630019154750698;-0.0662170463999701;-0.0214478365249988;-0.0696614919501144;-0.263077489306397;-0.224560782600065;0.0338207661625347;0.0652919461062424;-0.358883819587504;-0.261463179400153;-0.270655342837699;0.0544831191812136;-0.103607724450285;-0.0252219991437528;-0.0438801867124994
ZJR_HJL_BIOTIN_H06_20180913	15286	13751	ALANSLACQGK	11	0	BIOTIN-M	_ALANSLAC(bi)QGK_	ALANSLAC(1)QGK			ALANSLAC(137.05)QGK			0	1	0	0	P04075;P04075-2	ALDOA	Fructose-bisphosphate aldolase A	2	CID	ITMS	MULTI-MSMS	3	0	763.876	1525.74	0.11063	8.4508e-05	-0.177808	60.118	0.00032011	137.05	94.937	137.05	1	1	0	0	0	-1	0	0	0	0	y4;y5;y6;y7;y8;y9;y7-H2O;y8-H2O;y9-H2O;y4-NH3;y8-NH3;y9-NH3;b3;b4;b6;b7;b8;b9;b10;b6-H2O;b6-NH3;b7-NH3;b8-NH3;b9-NH3	817.4;1526.1;385.9;433;233.9;87.9;69.5;63.2;123.6;150.3;64.5;65.4;49.6;45.5;150.2;166;103.8;52.8;99.4;134.5;247.5;290;101.8;93.7	-0.0808931521688692;-0.158098212025152;-0.0624375519375917;-0.20472554828757;-0.0815979057749701;-0.0856218132873892;-0.355060742400156;0.461914556362444;-0.215205054274975;-0.128194206793864;-0.174064976024965;-0.122424821037384;-0.0335286570875155;-0.216126112231279;-0.139157257087504;-0.0185473755375369;-0.290271773150153;-0.358647386750135;-0.111475655337699;-0.163760029324976;-0.219051085149…
ZJR_HJL_BIOTIN_H09_20180913	14738	13088	ALANSLACQGK	11	0	BIOTIN-M	_ALANSLAC(bi)QGK_	ALANSLAC(1)QGK			ALANSLAC(97.97)QGK			0	1	0	0	P04075;P04075-2	ALDOA	Fructose-bisphosphate aldolase A	2	CID	ITMS	MULTI-MSMS	11	0	763.876	1525.74	-0.40912	-0.00031251	1.65737	59.232	0.0060105	97.965	50.097	97.965	1	1	0	0	0	-1	0	0	0	0	y3;y4;y5;y6;y7;y8;y9;y3-NH3;y5-NH3;y7-NH3;y8-NH3;b6;b8;b9;b10;b6-NH3;b8-NH3;b9-NH3;b10-NH3	110.9;920.4;1235.8;510.2;295.2;108.8;69.9;89;251;112.9;95.7;181.2;141.9;105.3;87.4;265.4;101.2;86.8;77.2	0.101903022787496;-0.0432344607626192;-0.024858465931402;-0.0722031769375917;-0.0239394154750698;-0.0349670463999701;-0.0753679070373892;0.00824576699062618;-0.107743016650147;-0.0803957435375651;-0.120476108837465;-0.00457473755625415;-0.0228157184626525;-0.0568895742501354;0.0204823524748008;0.0274699109437506;-0.0920894293376477;-0.0861242226251306;-0.00289292090019444
ZJR_HJL_BIOTIN_H09_20180913	14874	13216	ALANSLACQGK	11	0	BIOTIN-M	_ALANSLAC(bi)QGK_	ALANSLAC(1)QGK			ALANSLAC(237.92)QGK			0	1	0	0	P04075;P04075-2	ALDOA	Fructose-bisphosphate aldolase A	2	CID	ITMS	MULTI-MSMS	1	0	763.876	1525.74	-0.40912	-0.00031251	0.346528	59.709	2.2979e-83	237.92	186.87	237.92	1	1	0	0	0	-1	0	0	0	0	y3;y4;y5;y6;y7;y8;y9;y7-H2O;y8-H2O;y9-H2O;y3-NH3;y4-NH3;y5-NH3;y6-NH3;y7-NH3;y8-NH3;y9-NH3;b3;b4;b5;b6;b8;b9;b10;b5-H2O;b6-H2O;b8-H2O;b5-NH3;b6-NH3;b8-NH3;b9-NH3;b10-NH3	336.7;4699.8;8111.6;2306.9;1763.5;1032.1;597.1;413.8;192.6;350;288.1;522.6;293.9;248.2;311.6;348.6;294.5;118.8;203.4;390.5;597.8;188;631.1;249.7;276.6;523.6;315.2;373.9;1135.7;454.2;355.1;214.4	-0.103907524087504;-0.0752779177938692;-0.020952215931402;-0.0494980988125917;-0.0124648061000698;-0.0470520073374701;-0.133961657037389;0.137859179474845;0.00341846261244427;0.0230761957250252;-0.0389649263687488;0.0101114572686356;-0.0470740713376472;0.0501735028124131;-0.0259523841625651;-0.0883716166499653;0.0219843586501156;-0.153249116071891;0.0690911729249706;-0.0152134249875076;0.05804733…
ZJR_HJL_BIOTIN_H09_20180913	15030	13364	ALANSLACQGK	11	0	BIOTIN-M	_ALANSLAC(bi)QGK_	ALANSLAC(1)QGK			ALANSLAC(224.86)QGK			0	1	0	0	P04075;P04075-2	ALDOA	Fructose-bisphosphate aldolase A	2	CID	ITMS	MULTI-MSMS	1	0	763.876	1525.74	-0.40912	-0.00031251	0.215444	60.25	4.202e-69	224.86	177.2	224.86	1	1	0	0	0	-1	0	0	0	0	y3;y4;y5;y6;y7;y8;y9;y7-H2O;y9-H2O;y3-NH3;y4-NH3;y5-NH3;y7-NH3;y8-NH3;y9-NH3;b3;b4;b5;b6;b8;b9;b10;b5-H2O;b6-H2O;b8-H2O;b5-NH3;b6-NH3;b8-NH3;b9-NH3;b10-NH3	1738.5;39211.9;43877.6;13876.2;13291.7;7953.2;3932.6;2179.9;2794.8;2159.9;2099.6;2396.4;3023.6;3114.1;1769.2;1463;1876.2;2715.8;6081;2295.3;3267.9;2902.9;1499.9;3981.5;1314.6;3705.3;7089.6;2426.3;2038.7;860.3	0.0323534622406214;-0.0418306521688692;-0.00612067296265195;-0.0187363800625917;-0.0293105092250698;-0.000421147962470059;-0.0157975945373892;-0.109211133025156;0.0943652582250252;0.0761778958968762;-0.231892937262614;-0.0747840322751472;-0.00459007947506507;0.144416469287535;-0.0234257975998844;-0.0262044383375155;-0.00305238176252942;-0.0654453585812576;-0.121212921150004;-0.121692671587653;0.0…
ZJR_HJL_BIOTIN_H10_20180913	14761	12981	ALANSLACQGK	11	0	BIOTIN-M	_ALANSLAC(bi)QGK_	ALANSLAC(1)QGK			ALANSLAC(106.88)QGK			0	1	0	0	P04075;P04075-2	ALDOA	Fructose-bisphosphate aldolase A	2	CID	ITMS	MULTI-MSMS	7	0	763.876	1525.74	0.11269	8.608e-05	0.870865	60.398	0.0025513	106.88	72.694	106.88	1	1	0	0	0	-1	0	0	0	0	y3;y4;y5;y6;y7;y8;y9;y7-H2O;y5-NH3;y7-NH3;y8-NH3;y9-NH3;b4;b5;b8;b9;b10;b5-H2O;b9-H2O;b10-NH3	42.2;484;456.9;177.6;128.6;80.7;42.1;80.7;54;34.7;126.8;51.3;46.1;83.1;46.9;49.4;30.1;48.2;35;26.3	0.128880561849996;-0.0421358279501192;-0.061418524525152;-0.0921006378750917;-0.11927632953757;-0.19072876514997;-0.314259508599889;-0.211017773650156;-0.204727879931397;-0.301953360725065;0.105964320850035;0.444103499275116;-0.103668836840654;-0.0265659640500076;0.210460648724847;-0.191777269562635;-0.125757881900199;-0.356954869100036;-0.109690588675221;-0.178430030275194
ZJR_HJL_BIOTIN_H13_20180913	14562	12904	ALANSLACQGK	11	0	BIOTIN-M	_ALANSLAC(bi)QGK_	ALANSLAC(1)QGK			ALANSLAC(120.27)QGK			0	1	0	0	P04075;P04075-2	ALDOA	Fructose-bisphosphate aldolase A	2	CID	ITMS	MULTI-MSMS	11	1	763.876	1525.74	0.18034	0.00013775	-0.964313	58.789	0.00061761	120.27	88.851	120.27	1	1	0	0	0	-1	0	0	0	0	y4;y5;y6;y7;y8;y9;y7-H2O;y9-H2O;y7-NH3;y8-NH3;y9-NH3;b4;b5;b6;b7;b8;b9;b10;b6-H2O;b5-NH3;b6-NH3;b7-NH3;b8-NH3;b9-NH3;b10-NH3	1283.9;1630.2;591.4;667.1;206.1;95.4;296.9;98.6;113;74.5;67.6;91.8;172.2;275.4;332.1;76.9;135.9;219.7;181.7;169;261.3;484.4;128.3;132.9;74.7	-0.0528169802938692;-0.073442450306402;0.00457904962490829;0.0239121470249302;-0.10222778858747;0.0482893195251108;-0.0356027345876555;0.0235644769750252;-0.225537345100065;-0.113029819774965;0.119152327400116;0.0635980088624706;0.000960891418742449;-0.0931977844312541;-0.349113781787537;0.231578812787347;0.0986280038748646;-0.0207774131501992;0.133053935518774;0.0574501199968722;0.05902508672500…
ZJR_HJL_BIOTIN_H13_20180913	14711	13044	ALANSLACQGK	11	0	BIOTIN-M	_ALANSLAC(bi)QGK_	ALANSLAC(1)QGK			ALANSLAC(234.2)QGK			0	1	0	0	P04075;P04075-2	ALDOA	Fructose-bisphosphate aldolase A	2	CID	ITMS	MULTI-MSMS	3	0	763.876	1525.74	0.18034	0.00013775	0.215444	59.315	6.3944e-83	234.2	177.39	234.2	1	1	0	0	0	-1	0	0	0	0	y3;y4;y5;y6;y7;y8;y9;y7-H2O;y8-H2O;y9-H2O;y3-NH3;y4-NH3;y5-NH3;y6-NH3;y8-NH3;y9-NH3;b3;b4;b5;b6;b7;b8;b9;b10;b5-H2O;b6-H2O;b8-H2O;b5-NH3;b6-NH3;b7-NH3;b8-NH3;b9-NH3	476.4;5877.5;9240.7;2623.6;1874.5;1012.9;725;436.9;135.5;445.8;254.6;495.4;819.1;264.6;241.8;314.9;243;192.1;469.7;1572.5;451.8;331.3;609.8;672.1;326.6;570.7;200.9;521.9;772.1;1584.3;346.6;456.9	-0.0937146529937536;-0.0608125857626192;-0.023942938587652;-0.0956406769375917;-0.0811903920375698;-0.0367981010874701;-0.117848375787389;-0.0253488283376555;-0.114135248325056;-0.0963085698999748;-0.110498129493749;-0.333211296637614;-0.0600135244626472;-0.160031575312587;-0.0739673197749653;-0.0600468913498844;0.0994364308031095;-0.124512342700029;0.0107265164187424;-0.228878936775004;-0.144890…
ZJR_HJL_BIOTIN_H13_20180913	14866	13191	ALANSLACQGK	11	0	BIOTIN-M	_ALANSLAC(bi)QGK_	ALANSLAC(1)QGK			ALANSLAC(210.6)QGK			0	1	0	0	P04075;P04075-2	ALDOA	Fructose-bisphosphate aldolase A	2	CID	ITMS	MULTI-MSMS	1	0	763.876	1525.74	0.18034	0.00013775	0.346528	59.854	6.0277e-45	210.6	166.83	210.6	1	1	0	0	0	-1	0	0	0	0	y3;y4;y5;y6;y7;y8;y9;y7-H2O;y9-H2O;y3-NH3;y4-NH3;y5-NH3;y6-NH3;y7-NH3;y8-NH3;y9-NH3;b3;b4;b5;b6;b8;b9;b10;b5-H2O;b6-H2O;b5-NH3;b6-NH3;b8-NH3;b9-NH3	2984.5;32467.9;46330.4;13133.1;13582.9;5393.9;3160.7;1047.2;2125.1;2226.6;1982;3482.7;872.5;1076.4;1745.3;1529.4;805.9;1201.1;2599.6;4462.4;3160.7;3527.6;2566.3;2147.4;4304.3;3352.2;5412;2672.2;2203.5	0.0509997024749964;0.000283605643630835;-0.054582587025152;-0.00811626287509171;-0.0557997670375698;-0.0169006401499701;-0.0569352898498892;0.350505663849845;-0.0451611089624748;-0.104028402931249;0.0112711252373856;-0.0680091299313972;-0.191403645625087;-0.150586173225065;0.0380932271000347;0.0604365070876156;-0.0707601024000155;-0.192505506762529;0.00627095001249245;-0.0447358703687541;-0.14561…
ZJR_HJL_BIOTIN_H13_20180913	15012	13329	ALANSLACQGK	11	0	BIOTIN-M	_ALANSLAC(bi)QGK_	ALANSLAC(1)QGK			ALANSLAC(189.18)QGK			0	1	0	0	P04075;P04075-2	ALDOA	Fructose-bisphosphate aldolase A	2	CID	ITMS	MULTI-MSMS	1	0	763.876	1525.74	0.18034	0.00013775	0.215444	60.366	1.2211e-21	189.18	130.58	189.18	1	1	0	0	0	-1	0	0	0	0	y3;y4;y5;y6;y7;y8;y9;y7-H2O;y9-H2O;y3-NH3;y7-NH3;y8-NH3;y9-NH3;b3;b4;b5;b6;b7;b8;b9;b10;b6-H2O;b8-H2O;b5-NH3;b6-NH3;b7-NH3;b8-NH3;b9-NH3;b10-NH3	205.7;5923;6415;2120.1;1579.2;934.6;586.4;417.8;365.4;329.5;347.9;400.8;233.3;223;268.2;549;654.7;695.6;407.6;322.2;393;586.9;253.5;397.4;782.8;1548.3;365.7;506.1;174.2	0.0499315872406214;-0.0598970584188692;-0.048540106556402;-0.0399766144375917;-0.0832655873500698;-0.0997863823374701;-0.110768297662389;-0.0092355470876555;0.0228320551000252;-0.0662476412124988;-0.0377932044750651;-0.182976108837465;-0.103992203849884;-0.0327962352125155;-0.0912481825437794;-0.0475010226437576;-0.0654267883375041;-0.160637219287537;-0.124134077837653;0.0274610116873646;-0.05861…
ZJR_HJL_BIOTIN_H14_20180913	14977	13318	ALANSLACQGK	11	0	BIOTIN-M	_ALANSLAC(bi)QGK_	ALANSLAC(1)QGK			ALANSLAC(143.04)QGK			0	1	0	0	P04075;P04075-2	ALDOA	Fructose-bisphosphate aldolase A	2	CID	ITMS	MULTI-MSMS	18	1	763.876	1525.74	0.12713	9.7108e-05	657.733	60.157	9.0011e-05	143.04	110	143.04	1	1	0	0	0	-1	0	0	0	0	y3;y4;y5;y6;y7;y8;y9;y7-H2O;y8-H2O;y9-H2O;y3-NH3;y5-NH3;y7-NH3;y8-NH3;b3;b5;b6;b9;b10;b6-H2O;b5-NH3;b6-NH3	45.1;678.8;772.8;340.5;226;88.9;67.8;116.3;56.5;40.7;47.9;89.4;55.4;126.3;64;135.5;83.8;45.1;31.9;61.2;71;146.8	0.109044136068746;-0.00209676545011916;-0.083452215931402;-0.0996689972500917;-0.17579488422507;-0.25945435108747;-0.0613298210998892;-0.0518380861501555;-0.0778803655125557;-0.239130835524975;-0.191430746681249;-0.139969579150147;-0.134961173225065;-0.237175327587465;-0.0454610301343905;-0.0862583468625076;0.0131864929124959;-0.101323168000135;-0.135279366275199;-0.183840595731226;-0.08213728234…
ZJR_HJL_BIOTIN_H14_20180913	14994	13334	ALANSLACQGK	11	0	BIOTIN-M	_ALANSLAC(bi)QGK_	ALANSLAC(1)QGK			ALANSLAC(103.55)QGK			0	1	0	0	P04075;P04075-2	ALDOA	Fructose-bisphosphate aldolase A	2	CID	ITMS	MULTI-MSMS	14	0	763.876	1525.74	0.12713	9.7108e-05	-0.177808	60.217	0.0032472	103.55	68.739	103.55	1	1	0	0	0	-1	0	0	0	0	y3;y4;y5;y6;y7;y8;y9;y7-H2O;y9-H2O;y3-NH3;y8-NH3;b6;b9;b10;b6-NH3;b9-NH3;b10-NH3	110.5;641.1;864.6;245.7;284.9;128.1;66.1;121.8;43.3;47.4;69.5;225.3;47.4;83;125.7;60.8;61.6	0.0859728470062464;-0.0733858279501192;-0.046525946400152;-0.136168020687592;-0.14039449360007;0.11420287547503;-0.0820817742248892;-0.358478711150156;-0.142451148024975;-0.108392416603124;0.164924281787535;-0.146359405525004;-0.0888719961251354;0.000218680599800791;-0.0757405382749994;-0.171085160125131;0.0959840322248056
ZJR_HJL_BIOTIN_H01_20180913	12133	10620	ALCSGSPAER	10	0	BIOTIN-M	_ALC(bi)SGSPAER_	ALC(1)SGSPAER			ALC(114.89)SGSPAER			0	1	0	0	P19971;P19971-2	TYMP	Thymidine phosphorylase	2	CID	ITMS	MULTI-MSMS	1	0	721.332	1440.65	0.40798	0.00029429	-1.61173	49.945	0.0041144	114.89	69.872	114.89	1	1	0	0	0	-1	0	0	0	0	y2;y3;y4;y5;y6;y7;y8;y7-H2O;y8-H2O;y2-NH3;y7-NH3;b3;b4;b5;b6;b9;b4-H2O;b5-H2O;b6-H2O;b9-H2O	186;140.7;5210.6;1311.8;2439.6;7922.2;1033.8;1948.1;221.9;62.9;5175.2;1829.2;277.4;401.6;1064.4;317;473.6;189.9;1500.6;155.5	0.0182347303249912;-0.0837506029687916;-0.0331840165937933;-0.0280110754438283;-0.0592817268437784;-0.164582418506257;-0.00069890596228106;-0.138831186837479;0.0496494936751333;-0.183973550862504;0.105621409681248;-0.0254112760936778;-0.0531362841624059;-0.017268263687356;-0.0606793069123341;0.0858295150253525;-0.0290330017123779;-0.305664981237328;-0.0764319814935561;-0.0791541165872331
ZJR_HJL_BIOTIN_H01_20180913	12279	10758	ALCSGSPAER	10	0	BIOTIN-M	_ALC(bi)SGSPAER_	ALC(1)SGSPAER			ALC(122.33)SGSPAER			0	1	0	0	P19971;P19971-2	TYMP	Thymidine phosphorylase	2	CID	ITMS	MULTI-MSMS	2	0	721.332	1440.65	0.40798	0.00029429	-0.362288	50.453	0.0016087	122.33	67.217	122.33	1	1	0	0	0	-1	0	0	0	0	y2;y3;y4;y5;y6;y7;y8;y3-H2O;y4-H2O;y8-H2O;y7-NH3;b3;b4;b5;b6;b8;b9;b4-H2O;b5-H2O;b6-H2O;b9-H2O	123.9;138.7;3712.1;915.6;1850.7;1120.4;839.8;132.3;163;155.1;4182.9;1408.3;207.3;228.7;833.5;150;199.1;410.1;280.3;756.7;214.7	-0.179946422018759;-0.0199383471094166;-0.0588798173750433;-0.0121419348188283;-0.0289472541875284;0.255278421337493;-0.0876129684622811;-0.263962506065695;-0.195298995862572;0.0174229311751333;0.228180003431248;-0.0977989714061778;-0.137242729474906;-0.115656935562356;-0.0259503030060841;-0.365332917112255;-0.206162672474647;-0.00724345093112788;0.000670467981422007;-0.136246434618556;-0.0283728…
ZJR_HJL_BIOTIN_H01_20180913	12437	10906	ALCSGSPAER	10	0	BIOTIN-M	_ALC(bi)SGSPAER_	ALC(1)SGSPAER			ALC(125.16)SGSPAER			0	1	0	0	P19971;P19971-2	TYMP	Thymidine phosphorylase	2	CID	ITMS	MULTI-MSMS	5	0	721.332	1440.65	0.40798	0.00029429	0.193017	51.013	0.0009454	125.16	72.905	125.16	1	1	0	0	0	-1	0	0	0	0	y2;y3;y4;y5;y6;y7;y8;y3-H2O;y7-H2O;y8-H2O;y6-NH3;y7-NH3;y8-NH3;b3;b4;b6;b7;b9;b4-H2O;b6-H2O	64.8;74.8;1788.3;390.1;738;2977.9;325.3;71.6;972;143.9;395.7;2949.3;139.2;639.3;190.7;373.9;86;157.8;167.6;511.4	-0.0915675157687588;-0.155314323671917;0.0189400068437067;0.0191080651811717;0.00834522628122158;-0.0958568325687565;-0.0976227340872811;-0.10871958614382;-0.144202280587479;0.178799884300133;0.347518781031226;0.0949402573374982;-0.0188251558997763;-0.0539146940624278;-0.109410698224906;-0.0299175881623341;-0.0569877205373359;-0.180283766224647;-0.209513958743628;0.0411217294439439
ZJR_HJL_BIOTIN_H05_20180913	12409	10974	ALCSGSPAER	10	0	BIOTIN-M	_ALC(bi)SGSPAER_	ALC(1)SGSPAER			ALC(104.01)SGSPAER			0	1	0	0	P19971;P19971-2	TYMP	Thymidine phosphorylase	2	CID	ITMS	MULTI-MSMS	2	0	721.332	1440.65	-0.82254	-0.00059333	-0.778767	50.401	0.0064405	104.01	45.58	104.01	1	1	0	0	0	-1	0	0	0	0	y2;y3;y4;y5;y6;y7;y8;y8-H2O;y6-NH3;y7-NH3;b3;b4;b5;b6;b9;b4-H2O;b5-H2O;b6-H2O;b9-H2O	90;151.7;3683.3;780.1;1883.2;6639;738.7;320.7;654.4;6147.3;1395.3;331;331;824.1;289.2;448.9;279.3;1056.7;227.4	0.0441136365749912;-0.00696837640629155;-0.0489921220625433;-0.0584676184125783;-0.0432905159062784;-0.165497945850007;-0.0629547653372811;-0.152621014137367;-0.193740984593774;0.202850413587498;-0.0794884245311778;-0.140050346662406;-0.039362990249856;-0.0858868264435841;-0.331773024037147;-0.00541239624362788;-0.290345157018578;-0.116654149462306;-0.153128725962233
ZJR_HJL_BIOTIN_H09_20180913	12141	10635	ALCSGSPAER	10	0	BIOTIN-M	_ALC(bi)SGSPAER_	ALC(1)SGSPAER			ALC(101.46)SGSPAER			0	1	0	0	P19971;P19971-2	TYMP	Thymidine phosphorylase	2	CID	ITMS	MULTI-MSMS	3	0	721.332	1440.65	-0.15783	-0.00011385	-0.362288	50.117	0.0080092	101.46	51.924	101.46	1	1	0	0	0	-1	0	0	0	0	y2;y3;y4;y5;y6;y7;y8;y3-H2O;y7-H2O;y8-H2O;y7-NH3;b3;b4;b5;b6;b8;b9;b4-H2O;b5-H2O;b6-H2O;b8-H2O	136.7;69.1;3743;867.7;1596.4;7015.5;604.7;94.5;978.7;402;5713.1;1541.3;422.3;194.6;785.6;112.6;169.7;174.1;200.2;984.2;142.4	-0.00126600209688377;-0.0510052416406666;-0.0462455400312933;-0.114070645756328;-0.0471967659062784;-0.315644430225007;-0.165615898149781;-0.14833140255007;-0.0303106790249785;-0.203768475074867;0.166046214368748;-0.0393883268749278;-0.381322319318656;-0.245600783218606;-0.248728623318584;-0.046607331174755;-0.154282789662147;-0.252726849368628;-0.137268985143578;0.0576012216314439;-0.30424232997…
ZJR_HJL_BIOTIN_H13_20180913	12196	10669	ALCSGSPAER	10	0	BIOTIN-M	_ALC(bi)SGSPAER_	ALC(1)SGSPAER			ALC(113.71)SGSPAER			0	1	0	0	P19971;P19971-2	TYMP	Thymidine phosphorylase	2	CID	ITMS	MULTI-MSMS	2	1	721.332	1440.65	-0.50534	-0.00036452	-0.501115	50.475	0.0045547	113.71	63.991	113.71	1	1	0	0	0	-1	0	0	0	0	y2;y3;y4;y5;y6;y7;y8;y4-H2O;y8-H2O;y7-NH3;y8-NH3;b3;b4;b5;b6;b9;b4-H2O;b5-H2O;b6-H2O	116.1;133.7;4582.6;863.3;1549;5451.6;785.7;199.1;204.5;3008.8;265.7;1277.8;314;367.8;918.7;243;373;244.4;1173.6	-0.0990138048312588;0.114857795468708;-0.0200614580000433;-0.0648152746625783;-0.0603803596562784;-0.142121481006257;-0.0645416793997811;-0.0636461638313222;-0.0276210141373667;-0.410980152818752;-0.145900351212276;-0.0224205534374278;0.0025277783375941;0.090641892562644;-0.0499981545685841;-0.116563063099647;-0.153239544681128;-0.152344668737328;-0.0887610830560561
ZJR_HJL_BIOTIN_H09_20180913	17474	15687	ALDLDSSCKEAADGYQR	17	1	BIOTIN-M	_ALDLDSSC(bi)KEAADGYQR_	ALDLDSSC(1)KEAADGYQR			ALDLDSSC(56.51)KEAADGYQR			0	1	0	0	P31948-3;P31948;P31948-2	STIP1	Stress-induced-phosphoprotein 1	3	CID	ITMS	MULTI-MSMS	2	1	765.012	2292.02	0.17496	0.00013384	439.39	68.666	0.030504	56.514	33.877	56.514	1	1	0	0	0	-1	0	0	0	0	y4;y5;y5-H2O;y11(2+);y12(2+);y13(2+);y14(2+);y15(2+);b3;b4;b5;b8;b10;b12;b13;b11(2+);b12(2+)	505.9;577;241.8;320.4;1700.4;1506.8;1354.7;2448.3;349.9;107;188.3;76;12.1;4.3;20.2;521.5;348.1	-0.0334544128875223;-0.0389820840125594;-0.163316301562531;-0.30428405546877;-0.437622877862509;0.00797754438747234;-0.453042223224998;-0.0779984415999024;0.0614031261749801;0.156087223762484;0.06797898623131;-0.0823765798625118;-0.211910309712721;-0.256701288800059;-0.0855932177375962;-0.236836199531353;-0.185686532193813
ZJR_HJL_BIOTIN_H09_20180913	17493	15705	ALDLDSSCKEAADGYQR	17	1	BIOTIN-M	_ALDLDSSC(bi)KEAADGYQR_	ALDLDSSC(1)KEAADGYQR			ALDLDSSC(55.41)KEAADGYQR			0	1	0	0	P31948-3;P31948;P31948-2	STIP1	Stress-induced-phosphoprotein 1	3	CID	ITMS	MULTI-MSMS	4	1	765.012	2292.02	0.17496	0.00013384	0.257207	68.731	0.032592	55.414	37.714	55.414	1	1	0	0	0	-1	0	0	0	0	y3;y4;y5;y14;y5-NH3;y9(2+);y12(2+);y13(2+);y15(2+);y16(2+);b3;b4;b5;b8;b10;b8-H2O;b12(2+);b13(2+)	74.6;752.7;640.7;8.9;413.5;186.5;1596.9;2630.3;318.5;193.5;261.8;102.6;174.1;152.9;8.5;88.7;665.6;469.8	0.0227185822624847;-0.0221629089812723;0.0188182089561906;0.166595141637572;-0.305216244106305;-0.454211452237587;-0.352661940362509;-0.378252924362528;0.384892183400098;-0.177934224837372;0.0803240246124801;0.0395711104812335;0.08775437685631;-0.0256138845500118;-0.247066559712721;-0.00749204741259746;-0.456865731412563;-0.292698414631332
ZJR_HJL_BIOTIN_H13_20180913	17497	15682	ALDLDSSCKEAADGYQR	17	1	BIOTIN-M	_ALDLDSSC(bi)KEAADGYQR_	ALDLDSSC(1)KEAADGYQR			ALDLDSSC(58.82)KEAADGYQR			0	1	0	0	P31948-3;P31948;P31948-2	STIP1	Stress-induced-phosphoprotein 1	3	CID	ITMS	MULTI-MSMS	6	0	765.012	2292.02	0.1335	0.00010213	1.5661	69.023	0.026817	58.817	42.323	58.817	1	1	0	0	0	-1	0	0	0	0	y4;y5;y4-NH3;y11(2+);y12(2+);y13(2+);y14(2+);y15(2+);b3;b4;b5;b9;b10;b5-H2O;b11(2+);b12(2+);b13(2+)	568.9;519;96.2;354.2;1213.1;1931.2;885.4;3469.4;200.7;70.6;121.5;31;32.1;99.8;499.2;307.4;340.5	-0.149421209762522;-0.157146146512559;-0.132635350325018;0.00833801484372998;-0.267945143487509;-0.190142572800028;-0.331216051349998;-0.250483793162402;-0.00585761601251988;-0.245005305534391;-0.11561476376869;0.122083508149899;0.0202674246622792;-0.0197341375686619;0.0383713199998965;-0.072771493131313;-0.199802906818832
ZJR_HJL_BIOTIN_H01_20180913	22462	20436	ALEATTEHIRQELAVFCSPEPPAK	24	1	BIOTIN-M	_ALEATTEHIRQELAVFC(bi)SPEPPAK_	ALEATTEHIRQELAVFC(1)SPEPPAK			ALEATTEHIRQELAVFC(104.42)SPEPPAK			0	1	0	0	Q9Y490	TLN1	Talin-1	3	CID	ITMS	MULTI-MSMS	7	2	1030.18	3087.52	-0.5769	-0.00059431	647.023	83.628	6.481e-11	104.42	77.496	104.42	1	1	0	0	0	-1	0	0	0	0	y3;y4;y5;y6;y7;y8;y9;y10;y11;y14;y9(2+);y15(2+);y16(2+);y19(2+);y20(2+);y22(2+);b3;b4;b5;b8;b9;b10;b14;b15;b16;b5-H2O;b11(2+);b12(2+);b13(2+);b14(2+);b15(2+);b16(2+);b20(2+)	129.6;1851.6;143.6;690.9;1294.5;1603.1;3156.4;1141.6;760.4;90.6;650.9;2151.5;712.9;1130;2025.1;1124.9;91.1;105.1;293.3;1441.1;951.3;356.8;495.7;981.4;407;219.5;363.4;2152.5;632.2;508.9;4122.3;1040.8;2332.5	-0.0710303478031165;-0.0201280680687432;-0.0552327257749994;-0.117459108150001;-0.134869174812479;-0.151466619299981;-0.181075164037566;-0.13731945096265;-0.115342381912569;0.202094354525116;-0.448715754968816;-0.435457317574901;0.0023266257501291;-0.111802361024729;-0.44758226459976;-0.420302064787165;-0.0155371416562389;-0.0532829729968967;0.0639755792280994;-0.16992814627497;-0.055346587750023…
ZJR_HJL_BIOTIN_H05_20180913	22665	20713	ALEATTEHIRQELAVFCSPEPPAK	24	1	BIOTIN-M	_ALEATTEHIRQELAVFC(bi)SPEPPAK_	ALEATTEHIRQELAVFC(1)SPEPPAK			ALEATTEHIRQELAVFC(132.67)SPEPPAK			0	1	0	0	Q9Y490	TLN1	Talin-1	3	CID	ITMS	MULTI-MSMS	7	0	1030.18	3087.52	-0.28418	-0.00029275	1.06689	83.575	3.75e-24	132.67	99.121	132.67	1	1	0	0	0	-1	0	0	0	0	y3;y4;y6;y7;y8;y9;y10;y11;y12;y14;y14-H2O;y8(2+);y9(2+);y11(2+);y15(2+);y16(2+);y17(2+);y19(2+);y20(2+);y22(2+);b3;b4;b5;b8;b9;b10;b13;b14;b15;b16;b5-H2O;b14-H2O;b10(2+);b11(2+);b12(2+);b13(2+);b14(2+);b15(2+);b17(2+);b20(2+)	67.8;1611.1;895.9;855.5;2203.9;2503.3;918.2;613;168.7;40.3;34.8;320.3;687.9;278.2;2221.3;1852.5;607.5;515;1126.9;329.6;85.3;73.5;204.9;643.6;708.4;480.6;338;487.9;875.4;348.9;259.3;96.5;115.5;410.5;1363.3;2260.1;516.5;2178.2;1101.4;1158.7	-0.370957105615616;0.0333997639625068;-0.0798004167437512;-0.0169492529374793;-0.0534441583624812;-0.0236044609125656;0.0144139474748499;-0.0511333975375692;-0.178861409325009;-0.101860723599884;0.10901013697503;-0.159497420100024;-0.129318782312566;-0.0588547350000681;-0.455476848824901;-0.314079624249871;0.254682947575247;0.255751349912771;-0.00153734272475958;0.0440534039628346;0.0776025067812…
ZJR_HJL_BIOTIN_H05_20180913	22718	20764	ALEATTEHIRQELAVFCSPEPPAK	24	1	BIOTIN-M	_ALEATTEHIRQELAVFC(bi)SPEPPAK_	ALEATTEHIRQELAVFC(1)SPEPPAK			ALEATTEHIRQELAVFC(43.16)SPEPPAK			0	1	0	0	Q9Y490	TLN1	Talin-1	3	CID	ITMS	MULTI-MSMS	18	2	1030.18	3087.52	-0.28418	-0.00029275	649.938	83.729	0.035582	43.162	15.667	43.162	1	1	0	0	0	-1	0	0	0	0	y4;y6;y7;y8;y9;y10;y11;y8-NH3;y8(2+);y15(2+);y17(2+);y21(2+);b5;b12;b14;b15;b16;b15-NH3;b12(2+);b17(2+);b20(2+);b21(2+);b23(2+)	436;236.7;331.8;646.1;468.9;209.6;164.3;364.8;136.5;343;715.3;319.9;114.6;231.2;95.2;156.2;60.3;68.7;474.8;478.1;237.5;319.9;191.6	0.0868360432593818;0.290988157474999;-0.108990268562479;-0.0674822442999812;-0.0100546562250656;-0.0230616384626501;0.102675196212431;-0.300818455174976;0.0730465252124759;-0.328767864449901;-0.260942052424753;0.498464863675281;0.0512192315718494;-0.0703501083000901;0.189499534900051;0.0532015370374666;0.0189543204248821;-0.139729400400029;-0.102581742725079;-0.218999246699923;0.268887768287414;-…
ZJR_HJL_BIOTIN_H09_20180913	22317	20293	ALEATTEHIRQELAVFCSPEPPAK	24	1	BIOTIN-M	_ALEATTEHIRQELAVFC(bi)SPEPPAK_	ALEATTEHIRQELAVFC(1)SPEPPAK			ALEATTEHIRQELAVFC(134.86)SPEPPAK			0	1	0	0	Q9Y490	TLN1	Talin-1	3	CID	ITMS	MULTI-MSMS	17	1	1030.18	3087.52	-0.70265	-0.00072385	321.713	83.568	5.5834e-24	134.86	94.428	134.86	1	1	0	0	0	-1	0	0	0	0	y3;y4;y6;y7;y8;y9;y10;y11;y12;y14;y14-H2O;y8(2+);y9(2+);y17(2+);y19(2+);y22(2+);b5;b8;b9;b10;b13;b14;b15;b16;b5-H2O;b15-H2O;b15-NH3;b10(2+);b11(2+);b12(2+);b13(2+);b14(2+);b15(2+);b17(2+);b18(2+);b20(2+)	114.8;1512.5;539.4;1087.4;1779;2592.8;914.8;667.8;155.8;78.7;44.9;287.5;639.2;724;1308.1;1115.6;176.2;896.3;974.2;489.6;438.8;502.8;909.6;332.4;233.4;145;126.5;161.5;399.2;500.4;2196.1;491.9;3324.3;991.8;1397.8;1475.9	0.187697679540634;-0.00187855634999323;0.0346405012249988;-0.114971713874979;-0.0647966974249812;-0.0356894218500656;-0.0273340994001501;-0.103745702225069;-0.0210244952625089;0.0929634951501157;-0.36974962864997;-0.318555037287524;-0.277634212000066;0.274458338200247;-0.197251579774729;-0.292372377287165;0.140788323368724;-0.0936342009624695;-0.025805572125023;-0.111217981525215;-0.0919990185250…
ZJR_HJL_BIOTIN_H09_20180913	22344	20318	ALEATTEHIRQELAVFCSPEPPAK	24	1	BIOTIN-M	_ALEATTEHIRQELAVFC(bi)SPEPPAK_	ALEATTEHIRQELAVFC(1)SPEPPAK			ALEATTEHIRQELAVFC(94.26)SPEPPAK			0	1	0	0	Q9Y490	TLN1	Talin-1	3	CID	ITMS	MULTI-MSMS	2	2	1030.18	3087.52	-0.70265	-0.00072385	648.286	83.648	9.1174e-09	94.259	70.975	94.259	1	1	0	0	0	-1	0	0	0	0	y3;y4;y6;y7;y8;y9;y10;y11;y12;y14;y15(2+);y17(2+);y22(2+);b4;b5;b8;b9;b10;b13;b14;b15;b16;b10(2+);b11(2+);b12(2+);b14(2+);b15(2+);b17(2+);b20(2+);b23(2+)	54.4;1292.7;806.7;858.8;1772.4;1859.8;542.3;579.8;260.8;28.3;1276.3;1107.8;649.2;99.5;133.8;556.3;877.3;427.8;311.7;257.1;791.4;164.6;118.5;376.4;1601.4;4320.2;347.2;1689.6;1624.7;502.2	0.0776207752437585;0.0214979084937568;-0.0296905534625012;-0.0544248388749793;-0.210426580237481;-0.0317831718500656;-0.12547863065015;0.0489642587124308;-0.203397542137509;-0.235893926724884;-0.336580364449901;-0.179643224299753;-0.383925111662165;0.0506293805187283;-0.130909674678151;-0.13867814627497;-0.160815337750023;-0.292980676837715;-0.16438671383753;0.115036644275051;-0.0730191660875334;…
ZJR_HJL_BIOTIN_H13_20180913	22220	20175	ALEATTEHIRQELAVFCSPEPPAK	24	1	BIOTIN-M	_ALEATTEHIRQELAVFC(bi)SPEPPAK_	ALEATTEHIRQELAVFC(1)SPEPPAK			ALEATTEHIRQELAVFC(92.01)SPEPPAK			0	1	0	0	Q9Y490	TLN1	Talin-1	3	CID	ITMS	MULTI-MSMS	5	2	1030.18	3087.52	-0.39722	-0.00040921	-3.69422	83.631	1.5272e-08	92.01	63.682	92.01	1	1	0	0	0	-1	0	0	0	0	y3;y4;y6;y7;y8;y9;y10;y11;y12;y8(2+);y9(2+);y16(2+);y18(2+);y20(2+);b3;b4;b5;b8;b10;b13;b14;b15;b16;b5-H2O;b11(2+);b14(2+);b15(2+);b16(2+);b17(2+);b18(2+);b23(2+)	292.1;2105.1;923.2;1251.6;1971.5;2600.7;1029.9;1022.2;335.4;488;965.5;685.1;1530.2;813.7;108.5;142;395.6;1075.9;408.4;474.7;532.5;1048.5;297.1;160;266.5;7903;2952.2;1773.6;1412.4;1687.7;619.8	0.113356859228134;-0.0731371012718682;-0.0190704362750012;-0.0715146826249793;-0.170753728674981;-0.203047820287566;-0.00731456815015008;-0.194932225662569;0.00326749692499106;-0.241406599787524;-0.264572688562566;-0.209343296124871;-0.319113277762199;-0.0883293349122596;0.0325280438906361;-0.0624077288562717;-0.0574538641312756;-0.20398576346247;-0.0449338018377148;-0.19661327633753;-0.099807105…
ZJR_HJL_BIOTIN_H01_20180913	10908	9475	ALENDPDCR	9	0	BIOTIN-M	_ALENDPDC(bi)R_	ALENDPDC(1)R			ALENDPDC(99.44)R			0	1	0	0	P13797-3;P13797-2;P13797;P13796	PLS3;LCP1	Plastin-3;Plastin-2	2	CID	ITMS	MULTI-MSMS	3	0	742.319	1482.62	0.69625	0.00051684	0.201595	45.623	0.012101	99.442	78.54	99.442	1	1	0	0	0	-1	0	0	0	0	y2;y3;y4;y5;y6;y7;y4-H2O;y5-H2O;y6-H2O;y3-NH3;y6-NH3;y7-NH3;b3;b5;b8;b5-H2O;b5-NH3	1495.6;199.6;3316.6;604.2;913.2;242.5;236.6;240.5;72.1;591.1;74.4;147.9;110.9;932.2;56;134;308.2	-0.312928466612561;0.0938973778874015;0.0277037103561497;-0.0203654646750238;0.051370576275076;-0.0346984369000438;-0.0377315814125723;-0.318283666600109;-0.0806540709625097;0.467006479512406;-0.165852353349919;-0.096159647775039;0.100704313421886;-0.0128053343312331;-0.303638765912638;-0.0170833995374551;-0.161790959268728
ZJR_HJL_BIOTIN_H01_20180913	11116	9671	ALENDPDCR	9	0	BIOTIN-M	_ALENDPDC(bi)R_	ALENDPDC(1)R			ALENDPDC(125.82)R			0	1	0	0	P13797-3;P13797-2;P13797;P13796	PLS3;LCP1	Plastin-3;Plastin-2	2	CID	ITMS	MULTI-MSMS	1	0	742.319	1482.62	0.69625	0.00051684	-1.55205	46.352	0.0020016	125.82	107.04	125.82	1	1	0	0	0	-1	0	0	0	0	y2;y3;y4;y5;y6;y7;y8;y3-H2O;y4-H2O;y6-H2O;y7-H2O;y4-NH3;y5-NH3;y6-NH3;y7-NH3;b3;b4;b5;b8;b5-NH3	2066.1;349;7485.3;1496.4;1573.3;537.8;18.8;68.5;524.4;59.3;143.4;148.8;178.2;98.5;171.4;110.9;252.7;2084.5;154.5;496	-0.118104247862561;-0.00449129398759851;-0.0427308599563503;-0.0152385115500238;-0.022237822162424;-0.110015819712544;-0.150463558062484;-0.12772687872507;-0.0778927142250723;-0.0849265319000097;-0.0652826544501295;-0.184514336456346;-0.012979019300019;-0.0904129002249192;-0.071379374337539;0.0635644208437611;-0.0102073507062528;-0.0255616819874831;-0.0919688440376376;-0.00132953348747833
ZJR_HJL_BIOTIN_H13_20180913	11049	9592	ALENDPDCR	9	0	BIOTIN-M	_ALENDPDC(bi)R_	ALENDPDC(1)R			ALENDPDC(118.5)R			0	1	0	0	P13797-3;P13797-2;P13797;P13796	PLS3;LCP1	Plastin-3;Plastin-2	2	CID	ITMS	MULTI-SECPEP	2	-1	742.319	1482.62	0.16161	0.00011997	-659.305	46.424	0.024072	118.5	96.809	118.5	1	1	0	0	0	-1	0	0	0	0	y2;y3;y4;y5;y6;y7;y4-H2O;y5-H2O;y6-H2O;y7-H2O;y6-NH3;y7-NH3;b3;b4;b5;b8;b5-H2O;b5-NH3;b8-NH3	1072;149.7;4170.4;773.1;1159.6;290.8;183.9;94.8;89.7;62.8;61.2;67.8;121.4;135.3;864.9;86.1;124.9;252.8;35	0.0184924318249386;-0.160680258831349;-0.00794082089385029;-0.220560777175024;0.017190888775076;-0.176788280650044;0.187121934212428;-0.173386205662609;-0.11629860221251;-0.0912836310126295;-0.0667312595999192;-0.103972147775039;-0.102878450249989;0.186631028199997;-0.158069006206233;0.101390530962362;-0.0134212901624551;0.137098200887522;0.232556273212367
ZJR_HJL_BIOTIN_H01_20180913	17123	15356	ALLVTASQCQQPAENK	16	0	BIOTIN-M	_ALLVTASQC(bi)QQPAENK_	ALLVTASQC(1)QQPAENK			ALLVTASQC(133.88)QQPAENK			0	1	0	0	Q01518-2;Q01518	CAP1	Adenylyl cyclase-associated protein 1	2	CID	ITMS	MULTI-MSMS	12	1	1076.53	2151.05	0.14987	0.00016134	468.883	67.191	3.6688e-06	133.88	63.149	133.88	1	1	0	0	0	-1	0	0	0	0	y3;y5;y6;y7;y8;y9;y10;y11;y12;y13;y5-H2O;y6-H2O;y7-H2O;y13-H2O;y3-NH3;y5-NH3;y6-NH3;y7-NH3;y12-NH3;b6;b7;b8;b10;b11;b13;b14;b10-H2O;b11-H2O;b14-H2O;b10-NH3;b11-NH3;b13-NH3	36.1;778.8;119;90;402.6;174.6;415.2;75.5;103.8;24;116.5;51.1;118.8;23.4;18.4;110.3;230.9;75.3;102.4;60.4;41.6;147.7;189.4;909;49.9;253.8;77.4;116.5;51.5;72;175.7;39.7	-0.158029045765602;-0.0402888571375115;-0.0652074394874944;-0.138587935899977;-0.223666825699866;-0.0635268142998484;-0.121464224712327;-0.197509616599746;-0.229543056562306;-0.114864491924891;0.0562021206250165;-0.0298126531312164;0.124284877800051;-0.112001443849977;0.106223854687528;0.0807450491749933;-0.0589196269249896;-0.0798098889624725;-0.0939827830623017;-0.02917306763743;0.3403187211688…
ZJR_HJL_BIOTIN_H01_20180913	17180	15410	ALLVTASQCQQPAENK	16	0	BIOTIN-M	_ALLVTASQC(bi)QQPAENK_	ALLVTASQC(1)QQPAENK			ALLVTASQC(223.08)QQPAENK			0	1	0	0	Q01518-2;Q01518	CAP1	Adenylyl cyclase-associated protein 1	2	CID	ITMS	MULTI-MSMS	6	0	1076.53	2151.05	0.14987	0.00016134	-2.05106	67.391	1.3681e-65	223.08	150.79	223.08	1	1	0	0	0	-1	0	0	0	0	y3;y5;y6;y7;y8;y9;y10;y11;y12;y3-H2O;y5-H2O;y6-H2O;y8-H2O;y12-H2O;y5-NH3;y6-NH3;y7-NH3;y9-NH3;y10-NH3;y11-NH3;y12-NH3;b4;b6;b9;b10;b11;b13;b14;b6-H2O;b9-H2O;b11-H2O;b13-H2O;b14-H2O;b10-NH3;b11-NH3;b14-NH3	85.1;790.3;103.1;155.8;461.8;208.9;475.9;150.7;192.7;48.8;49.4;51.1;65.8;74.7;101.7;115.6;148.9;135.7;76.1;66.5;69.1;29;67.3;112.5;223.8;1050.6;123.9;198.6;49.2;84.8;266.8;30.8;47;85.9;281;59.3	-0.034371819203102;-0.0338191305750115;-0.248434978549994;0.0158310094125227;-0.122104325699866;-0.0892836502373484;-0.137455435649827;-0.104980319724746;-0.237721767499806;0.0344397152000511;-0.170421414531233;-0.0948150945374664;-0.317483465124951;-0.316523758487392;0.103572197612493;-0.23592158004999;-0.180029615524973;-0.139636462674844;-0.187197896524822;-0.226011843099741;-0.196521845562302…
ZJR_HJL_BIOTIN_H01_20180913	17000	15239	ALVDGPCTQVR	11	0	BIOTIN-M	_ALVDGPC(bi)TQVR_	ALVDGPC(1)TQVR			ALVDGPC(111.46)TQVR			0	1	0	0	P50914	RPL14	60S ribosomal protein L14	2	CID	ITMS	MULTI-MSMS	11	1	805.395	1608.78	0.3345	0.00026941	623.216	66.759	0.0021721	111.46	67.82	111.46	1	1	0	0	0	-1	0	0	0	0	y2;y3;y4;y6;y7;y8;y9;y6-H2O;y8-H2O;y9-H2O;y4-NH3;y8-NH3;b3;b4;b5;b7;b10;b10-H2O;b10-NH3	84.4;165.1;212.5;892.1;1056.3;719.9;84.6;104;144;64.3;140.4;132.1;60.7;137.3;96.8;144.4;197.8;80.8;125.1	-0.0361446449874734;0.0446496632875437;-0.0783261594874602;-0.17094393166235;-0.144719465874914;-0.268289129187451;-0.300461150487536;-0.152211742962436;-0.313887995175037;-0.448843219600121;-0.0644699875499555;-0.280556004124946;-0.20040968103126;0.00374892714063435;-0.213465327774998;-0.427787201512501;-0.224308706062629;-0.362314798612715;-0.312503315375125
ZJR_HJL_BIOTIN_H01_20180913	17014	15252	ALVDGPCTQVR	11	0	BIOTIN-M	_ALVDGPC(bi)TQVR_	ALVDGPC(1)TQVR			ALVDGPC(131.5)TQVR			0	1	0	0	P50914	RPL14	60S ribosomal protein L14	2	CID	ITMS	MULTI-MSMS	4	0	805.395	1608.78	0.3345	0.00026941	4.23609	66.81	0.00019892	131.5	72.436	131.5	1	1	0	0	0	-1	0	0	0	0	y2;y3;y4;y5;y6;y7;y8;y9;y8-H2O;y4-NH3;y8-NH3;y9-NH3;b3;b4;b7;b10;b7-H2O;b10-H2O;b10-NH3	65.5;115.5;385.4;150.8;995.5;1249.2;729.8;162.1;256.3;174;107.2;47.4;28.8;117.6;338.7;90.9;135.4;94.1;81.8	-0.0682491371749734;-0.227567133587456;-0.0367612180812102;-0.169264424287348;-0.10588045509985;-0.106511458062414;-0.175393621374951;-0.110275603612536;-0.0915979561125368;0.00486594995004452;-0.172157566624946;-0.255599119175031;-0.14798048181251;0.0968580580000094;-0.270072357762501;-0.106022573250129;0.0429713543749131;-0.0350442908002151;-0.193484760687625
ZJR_HJL_BIOTIN_H05_20180913	16991	15318	ALVDGPCTQVR	11	0	BIOTIN-M	_ALVDGPC(bi)TQVR_	ALVDGPC(1)TQVR			ALVDGPC(106.88)TQVR			0	1	0	0	P50914	RPL14	60S ribosomal protein L14	2	CID	ITMS	MULTI-SECPEP	5	0	805.395	1608.78	-0.40651	-0.0003274	-18.5141	66.105	0.021415	106.88	64.542	106.88	1	1	0	0	0	-1	0	0	0	0	y2;y3;y4;y6;y7;y8;y9;y4-H2O;y8-H2O;y9-H2O;y4-NH3;y8-NH3;y9-NH3;b3;b4;b6;b8;b9;b10;b10-H2O	66.7;160.5;343.1;1006.3;1270.8;887.4;125.8;80;293.9;58.4;246.7;118.6;45.8;59.7;100.9;115.5;74.3;123.7;94.8;235.4	0.404925911653152;-0.00994628397808128;-0.0260800657374602;-0.0734097519748502;-0.059758528374914;0.0135712223750488;-0.180343962987536;0.0918952870250678;0.0258336845124632;-0.208975055537621;0.0117629226062945;-0.172523777562446;-0.263777830112531;0.0812675650624897;-0.112858738874991;-0.216060362493749;-0.116680993037562;0.146974643362455;-0.0988204248126294;-0.0775247595502151
ZJR_HJL_BIOTIN_H13_20180913	16937	15150	ALVDGPCTQVR	11	0	BIOTIN-M	_ALVDGPC(bi)TQVR_	ALVDGPC(1)TQVR			ALVDGPC(84.82)TQVR			0	1	0	0	P50914	RPL14	60S ribosomal protein L14	2	CID	ITMS	MULTI-MSMS	15	1	805.395	1608.78	0.019803	1.5949e-05	623.216	67.066	0.023256	84.817	43.823	84.817	1	1	0	0	0	-1	0	0	0	0	y2;y3;y4;y6;y7;y8;y9;y10;y8-H2O;y4-NH3;y9-NH3;b4;b5;b9;b10;b10-H2O;b10-NH3	123.9;104.5;125.2;667.8;719;470.4;54.3;10.2;146.9;108.3;52;98.7;53.2;84.8;126.2;53;62.6	0.140369026887527;-0.311673578899956;0.0480166139500398;0.00666837302514978;0.033747331000086;-0.0865264338749512;0.00422634951246437;0.120516892412525;-0.115035456112537;-0.0731980148937055;-0.109236814487531;-0.145024266218741;-0.0501657672281226;-0.047239223825045;0.00371863768737057;0.110219381074785;-0.176761127875125
ZJR_HJL_BIOTIN_H13_20180913	16951	15163	ALVDGPCTQVR	11	0	BIOTIN-M	_ALVDGPC(bi)TQVR_	ALVDGPC(1)TQVR			ALVDGPC(107.79)TQVR			0	1	0	0	P50914	RPL14	60S ribosomal protein L14	2	CID	ITMS	MULTI-MSMS	9	0	805.395	1608.78	0.019803	1.5949e-05	2.247	67.115	0.002476	107.79	69.034	107.79	1	1	0	0	0	-1	0	0	0	0	y2;y3;y4;y5;y6;y7;y8;y9;y8-H2O;y4-NH3;y8-NH3;b4;b7;b9;b10;b10-H2O;b10-NH3	77.5;118.8;236.2;122.3;627.2;625.1;553.7;108;104.3;103.7;152.1;95.6;225.1;76.4;228.4;34.3;120.1	-0.0492061684249734;-0.0699743601499563;-0.27717869854996;-0.0298601274123484;-0.0444790879123502;-0.025334700249914;-0.0507598323124512;-0.0748752129875356;-0.0503381904875368;0.0822585280750445;-0.133217136937446;-0.0572557115312406;0.0268026422374987;-0.100217739450045;-0.260929799812629;-0.302256204862715;-0.316287495062625
ZJR_HJL_BIOTIN_H05_20180913	19055	17280	ALVDHENVISCPHLGASTK	19	0	BIOTIN-M	_ALVDHENVISC(bi)PHLGASTK_	ALVDHENVISC(1)PHLGASTK			ALVDHENVISC(67.42)PHLGASTK			0	1	0	0	O43175	PHGDH	D-3-phosphoglycerate dehydrogenase	3	CID	ITMS	MULTI-MSMS	11	1	814.735	2441.18	-0.55616	-0.00045312	410.097	73.178	0.010504	67.418	45.221	67.418	1	1	0	0	0	-1	0	0	0	0	y2;y3;y4;y5;y6;y9;y10;y11;y2-H2O;y10-H2O;y2-NH3;y8(2+);y9(2+);y10(2+);y13(2+);y14(2+);y15(2+);y17(2+);b3;b6;b8;b9;b11;b11-NH3;b13(2+);b14(2+);b18(2+)	5.9;97;133.7;685.9;651.2;70.6;251.6;60.2;9.8;52.5;21.7;133.7;565;711.2;471.9;487.5;352;496.4;60.8;260.3;523.2;454.2;59;63.4;410.5;444.2;392.8	-0.10460829768283;-0.105523613368746;0.172251795525028;0.00151581209377127;0.0583581128062178;-0.236273089937413;-0.232564992537391;-0.113955113699831;-0.0735470074203306;-0.0961570225874766;-0.100960255628138;-0.330320683174989;0.15149289926876;-0.375095434843729;-0.324939149662441;-0.311943382812387;-0.106706201612383;-0.24835878219983;0.17251512365624;-0.0327160849624306;-0.0751833153124153;0.…
ZJR_HJL_BIOTIN_H05_20180913	19265	17479	ALVDHENVISCPHLGASTK	19	0	BIOTIN-M	_ALVDHENVISC(bi)PHLGASTK_	ALVDHENVISC(1)PHLGASTK			ALVDHENVISC(81.64)PHLGASTK			0	1	0	0	O43175	PHGDH	D-3-phosphoglycerate dehydrogenase	3	CID	ITMS	MULTI-MSMS	8	1	814.735	2441.18	-0.96824	-0.00078886	-4.7841	73.896	0.002508	81.639	56.096	81.639	1	1	0	0	0	-1	0	0	0	0	y2;y3;y4;y5;y6;y9;y10;y11;y13;y10-NH3;y8(2+);y9(2+);y10(2+);y11(2+);y13(2+);y14(2+);y15(2+);y16(2+);b3;b4;b5;b6;b8;b9;b10;b11;b13(2+);b14(2+);b16(2+)	4.5;59.5;116.7;373;493;132.1;264.6;88;26.6;75.6;98.7;467.4;991.9;841.9;287.8;592.1;797.1;730.8;60.5;59.1;162;406.5;769.4;699.9;362.1;37;1050.7;395.9;530.7	0.240560769699982;0.0274414745218792;-0.103382970099972;-0.101664119546854;-0.0428381762562822;-0.147161761812413;-0.128927297224891;-0.186464879324831;-0.316822734674815;-0.306599445599886;0.212648066825011;-0.0863611046374899;-0.400547094999979;-0.194574675112449;-0.136096376224941;-0.251213402343637;-0.352067529737383;-0.0447727715497876;0.153502672484365;-0.0971116685624906;0.0010457993063255…
ZJR_HJL_BIOTIN_H13_20180913	18995	17105	ALVDHENVISCPHLGASTK	19	0	BIOTIN-M	_ALVDHENVISC(bi)PHLGASTK_	ALVDHENVISC(1)PHLGASTK			ALVDHENVISC(57.71)PHLGASTK			0	1	0	0	O43175	PHGDH	D-3-phosphoglycerate dehydrogenase	3	CID	ITMS	MULTI-SECPEP	4	0	814.735	2441.18	-0.22261	-0.00018137	-8.59373	74.225	0.022673	57.708	24.911	57.708	1	1	0	0	0	-1	0	0	0	0	y2;y5;y6;y7;y10;y11;y2-H2O;y6-H2O;y10-H2O;y5-NH3;y6-NH3;y10-NH3;y9(2+);y13(2+);y15(2+);y16(2+);y17(2+);b6;b7;b8;b11;b13;b11-H2O;b8-NH3;b13(2+);b15(2+);b18(2+)	11.8;248.6;331.9;446.6;175.9;70.6;5.4;94.2;110.8;77.6;102;78;322.8;300.6;662.9;700.5;375.8;203.8;2324.4;331.3;33.7;18.3;20.8;138;1378.4;583;158	-0.17534804377658;-0.120798641031229;-0.0264197192250322;-0.127419966200023;0.0184115699626091;-0.0112939808873307;0.0097659808609194;-0.106930694587504;-0.336513467899977;-0.111886316749974;-0.175832590256277;-0.437214679974886;0.25067502817501;-0.218249696537441;-0.363542139112383;-0.329684880924788;-0.20893007126233;0.0182482705063194;-0.194866762762445;-0.175769252812415;-0.468486221062449;0.…
ZJR_HJL_BIOTIN_H13_20180913	13152	11572	ANNPEQNRLSECEEQAK	17	1	BIOTIN-M	_ANNPEQNRLSEC(bi)EEQAK_	ANNPEQNRLSEC(1)EEQAK			ANNPEQNRLSEC(55.98)EEQAK			0	1	0	0	Q7KZF4	SND1	Staphylococcal nuclease domain-containing protein 1	3	CID	ITMS	MULTI-MSMS	8	2	804.362	2410.06	-0.48598	-0.00039091	831.519	53.833	0.031528	55.975	32.902	55.975	1	1	0	0	0	-1	0	0	0	0	y5;y6;y7;y8;y9;y5-NH3;y11(2+);y12(2+);y14(2+);b3;b8;b11;b3-NH3;b10(2+);b11(2+);b13(2+);b16(2+)	69.5;78.6;64.9;67.8;40.8;69.9;167.1;69.9;168;60;101.7;25.3;31.9;102.5;166.4;123.1;143.6	-0.355122048737599;-0.353775157287373;0.187108954537734;-0.111306971499744;-0.176534983287183;-0.440570076018844;-0.0513063097561144;0.230729027975144;0.175013947387697;0.0972251292687361;-0.192875666299983;-0.239268304799907;-0.00775414801250918;0.0754760874874592;0.340241873868763;-0.366853073712491;-0.450664977574661
ZJR_HJL_BIOTIN_H14_20180913	11291	9851	APGTRIYSWSCPTVMSPGEK	20	1	BIOTIN-M	_APGTRIYSWSC(bi)PTVMSPGEK_	APGTRIYSWSC(1)PTVMSPGEK			APGTRIYSWSC(40.08)PTVMSPGEK			0	1	0	0	Q96DT0-3;Q96DT0;Q96DT0-7	LGALS12	Galectin-12	4	CID	ITMS	MULTI-MSMS	4	1	655.31	2617.21	-2.6624	-0.0017447	0.0607924	47.127	0.033105	40.085	12.936	40.085	1	1	0	0	0	-1	0	0	0	0	y5;y5-H2O;y11(2+);y15(2+);y16(2+);b6;b7;b6(2+);b10(2+);b11(2+);b15(2+)	128.2;230.2;691.3;70.5;24.6;739;260.2;601.7;701.3;203.7;60	-0.20026081020012;-0.177195125406342;-0.307714663281217;-0.101748601137388;-0.226241915212313;0.0257266836937333;-0.324641067068796;0.04561534467814;-0.285270118662652;0.486155280187404;-0.30077585806248
ZJR_HJL_BIOTIN_H13_20180913	14317	12671	AQCPIVER	8	0	BIOTIN-M	_AQC(bi)PIVER_	AQC(1)PIVER			AQC(103.74)PIVER			0	1	0	0	P46782	RPS5	40S ribosomal protein S5;40S ribosomal protein S5, N-terminally processed	2	CID	ITMS	MULTI-MSMS	2	0	683.834	1365.65	0.027143	1.8561e-05	0.381483	57.935	0.013397	103.74	42.048	103.74	1	1	0	0	0	-1	0	0	0	0	y2;y3;y4;y5;y6;y2-H2O;y6-H2O;b2;b3;b5;b6;b7;b3-NH3;b6-NH3	1522.1;1660.5;596.3;12138.5;5242.9;174.1;275.8;210.6;6589.4;962.8;983.5;618.7;996.2;271.3	-0.00831556264375877;-0.0456145370687295;-0.30481227541884;-0.0606421734188416;-0.0823055358748661;-0.160298705975038;-0.0472159252999518;0.000596549979690053;-0.119745401343721;0.0277635834000876;-0.00257738321261058;0.0463633692372696;-0.113701729406216;0.0322748824748942
ZJR_HJL_BIOTIN_H01_20180913	20041	18131	AQRIEYDCELVPR	13	1	BIOTIN-M	_AQRIEYDC(bi)ELVPR_	AQRIEYDC(1)ELVPR			AQRIEYDC(124.6)ELVPR			0	1	0	0	Q9P258	RCC2	Protein RCC2	2	CID	ITMS	MULTI-MSMS	16	1	1021.99	2041.97	0.0059878	6.1195e-06	492.897	77.197	0.0030347	124.6	73.163	124.6	1	1	0	0	0	-1	0	0	0	0	y3;y4;y6;y7;y8;y9;y10;y11;y6-H2O;y9-H2O;y10-H2O;y6-NH3;b3;b4;b5;b6;b7;b9;b10;b11;b12;b3-NH3;b4-NH3;b5-NH3;b10-NH3;b11-NH3	44.9;457.6;2412.6;282.3;429.4;149.3;154.9;26.3;115.3;93.9;58.1;147.8;76;69.7;276.5;112.1;2447.9;328.9;90.3;542.5;35.6;49.5;31.9;47.6;48.3;55.1	-0.187238214862475;0.00531575577190324;-0.120025262437366;-0.198306839812403;-0.135832793699819;-0.118386181874712;-0.250264584287152;-0.23802074368723;-0.228978620612452;-0.278487000987298;-0.289271653399737;-0.120451317062361;-0.194938540084365;-0.230961229606237;-0.00404196153124303;-0.112100141981273;-0.09266443420006;0.00864860032493198;0.0769655104124922;-0.0338197921375922;-0.4493176588875…
ZJR_HJL_BIOTIN_H01_20180913	20059	18148	AQRIEYDCELVPR	13	1	BIOTIN-M	_AQRIEYDC(bi)ELVPR_	AQRIEYDC(1)ELVPR			AQRIEYDC(152.67)ELVPR			0	1	0	0	Q9P258	RCC2	Protein RCC2	2	CID	ITMS	MULTI-MSMS	13	0	1021.99	2041.97	0.0059878	6.1195e-06	2.88021	77.257	0.0043206	152.67	105.44	152.67	1	1	0	0	0	-1	0	0	0	0	y3;y4;y5;y6;y7;y8;y9;y10;y6-H2O;y9-H2O;y10-H2O;y6-NH3;y9-NH3;y10-NH3;b3;b4;b5;b6;b7;b8;b9;b10;b11;b8-H2O;b10-H2O;b11-H2O;b3-NH3;b4-NH3;b11-NH3	88.1;261.3;85.3;2145.5;275.3;507.9;187;272.7;129.1;79.8;35.5;100.5;75.9;44.1;138.2;67.4;289.4;160.9;2041.7;125.4;262;147.6;476.9;88.2;29.8;91.9;28.7;47.1;58.7	-0.109357355487475;0.0280208338969032;0.0857201312686584;-0.0998836608748661;-0.0181310585624033;-0.160246856199819;-0.0466088381247118;-0.141255795224652;-0.136693464362452;-0.217573915049798;-0.236659348712237;-0.123014793624861;0.0611194041252929;-0.196979701412147;-0.0227888818812403;-0.116276171012487;-0.034864715437493;0.154928666612477;-0.08253259826256;-0.229256995875176;-0.08485725905006…
ZJR_HJL_BIOTIN_H05_20180913	20267	18430	AQRIEYDCELVPR	13	1	BIOTIN-M	_AQRIEYDC(bi)ELVPR_	AQRIEYDC(1)ELVPR			AQRIEYDC(113.38)ELVPR			0	1	0	0	Q9P258	RCC2	Protein RCC2	2	CID	ITMS	MULTI-MSMS	20	1	1021.99	2041.97	-0.035815	-3.6603e-05	489.175	77.331	0.00769	113.38	73.754	113.38	1	1	0	0	0	-1	0	0	0	0	y3;y4;y5;y6;y7;y8;y9;y10;y5-H2O;y6-H2O;y7-H2O;y6-NH3;y7-NH3;b3;b5;b6;b7;b9;b10;b11;b3-NH3;b11-NH3	32.1;311.8;102.7;3018.4;256.2;504.1;195.1;327.9;54.5;215.7;107.3;142.5;138.4;135.7;450.9;179.8;3394.3;306.5;128.7;423.9;40;82.1	0.0744194999812748;-0.0755863438374718;-0.118625571856342;-0.0853572936873661;-0.207828324187403;-0.0478200983873194;-0.0859154787497118;-0.0802206389746516;-0.100198558937564;-0.116307722174952;-0.330331487049989;-0.0385421373748613;-0.375490706937399;-0.0334700342249903;-0.00776510606249303;-0.164285200575023;-0.09913416076256;-0.069476399675068;-0.243469059900008;-0.0863100265125922;0.06415688…
ZJR_HJL_BIOTIN_H05_20180913	20278	18440	AQRIEYDCELVPR	13	1	BIOTIN-M	_AQRIEYDC(bi)ELVPR_	AQRIEYDC(1)ELVPR			AQRIEYDC(118.77)ELVPR			0	1	0	0	Q9P258	RCC2	Protein RCC2	2	CID	ITMS	MULTI-MSMS	10	1	1021.99	2041.97	-0.035815	-3.6603e-05	-2.21291	77.369	0.0059201	118.77	68.315	118.77	1	1	0	0	0	-1	0	0	0	0	y3;y4;y6;y7;y8;y9;y10;y6-H2O;y6-NH3;y9-NH3;y10-NH3;b3;b4;b5;b6;b7;b9;b10;b11;b12;b10-H2O;b11-H2O;b3-NH3;b5-NH3	86.5;305.8;2922.6;253.3;685.2;233.1;257.1;96.3;151.7;108.5;50.2;63.6;61.2;380.3;169.7;3066.4;252.6;119.8;361.8;60.6;53.3;45.8;52.9;83	-0.0264410957218502;0.0123653163187782;-0.119048699937366;-0.165591996062403;-0.183928496824819;-0.0976342287497118;-0.140767513974652;-0.0439200268624518;-0.0513595201873613;0.417930927562793;-0.266681849849647;-0.0998152490687403;-0.0402874014812369;-0.033216766218743;-0.158975141981273;-0.07276697326256;-0.210101399675068;-0.347472966150008;-0.139532682762592;-0.101661408887594;0.0690863709874…
ZJR_HJL_BIOTIN_H09_20180913	20034	18119	AQRIEYDCELVPR	13	1	BIOTIN-M	_AQRIEYDC(bi)ELVPR_	AQRIEYDC(1)ELVPR			AQRIEYDC(102.4)ELVPR			0	1	0	0	Q9P258	RCC2	Protein RCC2	2	CID	ITMS	MULTI-MSMS	14	1	1021.99	2041.97	-0.11006	-0.00011248	-0.841688	77.476	0.015594	102.4	68.527	102.4	1	1	0	0	0	-1	0	0	0	0	y4;y6;y7;y8;y9;y10;y6-NH3;b3;b4;b5;b6;b7;b9;b10;b11;b11-H2O;b3-NH3;b9-NH3;b11-NH3	298.2;3023.6;257.3;486;209.7;293.2;114.9;182.9;58.2;437.3;216.6;3015;366.6;141.1;422.4;68.6;34;63.9;56	0.175359701084403;-0.0343319030623661;0.0153162070625967;-0.0801687311998194;-0.0256127443747118;-0.0551962249121516;-0.179289207687361;0.0882340673375097;0.109035108284388;0.090745636125007;0.175314408799977;-0.01600427795006;-0.167865071550068;0.0971071119749922;-0.0789858077625922;-0.000439165937677899;0.186288237321889;0.0742625847624367;-0.0855153780125875
ZJR_HJL_BIOTIN_H13_20180913	19900	17966	AQRIEYDCELVPR	13	1	BIOTIN-M	_AQRIEYDC(bi)ELVPR_	AQRIEYDC(1)ELVPR			AQRIEYDC(97.78)ELVPR			0	1	0	0	Q9P258	RCC2	Protein RCC2	2	CID	ITMS	MULTI-MSMS	16	0	1021.99	2041.97	-0.25263	-0.00025819	0.333647	77.336	0.021504	97.779	53.821	97.779	1	1	0	0	0	-1	0	0	0	0	y3;y4;y6;y7;y8;y9;y10;y6-H2O;y9-H2O;y3-NH3;y9-NH3;b3;b5;b6;b7;b8;b9;b10;b11;b12	38.4;193.3;2261.7;346.1;389;233.6;149;156.1;82.2;28.4;59.6;59.8;194;134;2339.2;91.2;166;185.6;361.6;22.4	0.0857720390437748;0.0406856288187782;-0.126861199937366;-0.00226191793740327;-0.114470489012319;-0.134743603749712;0.0134072907128484;-0.0673575268624518;-0.228194032237298;0.0474126348094046;-0.321815166187207;0.16385662593126;-0.00807028184374303;-0.104775923231273;-0.08900232482506;-0.390878089625176;-0.048480305925068;-0.0656126145875078;-0.0675111983875922;-0.091895783887594
ZJR_HJL_BIOTIN_H01_20180913	18865	17014	ASAGPQPLLVQSCK	14	0	BIOTIN-M	_ASAGPQPLLVQSC(bi)K_	ASAGPQPLLVQSC(1)K			ASAGPQPLLVQSC(98.1)K			0	1	0	0	Q9Y490	TLN1	Talin-1	2	CID	ITMS	MULTI-MSMS	9	1	925.469	1848.92	0.21321	0.00019731	544.221	73.166	0.0045277	98.105	67.555	98.105	1	1	0	0	0	-1	0	0	0	0	y2;y3;y5;y6;y8;y9;y10;y11;y8-H2O;y3-NH3;y8-NH3;b6;b8;b9;b11;b12;b13;b6-H2O;b8-H2O;b11-H2O;b13-H2O;b6-NH3;b13-NH3	296.4;1101.5;1552.4;923.3;2724.1;60.4;136.5;35.3;75.9;322;149.2;300;286.1;562.8;243.1;106.5;47.7;339.3;181.2;175.3;52.8;250;38.7	-0.0257415160750725;-0.0014645710188006;-0.0709453113875043;-0.071353987237444;-0.0420701001498855;-0.0982386824998684;0.17608278668763;0.105871705600066;0.0195087682375288;-0.292417969393796;-0.0370029907123808;0.00793421878756817;-0.073438632406237;0.0228323792438232;0.0776192169998922;-0.262544755912586;-0.197721301962474;0.00979018678447119;0.016155372700041;-0.103965977112694;-0.061801613262…
ZJR_HJL_BIOTIN_H01_20180913	18897	17044	ASAGPQPLLVQSCK	14	0	BIOTIN-M	_ASAGPQPLLVQSC(bi)K_	ASAGPQPLLVQSC(1)K			ASAGPQPLLVQSC(142.83)K			0	1	0	0	Q9Y490	TLN1	Talin-1	2	CID	ITMS	MULTI-MSMS	3	0	925.469	1848.92	0.21321	0.00019731	0.0121178	73.279	0.0007302	142.83	96.478	142.83	1	1	0	0	0	-1	0	0	0	0	y2;y3;y5;y6;y7;y8;y9;y10;y11;y12;y5-H2O;y8-H2O;y8-NH3;y9-NH3;b6;b7;b8;b9;b11;b12;b13;b6-H2O;b8-H2O;b11-H2O;b6-NH3;b13-NH3	614.7;1853.4;3155.5;1591.5;289.1;5988;86.3;154.6;133.7;111.2;181.2;323.8;154.5;116.7;572.3;89.1;485.1;927.9;442.9;215.4;97.1;420.1;294.2;357.8;246.9;78.1	-0.0837249145125725;-0.102172578831301;-0.109153319200004;-0.072696760674944;-0.267929655274884;-0.125566193899886;-0.0477015731248684;-0.0418127211248702;-0.169885130337434;-0.0857742722248531;-0.214078357062476;-0.119651388012471;-0.200821350087381;-0.322785830874864;-0.0529788671499318;-0.103364429212434;-0.031629550374987;-0.0753731871624268;-0.0714286345626078;0.018461103462414;-0.0785806769…
ZJR_HJL_BIOTIN_H01_20180913	19057	17196	ASAGPQPLLVQSCK	14	0	BIOTIN-M	_ASAGPQPLLVQSC(bi)K_	ASAGPQPLLVQSC(1)K			ASAGPQPLLVQSC(169.65)K			0	1	0	0	Q9Y490	TLN1	Talin-1	2	CID	ITMS	MULTI-MSMS	4	0	925.469	1848.92	0.21321	0.00019731	-1.39411	73.832	4.8502e-08	169.65	134.9	169.65	1	1	0	0	0	-1	0	0	0	0	y2;y3;y4;y5;y6;y7;y8;y9;y10;y11;y4-H2O;y6-H2O;y8-H2O;y9-H2O;y2-NH3;y4-NH3;y5-NH3;y8-NH3;y9-NH3;y10-NH3;b6;b8;b11;b12;b13;b6-H2O;b13-H2O;b6-NH3;b11-NH3;b13-NH3	267.5;1343.3;875;1727.5;994;206.9;4208.7;863.8;150.2;92.5;1126;131.9;146.8;77.4;205.9;2004.6;124.2;201.7;76.7;57.3;411.1;228.5;369.7;172.3;72.4;229.5;47.7;131.9;148;30.9	0.0232697143936775;-0.0283810749250506;-0.290055028368784;-0.148765135606254;-0.074161604424944;-0.00572262402488377;-0.132035920462386;-0.137057041874868;-0.10480100237487;-0.00838610689993402;-0.152304284981255;-0.28467746260003;0.0551532994875288;-0.143227196924954;0.216569245706182;-0.0406641884625287;-0.131857205856249;-0.204483459462381;-0.0779127839998637;-0.121096197624865;0.1436764062875…
ZJR_HJL_BIOTIN_H05_20180913	19109	17331	ASAGPQPLLVQSCK	14	0	BIOTIN-M	_ASAGPQPLLVQSC(bi)K_	ASAGPQPLLVQSC(1)K			ASAGPQPLLVQSC(96.82)K			0	1	0	0	Q9Y490	TLN1	Talin-1	2	CID	ITMS	MULTI-MSMS	4	0	925.469	1848.92	-0.15055	-0.00013933	2.06737	73.361	0.0049041	96.82	65.223	96.82	1	1	0	0	0	-1	0	0	0	0	y2;y3;y5;y6;y7;y8;y9;y10;y11;y8-H2O;y3-NH3;y8-NH3;b6;b8;b9;b11;b12;b13;b6-H2O;b8-H2O;b11-H2O;b13-H2O;b6-NH3;b8-NH3	194.7;881.6;1844.7;1149.9;209.7;3942;128.8;207.3;92.6;111.3;393.9;180;275;364.2;556.9;482.7;125.2;35.2;324.1;254.4;185.1;24;189.6;253.3	-0.181259094200072;-0.0863644733625506;-0.0952373035750043;-0.144474104424944;-0.213364225587384;-0.0836960767123855;-0.112154698124868;-0.13531858049987;-0.203454466274934;-0.225852559887471;0.160890136074954;-0.0496983032123808;-0.00280796871243183;-0.077589023031237;-0.0476021910686768;-0.145891525187608;-0.141817216850086;0.201204479287526;0.00988173951884619;-0.080768455424959;-0.00276968805…
ZJR_HJL_BIOTIN_H05_20180913	19260	17474	ASAGPQPLLVQSCK	14	0	BIOTIN-M	_ASAGPQPLLVQSC(bi)K_	ASAGPQPLLVQSC(1)K			ASAGPQPLLVQSC(150.09)K			0	1	0	0	Q9Y490	TLN1	Talin-1	2	CID	ITMS	MULTI-MSMS	3	0	925.469	1848.92	-0.15055	-0.00013933	-1.93496	73.881	0.0014604	150.09	110.46	150.09	1	1	0	0	0	-1	0	0	0	0	y2;y3;y5;y6;y7;y8;y9;y10;y11;y8-H2O;y9-H2O;y8-NH3;y9-NH3;b6;b8;b9;b11;b12;b13;b6-H2O;b8-H2O;b9-H2O;b13-H2O;b6-NH3;b8-NH3;b11-NH3;b13-NH3	489.3;1652.3;2950.7;1465.9;211.4;6561.5;580.5;271.1;166.1;314.5;59.5;215.9;64.4;390.6;439.4;1026.3;501.7;242.4;67.3;585.7;243.5;919.2;36.8;210.6;310;212.5;54.1	-0.0289153442000725;-0.0745236530500506;-0.0681376942000043;-0.091129377862444;-0.145737272462384;-0.123368928274886;-0.192965244999868;-0.12921506487487;-0.162927122524934;-0.0133281458249712;-0.181068993799954;-0.0230869750873808;0.0644212003751363;-0.0755618749624318;-0.107862460531237;-0.124140277006177;-0.114153243937608;-0.114839677787586;-0.232511341024974;0.0307557629563462;0.032817970356…
ZJR_HJL_BIOTIN_H09_20180913	18814	16961	ASAGPQPLLVQSCK	14	0	BIOTIN-M	_ASAGPQPLLVQSC(bi)K_	ASAGPQPLLVQSC(1)K			ASAGPQPLLVQSC(138.75)K			0	1	0	0	Q9Y490	TLN1	Talin-1	2	CID	ITMS	MULTI-MSMS	8	0	925.469	1848.92	0.42547	0.00039376	-1.17776	73.286	0.00029007	138.75	108.2	138.75	1	1	0	0	0	-1	0	0	0	0	y2;y3;y5;y6;y7;y8;y9;y10;y11;y8-H2O;y9-H2O;y5-NH3;y8-NH3;y9-NH3;b4;b6;b8;b9;b11;b13;b6-H2O;b8-H2O;b9-H2O;b6-NH3;b8-NH3;b13-NH3	209.6;433.6;1104.1;635.8;160.3;2142.4;70;67.2;43.2;100.4;28.9;83.8;64.4;74;35.3;207.5;194.1;317;208.4;38.7;227.1;176.3;346.8;120.9;174.7;30.8	-0.0326995238875725;-0.0912472858625506;-0.0716777332625043;-0.094181135674944;-0.163925749024884;-0.106645295462386;-0.102144932499868;-0.0632970961248702;-0.149377317837434;-0.220969747387471;-0.126381493799954;-0.133322049606249;-0.0293125610248808;-0.220857119937364;-0.007520914143754;-0.0568851171499318;0.064012539468763;-0.0329537535686768;-0.0670341033126078;0.0548421746000258;0.0458009289…
ZJR_HJL_BIOTIN_H09_20180913	18963	17102	ASAGPQPLLVQSCK	14	0	BIOTIN-M	_ASAGPQPLLVQSC(bi)K_	ASAGPQPLLVQSC(1)K			ASAGPQPLLVQSC(199.19)K			0	1	0	0	Q9Y490	TLN1	Talin-1	2	CID	ITMS	MULTI-MSMS	1	0	925.469	1848.92	0.42547	0.00039376	-0.0960533	73.806	1.927e-28	199.19	162.51	199.19	1	1	0	0	0	-1	0	0	0	0	y2;y3;y5;y6;y7;y8;y9;y10;y11;y5-H2O;y6-H2O;y8-H2O;y9-H2O;y8-NH3;y9-NH3;y10-NH3;b6;b8;b9;b11;b12;b13;b6-H2O;b8-H2O;b9-H2O;b11-H2O;b12-H2O;b13-H2O;b6-NH3;b8-NH3;b11-NH3;b13-NH3	986.2;2328.2;3716.1;2220;179.3;8179.9;708.7;353.5;129;190.4;234.8;213;67.3;256.5;76.6;75.2;686.4;796;1457.2;842.3;278.6;195.9;698.1;370.2;1253;208.8;140.7;37.4;322.4;298.3;211.8;87.6	-0.166732727012572;-0.0544430866438006;-0.0483623035750043;-0.042423323174944;0.310805696287616;-0.0609909985873855;-0.229830479374868;-0.0250890883123702;-0.122155638149934;-0.444486071906226;0.31725124833747;-0.0899883020749712;-0.196327782862454;0.0572352905376192;-0.0766920808748637;-0.196291510124865;0.00683558597506817;-0.184461581624987;-0.0266060973186768;-0.0395682830001078;-0.0828572559…
ZJR_HJL_BIOTIN_H13_20180913	18823	16942	ASAGPQPLLVQSCK	14	0	BIOTIN-M	_ASAGPQPLLVQSC(bi)K_	ASAGPQPLLVQSC(1)K			ASAGPQPLLVQSC(74.7)K			0	1	0	0	Q9Y490	TLN1	Talin-1	2	CID	ITMS	MULTI-MSMS	9	1	925.469	1848.92	0.31634	0.00029277	542.49	73.621	0.03185	74.698	47.27	74.698	1	1	0	0	0	-1	0	0	0	0	y2;y3;y5;y6;y7;y8;y9;y10;y8-H2O;y9-H2O;y8-NH3;y9-NH3;b6;b8;b9;b11;b13;b6-H2O;b13-H2O;b6-NH3;b8-NH3;b13-NH3	261.9;1026.6;1401.2;938.2;96.7;2799.8;90.3;185.3;161.3;60.9;87.8;53.9;231.4;427.8;656.3;423.3;38.7;413.1;38.4;124;346;38.4	-0.0817717895125725;-0.0921628132063006;-0.135154295762504;-0.128116682549944;-0.0672460615248838;-0.0553757642123855;-0.301241612187368;-0.12457639299987;-0.267234395824971;-0.0630270016124541;-0.0951084594623808;-0.183381533999864;-0.00158726558743183;-0.059522616781237;-0.0195260191936768;0.0456367951248922;-0.139493762899974;-0.0322020007155288;-0.49039048045006;-0.0446768944311771;-0.1987426…
ZJR_HJL_BIOTIN_H13_20180913	18838	16956	ASAGPQPLLVQSCK	14	0	BIOTIN-M	_ASAGPQPLLVQSC(bi)K_	ASAGPQPLLVQSC(1)K			ASAGPQPLLVQSC(120.03)K			0	1	0	0	Q9Y490	TLN1	Talin-1	2	CID	ITMS	MULTI-MSMS	3	0	925.469	1848.92	0.31634	0.00029277	-0.636909	73.675	0.0013591	120.03	90.5	120.03	1	1	0	0	0	-1	0	0	0	0	y2;y3;y5;y6;y7;y8;y9;y10;y11;y12;y5-H2O;y8-H2O;y3-NH3;y8-NH3;y9-NH3;b6;b8;b9;b11;b13;b6-H2O;b8-H2O;b13-H2O;b6-NH3;b8-NH3	286.2;810.9;1225.4;950.3;110.8;3166.9;70.6;264;64;30.6;130.4;91.7;375.8;75.1;58.4;198;182.4;697.9;280.7;37.9;309.9;179;49.6;154.2;305.2	0.0396271362686775;-0.0675656452375506;-0.0637431629500043;0.047664567450056;-0.0518652021498838;-0.0130173657748855;0.0172398331251316;0.0116540757501298;0.134924439975066;-0.198078959724853;0.270357678093774;-0.0251689661374712;0.302186522793704;-0.104752014149881;0.0121751066251363;0.0244747461313182;-0.078687655843737;-0.299677386381177;-0.0606864470626078;-0.153409778524974;0.098199610612596…
ZJR_HJL_BIOTIN_H13_20180913	18993	17103	ASAGPQPLLVQSCK	14	0	BIOTIN-M	_ASAGPQPLLVQSC(bi)K_	ASAGPQPLLVQSC(1)K			ASAGPQPLLVQSC(149.23)K			0	1	0	0	Q9Y490	TLN1	Talin-1	2	CID	ITMS	MULTI-MSMS	2	1	925.469	1848.92	0.31634	0.00029277	0.985658	74.219	0.0013755	149.23	116.17	149.23	1	1	0	0	0	-1	0	0	0	0	y2;y3;y4;y5;y6;y7;y8;y9;y10;y11;y4-H2O;y8-H2O;y4-NH3;y5-NH3;y8-NH3;y9-NH3;b6;b8;b9;b11;b12;b13;b6-H2O;b8-H2O;b9-H2O;b11-H2O;b12-H2O;b13-H2O;b6-NH3;b8-NH3;b11-NH3;b13-NH3	474;1591.4;939.5;2513.1;1524.5;203;5767.5;1434.2;329.2;61.1;1026.4;235.9;3343.7;284.2;293.6;73.2;497.1;443.7;783.9;367.5;223.4;160.1;588.2;229.3;888.4;252.2;179.7;21.6;263.5;203.1;230.7;31.3	-0.0562590942000725;-0.0257565632063006;-0.321060887743784;-0.102073241075004;-0.042667463799944;-0.0342870771498838;-0.115556428274886;-0.0739466903123684;-0.0471838148748702;-0.112145872524934;-0.101461999825005;-0.129783223949971;-0.0843043251812787;0.401406954300001;-0.0326084594623808;-0.240022158999864;-0.0307620702749318;-0.097486483968737;-0.0897164488811768;-0.00099406425010784;-0.013765…
ZJR_HJL_BIOTIN_H01_20180913	19325	17451	ASCLYGQLPK	10	0	BIOTIN-M	_ASC(bi)LYGQLPK_	ASC(1)LYGQLPK			ASC(178.83)LYGQLPK			0	1	0	0	P09211	GSTP1	Glutathione S-transferase P	2	CID	ITMS	MULTI-MSMS	3	0	765.876	1529.74	0.11877	9.0966e-05	1.04027	74.754	1.6643e-14	178.83	132.83	178.83	1	1	0	0	0	-1	0	0	0	0	y2;y3;y4;y5;y6;y7;y8;y2-NH3;y4-NH3;b3;b4;b5;b6;b7;b8;b4-H2O;b5-H2O;b6-H2O;b7-H2O;b8-H2O;b7-NH3;b8-NH3	1444;884.7;217.4;3487.7;4014.4;1469.8;124.5;416.7;681.1;2620.2;909.7;1374.7;253.1;838.4;2045.1;528.9;871.4;251.1;551.7;1670.7;328.4;1344.8	0.093104033342172;0.00594914167191973;0.0315981862750618;-0.0616841838749451;-0.106265801824975;-0.119247719862528;-0.206523875287303;0.105144409381239;0.0051711550875666;-0.0787285848749661;-0.104527885724906;-0.0751348942999357;-0.300863553512499;-0.0674813546124824;-0.107929092962422;-0.0657151306186279;-0.115057490756158;-0.125881364812585;-0.0831729940375681;-0.0885865527000078;-0.1786251826…
ZJR_HJL_BIOTIN_H01_20180913	19476	17594	ASCLYGQLPK	10	0	BIOTIN-M	_ASC(bi)LYGQLPK_	ASC(1)LYGQLPK			ASC(180.87)LYGQLPK			0	1	0	0	P09211	GSTP1	Glutathione S-transferase P	2	CID	ITMS	MULTI-MSMS	1	0	765.876	1529.74	0.11877	9.0966e-05	0.386566	75.276	1.0371e-14	180.87	128.39	180.87	1	1	0	0	0	-1	0	0	0	0	y2;y3;y4;y5;y6;y7;y8;y2-NH3;y4-NH3;y5-NH3;y8-NH3;b3;b4;b5;b6;b7;b8;b9;b3-H2O;b4-H2O;b5-H2O;b7-H2O;b8-H2O;b7-NH3;b8-NH3	47326.8;24876.2;4345.1;96532.1;98850.8;56208.3;3382.9;9168.8;14279.7;5698;681.3;33099.2;25268;34761.7;7469.8;21228.5;57358.8;2100.8;18172.8;10208.7;22894.4;14879.7;46106.2;9897.4;28049.6	-0.045384736189078;-0.0385149696562053;-0.0786313059124382;-0.160072855749945;-0.111881036199975;-0.0827486964250284;-0.381816844037303;-0.128131957806261;-0.415727282412433;-0.15341883224994;-0.264689187724798;-0.0834282919062161;-0.106786186506156;-0.232971808362436;-0.256185819137499;-0.155005768674982;-0.142474991399922;-0.144520709712424;-0.119566708674938;-0.110759075931128;-0.0714783891936…
ZJR_HJL_BIOTIN_H01_20180913	19642	17752	ASCLYGQLPK	10	0	BIOTIN-M	_ASC(bi)LYGQLPK_	ASC(1)LYGQLPK			ASC(170.3)LYGQLPK			0	1	0	0	P09211	GSTP1	Glutathione S-transferase P	2	CID	ITMS	MULTI-MSMS	2	0	765.876	1529.74	0.11877	9.0966e-05	0.255824	75.842	2.3544e-09	170.3	124.7	170.3	1	1	0	0	0	-1	0	0	0	0	y2;y3;y4;y5;y6;y7;y8;y2-NH3;y4-NH3;y5-NH3;b3;b4;b5;b7;b8;b9;b4-H2O;b5-H2O;b7-H2O;b8-H2O;b7-NH3;b8-NH3	4822.3;3643.6;872.7;12958.4;13116.9;5803.6;294.6;1114.6;1523.9;757.7;5848.9;3198.1;3526.4;2869.1;8603.3;111.7;1296.3;2246.5;1905.5;4944.2;1131.2;4010.3	0.0662333058031095;-0.000581620046830267;0.0186587331500618;-0.0745015666874451;-0.135257501043725;-0.131149575331278;-0.238018015912303;-0.0786629636656357;0.0387404910250666;-0.12601404709369;-0.0632256551874661;-0.0508169482249059;-0.117981573987436;-0.0536874092999824;-0.0459173742124221;-0.363392780024924;-0.152507122806128;-0.141485713412408;-0.108319478412568;-0.0354859667625078;-0.2577267…
ZJR_HJL_BIOTIN_H02_20180913	19224	17287	ASCLYGQLPK	10	0	BIOTIN-M	_ASC(bi)LYGQLPK_	ASC(1)LYGQLPK			ASC(97.64)LYGQLPK			0	1	0	0	P09211	GSTP1	Glutathione S-transferase P	2	CID	ITMS	MULTI-MSMS	6	0	765.876	1529.74	0.18744	0.00014356	-0.528624	75.12	0.010359	97.635	58.487	97.635	1	1	0	0	0	-1	0	0	0	0	y2;y3;y4;y5;y6;y7;y8;y2-NH3;y4-NH3;b3;b4;b5;b6;b7;b8;b5-H2O;b7-H2O;b8-H2O;b7-NH3;b8-NH3	227;222.5;93.6;586.9;705.8;272.6;18.6;72.4;102.5;1059.8;108.6;188.3;64;144.1;368;163.6;124.1;258.5;46.1;167.4	0.107920317521859;-0.0552996376249553;0.0358096120563118;0.0205301715938049;-0.0785558408874749;-0.0672457667375284;-0.246929148724803;0.115703491412489;-0.0991989620999334;0.0570746377812839;-0.0796865771311559;-0.187866827893686;-0.260580350387499;-0.0513680733624824;-0.149310928899922;-0.133123897006158;-0.241986470600068;-0.153894169887508;-0.107458190487478;-0.366289717899917
ZJR_HJL_BIOTIN_H02_20180913	19364	17419	ASCLYGQLPK	10	0	BIOTIN-M	_ASC(bi)LYGQLPK_	ASC(1)LYGQLPK			ASC(164.96)LYGQLPK			0	1	0	0	P09211	GSTP1	Glutathione S-transferase P	2	CID	ITMS	MULTI-MSMS	2	0	765.876	1529.74	0.18744	0.00014356	0.386566	75.614	3.3359e-06	164.96	109.97	164.96	1	1	0	0	0	-1	0	0	0	0	y2;y3;y4;y5;y6;y7;y8;y9;y2-NH3;y4-NH3;b3;b4;b5;b7;b8;b9;b4-H2O;b5-H2O;b7-H2O;b8-H2O;b7-NH3;b8-NH3;b9-NH3	746.3;464.7;93;1694.6;1511;684.3;36.3;5.8;114.9;166.4;1393.3;439.5;662.8;484.5;1051.1;26.6;197.8;357.6;101.9;759.6;105;618.7;29.1	0.0797831104906095;0.0316144248750447;-0.0396908762249382;-0.0691915080936951;-0.143314141668725;-0.0977023097062784;-0.131816844037303;-0.226741559137281;-0.0515328367125107;0.0691359988375666;-0.160149483312466;-0.196874077131156;-0.0930792302374357;-0.167212799924982;-0.162860733587422;-0.317860553462424;-0.263652142337378;-0.153936885287408;-0.0713321737250681;-0.0904176073875078;-0.135900573…
ZJR_HJL_BIOTIN_H03_20180913	19974	18087	ASCLYGQLPK	10	0	BIOTIN-M	_ASC(bi)LYGQLPK_	ASC(1)LYGQLPK			ASC(180.87)LYGQLPK			0	1	0	0	P09211	GSTP1	Glutathione S-transferase P	2	CID	ITMS	MULTI-MSMS	5	0	765.876	1529.74	2.3823	0.0018246	0.125083	75.958	1.0371e-14	180.87	135.71	180.87	1	1	0	0	0	-1	0	0	0	0	y2;y3;y4;y5;y6;y7;y8;y2-NH3;y4-NH3;y5-NH3;b3;b4;b5;b6;b7;b8;b9;b4-H2O;b5-H2O;b6-H2O;b7-H2O;b8-H2O;b7-NH3;b8-NH3	2918.5;1923.1;777.7;7803.2;7497.6;3251.7;335.7;680.6;1170.4;409.5;3692.2;1306;2724.5;319.8;1502.5;4330.4;69;564.8;1997.7;693.5;914.6;3339.1;849.1;2437.2	0.036188750139047;0.00530827253129473;0.0358096120563118;-0.0481343791874451;-0.0637242979187249;-0.0901949854875284;-0.218242625287303;0.113490966998427;0.0411208621188166;-0.23148279709369;-0.0197075887812161;-0.0890859911936559;-0.0508429021124357;-0.271688748824999;-0.0700448311749824;-0.0268744054624221;-0.260975787837424;0.0103346740688721;-0.0963807329436577;0.0347631664374148;-0.117474751…
ZJR_HJL_BIOTIN_H03_20180913	20142	18247	ASCLYGQLPK	10	0	BIOTIN-M	_ASC(bi)LYGQLPK_	ASC(1)LYGQLPK			ASC(172.94)LYGQLPK			0	1	0	0	P09211	GSTP1	Glutathione S-transferase P	2	CID	ITMS	MULTI-MSMS	5	0	765.876	1529.74	2.3823	0.0018246	0.648049	76.529	1.3135e-09	172.94	128.62	172.94	1	1	0	0	0	-1	0	0	0	0	y2;y3;y4;y5;y6;y7;y8;y9;y2-NH3;y3-NH3;y4-NH3;b3;b4;b5;b6;b7;b8;b9;b4-H2O;b5-H2O;b6-H2O;b7-H2O;b8-H2O;b7-NH3;b8-NH3	1304.7;992.5;245.9;2703.9;2574.9;1168;73.4;15;223.3;95.4;423.8;2354.6;808.7;1156.2;156.8;527.2;2030;57.5;273.3;862.1;164.4;455.5;1336;422.7;1152.3	0.067133574357797;0.0411969444062947;0.0961733815875618;-0.0494771526249451;-0.0617711729187249;-0.112045571425028;-0.0715141096623029;-0.236995465387281;0.111690429889052;0.29095399525005;0.103132580868817;-0.0214776083124661;-0.0649771044749059;-0.0515753239874357;-0.0473235144499995;-0.0982430733624824;-0.0920599523374221;-0.287342975337424;-0.110148724368628;-0.133978389193658;-0.030300310125…
ZJR_HJL_BIOTIN_H05_20180913	19438	17641	ASCLYGQLPK	10	0	BIOTIN-M	_ASC(bi)LYGQLPK_	ASC(1)LYGQLPK			ASC(125.31)LYGQLPK			0	1	0	0	P09211	GSTP1	Glutathione S-transferase P	2	CID	ITMS	MULTI-MSMS	10	1	765.876	1529.74	-0.22213	-0.00017012	1.04027	74.506	0.00090932	125.31	83.104	125.31	1	1	0	0	0	-1	0	0	0	0	y2;y3;y4;y5;y6;y7;y2-NH3;y4-NH3;b4;b5;b7;b8;b9;b5-H2O;b7-H2O;b8-H2O;b7-NH3;b8-NH3;b9-NH3	682.4;285;144.2;1133.7;1571.5;665.9;170.8;240.5;566.3;524.2;200.1;937.4;70;251.2;154.9;604.2;217.9;424.1;38.6	0.132593779435922;-0.0195330360624553;0.0762759206500618;-0.0471578166874451;-0.0784948057312249;0.123061850449972;0.176418213092177;0.0644362918063166;0.0696664502125941;-0.0103765935186857;-0.349585846799982;-0.122455460149922;-0.350209186274924;-0.240484736849908;-0.242108540912568;-0.208337529262508;-0.376745299862478;-0.228106124149917;-0.325122545587419
ZJR_HJL_BIOTIN_H05_20180913	19589	17784	ASCLYGQLPK	10	0	BIOTIN-M	_ASC(bi)LYGQLPK_	ASC(1)LYGQLPK			ASC(202.28)LYGQLPK			0	1	0	0	P09211	GSTP1	Glutathione S-transferase P	2	CID	ITMS	MULTI-MSMS	2	0	765.876	1529.74	-0.22213	-0.00017012	0.648049	75.032	4.8786e-34	202.28	144.93	202.28	1	1	0	0	0	-1	0	0	0	0	y2;y3;y4;y5;y6;y7;y8;y2-NH3;y4-NH3;b3;b4;b5;b6;b7;b8;b9;b4-H2O;b5-H2O;b6-H2O;b7-H2O;b8-H2O;b9-H2O;b7-NH3;b8-NH3	1328.8;790;314.6;3337;3255.7;1417.7;57.7;395.8;384.9;2990.2;869.4;977.3;396.3;792.5;2472.3;35.5;578.4;984.7;322;567.1;1111;55.3;461.9;1195.7	0.0828348683031095;0.0567609092500447;-0.0168026926311882;-0.0438619182499451;-0.102786797918725;-0.0594332667375284;0.00258257002519713;0.161373047076552;0.0164016238375666;-0.275872139562466;-0.0724844286936559;-0.0912481755499357;-0.226278592574999;-0.176246003049982;-0.0923040929624221;-0.172841022212424;-0.0627854431186279;-0.131170772006158;0.0184057445624148;-0.0692569784125681;-0.11531995…
ZJR_HJL_BIOTIN_H05_20180913	19753	17940	ASCLYGQLPK	10	0	BIOTIN-M	_ASC(bi)LYGQLPK_	ASC(1)LYGQLPK			ASC(188.76)LYGQLPK			0	1	0	0	P09211	GSTP1	Glutathione S-transferase P	2	CID	ITMS	MULTI-MSMS	2	0	765.876	1529.74	-0.22213	-0.00017012	0.517307	75.598	2.1527e-20	188.76	134.69	188.76	1	1	0	0	0	-1	0	0	0	0	y2;y3;y4;y5;y6;y7;y8;y2-NH3;y4-NH3;y5-NH3;b3;b4;b5;b6;b7;b8;b3-H2O;b4-H2O;b5-H2O;b6-H2O;b7-H2O;b8-H2O;b7-NH3;b8-NH3	26626.6;14788.8;3211.7;63973.2;45206.6;24955.7;2482.7;4557;5310.3;3198.4;18493.4;13408.5;19165.2;2933;10757.3;36616.6;7069.3;4429.7;13016.7;2247.7;8750.2;22431;6628.8;17888.1	0.0641275929124845;-0.157777664968705;-0.0641659738811882;-0.0324483440311951;-0.0828283018249749;-0.0363009425187784;-0.0289115705998029;-0.0590554197203232;0.0717605105563166;-0.17618494553119;0.0257636026250339;-0.0628408740061559;-0.0534063786749357;-0.0874846472624995;-0.159156159299982;0.0170709070375779;-0.165526181331188;0.00752705688137212;-0.0192933305999077;-0.124904802312585;-0.122113…
ZJR_HJL_BIOTIN_H05_20180913	19917	18096	ASCLYGQLPK	10	0	BIOTIN-M	_ASC(bi)LYGQLPK_	ASC(1)LYGQLPK			ASC(172.21)LYGQLPK			0	1	0	0	P09211	GSTP1	Glutathione S-transferase P	2	CID	ITMS	MULTI-MSMS	2	0	765.876	1529.74	-0.22213	-0.00017012	0.125083	76.158	1.5994e-09	172.21	128.91	172.21	1	1	0	0	0	-1	0	0	0	0	y2;y3;y4;y5;y6;y7;y8;y2-NH3;y4-NH3;b3;b4;b5;b6;b7;b8;b9;b4-H2O;b5-H2O;b7-H2O;b8-H2O;b7-NH3;b8-NH3	2531;1547.7;355.2;5428.2;5061;2345.2;97.1;572.2;736.4;2981.6;1632.5;1978.5;430.6;1188.5;3414.6;71.8;490.3;1434.1;626.6;2944.1;605.8;1586.2	0.0846048878343595;0.0290814658906697;-0.0528134348186882;-0.0340962932499451;-0.0840490049499749;-0.0669405909562784;-0.130840281537303;0.143306640826552;0.0823195925875666;-0.0878228231562161;-0.0797476122874059;-0.0962530583624357;-0.162557889449999;-0.122535065549982;-0.0620306554624221;-0.244618365962424;-0.0548508728061279;-0.0490174516936577;-0.256390767475068;-0.0673463183250078;-0.142858…
ZJR_HJL_BIOTIN_H05_20180913	19939	18117	ASCLYGQLPK	10	0	BIOTIN-M	_ASC(bi)LYGQLPK_	ASC(1)LYGQLPK			ASC(131.06)LYGQLPK			0	1	0	0	P09211	GSTP1	Glutathione S-transferase P	2	CID	ITMS	MULTI-MSMS	3	0	765.876	1529.74	-0.22213	-0.00017012	-1315.53	76.231	0.00028133	131.06	70.543	131.06	1	1	0	0	0	-1	0	0	0	0	y2;y3;y5;y6;y7;y8;y2-NH3;b3;b4;b5;b6;b7;b8;b9;b5-H2O;b7-H2O;b8-H2O;b7-NH3;b8-NH3	886.1;891.2;2789.7;3174.7;1203.2;151.7;355.4;1725.6;698.7;803.5;314.6;538;1828.9;47.2;872;412.4;1031.8;373.6;860.8	0.126963286271859;0.0610638877656697;0.00716347237505488;-0.0874059385437249;-0.0507662745500284;-0.234600047162303;0.171550659381239;-0.0411309286249661;0.0453134228688441;0.00347838695006431;-0.211752225387499;-0.0920174874249824;-0.0622747960874221;-0.318470905024924;0.0909971967438423;-0.00028725185006806;-0.113610966762508;-0.114294127987478;-0.139116866337417
ZJR_HJL_BIOTIN_H06_20180913	19651	17893	ASCLYGQLPK	10	0	BIOTIN-M	_ASC(bi)LYGQLPK_	ASC(1)LYGQLPK			ASC(133.86)LYGQLPK			0	1	0	0	P09211	GSTP1	Glutathione S-transferase P	2	CID	ITMS	MULTI-MSMS	18	1	765.876	1529.74	0.90751	0.00069504	0.648049	75.387	0.00040075	133.86	100.86	133.86	1	1	0	0	0	-1	0	0	0	0	y2;y3;y4;y5;y6;y7;y8;y2-NH3;b3;b4;b5;b6;b7;b8;b5-H2O;b7-H2O;b8-H2O;b7-NH3;b8-NH3	224.2;178.4;90.5;600.8;753.4;213;32.7;26.2;1911.4;170.5;184.7;81.1;143.1;551.4;209.7;45;235.3;46.8;174.2	0.123087553849984;0.0543195030000447;0.00785551049381183;0.0111917926875549;-0.0511510557312249;-0.0573580714250284;-0.254253367474803;-0.0597725828062607;-0.421746162999966;-0.175755913068656;-0.0321051091436857;-0.237142850387499;-0.176734284299982;-0.137103897649922;0.0973448529938423;-0.310223775287568;-0.0647828417625078;-0.216100768612478;-0.135088546024917
ZJR_HJL_BIOTIN_H06_20180913	19788	18022	ASCLYGQLPK	10	0	BIOTIN-M	_ASC(bi)LYGQLPK_	ASC(1)LYGQLPK			ASC(174.52)LYGQLPK			0	1	0	0	P09211	GSTP1	Glutathione S-transferase P	2	CID	ITMS	MULTI-MSMS	3	0	765.876	1529.74	0.90751	0.00069504	0.517307	75.868	6.9106e-10	174.52	123.25	174.52	1	1	0	0	0	-1	0	0	0	0	y2;y3;y4;y5;y6;y7;y8;y2-NH3;y4-NH3;b3;b4;b5;b6;b7;b8;b4-H2O;b5-H2O;b6-H2O;b7-H2O;b8-H2O;b7-NH3;b8-NH3	1077.3;833.4;230.6;2409.5;2407.5;1068.1;130.6;258.3;285.4;1463.4;350.9;550.9;181.3;608.7;1840.4;201.4;613.3;158.4;242.9;902.6;272.2;830.4	0.161844878068734;0.108945967843795;0.0648013112750618;-0.0255513713749451;-0.0419957822937249;-0.0178683253312784;-0.0492973127873029;0.0348624269593643;0.0870803347750666;-0.0107354208124661;-0.171117241193656;-0.0293585271124357;-0.0644133581999995;-0.0676034249249824;-0.0417669835874221;0.00337666625637212;-0.0414490923186577;0.00326902581241484;0.185625834087432;-0.00484631832500781;-0.14810…
ZJR_HJL_BIOTIN_H06_20180913	19939	18166	ASCLYGQLPK	10	0	BIOTIN-M	_ASC(bi)LYGQLPK_	ASC(1)LYGQLPK			ASC(88.95)LYGQLPK			0	1	0	0	P09211	GSTP1	Glutathione S-transferase P	2	CID	ITMS	MULTI-MSMS	7	0	765.876	1529.74	0.90751	0.00069504	-0.659366	76.391	0.024972	88.948	55.758	88.948	1	1	0	0	0	-1	0	0	0	0	y2;y3;y5;y6;y7;y2-NH3;b3;b4;b5;b7;b8;b9;b4-H2O;b5-H2O;b7-H2O;b8-H2O;b8-NH3	367.1;159.3;626.4;533.7;304.6;62.9;1062.7;91.6;281.7;71.3;502.4;15.9;93.6;180.9;41.4;300.7;394.1	0.180353789201547;-0.115907547781205;-0.0160909221561951;-0.0960729307312249;-0.0709078761125284;-0.0456734617125107;-0.0159844442499661;-0.0906729052561559;0.0699456721063143;0.236351653200018;-0.0180853429624221;-0.306752155024924;-0.0657151306186279;-0.0484071001311577;-0.174847798725068;-0.129480107387508;-0.222368819462417
ZJR_HJL_BIOTIN_H07_20180913	19588	17668	ASCLYGQLPK	10	0	BIOTIN-M	_ASC(bi)LYGQLPK_	ASC(1)LYGQLPK			ASC(174.52)LYGQLPK			0	1	0	0	P09211	GSTP1	Glutathione S-transferase P	2	CID	ITMS	MULTI-MSMS	1	0	765.876	1529.74	1.8203	0.0013941	0.255824	75.671	6.9106e-10	174.52	124.05	174.52	1	1	0	0	0	-1	0	0	0	0	y2;y3;y4;y5;y6;y7;y8;y2-NH3;y4-NH3;b3;b4;b5;b6;b7;b8;b4-H2O;b5-H2O;b6-H2O;b7-H2O;b8-H2O;b7-NH3;b8-NH3	5348.6;3056.8;613.8;12691.2;12407.3;5725.6;575.6;870.6;1836;5084.3;2211.6;4140.9;802.7;2039.2;8448.5;743.4;2382.2;770.4;1656.2;5384;1567.9;3809.5	0.0537821339281095;0.0417462608125447;0.132001018306312;-0.0118794963749451;-0.0496862119812249;-0.0186617823625284;0.0249214372126971;-0.0493355710875107;0.0255568972750666;-0.00438776456246615;-0.0175527880686559;-0.0220953435186857;-0.177816678512499;-0.0322030342999824;-0.0138128820249221;-0.0366623962436279;-0.0249696001311577;-0.0499536304375852;-0.0525333456000681;0.0210325879249922;0.0076…
ZJR_HJL_BIOTIN_H07_20180913	19758	17830	ASCLYGQLPK	10	0	BIOTIN-M	_ASC(bi)LYGQLPK_	ASC(1)LYGQLPK			ASC(127.02)LYGQLPK			0	1	0	0	P09211	GSTP1	Glutathione S-transferase P	2	CID	ITMS	MULTI-MSMS	3	0	765.876	1529.74	1.8203	0.0013941	1.30176	76.251	0.0005095	127.02	93.131	127.02	1	1	0	0	0	-1	0	0	0	0	y2;y3;y4;y5;y6;y7;y2-NH3;y4-NH3;b3;b4;b5;b7;b8;b4-H2O;b5-H2O;b7-H2O;b8-H2O;b7-NH3;b8-NH3	663.2;430;116.2;1545;1305.2;655;152.4;229.2;4089.2;358.6;470.1;243;1091.9;185.4;417.9;350.3;487.4;263;503.5	0.103571562639047;0.0162946006562947;0.0164004323688118;0.0252298786250549;-0.0887487119812249;-0.0298922511125284;0.144039062701552;0.110212658993817;0.484320731531284;-0.0925649950999059;-0.0433355778936857;-0.0115731514874824;-0.0753363195249221;-0.0585129821811279;-0.160772822787408;-0.0961124471625681;-0.0711304980125078;-0.264684752987478;-0.0686822960249174
ZJR_HJL_BIOTIN_H09_20180913	19364	17482	ASCLYGQLPK	10	0	BIOTIN-M	_ASC(bi)LYGQLPK_	ASC(1)LYGQLPK			ASC(197.3)LYGQLPK			0	1	0	0	P09211	GSTP1	Glutathione S-transferase P	2	CID	ITMS	MULTI-MSMS	3	0	765.876	1529.74	-0.09019	-6.9074e-05	0.648049	75.21	1.7779e-26	197.3	151.3	197.3	1	1	0	0	0	-1	0	0	0	0	y2;y3;y4;y5;y6;y7;y8;y2-NH3;y4-NH3;y5-NH3;b3;b4;b5;b6;b7;b8;b9;b4-H2O;b5-H2O;b7-H2O;b8-H2O;b7-NH3;b8-NH3;b9-NH3	1623.2;1206.6;282.7;4337.4;3677.9;2023.9;120.8;491.4;709.3;302.7;4021.2;1156.5;1741.1;663.8;1029.7;2915.7;53.7;446.4;1399.8;543.3;1687.5;501.5;1369.6;53.8	0.096796660295297;-0.00293147356245527;0.0499087331500618;-0.0116353557499451;-0.0601842588562249;-0.0156100245500284;-0.109355906537303;-0.0820809324156357;0.119612073056317;-0.18906336349994;0.0877142862187839;-0.0151113818186559;-0.0514532536749357;-0.105917264449999;-0.0622323311749824;-0.187274796087422;-0.0349015690874239;-0.0356858337436279;0.0706114545563423;-0.0613224081000681;0.01016833…
ZJR_HJL_BIOTIN_H09_20180913	19510	17620	ASCLYGQLPK	10	0	BIOTIN-M	_ASC(bi)LYGQLPK_	ASC(1)LYGQLPK			ASC(180.45)LYGQLPK			0	1	0	0	P09211	GSTP1	Glutathione S-transferase P	2	CID	ITMS	MULTI-MSMS	1	0	765.876	1529.74	-0.09019	-6.9074e-05	0.386566	75.716	1.1664e-14	180.45	127.33	180.45	1	1	0	0	0	-1	0	0	0	0	y2;y3;y4;y5;y6;y7;y8;y2-NH3;y4-NH3;y5-NH3;b3;b4;b5;b6;b7;b8;b9;b3-H2O;b4-H2O;b5-H2O;b6-H2O;b7-H2O;b8-H2O;b9-H2O;b7-NH3;b8-NH3;b9-NH3	36172.4;24846.9;5510.4;81534;91116.1;43399.1;2901.2;5503.2;12711.2;3254.6;22007.3;21588.2;30997.8;7899.5;15033.1;63180.8;1622.3;10774.4;7107;21768.8;5216.5;9431;34928.1;426.4;6734.2;29885.9;810.7	0.077265410295297;0.0333844444062947;-0.00319185278743817;-0.0907979534061951;-0.0509679502624749;-0.0193942042375284;0.0876655778376971;0.0998343507874893;0.117231701962567;-0.12467127365619;-0.00927057706246615;-0.0506338427561559;0.00915465648131431;-0.128866483199999;0.0166250907000176;-0.0102728429624221;-0.254017780024924;0.0228893460125619;0.00178975219387212;-0.108831904818658;-0.03701417…
ZJR_HJL_BIOTIN_H09_20180913	19673	17775	ASCLYGQLPK	10	0	BIOTIN-M	_ASC(bi)LYGQLPK_	ASC(1)LYGQLPK			ASC(166.52)LYGQLPK			0	1	0	0	P09211	GSTP1	Glutathione S-transferase P	2	CID	ITMS	MULTI-MSMS	3	0	765.876	1529.74	-0.09019	-6.9074e-05	-0.790107	76.268	1.7832e-06	166.52	122.2	166.52	1	1	0	0	0	-1	0	0	0	0	y2;y3;y4;y5;y6;y7;y8;y2-NH3;y4-NH3;b3;b4;b5;b6;b7;b8;b9;b4-H2O;b5-H2O;b6-H2O;b7-H2O;b8-H2O;b7-NH3;b8-NH3	2861.3;1853.5;579.6;7011.4;6466.1;2722.6;304.8;880.4;938.3;5470.9;1506.2;2179.9;371.7;1607.5;4113.5;68.8;1108.9;2075.3;389.4;952.4;3166.1;705.9;2586.4	0.051020293107797;0.0496808311250447;-0.0944394113811882;-0.0541158244999451;-0.0719030088562249;-0.0664523097062784;-0.285503367474803;-0.0281868894468857;0.0256789675875666;-0.323601631749966;-0.0126699755686559;-0.0309454411749357;-0.0747893347624995;-0.00119717492498239;-0.0822943273374221;-0.438954303462424;-0.0752366149936279;-0.127447627474908;-0.168605974187585;0.0729549356499319;-0.10970…
ZJR_HJL_BIOTIN_H10_20180913	19064	17040	ASCLYGQLPK	10	0	BIOTIN-M	_ASC(bi)LYGQLPK_	ASC(1)LYGQLPK			ASC(93.55)LYGQLPK			0	1	0	0	P09211	GSTP1	Glutathione S-transferase P	2	CID	ITMS	MULTI-MSMS	12	0	765.876	1529.74	-0.25493	-0.00019524	-0.00565862	75.566	0.016562	93.551	56.569	93.551	1	1	0	0	0	-1	0	0	0	0	y2;y3;y4;y5;y6;y7;y2-NH3;y4-NH3;b3;b4;b5;b6;b7;b8;b4-H2O;b5-H2O;b7-H2O;b8-H2O;b8-NH3	209.8;116.1;58.2;394.8;454.6;225;17.4;63.1;1219.8;100.9;112.4;67.4;102.7;270.6;50.8;69.6;87.1;133.7;112	0.017969755998422;-0.0751970985624553;0.136578655025062;-0.0344625041874451;0.0195886903625251;-0.0879977198625284;0.0312155763734268;0.142256116025067;-0.0644463583124661;-0.0404409716624059;-0.0131231755499357;-0.0202239050749995;0.0315176688250176;0.0331841882875779;-0.0422776306186279;0.0825743451813423;-0.134320454975068;0.0443480176124922;-0.168535811649917
ZJR_HJL_BIOTIN_H10_20180913	19084	17059	ASCLYGQLPK	10	0	BIOTIN-M	_ASC(bi)LYGQLPK_	ASC(1)LYGQLPK			ASC(110.41)LYGQLPK			0	1	0	0	P09211	GSTP1	Glutathione S-transferase P	2	CID	ITMS	MULTI-MSMS	13	1	765.876	1529.74	-0.25493	-0.00019524	658.277	75.636	0.0052865	110.41	70.056	110.41	1	1	0	0	0	-1	0	0	0	0	y2;y3;y5;y6;y7;y9;y2-NH3;b4;b5;b7;b8;b9;b4-H2O;b5-H2O;b7-H2O;b8-H2O;b8-NH3;b9-NH3	150.6;161.5;718.8;589.8;250.1;11;89;190.1;118.8;91.1;341.7;19.8;109.1;162.2;98.1;257.3;194.6;10.7	0.095789580217172;0.0608197471406697;-0.0320821330936951;-0.0334508604187249;-0.0525973292375284;-0.103084332574781;-0.0309639890562607;-0.0383047411936559;-0.0726324528936857;-0.183204010862482;-0.0876654210874221;-0.291249225337424;0.0105788146938721;-0.0414490923186577;0.0810115762749319;-0.00386975582500781;-0.132769210087417;0.126293470037581
ZJR_HJL_BIOTIN_H10_20180913	19204	17172	ASCLYGQLPK	10	0	BIOTIN-M	_ASC(bi)LYGQLPK_	ASC(1)LYGQLPK			ASC(197.3)LYGQLPK			0	1	0	0	P09211	GSTP1	Glutathione S-transferase P	2	CID	ITMS	MULTI-MSMS	3	0	765.876	1529.74	-0.25493	-0.00019524	-0.790107	76.057	1.7779e-26	197.3	147.27	197.3	1	1	0	0	0	-1	0	0	0	0	y2;y3;y4;y5;y6;y7;y8;y2-NH3;y4-NH3;y8-NH3;b3;b4;b5;b6;b7;b8;b9;b4-H2O;b5-H2O;b7-H2O;b8-H2O;b7-NH3;b8-NH3	413.7;280;136;1367.5;1244.1;644.5;44.3;76.8;175;25.4;847;293.2;423.2;85.6;198.1;833.3;20;131.2;275.2;145.2;469.4;121;369.2	0.112162260881234;0.0712262412812947;-0.0412777902874382;-0.0123677776249451;-0.0199010557312249;-0.0424654933000284;-0.0650443830998029;0.158794311724989;0.109602307431317;0.477376241962702;-0.105889229406216;0.0013681103688441;-0.0031134099249357;-0.211263944137499;0.0344473563250176;-0.0178412023374221;-0.262562701899924;-0.181193646243628;-0.102118037631158;-0.0442325643500681;-0.077478154262…
ZJR_HJL_BIOTIN_H11_20180913	19721	17815	ASCLYGQLPK	10	0	BIOTIN-M	_ASC(bi)LYGQLPK_	ASC(1)LYGQLPK			ASC(167.23)LYGQLPK			0	1	0	0	P09211	GSTP1	Glutathione S-transferase P	2	CID	ITMS	MULTI-MSMS	1	0	765.876	1529.74	0.90592	0.00069382	-0.1364	75.922	1.0745e-06	167.23	116.76	167.23	1	1	0	0	0	-1	0	0	0	0	y2;y3;y4;y5;y6;y7;y8;y2-NH3;y4-NH3;b3;b4;b5;b6;b7;b8;b9;b4-H2O;b5-H2O;b6-H2O;b7-H2O;b8-H2O;b7-NH3;b8-NH3	4236.2;2922.2;682.2;8506.4;10158.1;3903;354.5;1035.2;1097.1;5012;2386.3;2567.2;593.6;2130.8;7908;53.3;871.2;2239.9;513.7;1844.9;4309.8;1168.9;2684	0.0615641163499845;-0.0501116493437053;-0.00972261450618817;-0.0860982463749451;-0.0820348447937249;-0.130722329237528;-0.307598094037303;0.0484580080140518;-0.0238205441311834;-0.0324639364374661;-0.0999502490061559;-0.0452887028936857;-0.145834256637499;-0.0226815499249824;-0.0306585851499221;-0.365101764399924;-0.0546067321811279;-0.159063838412408;-0.112331560125085;-0.0588810018500681;-0.105…
ZJR_HJL_BIOTIN_H11_20180913	19870	17957	ASCLYGQLPK	10	0	BIOTIN-M	_ASC(bi)LYGQLPK_	ASC(1)LYGQLPK			ASC(125.31)LYGQLPK			0	1	0	0	P09211	GSTP1	Glutathione S-transferase P	2	CID	ITMS	MULTI-MSMS	3	0	765.876	1529.74	0.90592	0.00069382	2.0862	76.432	0.00090932	125.31	87.32	125.31	1	1	0	0	0	-1	0	0	0	0	y2;y3;y5;y6;y7;y9;y2-NH3;y9-NH3;b3;b4;b5;b7;b8;b5-H2O;b7-H2O;b8-H2O;b7-NH3;b8-NH3	948.7;472.5;1952.9;2171.3;998.8;10.6;176.2;14.9;4796;636.3;822.8;356.6;1416.3;773.8;372.3;927.4;220.1;670.1	0.0973917530687345;0.0835553428437947;-0.0285420940311951;0.0529138856750251;-0.0140841456437784;-0.206599957574781;-0.0206948240171982;-0.111444957512276;0.364203544031284;-0.0485586474436559;-0.0570684880499357;-0.0593026436749824;0.0445367273500779;-0.0758729204436577;0.0700252481499319;-0.0860230761375078;-0.194250182674978;-0.230913741337417
ZJR_HJL_BIOTIN_H13_20180913	19275	17371	ASCLYGQLPK	10	0	BIOTIN-M	_ASC(bi)LYGQLPK_	ASC(1)LYGQLPK			ASC(209.11)LYGQLPK			0	1	0	0	P09211	GSTP1	Glutathione S-transferase P	2	CID	ITMS	MULTI-MSMS	1	0	765.876	1529.74	0.23331	0.00017869	1.17101	75.206	1.5186e-43	209.11	154.05	209.11	1	1	0	0	0	-1	0	0	0	0	y2;y3;y4;y5;y6;y7;y8;y2-NH3;y4-NH3;y5-NH3;y8-NH3;b3;b4;b5;b6;b7;b8;b9;b4-H2O;b5-H2O;b6-H2O;b7-H2O;b8-H2O;b7-NH3;b8-NH3	2640.2;1796.2;478.5;7034.9;6529.1;2833.5;340.1;466.9;642;289.7;138.7;3937.2;1595.9;2227.1;612.3;1311.6;3896.3;140.4;486.2;2036.9;417;901.2;2969.3;736.2;2088.7	-0.105931611189078;-0.158571121999955;0.0508852956500618;-0.0957418010624451;-0.119022149481225;-0.00535611830002836;-0.236675242474803;0.129619507037489;-0.107804919131183;-0.00363855881244035;-0.417155008037298;-0.0187920614374661;-0.116429741193656;-0.115540167737436;0.0265290246125005;0.000878020387517608;-0.0919378820249221;0.117198040287576;-0.0787766540561279;-0.122869990756158;-0.09145753…
ZJR_HJL_BIOTIN_H13_20180913	19441	17529	ASCLYGQLPK	10	0	BIOTIN-M	_ASC(bi)LYGQLPK_	ASC(1)LYGQLPK			ASC(215.88)LYGQLPK			0	1	0	0	P09211	GSTP1	Glutathione S-transferase P	2	CID	ITMS	MULTI-MSMS	1	0	765.876	1529.74	0.23331	0.00017869	0.255824	75.78	5.0342e-45	215.88	160.82	215.88	1	1	0	0	0	-1	0	0	0	0	y2;y3;y4;y5;y6;y7;y8;y9;y2-NH3;y4-NH3;y5-NH3;b3;b4;b5;b6;b7;b8;b9;b3-H2O;b4-H2O;b5-H2O;b6-H2O;b7-H2O;b8-H2O;b9-H2O;b7-NH3;b8-NH3	31148.5;19159.3;6187.8;76286.5;68814.3;36601.5;3787.8;719.1;7614.1;7529.1;3482.8;27695.4;17875.9;24513.3;4460.3;20532.2;52259.1;720.2;10870.1;8883.9;18600.3;6368.7;7382.8;31261.2;901.1;9944.8;26478.8	0.0660807179124845;0.0213300010469197;-0.0432309152874382;-0.0304341838749451;-0.0595128721374749;-0.0488131495500284;-0.125225047162303;-0.080989606012281;-0.0687142331968857;-0.0205856808499334;-0.0220711759999404;-0.0515069051874661;0.0464120556813441;-0.0391241521124357;-0.0857756628874995;0.00392977820001761;-0.0521429601499221;-0.0341691472124239;-0.0948474703936881;-0.227946575931128;0.088…
ZJR_HJL_BIOTIN_H13_20180913	19602	17682	ASCLYGQLPK	10	0	BIOTIN-M	_ASC(bi)LYGQLPK_	ASC(1)LYGQLPK			ASC(123.98)LYGQLPK			0	1	0	0	P09211	GSTP1	Glutathione S-transferase P	2	CID	ITMS	MULTI-MSMS	1	0	765.876	1529.74	0.23331	0.00017869	1.30176	76.327	0.0012212	123.98	81.266	123.98	1	1	0	0	0	-1	0	0	0	0	y2;y3;y5;y6;y7;y8;y2-NH3;b4;b5;b7;b8;b9;b4-H2O;b5-H2O;b7-H2O;b8-H2O;b9-H2O;b7-NH3;b8-NH3	951;769.3;2585.3;2856.9;1518.6;88.5;310.3;744.2;1086.8;667.9;1824.8;36.4;395.2;748.8;504.5;1347.7;55.2;284.7;1102.8	0.0689188526781095;0.0512067100312947;-0.0615010784061951;-0.0649450010437249;-0.0411227198625284;-0.0991020002873029;0.152904419146864;-0.0802969286936559;-0.100159308362436;-0.0617440499249824;-0.0307806554624221;-0.0729875065874239;-0.206218060306128;-0.0390687212249077;-0.0998966268500681;-0.102746708950008;-0.46343500538751;-0.180334167049978;-0.139605147587417
ZJR_HJL_BIOTIN_H14_20180913	19551	17640	ASCLYGQLPK	10	0	BIOTIN-M	_ASC(bi)LYGQLPK_	ASC(1)LYGQLPK			ASC(119.21)LYGQLPK			0	1	0	0	P09211	GSTP1	Glutathione S-transferase P	2	CID	ITMS	MULTI-MSMS	12	0	765.876	1529.74	-0.0097355	-7.4562e-06	1.4325	76.254	0.0025149	119.21	85.802	119.21	1	1	0	0	0	-1	0	0	0	0	y2;y3;y4;y5;y6;y7;y8;y2-NH3;y4-NH3;y8-NH3;b3;b4;b5;b7;b8;b9;b5-H2O;b7-H2O;b8-H2O;b8-NH3	163.2;176.9;104.6;562.9;693.8;346.6;25.8;30.8;120.5;26.1;1016.3;76.1;128;104.2;335.1;17.1;139.4;92.6;257.9;147.2	0.154322295060922;-0.0945452430937053;0.145855998775062;0.0185160114375549;-0.0272863096374749;0.0291287449812216;-0.192852000287303;0.0147055666078018;-0.0521408566311834;-0.0427653595997981;-0.216790108312466;-0.107518608381156;0.0829461603875643;-0.0873788155499824;0.104351180475078;0.260020305912576;-0.0962586626311577;-0.00541420497506806;-0.0542847948875078;-0.277056319462417
ZJR_HJL_BIOTIN_H14_20180913	19709	17790	ASCLYGQLPK	10	0	BIOTIN-M	_ASC(bi)LYGQLPK_	ASC(1)LYGQLPK			ASC(131.06)LYGQLPK			0	1	0	0	P09211	GSTP1	Glutathione S-transferase P	2	CID	ITMS	MULTI-MSMS	5	0	765.876	1529.74	-0.0097355	-7.4562e-06	0.386566	76.803	0.00028135	131.06	94.667	131.06	1	1	0	0	0	-1	0	0	0	0	y2;y3;y5;y6;y7;y8;y2-NH3;b3;b4;b5;b7;b8;b4-H2O;b5-H2O;b7-H2O;b8-H2O;b8-NH3	512.1;318.8;1247.7;1395;431.6;35.1;146.2;1124.7;298.6;371.3;192.1;826.3;176.4;324.1;181.8;611.6;403.4	0.0850016163499845;0.00527775495316973;-0.0351949260624451;-0.0845983213562249;-0.0140231104875284;-0.367656687787303;0.00788488789686426;-0.0164727254999661;-0.125829155256156;-0.0565191716436857;-0.112281159299982;-0.0622747960874221;-0.00382548218112788;-0.102606318881158;-0.103314595600068;-0.0872437792625078;-0.131182296024917
ZJR_HJL_BIOTIN_H15_20180913	19586	17754	ASCLYGQLPK	10	0	BIOTIN-M	_ASC(bi)LYGQLPK_	ASC(1)LYGQLPK			ASC(104.06)LYGQLPK			0	1	0	0	P09211	GSTP1	Glutathione S-transferase P	2	CID	ITMS	MULTI-MSMS	17	0	765.876	1529.74	0.4413	0.00033798	40.6549	75.042	0.006414	104.06	60.749	104.06	1	1	0	0	0	-1	0	0	0	0	y2;y3;y5;y7;y8;y2-NH3;y3-NH3;b3;b4;b5;b7;b8;b9;b5-H2O;b7-H2O;b8-H2O;b9-H2O;b7-NH3;b8-NH3	175.8;157.7;424.4;207;32.6;25.2;71.9;1480;104;250.6;135.4;140.4;33;166.3;109.8;269;25.5;122.2;140.1	0.089289336076547;-0.10055720598433;0.0896219684688049;-0.123092934706278;-0.284038523724803;0.0182761232484268;-0.196167586781201;-0.0402764364374661;-0.358189995099906;-0.128540656018686;-0.0954354561749824;-0.284686905462422;-0.278553912837424;-0.184942744662408;0.102007670024932;-0.0965211230125078;-0.24370844288751;-0.0953732295499776;-0.266802413212417
ZJR_HJL_BIOTIN_H15_20180913	19798	17955	ASCLYGQLPK	10	0	BIOTIN-M	_ASC(bi)LYGQLPK_	ASC(1)LYGQLPK			ASC(194.9)LYGQLPK			0	1	0	0	P09211	GSTP1	Glutathione S-transferase P	2	CID	ITMS	MULTI-MSMS	1	0	765.876	1529.74	0.4413	0.00033798	0.125083	75.768	3.264e-26	194.9	149.74	194.9	1	1	0	0	0	-1	0	0	0	0	y2;y3;y4;y5;y6;y7;y8;y2-NH3;y4-NH3;y5-NH3;b3;b4;b5;b6;b7;b8;b9;b4-H2O;b5-H2O;b6-H2O;b7-H2O;b8-H2O;b7-NH3;b8-NH3	3114.4;1706.3;717.2;6915;7106.9;2530.1;343.8;648.6;1126;415.5;4094;1764.7;2159.8;520.3;1739;4553;72;806.2;1671.2;320.3;1146.1;3197;599.2;2840.6	0.0832621143968595;-0.0825213173124553;0.0873843190875618;-0.0878072307499451;-0.0610387510437249;0.0246731785749716;-0.0618705549748029;0.132610229693739;0.0420974246188166;0.0577017732188096;0.0899115518437839;-0.104283745099906;-0.107605597424936;-0.0606291785124995;-0.0236581124249824;-0.00539003046242215;0.348887493412576;-0.0149338806186279;-0.0383973345061577;-0.102810075750085;-0.09855385…
ZJR_HJL_BIOTIN_H01_20180913	20017	18108	ASGVQVADEVCR	12	0	Acetyl (Protein N-term),BIOTIN-M	_(ac)ASGVQVADEVC(bi)R_	ASGVQVADEVC(1)R			ASGVQVADEVC(146.71)R			1	1	0	0	P60981	DSTN	Destrin	2	CID	ITMS	MULTI-MSMS	13	1	863.898	1725.78	0.10214	8.8237e-05	579.22	77.119	4.2802e-05	146.71	116.97	146.71	1	1	0	0	0	-1	0	0	0	0	y2;y4;y5;y6;y7;y8;y9;y4-H2O;y5-H2O;y6-H2O;y7-H2O;y8-H2O;y2-NH3;y8-NH3;b3;b4;b5;b6;b7;b9;b10;b11;b3-H2O;b4-H2O;b5-H2O;b6-H2O;b5-NH3;b6-NH3;b11-NH3	2281.5;719.6;2099;2664.5;886.3;526.6;91.4;284.5;354;405.1;133.9;103.2;291.3;140.4;204.4;522;240.6;1422.2;684.1;466.9;563;218.4;53.9;50.5;71.8;249.2;84.6;115.6;49	-0.0510876463000614;-0.0966358096812883;-0.0757352581499617;-0.138474985974881;-0.0945972025874653;-0.0412687146249482;0.0904996937624674;-0.27339922645001;-0.317012835075047;-0.155631469149967;-0.056822045137551;-0.0929710962375339;-0.336059599362557;-0.160957464562443;0.0764036171687508;0.099498929853155;-0.00296481851245289;0.0138743906563832;-0.0027837941998996;-0.100117783187443;-0.040126718…
ZJR_HJL_BIOTIN_H01_20180913	20040	18130	ASGVQVADEVCR	12	0	Acetyl (Protein N-term),BIOTIN-M	_(ac)ASGVQVADEVC(bi)R_	ASGVQVADEVC(1)R			ASGVQVADEVC(147.91)R			1	1	0	0	P60981	DSTN	Destrin	2	CID	ITMS	MULTI-MSMS	15	0	863.898	1725.78	0.10214	8.8237e-05	1.04726	77.193	4.5697e-05	147.91	110.1	147.91	1	1	0	0	0	-1	0	0	0	0	y2;y3;y4;y5;y6;y7;y8;y9;y4-H2O;y5-H2O;y6-H2O;y7-H2O;y8-H2O;y9-H2O;y3-NH3;y8-NH3;b3;b4;b5;b6;b7;b9;b10;b11;b3-H2O;b4-H2O;b6-H2O;b5-NH3;b6-NH3	1851.6;4061.4;610.4;1585.6;2780;1024.2;618.1;58.2;163.4;258.1;393.5;227.4;105.1;72.1;1178.6;124.6;63.8;448;213.5;1136;455.1;399.1;544.2;345.4;6.1;54.9;111.8;73.1;78	-0.0437023923938114;-0.334724511350032;-0.0790576846812883;-0.0111600628374617;-0.00517420472488084;-0.0318530619624653;-0.141244300562448;-0.116775696862533;-0.17134844520001;0.00647349304995259;-0.144645141024967;-0.388853295137551;-0.136794338425034;-0.0687466331626183;0.197014961368723;-0.00617230831244342;-0.0102663047062492;-0.030078706865595;-0.00595554116870289;0.00825915628138318;-0.0729…
ZJR_HJL_BIOTIN_H01_20180913	20193	18275	ASGVQVADEVCR	12	0	Acetyl (Protein N-term),BIOTIN-M	_(ac)ASGVQVADEVC(bi)R_	ASGVQVADEVC(1)R			ASGVQVADEVC(215.83)R			1	1	0	0	P60981	DSTN	Destrin	2	CID	ITMS	MULTI-MSMS	6	1	863.898	1725.78	0.10214	8.8237e-05	0.931366	77.684	3.589e-51	215.83	186.35	215.83	1	1	0	0	0	-1	0	0	0	0	y2;y3;y4;y5;y6;y7;y8;y9;y5-H2O;y6-H2O;y7-H2O;y8-H2O;y3-NH3;y6-NH3;y7-NH3;y8-NH3;b3;b4;b5;b6;b7;b9;b10;b11;b3-H2O;b4-H2O;b5-H2O;b6-H2O;b7-H2O;b11-H2O;b5-NH3;b6-NH3	7213.2;4163.5;2839.5;6330.9;9123.6;3175.6;1893.3;237.7;668.3;843.9;570.3;377.3;2266.1;447.4;373;543.5;457.1;1922;708.9;3989.5;1757.2;1936.2;1754.6;664;95.1;348.4;476.8;606.7;313.7;177.2;380.6;279.6	-0.0774548338000614;-0.154853905881282;-0.0728320987437883;-0.149587797212462;-0.115647837537381;-0.118767124462465;-0.0756925427499482;-0.315750306237533;-0.176021624137547;-0.153312133212467;0.103334204862449;-0.174880275925034;-0.491156425350027;-0.318100259349876;-0.299613100962461;-0.257270941124943;0.121905326153126;0.036998929853155;0.0295058846125471;-0.0186573476248668;-0.10819150904365;…
ZJR_HJL_BIOTIN_H05_20180913	20015	18190	ASGVQVADEVCR	12	0	Acetyl (Protein N-term),BIOTIN-M	_(ac)ASGVQVADEVC(bi)R_	ASGVQVADEVC(1)R			ASGVQVADEVC(91.7)R			1	1	0	0	P60981	DSTN	Destrin	2	CID	ITMS	MULTI-MSMS	20	1	863.898	1725.78	-0.41106	-0.00035512	585.362	76.491	0.0053077	91.701	66.91	91.701	1	1	0	0	0	-1	0	0	0	0	y2;y3;y4;y5;y6;y7;y8;y9;y4-H2O;y6-H2O;y7-H2O;y3-NH3;b3;b4;b5;b6;b7;b10;b3-H2O;b6-NH3	729.6;695.9;182.9;497.2;848.8;320;136;83;115.4;157;243.3;750.7;44.6;213.7;83.7;463.9;183.5;140.8;2.6;72	-0.0561535642688114;-0.169746484006282;-0.307695379993788;-0.0761014690874617;-0.126634165662381;-0.301994663524965;-0.273934730249948;-0.0806428843625326;-0.38863360145001;-0.252189086337467;0.197694556424949;-0.331732597225027;-0.452679634784374;0.11985415446253;-0.134922826324953;-0.0397755116873668;0.3149652292376;-0.453395761518664;0.419980166220313;-0.307901761624862
ZJR_HJL_BIOTIN_H05_20180913	20218	18383	ASGVQVADEVCR	12	0	Acetyl (Protein N-term),BIOTIN-M	_(ac)ASGVQVADEVC(bi)R_	ASGVQVADEVC(1)R			ASGVQVADEVC(147.72)R			1	1	0	0	P60981	DSTN	Destrin	2	CID	ITMS	MULTI-MSMS	13	0	863.898	1725.78	-0.41106	-0.00035512	-0.22753	77.172	4.523e-05	147.72	117.38	147.72	1	1	0	0	0	-1	0	0	0	0	y2;y3;y4;y5;y6;y7;y8;y9;y5-H2O;y6-H2O;y7-H2O;y8-H2O;y3-NH3;y4-NH3;y8-NH3;b3;b4;b5;b6;b7;b9;b10;b11;b3-H2O;b6-H2O;b5-NH3	1993;3079.9;680.5;1668.7;2825.4;1106.4;786.3;49;225.7;405.2;141.1;129.8;691.7;212.6;117.8;138.7;581;269.9;1052.3;580.3;422.3;521.9;259.6;2.9;132.3;101.7	-0.0131237791125614;-0.358162011350032;0.0272045223499617;-0.148122953462462;-0.0294661969123808;-0.105827671337465;-0.0520109021249482;-0.152664368737533;0.0880164617999526;-0.0971597894624665;-0.117246849825051;-0.142165432175034;0.201653633243723;0.0728600106937165;-0.198188909874943;-0.0390748984562492;-0.06392270100622;2.59041437971064E-05;0.0468944101876332;-0.0047369191998996;-0.0779620214…
ZJR_HJL_BIOTIN_H05_20180913	20238	18402	ASGVQVADEVCR	12	0	Acetyl (Protein N-term),BIOTIN-M	_(ac)ASGVQVADEVC(bi)R_	ASGVQVADEVC(1)R			ASGVQVADEVC(172.8)R			1	1	0	0	P60981	DSTN	Destrin	2	CID	ITMS	MULTI-MSMS	12	1	863.898	1725.78	-0.41106	-0.00035512	583.624	77.24	1.7133e-09	172.8	135.46	172.8	1	1	0	0	0	-1	0	0	0	0	y2;y3;y4;y5;y6;y7;y8;y9;y4-H2O;y5-H2O;y6-H2O;y7-H2O;y8-H2O;y3-NH3;y8-NH3;b3;b4;b5;b6;b7;b9;b10;b11;b3-H2O;b4-H2O;b6-H2O;b11-H2O;b5-NH3	2688.8;1734.1;964.2;2366.5;3770.7;1337.3;867.3;68.1;235.3;429;481.7;311.1;115.4;881.1;205.1;156;961.5;286.8;1598.8;790.1;573.7;776.5;205.5;6.5;66.8;279.3;81.9;88.6	-0.142518310362561;-0.127204980100032;-0.172319403431288;-0.111746000337462;-0.176805064099881;-0.121452671337465;-0.146005042749948;-0.0347444468625326;-0.14815508582501;-0.117427874137547;-0.121207641024967;-0.183286888887551;-0.0985863306125339;-0.277655448787527;-0.143623480187443;0.0519285195125008;0.049266996259405;-0.000401341949952894;-0.0552174062186168;-0.12308408716865;-0.1341143652186…
ZJR_HJL_BIOTIN_H05_20180913	20381	18538	ASGVQVADEVCR	12	0	Acetyl (Protein N-term),BIOTIN-M	_(ac)ASGVQVADEVC(bi)R_	ASGVQVADEVC(1)R			ASGVQVADEVC(187.16)R			1	1	0	0	P60981	DSTN	Destrin	2	CID	ITMS	MULTI-MSMS	8	1	863.898	1725.78	-0.41106	-0.00035512	-1.27054	77.699	2.9197e-20	187.16	146.16	187.16	1	1	0	0	0	-1	0	0	0	0	y2;y3;y4;y5;y6;y7;y8;y9;y5-H2O;y6-H2O;y7-H2O;y3-NH3;y6-NH3;y7-NH3;y8-NH3;b3;b4;b5;b6;b7;b9;b10;b11;b3-H2O;b4-H2O;b5-H2O;b6-H2O;b7-H2O;b11-H2O;b11-NH3	4900.3;1946.1;1404.3;4325.4;5834.2;1891.5;1324.7;194.3;408.1;708.3;390.9;1426.4;354.3;163.7;278.8;290.6;1345.3;801;2788.1;1046.2;1006.3;1237.7;551.8;83.9;231;212.9;357.6;202.1;164.2;128	-0.0695812986438114;-0.00464638635003212;-0.0675220401500383;-0.108083890962462;-0.0474105328498808;-0.0821460307124653;-0.0991300427499482;-0.263504212487533;-0.374630022575047;-0.174918578524967;-0.230528099825051;-0.248724784725027;-0.167465493724876;-0.297293765024961;-0.144477972374943;-0.0263490683781242;0.05387515055628;-0.171849095856203;-0.0278126210623668;-0.0634527395123996;0.057352919…
ZJR_HJL_BIOTIN_H05_20180913	20536	18686	ASGVQVADEVCR	12	0	Acetyl (Protein N-term),BIOTIN-M	_(ac)ASGVQVADEVC(bi)R_	ASGVQVADEVC(1)R			ASGVQVADEVC(184.36)R			1	1	0	0	P60981	DSTN	Destrin	2	CID	ITMS	MULTI-MSMS	20	1	863.898	1725.78	-0.41106	-0.00035512	579.915	78.142	4.5343e-20	184.36	138.99	184.36	1	1	0	0	0	-1	0	0	0	0	y2;y3;y4;y5;y6;y7;y8;y9;y11;y5-H2O;y6-H2O;y7-H2O;y8-H2O;y3-NH3;y5-NH3;y6-NH3;y8-NH3;b3;b4;b5;b6;b7;b9;b10;b11;b3-H2O;b5-H2O;b6-H2O;b5-NH3;b11-NH3	4019.3;3355.5;1741.1;2685.3;4765.2;1564.7;1116.9;186;27.1;518.1;768.5;271.5;198.4;3034.1;515.7;482.2;301.8;277.5;1335.4;469.7;2090.7;1035.8;815.5;1678.8;630.7;64.8;178.5;392.4;209.7;56.6	-0.103944091612561;-0.0180741207250321;-0.0747852237437883;-0.0817167034624617;-0.110398814099881;-0.0992358744624653;-0.0870450818124482;-0.0547639781125326;-0.0916038758625746;-0.0588341241375474;-0.0853189691499665;-0.170225365450051;-0.0130150415500339;-0.413946952693777;-0.379506039337457;-0.0485690093498761;0.0315474182500566;0.139849662090626;0.08597964274378;-0.0398300528874529;0.01655993…
ZJR_HJL_BIOTIN_H09_20180913	20010	18096	ASGVQVADEVCR	12	0	Acetyl (Protein N-term),BIOTIN-M	_(ac)ASGVQVADEVC(bi)R_	ASGVQVADEVC(1)R			ASGVQVADEVC(149.23)R			1	1	0	0	P60981	DSTN	Destrin	2	CID	ITMS	MULTI-MSMS	11	0	863.898	1725.78	0.45615	0.00039407	-0.806977	77.394	4.8892e-05	149.23	109.98	149.23	1	1	0	0	0	-1	0	0	0	0	y2;y3;y4;y5;y6;y7;y8;y5-H2O;y6-H2O;y7-H2O;y8-H2O;y8-NH3;b3;b4;b5;b6;b7;b9;b10;b11;b3-H2O;b4-H2O;b5-H2O;b6-H2O;b11-H2O	2061.6;3623.8;946.4;1676.7;2505.5;976.4;754.2;318.5;298.5;264.7;165.3;156.3;136.4;559.2;228.7;1084.1;526.9;386.6;584.9;317.2;35;50.7;130.3;116.4;70.9	-0.0871594236438114;-0.394172753537532;-0.104936590931288;-0.0441190472124617;-0.0481429547248808;-0.289055210399965;-0.147103675562448;0.0620154852374526;-0.153067992587467;-0.094541771700051;0.00370859126246614;-0.157417425499943;0.118731498028126;0.00242251383753;0.0237075447687971;-0.0113331288748668;-0.2157964895124;-0.0907183691249429;-0.0942649021436637;-0.0827251395999156;0.04356109883750…
ZJR_HJL_BIOTIN_H09_20180913	20164	18242	ASGVQVADEVCR	12	0	Acetyl (Protein N-term),BIOTIN-M	_(ac)ASGVQVADEVC(bi)R_	ASGVQVADEVC(1)R			ASGVQVADEVC(146.71)R			1	1	0	0	P60981	DSTN	Destrin	2	CID	ITMS	MULTI-MSMS	1	0	863.898	1725.78	0.45615	0.00039407	-0.22753	77.89	4.2802e-05	146.71	111.3	146.71	1	1	0	0	0	-1	0	0	0	0	y2;y4;y5;y6;y7;y8;y9;y5-H2O;y6-H2O;y7-H2O;y8-H2O;y8-NH3;b3;b4;b5;b6;b7;b9;b10;b11;b3-H2O;b4-H2O;b5-H2O;b6-H2O;b11-H2O;b5-NH3	5056.6;1707.3;4060.3;6290.1;2734.2;1772.3;176.5;823.5;482.9;468.7;303.8;308.6;108.1;1206.4;473.1;2153.7;1453.9;1271.7;1442.8;767.1;12.6;156;129;271.3;145;130.8	-0.0706799314563114;-0.218950262806288;-0.0367948284624617;-0.0612044781623808;-0.0845874369624653;-0.0800870739999482;-0.182449524987533;-0.366207171012547;-0.132926391024967;-0.242979271700051;-0.114333400925034;-0.0900346129999434;-0.115002632831249;0.02109927165003;-0.0276840567937029;-0.0682789296561168;0.0761956979876004;-0.119160751937443;0.0168190822313363;-0.113364788037416;-0.1746853611…
ZJR_HJL_BIOTIN_H13_20180913	19893	17959	ASGVQVADEVCR	12	0	Acetyl (Protein N-term),BIOTIN-M	_(ac)ASGVQVADEVC(bi)R_	ASGVQVADEVC(1)R			ASGVQVADEVC(112.94)R			1	1	0	0	P60981	DSTN	Destrin	2	CID	ITMS	MULTI-MSMS	9	0	863.898	1725.78	0.80747	0.00069757	0.120139	77.313	0.0010184	112.94	83.59	112.94	1	1	0	0	0	-1	0	0	0	0	y2;y3;y4;y5;y6;y7;y8;y9;y6-H2O;y7-H2O;y8-H2O;b3;b4;b5;b6;b7;b9;b10;b11;b3-H2O;b6-H2O;b11-H2O;b5-NH3;b11-NH3	1655.6;2861.4;635.5;1118.7;2207;818.7;479.6;66.9;332.6;112.3;99.5;121.7;456;230.4;802.7;426.7;348.2;522.4;273.5;22.9;106;50.3;95;42.6	0.000853271668688649;-0.431648339475032;-0.0861377628062883;-0.155203031587462;0.0277847796501192;0.00476803178753471;0.0223299181875518;0.00358563126246736;0.0750814214750335;0.00433518142494904;0.0175025365749661;-0.0365419394718742;0.109508695478155;-0.0531967521062029;0.0373118906563832;-0.0040655324811496;-0.0614825292811929;-0.00808326151866368;0.0438617744625844;0.1138735988375;0.027967907…
ZJR_HJL_BIOTIN_H13_20180913	20058	18116	ASGVQVADEVCR	12	0	Acetyl (Protein N-term),BIOTIN-M	_(ac)ASGVQVADEVC(bi)R_	ASGVQVADEVC(1)R			ASGVQVADEVC(152.69)R			1	1	0	0	P60981	DSTN	Destrin	2	CID	ITMS	MULTI-MSMS	6	0	863.898	1725.78	0.80747	0.00069757	-0.343419	77.836	5.4331e-05	152.69	124.95	152.69	1	1	0	0	0	-1	0	0	0	0	y2;y3;y4;y5;y6;y7;y8;y9;y5-H2O;y6-H2O;y7-H2O;y8-H2O;y3-NH3;b3;b4;b5;b6;b7;b9;b10;b11;b3-H2O;b5-H2O;b6-H2O;b11-H2O;b10-NH3;b11-NH3	4645.5;1100.7;1909;4586.5;6673.9;2313.7;1363.6;107.5;600.8;671.9;444.6;229.6;1746.5;224.8;1123.6;475.4;2569.9;1487.9;1296.5;1362.6;768.3;34.5;289.1;297.6;123.3;419.3;123.4	0.0156237794811886;0.280326758181218;-0.0294361026500383;0.0150850543500383;-0.00956873597488084;-0.0340503275874653;-0.0398038708749482;-0.252517884362533;-0.136959124137547;0.000374390225033494;0.128724829862449;0.0334937475124661;-0.0707462691000273;0.177081107403126;0.12327212321253;0.0220595955500471;0.0118602305001332;-0.0475835988873996;0.0292767480625571;-0.0517233982374137;0.133339313525…
ZJR_HJL_BIOTIN_H01_20180913	9372	8032	ATCAPQHGAPGPGPADASK	19	0	BIOTIN-M	_ATC(bi)APQHGAPGPGPADASK_	ATC(1)APQHGAPGPGPADASK			ATC(65.92)APQHGAPGPGPADASK			0	1	0	0	P21333-2;P21333	FLNA	Filamin-A	3	CID	ITMS	MULTI-MSMS	4	1	728.67	2182.99	1.2039	0.00087723	-0.0165583	40.263	0.011672	65.924	36.938	65.924	1	1	0	0	0	-1	0	0	0	0	y2;y3;y7;y9;y10;y11;y12;y13;y14;y15;y12-H2O;y2-NH3;y10-NH3;y12-NH3;y8(2+);y10(2+);y13(2+);y14(2+);y15(2+);y17(2+);b4;b6;b9;b13;b6-NH3;b9(2+);b13(2+);b16(2+)	40.5;120.2;1953.2;333.5;2777.2;241.1;589.5;172.6;183.5;18;394.6;4.7;174.4;363.6;540.2;561.7;532.5;1953.2;3153.1;394.6;206.2;312.4;376.9;4.9;394.6;1953.2;333.5;390.5	-0.0890846558281453;-0.0843805359968997;0.253946584012397;0.0510745502374448;-0.105329078231307;-0.22678462636884;-0.0856309613625399;0.0184469166626968;-0.148073228187286;0.0167511706877121;-0.217655608600012;-0.103731901859391;0.0102726991749478;-0.0436375823937851;-0.434956011584404;-0.0634611202687552;-0.429948366962435;0.248998591862573;-0.0425516110436774;-0.253606915949831;0.13522911478128…
ZJR_HJL_BIOTIN_H01_20180913	9529	8179	ATCAPQHGAPGPGPADASK	19	0	BIOTIN-M	_ATC(bi)APQHGAPGPGPADASK_	ATC(1)APQHGAPGPGPADASK			ATC(118.05)APQHGAPGPGPADASK			0	1	0	0	P21333-2;P21333	FLNA	Filamin-A	3	CID	ITMS	MULTI-MSMS	1	1	728.67	2182.99	1.2039	0.00087723	0.39572	40.817	2.1824e-08	118.05	90.394	118.05	1	1	0	0	0	-1	0	0	0	0	y2;y3;y4;y5;y7;y8;y9;y10;y11;y12;y13;y14;y2-H2O;y3-H2O;y7-H2O;y9-H2O;y10-H2O;y13-H2O;y14-H2O;y2-NH3;y3-NH3;y10-NH3;y12-NH3;y14-NH3;y8(2+);y10(2+);y14(2+);y15(2+);b4;b9;b11;b4-H2O;b9-H2O;b9-NH3;b9(2+);b16(2+)	236.7;1906.2;1118.8;2172.9;39800.7;5097.7;5826.7;47441;3865.9;8313.5;1334.1;3236.4;344;412.9;7442;1069.4;3590.6;273.5;2096.6;45.6;378.5;1177.9;10409.1;1072;2528.8;14350;39800.7;19251.2;2687;4646.2;716.7;1661.6;2201.7;2096.6;39800.7;4452	-0.215854675359395;-0.0514215516218997;-0.0953098184500618;0.0671091451311554;0.192606251981147;-0.0950839975813551;0.00371126898744478;-0.064862769637557;-0.0598534740250898;-0.0120225629250399;0.0134420338501968;0.0595683733752139;-0.137018116542208;-0.0546009840156785;-0.479884703850075;0.0237862311249728;-0.066211147343779;0.374459378800111;0.0579148198876283;-0.180086882328141;-0.33773627812…
ZJR_HJL_BIOTIN_H02_20180913	9545	8203	ATCAPQHGAPGPGPADASK	19	0	BIOTIN-M	_ATC(bi)APQHGAPGPGPADASK_	ATC(1)APQHGAPGPGPADASK			ATC(64.33)APQHGAPGPGPADASK			0	1	0	0	P21333-2;P21333	FLNA	Filamin-A	3	CID	ITMS	MULTI-MSMS	13	0	728.67	2182.99	0.55217	0.00040235	1.76998	40.729	0.013318	64.327	43.959	64.327	1	1	0	0	0	-1	0	0	0	0	y2;y7;y9;y10;y11;y12;y14;y2-H2O;y12-H2O;y2-NH3;y9-NH3;y10-NH3;y12-NH3;y8(2+);y10(2+);y13(2+);y14(2+);y15(2+);y17(2+);y18(2+);b4;b9;b9-H2O;b8(2+);b9(2+);b13(2+);b16(2+)	19.4;595.1;132.8;992.1;208.3;195.8;94.6;9.8;88.2;32.4;76.2;75.6;203.4;70.8;275.7;226.3;595.1;1407.5;88.2;81.1;128.9;198.9;31.7;219;595.1;128.9;97.5	-0.210956604070333;0.242288869168647;-0.0727047466375552;-0.036481421981307;-0.14206782949384;-0.0223985394875399;-0.217165025062286;0.0589505113874793;0.0321002507749881;-0.0161159350625155;-0.2006332426688;-0.342327398481302;0.201540640262465;-0.149097857287529;0.0526887820749948;-0.0786910427436851;0.237340877018823;-0.00416049776242744;-0.00385105657483109;0.437224508600139;-0.190942760218718…
ZJR_HJL_BIOTIN_H02_20180913	9565	8221	ATCAPQHGAPGPGPADASK	19	0	BIOTIN-M	_ATC(bi)APQHGAPGPGPADASK_	ATC(1)APQHGAPGPGPADASK			ATC(69.98)APQHGAPGPGPADASK			0	1	0	0	P21333-2;P21333	FLNA	Filamin-A	3	CID	ITMS	MULTI-MSMS	5	1	728.67	2182.99	0.55217	0.00040235	459.674	40.804	0.0085036	69.975	49.037	69.975	1	1	0	0	0	-1	0	0	0	0	y2;y3;y7;y9;y10;y11;y12;y14;y2-H2O;y7-H2O;y10-H2O;y12-H2O;y14-H2O;y2-NH3;y3-NH3;y14-NH3;y8(2+);y10(2+);y13(2+);y14(2+);y15(2+);y17(2+);b4;b6;b9;b11;b14;b9-H2O;b6-NH3;b9-NH3;b7(2+);b8(2+);b13(2+)	3.4;119.2;1138.3;193.6;1788.4;107.4;283.6;122.4;12.6;452.3;154.8;360.9;49.9;19.4;78.9;48.4;103.9;526.5;199.5;1138.3;1285.4;360.9;83.5;87;194.9;13.2;4.3;33.3;360.9;49.9;199.5;333.2;83.5	-0.0473976441093953;0.0135198546281003;-0.0385338847376033;-0.0107540630438052;-0.102643531356307;-0.21799556386884;-0.0466905316750399;-0.128419907874786;0.0541439928327918;-0.0586200554125753;-0.106189174687529;-0.396793792193762;-0.0343703363623717;0.0966159985312345;0.0974138683624801;0.270690170312719;0.113597455212471;-0.224227721831255;0.0359329806938149;-0.0434818768874266;-0.256601904012…
ZJR_HJL_BIOTIN_H05_20180913	9236	8001	ATCAPQHGAPGPGPADASK	19	0	BIOTIN-M	_ATC(bi)APQHGAPGPGPADASK_	ATC(1)APQHGAPGPGPADASK			ATC(73.93)APQHGAPGPGPADASK			0	1	0	0	P21333-2;P21333	FLNA	Filamin-A	3	CID	ITMS	MULTI-MSMS	5	0	728.67	2182.99	0.3053	0.00022246	1.3577	39.232	0.0058136	73.928	51.367	73.928	1	1	0	0	0	-1	0	0	0	0	y2;y9;y10;y12;y13;y14;y2-H2O;y10-H2O;y12-H2O;y8(2+);y10(2+);y13(2+);y15(2+);y17(2+);b4;b6;b9;b10;b11;b13;b9-H2O;b11-H2O;b6-NH3;b7(2+);b8(2+);b9(2+);b10(2+);b13(2+)	8.1;203.9;1954.3;392.3;95;72.4;5;198.4;521.7;431.1;457.3;456.3;2454.4;521.7;186.4;112.9;217.5;18.7;12.3;15.3;69.7;23;521.7;456.3;973.6;931.3;2454.4;186.4	0.0845908812812297;-0.00959439507505522;-0.034223121200057;0.0156873980124601;-0.0250101145873032;0.0718974749377139;-0.325876148768771;0.054760532343721;-0.234440276568762;-0.430897173693779;-0.118697936675005;0.0801834689750649;0.0584615725500726;-0.270391583918581;-0.141138072718718;0.0519293649000474;0.0141453011999602;-0.198349635862542;-0.361334154450105;-0.193844860100171;-0.01997895541262…
ZJR_HJL_BIOTIN_H05_20180913	9250	8014	ATCAPQHGAPGPGPADASK	19	0	BIOTIN-M	_ATC(bi)APQHGAPGPGPADASK_	ATC(1)APQHGAPGPGPADASK			ATC(71.64)APQHGAPGPGPADASK			0	1	0	0	P21333-2;P21333	FLNA	Filamin-A	3	CID	ITMS	MULTI-MSMS	4	1	728.67	2182.99	0.3053	0.00022246	460.224	39.282	0.0072045	71.637	44.865	71.637	1	1	0	0	0	-1	0	0	0	0	y2;y3;y5;y7;y9;y10;y12;y13;y14;y2-H2O;y10-H2O;y12-H2O;y14-H2O;y2-NH3;y12-NH3;y8(2+);y10(2+);y13(2+);y14(2+);y15(2+);y17(2+);b4;b5;b8;b9;b11;b8-H2O;b9-H2O;b9-NH3;b6(2+);b8(2+);b9(2+);b13(2+);b16(2+)	5.3;165.1;129;2009.7;245.2;2213.6;394.9;54.8;119.3;21.6;239.7;476.4;56.2;3.4;254.9;69.5;643.4;534.2;2009.7;2669.4;476.4;142.4;122.7;71.5;187.1;22.2;61.1;79.6;56.2;134.5;1003.4;2009.7;142.4;240.3	-0.0981178589531453;0.0858159972062253;-0.147246323618845;0.160990041043647;-0.0501827739813052;-0.057416480575057;0.0325331011374601;0.0394430104126968;-0.00647166568728608;-0.00039091927658319;-0.029040737187529;-0.192936370318762;-0.324165258237372;0.0212986157187345;-0.0834935394250351;0.194408002087471;-0.210494811675005;-0.0886397732124351;0.156042048893823;0.00951137723757256;-0.2288876776…
ZJR_HJL_BIOTIN_H05_20180913	9368	8117	ATCAPQHGAPGPGPADASK	19	0	BIOTIN-M	_ATC(bi)APQHGAPGPGPADASK_	ATC(1)APQHGAPGPGPADASK			ATC(78.78)APQHGAPGPGPADASK			0	1	0	0	P21333-2;P21333	FLNA	Filamin-A	3	CID	ITMS	MULTI-MSMS	2	0	728.67	2182.99	0.3053	0.00022246	-0.291411	39.735	0.0035961	78.78	51.655	78.78	1	1	0	0	0	-1	0	0	0	0	y2;y3;y5;y7;y8;y9;y10;y11;y12;y13;y14;y15;y10-H2O;y12-H2O;y14-H2O;y2-NH3;y10-NH3;y8(2+);y10(2+);y13(2+);y14(2+);y15(2+);y17(2+);b4;b9;b9-H2O;b9-NH3;b6(2+);b8(2+);b9(2+);b13(2+)	34.9;128.8;224.4;2518.5;444.9;354.9;3911;259;615.1;95.9;215.5;14.6;290.8;1050.1;64.1;15.3;109.7;241.5;817.9;713.4;2518.5;1583.8;1050.1;313.3;340.9;81.1;64.1;143.8;932.6;2518.5;313.3	-0.0356483765312703;-0.0277093934187747;0.0357370748186554;0.303507130887397;0.0337001821061449;0.00279574164369478;-0.011273902450057;-0.13956538808759;-0.0319200238625399;-0.151474958337303;0.105100599937714;0.402005076937712;0.038036899531221;-0.341434905475012;-0.164375219174872;0.130734650874984;-0.150738043012552;-0.348255572131279;-0.0602872921437552;-0.283586062274935;0.298559138737573;-0…
ZJR_HJL_BIOTIN_H05_20180913	9520	8257	ATCAPQHGAPGPGPADASK	19	0	BIOTIN-M	_ATC(bi)APQHGAPGPGPADASK_	ATC(1)APQHGAPGPGPADASK			ATC(120.08)APQHGAPGPGPADASK			0	1	0	0	P21333-2;P21333	FLNA	Filamin-A	3	CID	ITMS	MULTI-MSMS	1	1	728.67	2182.99	0.3053	0.00022246	0.258294	40.279	4.0358e-09	120.08	94.91	120.08	1	1	0	0	0	-1	0	0	0	0	y3;y4;y5;y7;y8;y9;y10;y11;y12;y13;y14;y15;y7-H2O;y10-H2O;y12-H2O;y14-H2O;y15-H2O;y10-NH3;y12-NH3;y14-NH3;y15-NH3;y8(2+);y9(2+);y10(2+);y13(2+);y14(2+);y15(2+);y17(2+);b4;b6;b7;b9;b11;b9-H2O;b11-H2O;b6-NH3;b9-NH3;b7(2+);b8(2+);b9(2+);b13(2+)	2061;1679;2510.4;49582.8;10749.2;8934.8;79125.3;7042.7;12130.8;2116.4;3924.4;701.4;13322.8;3690.7;7736;418.4;348.6;2043.6;13642;580.8;335.4;3942.4;1235.1;12304.3;12172.1;49582.8;28365.2;7736;4864.6;4533;722.4;4683.4;296.6;3699.6;215.4;7736;418.4;12172.1;10891.4;49582.8;4864.6	-0.153319744981275;-0.218265140715687;-0.0569142923688446;0.226480763699897;-0.279532239768855;0.0206180072686948;-0.053632300887557;-0.12375728261884;-0.0592637738625399;-0.193711286462303;-0.221071275062286;-0.220187305874788;0.337131897712425;-0.067614955937529;0.0515704656187381;-0.122138891049872;-0.412026406237374;-0.0585749570750522;0.294558218387465;-0.201966079687281;-0.403962969874783;-…
ZJR_HJL_BIOTIN_H05_20180913	9410	8154	ATCAPQHGAPGPGPADASK	19	0	BIOTIN-M	_ATC(bi)APQHGAPGPGPADASK_	ATC(1)APQHGAPGPGPADASK			ATC(136.6)APQHGAPGPGPADASK			0	1	0	0	P21333-2;P21333	FLNA	Filamin-A	2	CID	ITMS	MULTI-MSMS	5	1	1092.5	2182.99	0.085421	9.3322e-05	462.046	39.899	5.5372e-11	136.6	100.6	136.6	1	1	0	0	0	-1	0	0	0	0	y6;y7;y8;y9;y10;y11;y12;y13;y14;y15;y16;y6-H2O;y8-H2O;y10-H2O;y13-H2O;y14-H2O;y15-H2O;y10-NH3;y12-NH3;b3;b4;b7;b9;b11;b12;b16;b7-H2O;b9-H2O;b16-H2O;b7-NH3;b9-NH3;b16-NH3	22;29.7;181.8;61;749;90.7;192.8;226.2;411.7;276.9;80.3;20.2;59.8;115.2;56.1;135;21.3;32.2;109.6;46.1;59.6;112.2;449.5;55.4;8.8;98.6;56.3;75.6;25.1;56.1;135;5.5	-0.0918579599001532;-0.0173546855188533;-0.0472934702376051;-0.0171017192938052;-0.012616675887557;-0.18790523183759;0.00103896051246011;-0.0836038645873032;0.0837382952502139;-0.0368376964997879;-0.075895783699707;-0.144536904012625;-0.230465578412577;-0.065051479375029;-0.146658785262389;-0.0409621332373717;-0.167885781237374;0.0582463319874478;0.313357046512465;-0.228361723799935;-0.1275272328…
ZJR_HJL_BIOTIN_H05_20180913	9437	8179	ATCAPQHGAPGPGPADASK	19	0	BIOTIN-M	_ATC(bi)APQHGAPGPGPADASK_	ATC(1)APQHGAPGPGPADASK			ATC(226.39)APQHGAPGPGPADASK			0	1	0	0	P21333-2;P21333	FLNA	Filamin-A	2	CID	ITMS	MULTI-MSMS	8	0	1092.5	2182.99	0.085421	9.3322e-05	3.13347	39.996	4.909e-87	226.39	192.61	226.39	1	1	0	0	0	-1	0	0	0	0	y3;y4;y6;y7;y8;y9;y10;y11;y12;y13;y14;y15;y16;y8-H2O;y10-H2O;y12-H2O;y13-H2O;y14-H2O;y15-H2O;y10-NH3;y14-NH3;y15-NH3;b3;b4;b5;b7;b8;b9;b10;b11;b12;b13;b14;b15;b16;b17;b3-H2O;b4-H2O;b9-H2O;b11-H2O;b13-H2O;b14-H2O;b16-H2O;b7-NH3;b9-NH3;b10-NH3;b16-NH3	19;86.2;118.7;94;257.2;157.5;1619.1;214.9;647;402.7;652.8;890.4;238.9;73.6;219.8;352.7;115.1;197.1;54;107.4;127.8;34.6;83.5;137.7;111.8;292.3;310.2;1709.2;31.9;263.5;25.4;128.4;18.1;57.5;232.6;19.2;50.8;130.6;174.2;74.7;33.6;16;48;115.1;197.1;54;60.5	0.114380450331225;0.117824947174938;-0.278869678650153;-0.249471384737603;-0.0721958139876051;-0.0633053325750552;-0.032269996200057;-0.0790185130875898;-0.0156846723000399;0.0796041432251968;-0.331911118812286;-0.0802947277497879;-0.108488557137207;-0.0306364768500771;0.046032504999971;-0.00232357735001187;-0.0175083946373888;0.0653611089501283;-0.0682764062373735;0.0127141054249478;-0.000794204…
ZJR_HJL_BIOTIN_H09_20180913	9214	7888	ATCAPQHGAPGPGPADASK	19	0	BIOTIN-M	_ATC(bi)APQHGAPGPGPADASK_	ATC(1)APQHGAPGPGPADASK			ATC(93.37)APQHGAPGPGPADASK			0	1	0	0	P21333-2;P21333	FLNA	Filamin-A	3	CID	ITMS	MULTI-MSMS	7	1	728.67	2182.99	0.16197	0.00011802	459.399	39.835	0.00064852	93.371	61.495	93.371	1	1	0	0	0	-1	0	0	0	0	y2;y3;y4;y5;y7;y9;y10;y11;y12;y14;y15;y10-H2O;y12-H2O;y15-H2O;y2-NH3;y12-NH3;y8(2+);y10(2+);y12(2+);y13(2+);y14(2+);y15(2+);y17(2+);b4;b9;b10;b11;b4-H2O;b9-H2O;b11-H2O;b10-NH3;b6(2+);b8(2+);b9(2+)	10.2;78.1;103.7;164.1;2204.2;241.6;2669.3;196.3;288.5;191.7;42.2;111.6;294.3;19.3;7.7;264;423.4;677.1;280.5;626;2204.2;3539.3;294.3;155.3;192.6;9.5;33.4;121.3;112.6;9;19.3;280.5;919.4;2204.2	0.0111198119452922;0.127014727674975;-0.0444064981375618;0.0491037740374054;0.162393849637397;-0.0157589458563052;-0.067304175887557;0.0183935962874102;-0.0729356488625399;-0.105958970374786;-0.201388477749788;0.349926547968721;-0.0160564875062619;-0.166420937487374;-0.063158781742203;0.0489527496374649;-0.446155962756279;-0.229354674956255;0.499946287774947;-0.362870730243685;0.157445857487573;-…
ZJR_HJL_BIOTIN_H09_20180913	9230	7903	ATCAPQHGAPGPGPADASK	19	0	BIOTIN-M	_ATC(bi)APQHGAPGPGPADASK_	ATC(1)APQHGAPGPGPADASK			ATC(84.58)APQHGAPGPGPADASK			0	1	0	0	P21333-2;P21333	FLNA	Filamin-A	3	CID	ITMS	MULTI-MSMS	7	1	728.67	2182.99	0.16197	0.00011802	-0.428837	39.89	0.0018208	84.581	53.192	84.581	1	1	0	0	0	-1	0	0	0	0	y2;y3;y7;y8;y9;y10;y11;y12;y14;y15;y10-H2O;y12-H2O;y14-H2O;y2-NH3;y10-NH3;y12-NH3;y8(2+);y10(2+);y13(2+);y14(2+);y15(2+);y17(2+);b4;b9;b11;b12;b14;b4-H2O;b9-NH3;b11-NH3;b8(2+);b9(2+);b16(2+)	12.9;206.4;2393.5;442;541.6;4257.1;284;635.2;358.5;38.7;241.9;593.5;99.7;8.5;223.5;560.6;637.2;825;700.8;2393.5;3450.9;593.5;339.1;426.5;37.7;12.9;24.7;141.6;99.7;33.2;603.4;2393.5;388.2	0.0122794799140422;0.127991290174975;0.168009084012397;0.0155117055436449;-0.00648160210630522;-0.032636207137557;-0.0405053294938398;-0.0153184613625399;0.129270521812714;0.0309113269377121;0.106030063593721;0.0162921453062381;-0.0220412347998717;0.197079865718734;0.158710199174948;0.0869166168249649;-0.276478228381279;0.0243684695749948;-0.0582442653999351;0.163061091862573;-0.0274148922936774;…
ZJR_HJL_BIOTIN_H09_20180913	9380	8043	ATCAPQHGAPGPGPADASK	19	0	BIOTIN-M	_ATC(bi)APQHGAPGPGPADASK_	ATC(1)APQHGAPGPGPADASK			ATC(161.1)APQHGAPGPGPADASK			0	1	0	0	P21333-2;P21333	FLNA	Filamin-A	3	CID	ITMS	MULTI-MSMS	1	1	728.67	2182.99	0.16197	0.00011802	0.39572	40.421	5.6839e-12	161.1	128.35	161.1	1	1	0	0	0	-1	0	0	0	0	y2;y3;y4;y5;y7;y8;y9;y10;y11;y12;y13;y14;y15;y2-H2O;y7-H2O;y10-H2O;y12-H2O;y13-H2O;y14-H2O;y3-NH3;y10-NH3;y12-NH3;y15-NH3;y8(2+);y10(2+);y13(2+);y14(2+);y15(2+);y17(2+);b4;b5;b6;b8;b9;b11;b14;b4-H2O;b5-H2O;b9-H2O;b14-H2O;b6-NH3;b8-NH3;b9-NH3;b7(2+);b8(2+);b9(2+);b13(2+);b16(2+)	67.7;1776.1;731.1;1732.4;30034.9;5314.2;4183.7;50054.1;5800.3;6266.3;1926.1;1303.3;225.7;59.4;6565.7;3034.2;7341;454.8;887.9;441.3;955.4;7484.3;148.8;650.4;10447.3;5688.8;30034.9;14566.1;7341;4366.7;2060.7;2139.1;498.1;5968.8;83.6;284.9;1708.7;1484;1625.8;31.9;7341;311;887.9;5688.8;9335;6812;4366.7;3436.1	0.0663718871406047;-0.0423273133406497;-0.209750736418812;-0.131377182993845;0.0105383808873967;-0.102103040550105;-0.212231113825055;-0.075788062606307;-0.33585445058759;-0.0665879926125399;-0.0746927317748032;0.0191630999377139;-0.297579883999788;0.0275784410749793;0.00406305005617469;-0.032702846562529;-0.0263103937562619;-0.110525972762389;-0.0233840082373717;-0.0487042957000199;-0.2252009336…
ZJR_HJL_BIOTIN_H13_20180913	9227	7893	ATCAPQHGAPGPGPADASK	19	0	BIOTIN-M	_ATC(bi)APQHGAPGPGPADASK_	ATC(1)APQHGAPGPGPADASK			ATC(65.9)APQHGAPGPGPADASK			0	1	0	0	P21333-2;P21333	FLNA	Filamin-A	3	CID	ITMS	MULTI-MSMS	11	0	728.67	2182.99	-0.35213	-0.00025659	0.120868	39.954	0.011687	65.905	37.935	65.905	1	1	0	0	0	-1	0	0	0	0	y3;y7;y9;y10;y11;y12;y14;y15;y3-H2O;y7-H2O;y9-H2O;y10-H2O;y12-H2O;y10-NH3;y8(2+);y10(2+);y13(2+);y14(2+);y15(2+);y17(2+);b4;b9;b6(2+);b8(2+);b9(2+);b10(2+);b13(2+)	123.2;999.9;149.8;1371.8;162.3;209.7;85.9;17.1;64.1;340.3;93.4;152.5;236.2;162.2;353.9;369.2;297;999.9;2052.2;236.2;129.8;188.8;152.7;388.8;999.9;651.1;129.8	0.0218206358781003;0.133585255887397;0.00810580023744478;-0.063764136825057;-0.0414818919938398;-0.0419297894875399;-0.369630845374786;-0.173434376187288;-0.00812271253130348;0.449924866462425;0.0411202154999728;-0.093493862187529;-0.146671721881262;-0.203655523481302;-0.405628619006279;-0.113448913237505;-0.0489058864936851;0.128637263737573;0.0947164553625726;-0.182623029231081;-0.0371952016249…
ZJR_HJL_BIOTIN_H13_20180913	9361	8015	ATCAPQHGAPGPGPADASK	19	0	BIOTIN-M	_ATC(bi)APQHGAPGPGPADASK_	ATC(1)APQHGAPGPGPADASK			ATC(128.1)APQHGAPGPGPADASK			0	1	0	0	P21333-2;P21333	FLNA	Filamin-A	3	CID	ITMS	MULTI-MSMS	1	1	728.67	2182.99	-0.35213	-0.00025659	-0.0165583	40.445	1.7518e-11	128.1	93.912	128.1	1	1	0	0	0	-1	0	0	0	0	y2;y3;y4;y5;y7;y8;y9;y10;y11;y12;y13;y14;y15;y2-H2O;y7-H2O;y10-H2O;y12-H2O;y14-H2O;y10-NH3;y12-NH3;y14-NH3;y8(2+);y10(2+);y13(2+);y14(2+);y15(2+);y17(2+);b4;b6;b9;b11;b4-H2O;b9-H2O;b11-H2O;b6-NH3;b9-NH3;b8(2+);b13(2+)	241.2;1299.3;512.8;1043.6;23546.2;3746.9;3570.7;40375.6;2862.8;4205.2;960.2;2581.3;176.4;164.6;6153.4;2605.7;6989.2;931.8;697.1;2921;419.8;1304.4;7839.2;5629.7;23546.2;10093.3;6989.2;2363.5;1583.6;3558;179;1015.1;790.7;171.7;6989.2;931.8;4167.2;2363.5	-0.37872698981252;-0.0302423524031497;-0.227328861418812;-0.0979909525250946;0.0281165058873967;-0.0507114389876051;-0.0990108989813052;-0.027448218856307;-0.0912255443375898;-0.0966172894875399;-0.148911481774803;-0.156618150062286;-0.0649138683747879;-0.135965260096896;0.0794414680249247;-0.146533412968779;-0.303410003131262;0.0505906011376283;0.0224186952686978;-0.482419320675035;-0.0675666656…
ZJR_HJL_BIOTIN_H13_20180913	9520	8164	ATCAPQHGAPGPGPADASK	19	0	BIOTIN-M	_ATC(bi)APQHGAPGPGPADASK_	ATC(1)APQHGAPGPGPADASK			ATC(104.84)APQHGAPGPGPADASK			0	1	0	0	P21333-2;P21333	FLNA	Filamin-A	3	CID	ITMS	MULTI-MSMS	2	1	728.67	2182.99	-0.35213	-0.00025659	0.670573	41.004	1.0125e-05	104.84	80.558	104.84	1	1	0	0	0	-1	0	0	0	0	y2;y3;y5;y7;y8;y9;y10;y11;y12;y13;y14;y15;y2-H2O;y10-H2O;y12-H2O;y14-H2O;y2-NH3;y3-NH3;y10-NH3;y8(2+);y10(2+);y13(2+);y14(2+);y15(2+);y17(2+);b4;b6;b8;b9;b11;b13;b4-H2O;b9-H2O;b6-NH3;b8-NH3;b9-NH3;b8(2+);b9(2+);b10(2+);b13(2+);b15(2+)	75.2;334.1;490.6;7830.8;1420.4;1367.7;10661.7;760.7;1392.3;293.9;654.5;28.9;10.6;515;2494.8;312.1;5.5;100.2;472.9;171.3;2441.1;1774.1;7830.8;4466.8;2494.8;617.5;629.2;127.1;942.2;82;54.4;386.8;312.1;2494.8;312.9;312.1;1148.2;7830.8;4466.8;617.5;281.1	-0.11749652106252;0.0847173643937253;0.0276804341936554;0.0685828144811467;-0.0574253061751051;-0.0393795513250552;-0.017377418075057;-0.10331050527509;-0.0458360394875399;0.119643205725197;0.138303724937714;-0.202853321499788;0.0990506090437293;-0.016894741093779;-0.376408050006262;0.0756150152001283;0.212079255367172;-0.0560895496062699;-0.321758550825052;0.0828967716187208;-0.00096112026875516…
ZJR_HJL_BIOTIN_H13_20180913	9424	8073	ATCAPQHGAPGPGPADASK	19	0	BIOTIN-M	_ATC(bi)APQHGAPGPGPADASK_	ATC(1)APQHGAPGPGPADASK			ATC(218.2)APQHGAPGPGPADASK			0	1	0	0	P21333-2;P21333	FLNA	Filamin-A	2	CID	ITMS	MULTI-MSMS	3	1	1092.5	2182.99	0.19261	0.00021042	1.48435	40.667	1.4682e-72	218.2	180.21	218.2	1	1	0	0	0	-1	0	0	0	0	y3;y4;y5;y6;y7;y8;y9;y10;y11;y12;y13;y14;y15;y16;y8-H2O;y10-H2O;y12-H2O;y13-H2O;y14-H2O;y15-H2O;y6-NH3;y10-NH3;y14-NH3;y15-NH3;b3;b4;b7;b8;b9;b10;b11;b12;b13;b15;b16;b17;b4-H2O;b7-H2O;b9-H2O;b13-H2O;b16-H2O;b7-NH3;b9-NH3;b10-NH3;b13-NH3;b15-NH3;b16-NH3	14.5;94.7;39.2;132;65.5;388.4;257.9;2400.7;309.4;1030.9;688.3;1360.1;1268.2;236;90.4;367;618.6;143.6;281.6;117.9;37.6;98.4;138.5;121.7;158;329.2;488.4;216.3;2269;102.5;410.8;22.5;71.3;35.9;276.9;36.6;218.1;156;324.5;41;19.8;143.6;281.6;117.9;58.3;16.4;69.4	-0.14987125865315;-0.0108371622000618;-0.473113022837595;0.00158686431859678;-0.269246775362603;0.00702781882489489;-0.116344883356305;-0.051435035262557;-0.0514306224625898;-0.0114122113625399;-0.0306253489623032;-0.0344257672497861;-0.0807830089997879;-0.111540314949707;-0.138424562787577;-0.093493862187529;-0.132938811725012;0.0186244178626112;0.0316697027001283;-0.0442285546748735;-0.16137581…
ZJR_HJL_BIOTIN_H14_20180913	9677	8337	ATCAPQHGAPGPGPADASK	19	0	BIOTIN-M	_ATC(bi)APQHGAPGPGPADASK_	ATC(1)APQHGAPGPGPADASK			ATC(72.93)APQHGAPGPGPADASK			0	1	0	0	P21333-2;P21333	FLNA	Filamin-A	3	CID	ITMS	MULTI-MSMS	8	0	728.67	2182.99	0.43202	0.0003148	0.258294	41.402	0.006269	72.932	46.384	72.932	1	1	0	0	0	-1	0	0	0	0	y2;y3;y7;y9;y10;y12;y13;y14;y15;y2-H2O;y9-H2O;y10-H2O;y12-H2O;y14-H2O;y2-NH3;y3-NH3;y10-NH3;y12-NH3;y14-NH3;y15-NH3;y8(2+);y10(2+);y13(2+);y14(2+);y15(2+);y17(2+);b9;b12;b9-H2O;b9-NH3;b9(2+);b10(2+);b12(2+)	5.9;76.4;887.3;124.9;1206.5;163.6;39.9;34.8;28.1;4.3;55.9;113.5;167.6;29.8;86.5;247;53.7;169;39.8;9;117.8;306.7;255.8;887.3;1198.1;167.6;96.8;18.5;57.3;29.8;887.3;1198.1;75.5	0.180507629328105;0.1153264952531;0.398477834012397;-0.0246700786688052;-0.082318824325057;-0.0227647504250399;-0.174546247399803;-0.187501939124786;-0.287081837124788;0.176626292637479;-0.315752343093777;-0.00267354968752898;0.0575519109312381;-0.00617209417487175;0.102170197749984;0.142671436721855;0.0841862733936978;0.191775015262465;-0.0588996734372813;-0.124910235499783;-0.360889849475029;-0…
ZJR_HJL_BIOTIN_H14_20180913	9701	8359	ATCAPQHGAPGPGPADASK	19	0	BIOTIN-M	_ATC(bi)APQHGAPGPGPADASK_	ATC(1)APQHGAPGPGPADASK			ATC(63.89)APQHGAPGPGPADASK			0	1	0	0	P21333-2;P21333	FLNA	Filamin-A	3	CID	ITMS	MULTI-MSMS	3	1	728.67	2182.99	0.43202	0.0003148	458.987	41.491	0.014087	63.894	26.609	63.894	1	1	0	0	0	-1	0	0	0	0	y2;y3;y7;y9;y10;y12;y14;y15;y2-H2O;y10-H2O;y12-H2O;y14-H2O;y2-NH3;y3-NH3;y10(2+);y13(2+);y14(2+);y15(2+);y17(2+);b4;b9;b10;b9-H2O;b9-NH3;b8(2+);b9(2+);b13(2+);b16(2+)	20.2;129.3;573.9;88.2;1486.7;227.1;99.2;7.9;16.7;112.4;506.4;36.5;58;213.5;400.8;400.6;573.9;1324.8;506.4;103.1;181.7;21.4;61.5;36.5;444.1;582.3;103.1;160.3	-0.102863342351583;-0.0121149109968997;-0.0826012675501033;-0.0761227153875552;-0.077252906356307;-0.0396104535500399;-0.207521470374786;-0.423068165249788;0.284628001621854;0.018993930781221;-0.329899260943762;-0.167549047299872;0.196042268062484;0.0908525890656051;-0.170821960112505;-0.103044070087435;-0.0875492596999266;-0.190500829793677;-0.365850568293581;-0.248132701624968;-0.11756856598754…
ZJR_HJL_BIOTIN_H01_20180913	11715	10232	ATCAPQHGAPGPGPADASKVVAK	23	1	BIOTIN-M	_ATC(bi)APQHGAPGPGPADASKVVAK_	ATC(1)APQHGAPGPGPADASKVVAK			ATC(77.47)APQHGAPGPGPADASKVVAK			0	1	0	0	P21333-2;P21333	FLNA	Filamin-A	3	CID	ITMS	MULTI-MSMS	17	1	861.093	2580.26	-0.5222	-0.00044966	388.821	48.464	0.00025206	77.469	58.146	77.469	1	1	0	0	0	-1	0	0	0	0	y6;y7;y10;y11;y12;y13;y14;y15;y16;y7-H2O;y12(2+);y13(2+);y14(2+);y17(2+);y18(2+);y19(2+);y20(2+);b9;b11;b9-H2O;b9-NH3;b11-NH3;b9(2+);b11(2+);b13(2+);b19(2+);b20(2+)	122.9;140.8;223.3;660.7;210.4;122.2;478.1;25.3;47.6;173.4;291.3;163.4;2105.3;351.1;921.2;446.3;238.9;419.7;36.3;176.6;123.2;48.4;240.1;177.8;434.3;91.8;208.1	-0.0823565315999986;-0.0485996773937813;-0.0956584001251031;-0.14890170777494;0.00823226141255873;-0.0369544056125051;0.0407117901374932;-0.254816023624926;-0.0738064015874897;0.236612003493747;-0.295895538337504;-0.431281840600036;-0.232414563037537;-0.135706008950024;0.0523962233124848;-0.209429858500016;-0.109757241943726;0.00730936369996016;-0.0916808341376054;-0.00948090853762551;0.074510262…
ZJR_HJL_BIOTIN_H01_20180913	11724	10240	ATCAPQHGAPGPGPADASKVVAK	23	1	BIOTIN-M	_ATC(bi)APQHGAPGPGPADASKVVAK_	ATC(1)APQHGAPGPGPADASKVVAK			ATC(52.91)APQHGAPGPGPADASKVVAK			0	1	0	0	P21333-2;P21333	FLNA	Filamin-A	3	CID	ITMS	MULTI-MSMS	7	1	861.093	2580.26	-0.5222	-0.00044966	0.720554	48.498	0.011547	52.909	30.688	52.909	1	1	0	0	0	-1	0	0	0	0	y3;y6;y10;y11;y12;y14;y16;y17;y12(2+);y14(2+);y18(2+);y20(2+);y21(2+);b3;b4;b9;b11;b9-H2O;b11-H2O;b9-NH3;b8(2+);b9(2+);b13(2+)	26.5;126.5;273.4;814.8;129.3;506.8;32.1;16.8;445.5;2117.7;808;269.4;269.3;154.2;484.9;788.8;48.4;128.3;48.1;172.8;129.1;222;484.9	0.0612578999906077;0.0440472769937514;0.0629109358123969;-0.26047397339994;-0.175239418274941;-0.131651491112507;-0.13911401877499;0.0035380780000196;-0.292721710212504;-0.277641613818787;0.0625890944062348;-0.256485757568726;-0.442885065749806;-0.125761626143685;-0.256128307093718;-0.11744649567504;-0.0904601310126054;-0.0904135257251255;0.393970299874809;-0.185743644050035;-0.155612123281344;-0…
ZJR_HJL_BIOTIN_H01_20180913	11858	10363	ATCAPQHGAPGPGPADASKVVAK	23	1	BIOTIN-M	_ATC(bi)APQHGAPGPGPADASKVVAK_	ATC(1)APQHGAPGPGPADASKVVAK			ATC(69.07)APQHGAPGPGPADASKVVAK			0	1	0	0	P21333-2;P21333	FLNA	Filamin-A	3	CID	ITMS	MULTI-MSMS	5	1	861.093	2580.26	-0.5222	-0.00044966	390.333	48.978	0.0010517	69.07	41.796	69.07	1	1	0	0	0	-1	0	0	0	0	y3;y6;y7;y10;y11;y12;y14;y10-H2O;y6(2+);y10(2+);y12(2+);y14(2+);y15(2+);y17(2+);y18(2+);y19(2+);b3;b4;b9;b11;b4-H2O;b9-H2O;b9-NH3;b8(2+);b9(2+);b21(2+)	23.5;154.8;178.4;253.2;163;314.8;695.7;82.4;46.9;113.3;423.5;2103.6;159.2;305.1;750.4;381.4;163.6;433.5;817.7;58.9;305.1;146.3;135.9;142.7;402;179.3	0.0631805074124827;0.181071202775001;-0.125198798487531;0.00993242018739693;-0.0547854968374395;-0.0496290667124413;-0.0592637958000068;-0.0769872465813251;0.0335048893750241;-0.0348525878562782;-0.181088409431254;-0.326530773975037;0.193735104300004;-0.296899856606274;0.443387434249985;-0.0642272217812661;-0.119413969893685;0.120641712437532;-0.0695949331750398;-0.127325365387605;0.0993958737938…
ZJR_HJL_BIOTIN_H01_20180913	11878	10381	ATCAPQHGAPGPGPADASKVVAK	23	1	BIOTIN-M	_ATC(bi)APQHGAPGPGPADASKVVAK_	ATC(1)APQHGAPGPGPADASKVVAK			ATC(63.94)APQHGAPGPGPADASKVVAK			0	1	0	0	P21333-2;P21333	FLNA	Filamin-A	3	CID	ITMS	MULTI-MSMS	6	2	861.093	2580.26	-0.5222	-0.00044966	776.69	49.05	0.0021019	63.936	43.548	63.936	1	1	0	0	0	-1	0	0	0	0	y3;y6;y7;y10;y11;y12;y13;y14;y15;y16;y11-H2O;y13-H2O;y10(2+);y12(2+);y13(2+);y16(2+);y18(2+);y19(2+);y20(2+);b9;b11;b9-H2O;b11-H2O;b9-NH3;b11-NH3;b9(2+);b19(2+)	30.2;228;234.2;303.8;346.6;166.3;168.1;496.2;32.2;45.7;123.1;190.4;71.1;515.8;159.9;172;738.2;138.1;271.9;764;110.6;115.6;33.2;156.4;39.2;204.3;124.4	-0.122030674228142;-0.0654497933187486;-0.0525669625500313;-0.0817423845001031;-0.45505405152494;-0.184150551087441;-0.136929991550005;-0.153013795800007;-0.0335025470624259;-0.0711208547124897;0.210406652799975;0.214199658087409;-0.122377001918778;-0.276791534431254;-0.278999125756286;-0.0378426042125284;0.327420637374985;0.0111511961874839;-0.246292886474976;-0.0786281363000398;-0.0855773185126…
ZJR_HJL_BIOTIN_H01_20180913	11885	10387	ATCAPQHGAPGPGPADASKVVAK	23	1	BIOTIN-M	_ATC(bi)APQHGAPGPGPADASKVVAK_	ATC(1)APQHGAPGPGPADASKVVAK			ATC(72.93)APQHGAPGPGPADASKVVAK			0	1	0	0	P21333-2;P21333	FLNA	Filamin-A	3	CID	ITMS	MULTI-MSMS	5	1	861.093	2580.26	-0.5222	-0.00044966	-1.83733	49.077	0.00053358	72.927	47.519	72.927	1	1	0	0	0	-1	0	0	0	0	y3;y6;y7;y10;y11;y12;y13;y14;y15;y16;y17;y10-H2O;y16-H2O;y10(2+);y12(2+);y14(2+);y16(2+);y18(2+);y19(2+);y20(2+);b9;b11;b16;b9-H2O;b9-NH3;b9(2+);b11(2+);b20(2+);b21(2+)	25.6;143.7;149.5;249.3;504;224;150.1;536.5;45.3;44.8;16.7;113.7;27.7;91.8;605.4;225;217.1;1057;197.9;183.2;624.4;40.3;12.7;190.2;87.4;505.2;220.8;93;104.9	-0.0729889261812673;0.0675458121500014;-0.104568915675031;-0.0808878923126031;-0.0126712390249395;-0.230781410462441;-0.163419249362505;0.0256971416999932;-0.194757429874926;0.27482641091251;0.37316698425002;0.0320215424811749;-0.197896478512575;-0.0910049316062782;-0.0682344055250041;0.224006335399963;-0.0489510026500284;-0.0390954759062652;-0.0424987061562661;-0.0179603669437256;0.0324558480749…
ZJR_HJL_BIOTIN_H01_20180913	11756	10270	ATCAPQHGAPGPGPADASKVVAK	23	1	BIOTIN-M	_ATC(bi)APQHGAPGPGPADASKVVAK_	ATC(1)APQHGAPGPGPADASKVVAK			ATC(47.99)APQHGAPGPGPADASKVVAK			0	1	0	0	P21333-2;P21333	FLNA	Filamin-A	4	CID	ITMS	MULTI-MSMS	5	0	646.072	2580.26	-0.50194	-0.00032429	1.69857	48.61	0.013725	47.991	26.593	47.991	1	1	0	0	0	-1	0	0	0	0	y2;y4;y6;y7;y9;y10;y11;y12;y14;y15;y7(2+);y10(2+);y12(2+);y16(2+);y17(2+);y19(2+);b8;b9;b11;b9-H2O;b9-NH3;b11-NH3;b10(2+);b11(2+);b16(2+);b17(2+)	128.7;148.6;1065.8;419.2;190.3;339.4;154;42.7;68;17.2;139.7;909.3;957.6;757.1;856.5;638.3;43.1;189.7;20.6;33.9;53.2;17.1;201.6;752.4;163.9;117.7	0.140838978907794;0.0872218650187619;0.249979894181251;-0.0373692086437813;0.0150298963123987;0.0480183576873969;0.0700924328500605;-0.0609816057749413;-0.0422960223625068;0.175237687312574;-0.00921751359999234;-0.134034716762528;-0.271298370368754;-0.366638990931278;-0.187707962075024;-0.370745776468766;-0.0450632131626207;0.0934910043249602;-0.310674974762605;-0.278035596037626;-0.1753676674875…
ZJR_HJL_BIOTIN_H05_20180913	11980	10568	ATCAPQHGAPGPGPADASKVVAK	23	1	BIOTIN-M	_ATC(bi)APQHGAPGPGPADASKVVAK_	ATC(1)APQHGAPGPGPADASKVVAK			ATC(63.12)APQHGAPGPGPADASKVVAK			0	1	0	0	P21333-2;P21333	FLNA	Filamin-A	3	CID	ITMS	MULTI-MSMS	3	1	861.093	2580.26	-0.14256	-0.00012276	0.720554	48.921	0.0025612	63.125	34.637	63.125	1	1	0	0	0	-1	0	0	0	0	y3;y6;y7;y10;y11;y12;y13;y14;y16;y10-H2O;y10(2+);y12(2+);y14(2+);y16(2+);y18(2+);y20(2+);b3;b7;b9;b11;b9-H2O;b11-H2O;b9-NH3;b8(2+);b9(2+);b21(2+)	65.3;248.6;385.1;571;603;537.6;203.7;1290.2;54.3;179.6;288;980.5;386.4;706.1;667.9;868.8;303.9;274;1755.8;97.2;430;51.7;386.9;300.1;693.9;346.2	-0.145590244540642;0.279276769181251;-0.158340888331281;-0.0996867204376031;-0.13876987183744;-0.201240394837441;-0.107999327487505;-0.130430787987507;-0.34712183127499;0.00309087841867495;0.0118393066749718;-0.246151885993754;0.223090808056213;-0.223145338587528;-0.384371354812515;-0.357804116943726;-0.0965868214561851;-0.162962483637557;-0.10047872223754;-0.151739427887605;-0.133138135100126;-0…
ZJR_HJL_BIOTIN_H05_20180913	11981	10569	ATCAPQHGAPGPGPADASKVVAK	23	1	BIOTIN-M	_ATC(bi)APQHGAPGPGPADASKVVAK_	ATC(1)APQHGAPGPGPADASKVVAK			ATC(75.7)APQHGAPGPGPADASKVVAK			0	1	0	0	P21333-2;P21333	FLNA	Filamin-A	4	CID	ITMS	MULTI-MSMS	4	1	646.072	2580.26	-0.63315	-0.00040906	389.412	48.925	0.00024688	75.703	58.138	75.703	1	1	0	0	0	-1	0	0	0	0	y2;y3;y4;y6;y7;y8;y10;y11;y12;y13;y14;y16;y8-H2O;y10-H2O;y2-NH3;y6(2+);y7(2+);y8(2+);y10(2+);y12(2+);y15(2+);y16(2+);y17(2+);y19(2+);y20(2+);b6;b9;b9-H2O;b9-NH3;b11(2+)	95.2;126.5;271.1;1647.3;571.9;845.2;432;253.8;107.4;78.9;82.7;17.8;2889.9;269.8;13.5;119;223.8;137.9;1119.3;1272.6;526.4;1377.2;1429.3;911.4;327.4;291;204.2;51.5;35.2;660.5	-0.0225521343734556;0.00351864217810771;-0.0661594826374881;-0.0749712776937486;-0.170914130518781;-0.00633682117506851;-0.0456706071563531;-0.0864017077749395;-0.173286293274941;-0.376554014987505;-0.235045045800007;0.00309789528751026;0.0974783753374595;-0.325644473143825;0.0355240082671742;0.134884283906274;-0.185792220631242;-0.134112696818761;-0.0514541503562782;-0.254391632087504;-0.3330593…
ZJR_HJL_BIOTIN_H05_20180913	11995	10582	ATCAPQHGAPGPGPADASKVVAK	23	1	BIOTIN-M	_ATC(bi)APQHGAPGPGPADASKVVAK_	ATC(1)APQHGAPGPGPADASKVVAK			ATC(57.99)APQHGAPGPGPADASKVVAK			0	1	0	0	P21333-2;P21333	FLNA	Filamin-A	4	CID	ITMS	MULTI-MSMS	4	2	646.072	2580.26	-0.63315	-0.00040906	-0.00668581	48.973	0.0037342	57.986	43.676	57.986	1	1	0	0	0	-1	0	0	0	0	y2;y3;y4;y6;y7;y8;y9;y10;y11;y12;y14;y8-H2O;y12-H2O;y2-NH3;y6(2+);y7(2+);y10(2+);y12(2+);y16(2+);y19(2+);b6;b9;b11;b6-H2O;b9-H2O;b11-H2O;b9-NH3;b11-NH3;b11(2+);b16(2+)	117.4;110.8;245;2297.7;554.1;964.2;563.4;613.7;268.9;108.1;91.7;3432.8;110.1;37.3;99.6;248.1;1649.8;1853.4;1681.7;705.8;221.8;215.3;10.2;263.6;63.8;9.8;40.5;33.5;984;232	-0.0541988628890806;-0.0269073832125173;0.136599306425012;0.113627355118751;-0.0711826852062813;-0.0807386766438185;-0.158004771656351;-0.0497599626251031;0.0482418469125605;-0.0969923479624413;-0.189146608300007;-0.0544991637250405;-0.160657620200027;0.0119796967437367;-0.106326653593726;-0.0317394862562423;-0.284364306606278;-0.486874542243754;-0.285279127650028;-0.230853198343766;0.07402409146…
ZJR_HJL_BIOTIN_H09_20180913	11719	10236	ATCAPQHGAPGPGPADASKVVAK	23	1	BIOTIN-M	_ATC(bi)APQHGAPGPGPADASKVVAK_	ATC(1)APQHGAPGPGPADASKVVAK			ATC(104.82)APQHGAPGPGPADASKVVAK			0	1	0	0	P21333-2;P21333	FLNA	Filamin-A	3	CID	ITMS	MULTI-MSMS	9	1	861.093	2580.26	0.10097	8.6945e-05	388.473	48.653	9.8335e-09	104.82	77.209	104.82	1	1	0	0	0	-1	0	0	0	0	y3;y4;y6;y7;y10;y11;y12;y13;y14;y15;y16;y10-H2O;y13-H2O;y10(2+);y12(2+);y14(2+);y16(2+);y18(2+);y19(2+);y20(2+);y21(2+);b3;b7;b9;b11;b13;b9-H2O;b9-NH3;b9(2+);b11(2+);b16(2+);b20(2+);b22(2+)	31.6;34;232.2;183.3;281;547;297.3;194.7;570.3;55.2;48.6;97.5;183.9;101.3;362.5;2275;128.4;325.9;925.9;427.9;307.8;129.2;148.9;856;72.5;12.2;144.5;158.5;298.5;165.1;172.6;111.4;150.1	-0.129568516025017;0.115084413846887;0.116740148087501;-0.0468296578625313;-0.0818644548126031;-0.36618686402494;-0.0678175432749413;-0.0585608509250051;-0.116880983300007;-0.119562117374926;-0.27790796408749;0.0882959565436749;0.0608793455874093;0.0645126465187218;-0.206906280525004;-0.301567395068787;0.0189200910999716;-0.415255143875015;-0.391070483500016;-0.453812417724976;-0.410170221999806;…
ZJR_HJL_BIOTIN_H09_20180913	11770	10284	ATCAPQHGAPGPGPADASKVVAK	23	1	BIOTIN-M	_ATC(bi)APQHGAPGPGPADASKVVAK_	ATC(1)APQHGAPGPGPADASKVVAK			ATC(133.98)APQHGAPGPGPADASKVVAK			0	1	0	0	P21333-2;P21333	FLNA	Filamin-A	3	CID	ITMS	MULTI-MSMS	7	1	861.093	2580.26	0.10097	8.6945e-05	0.139217	48.831	9.9804e-18	133.98	105.02	133.98	1	1	0	0	0	-1	0	0	0	0	y3;y4;y7;y10;y11;y12;y13;y14;y15;y16;y17;y18;y6(2+);y11(2+);y12(2+);y14(2+);y16(2+);y17(2+);y18(2+);y19(2+);y20(2+);y21(2+);b3;b4;b9;b11;b13;b15;b4-H2O;b9-H2O;b11-H2O;b9-NH3;b13-NH3;b8(2+);b9(2+);b11(2+);b13(2+);b16(2+);b20(2+)	69.1;60.8;475.6;344.3;602.2;495.3;352.8;1131.9;51;85.8;37.1;12.2;41.1;120.2;847.1;511.8;304.8;755.3;466.5;1449.9;226;536.7;213.7;536.4;1717.9;101.7;40.2;12.1;755.3;408.8;36.3;172.8;23.8;236.6;589.2;213.2;536.4;170.9;272	0.0391021382718577;-0.00243877951248805;0.0313563772937187;-0.166642286843853;-0.12277866089994;0.0295945661000587;-0.0942053821750051;-0.201841920800007;-0.165094343937426;-0.31538355002499;-0.21118360168748;0.313824573775037;-0.103213860624976;-0.109936155743753;-0.188351593025004;0.203742663524963;0.0204459700062216;-0.351038040200024;0.204007551437485;-0.366839526468766;0.0220786955562744;-0.…
ZJR_HJL_BIOTIN_H09_20180913	11734	10250	ATCAPQHGAPGPGPADASKVVAK	23	1	BIOTIN-M	_ATC(bi)APQHGAPGPGPADASKVVAK_	ATC(1)APQHGAPGPGPADASKVVAK			ATC(52.52)APQHGAPGPGPADASKVVAK			0	1	0	0	P21333-2;P21333	FLNA	Filamin-A	4	CID	ITMS	MULTI-MSMS	6	1	646.072	2580.26	-0.84581	-0.00054645	390.187	48.706	0.0082552	52.522	32.266	52.522	1	1	0	0	0	-1	0	0	0	0	y2;y3;y4;y6;y7;y8;y9;y10;y11;y12;y13;y14;y8-H2O;y2-NH3;y7(2+);y8(2+);y10(2+);y12(2+);y16(2+);y17(2+);y19(2+);y20(2+);y21(2+);b9;b10;b9-H2O;b9-NH3;b11(2+);b13(2+)	63;99.1;112.4;1098.6;457;767;248.7;444.2;184.5;95.2;36.4;72.9;1920.4;53.6;162.6;131.3;1180.9;1157.4;1249.4;969.9;413.3;183;42.7;171.3;13.2;135.3;75.8;484.2;1920.4	0.137894032618732;-0.0268768656343923;0.00540423806563695;0.00168887855625144;-0.0471958688000313;-0.0687757860188185;-0.183395396656351;-0.127457716531353;-0.13474155152494;-0.204292152649941;-0.238492491550005;-0.258482545800007;0.23206089486871;-0.000776650912513333;-0.255677474537492;-0.0379823257250109;-0.412965380825028;-0.241757354743754;-0.238098951868778;-0.467371048012524;-0.17879021006…
ZJR_HJL_BIOTIN_H09_20180913	11749	10264	ATCAPQHGAPGPGPADASKVVAK	23	1	BIOTIN-M	_ATC(bi)APQHGAPGPGPADASKVVAK_	ATC(1)APQHGAPGPGPADASKVVAK			ATC(45.74)APQHGAPGPGPADASKVVAK			0	1	0	0	P21333-2;P21333	FLNA	Filamin-A	4	CID	ITMS	MULTI-MSMS	3	2	646.072	2580.26	-0.84581	-0.00054645	0.923454	48.759	0.0191	45.737	25.298	45.737	1	1	0	0	0	-1	0	0	0	0	y2;y3;y4;y6;y7;y9;y10;y11;y12;y13;y10-H2O;y2-NH3;y7(2+);y8(2+);y10(2+);y15(2+);y16(2+);y19(2+);b4;b9;b11;b4-H2O;b11-H2O;b9-NH3;b11(2+);b13(2+);b17(2+)	122.7;80.9;181.9;1631;370.8;365.9;359.3;314;75.7;33.5;206.7;40;148.5;130.8;1316.1;507.5;1455.6;361.2;1562.9;137.8;24.5;2335.5;21.9;61.3;1316.9;1562.9;196.1	0.164642689845294;-0.0343536722750173;0.0155055564250119;0.0182294059000014;-0.105118232081281;-0.0074310411876013;-0.0207072282501031;0.0012447766000605;0.0153123395375587;-0.244107725925005;-0.0484227934563251;-0.0561660552093883;-0.365296615162492;-0.191485743693761;-0.273377978481278;-0.292654055856246;-0.317200514368778;0.0320252196249839;-0.260950084437468;-0.0881496206750398;-0.17859489663…
ZJR_HJL_BIOTIN_H13_20180913	11708	10210	ATCAPQHGAPGPGPADASKVVAK	23	1	BIOTIN-M	_ATC(bi)APQHGAPGPGPADASKVVAK_	ATC(1)APQHGAPGPGPADASKVVAK			ATC(57.99)APQHGAPGPGPADASKVVAK			0	1	0	0	P21333-2;P21333	FLNA	Filamin-A	3	CID	ITMS	MULTI-MSMS	11	2	861.093	2580.26	-0.11297	-9.7274e-05	775.759	48.757	0.0054684	57.986	37.335	57.986	1	1	0	0	0	-1	0	0	0	0	y3;y6;y7;y8;y10;y11;y12;y13;y14;y15;y11-H2O;y3-NH3;y15-NH3;y12(2+);y14(2+);y18(2+);y19(2+);y20(2+);y21(2+);b9;b11;b15;b9-H2O;b9-NH3;b9(2+);b11(2+);b20(2+)	27.6;187.3;226.5;493.8;276.5;407.9;304.3;107.9;794.4;39.1;125.1;32.4;21.2;365.4;463.5;1558;822.3;320.6;138;866;129.1;7.1;150;250.2;651;318.3;130.3	-0.149527012118767;-0.113362390974999;-0.0481724313000313;0.0535386671061815;-0.0891886735626031;-0.23715854371244;-0.0681837542124413;-0.0534338978000051;-0.114683717675007;-0.0217837970624259;0.130938879362475;-0.128895937837513;-0.201775281374921;-0.000790557868754149;0.282050768993713;-0.196566179031265;-0.240801928812516;-0.161087808349976;-0.244520807937306;-0.00160176911253984;-0.137090990…
ZJR_HJL_BIOTIN_H13_20180913	11719	10220	ATCAPQHGAPGPGPADASKVVAK	23	1	BIOTIN-M	_ATC(bi)APQHGAPGPGPADASKVVAK_	ATC(1)APQHGAPGPGPADASKVVAK			ATC(109.32)APQHGAPGPGPADASKVVAK			0	1	0	0	P21333-2;P21333	FLNA	Filamin-A	3	CID	ITMS	MULTI-MSMS	5	2	861.093	2580.26	-0.11297	-9.7274e-05	387.891	48.797	4.0962e-09	109.32	91.322	109.32	1	1	0	0	0	-1	0	0	0	0	y3;y4;y6;y7;y10;y11;y12;y13;y14;y15;y10-H2O;y6(2+);y10(2+);y12(2+);y14(2+);y16(2+);y17(2+);y18(2+);y19(2+);y20(2+);b4;b7;b9;b11;b13;b14;b15;b16;b4-H2O;b9-H2O;b11-H2O;b13-H2O;b16-H2O;b9-NH3;b7(2+);b9(2+);b13(2+);b22(2+)	43.6;36;304.9;213.4;310.5;703;336.6;182;834.6;37.3;141.1;40.7;185.4;790.6;443.6;408;405.5;614.5;1109.2;292.2;634.7;186.2;1128.4;120.9;59;4.4;5.2;5.4;405.5;200.2;51.5;22.2;7.6;155.9;148.4;711.9;634.7;182.3	-0.157034336337517;-0.0610935646687381;0.254984776993751;-0.0329136422375313;-0.0868083024688531;-0.30966830933744;-0.101386879212441;-0.164639952487505;-0.0797716083000068;-0.0811099689374259;0.131875058106175;-0.184024407499976;-0.0903335448875282;-0.258664093025004;0.219672839306213;-0.230408522181278;-0.275110305825024;0.376492902999985;-0.470233081156266;-0.345658120849976;-0.062036510218717…
ZJR_HJL_BIOTIN_H13_20180913	11737	10237	ATCAPQHGAPGPGPADASKVVAK	23	1	BIOTIN-M	_ATC(bi)APQHGAPGPGPADASKVVAK_	ATC(1)APQHGAPGPGPADASKVVAK			ATC(82.36)APQHGAPGPGPADASKVVAK			0	1	0	0	P21333-2;P21333	FLNA	Filamin-A	3	CID	ITMS	MULTI-MSMS	3	1	861.093	2580.26	-0.11297	-9.7274e-05	0.488019	48.86	4.3225e-05	82.362	59.987	82.362	1	1	0	0	0	-1	0	0	0	0	y3;y4;y7;y10;y11;y12;y13;y14;y16;y17;y6(2+);y10(2+);y12(2+);y14(2+);y16(2+);y17(2+);y18(2+);y19(2+);y20(2+);y21(2+);b3;b8;b9;b11;b13;b14;b16;b9-H2O;b9(2+);b13(2+);b20(2+);b22(2+)	50.2;37.3;312.9;383.8;419.7;564.8;231.4;923;62.9;12.6;24.5;173.4;704;4027.4;395.7;526.4;721.4;1028.1;859.9;404.6;240.8;176.7;1477;147.5;43.2;4.5;15.5;313.1;326.8;463.8;165.8;176.7	0.0223785054593577;-0.107297177949988;-0.0941319039562813;-0.0722209001251031;-0.0595462390249395;-0.0727003557749413;-0.0854163196750051;-0.0394884051750068;0.16032445778751;-0.34216504699998;-0.052920891874976;0.127317822299972;-0.202572784431254;-0.240959484912537;-0.183960768275028;-0.199670852700024;0.292569563156235;-0.0856505616250161;-0.294876870849976;-0.478407526687306;-0.11892568864368…
ZJR_HJL_BIOTIN_H13_20180913	11722	10223	ATCAPQHGAPGPGPADASKVVAK	23	1	BIOTIN-M	_ATC(bi)APQHGAPGPGPADASKVVAK_	ATC(1)APQHGAPGPGPADASKVVAK			ATC(46.57)APQHGAPGPGPADASKVVAK			0	1	0	0	P21333-2;P21333	FLNA	Filamin-A	4	CID	ITMS	MULTI-MSMS	8	1	646.072	2580.26	-1.1601	-0.00074949	387.396	48.807	0.017118	46.569	26.123	46.569	1	1	0	0	0	-1	0	0	0	0	y2;y4;y7;y8;y10;y11;y12;y13;y15;y8-H2O;y2-NH3;y7(2+);y10(2+);y12(2+);y16(2+);y17(2+);y19(2+);b9;b9-H2O;b9-NH3;b11(2+);b12(2+);b13(2+)	122.3;173.1;267.3;651.4;441.7;141.4;92.9;42.8;24.2;1949.3;24.6;160.4;1077.8;909.6;1346.9;1391.2;735.2;127;105.6;67.1;640.1;647.2;1949.3	0.139038441798419;0.0115993064250119;-0.266861396143781;-0.0751234422688185;0.0264119123748969;0.000390284412560504;-0.188911293274941;-0.197965147800005;0.187688859187574;0.23975132455621;-0.0395034575531383;0.0192859043687577;-0.365785205043778;-0.0858735656812541;-0.281739088587528;-0.414514602700024;-0.261614917093766;-0.0504298941125398;0.0787759273998745;-0.174635245612535;-0.24117679314383…
ZJR_HJL_BIOTIN_H13_20180913	11740	10240	ATCAPQHGAPGPGPADASKVVAK	23	1	BIOTIN-M	_ATC(bi)APQHGAPGPGPADASKVVAK_	ATC(1)APQHGAPGPGPADASKVVAK			ATC(43.6)APQHGAPGPGPADASKVVAK			0	1	0	0	P21333-2;P21333	FLNA	Filamin-A	4	CID	ITMS	MULTI-MSMS	6	1	646.072	2580.26	-1.1601	-0.00074949	0.303361	48.87	0.024188	43.604	20.73	43.604	1	1	0	0	0	-1	0	0	0	0	y2;y4;y6;y7;y8;y9;y10;y11;y12;y14;y8-H2O;y10-H2O;y12-H2O;y2-NH3;y7(2+);y10(2+);y12(2+);y15(2+);y16(2+);y17(2+);y19(2+);b5;b8;b9;b9-H2O;b11(2+);b13(2+);b16(2+);b22(2+)	120.2;120.2;1295.7;608.8;721.1;388.9;519.2;371.3;73.1;58.4;3014.4;148.4;79.4;52.7;303.8;241.9;1132.1;627;1758.7;1723.6;918.9;336.6;24.8;146.5;24.5;1404.2;3014.4;254.5;24	-0.0211178082015806;-0.123044248262488;0.121683995743751;-0.0374912789562813;-0.0516859422688185;-0.298202525562601;-0.0644084001251031;-0.0658938952749395;-0.109321449524941;-0.0538927020500068;0.14447544564996;0.118996640137425;-0.287366604575027;-0.0343002104828258;-0.493623031178117;0.332151806674972;-0.113644561775004;-0.251028079293746;-0.232300612025028;-0.324365676918774;-0.47713005381251…
ZJR_HJL_BIOTIN_H01_20180913	17776	15977	ATDKSFVEKLCTEQGSHPK	19	2	BIOTIN-M	_ATDKSFVEKLC(bi)TEQGSHPK_	ATDKSFVEKLC(1)TEQGSHPK			ATDKSFVEKLC(58.46)TEQGSHPK			0	1	0	0	P35749-4;P35749-3;P35749;P35749-2	MYH11	Myosin-11	4	CID	ITMS	MULTI-MSMS	3	1	639.811	2555.21	0.17724	0.0001134	394.038	69.465	0.011069	58.461	40.53	58.461	1	1	0	0	0	-1	0	0	0	0	y2;y4;y5;y8;y10;y2-NH3;y5-NH3;y8-NH3;y6(2+);y10(2+);y13(2+);y15(2+);y16(2+);b3;b5;b3-H2O;b5-NH3;b6(2+);b9(2+);b10(2+);b13(2+)	255.3;471.9;760.6;221.6;7.6;461;261.9;257.2;120.6;533.7;208;99.5;58.6;126.4;242.6;82;241.1;131.5;242.6;709.2;432	0.0911661671312345;0.0363544863062657;-0.123822415093741;-0.288083684956177;0.0614263079876309;0.0675467531312393;0.289875065437514;-0.229549778643673;-0.0454942283124637;-0.422435722081218;-0.467094750000115;-0.26172221976276;-0.0011059452876907;-0.0505133859844022;-0.385588608774981;-0.0265626914250561;-0.0444619290249761;0.339374617481326;0.1322400036251;-0.243086404612541;-0.495250806550075
ZJR_HJL_BIOTIN_H01_20180913	17882	16078	ATDKSFVEKLCTEQGSHPK	19	2	BIOTIN-M	_ATDKSFVEKLC(bi)TEQGSHPK_	ATDKSFVEKLC(1)TEQGSHPK			ATDKSFVEKLC(49.54)TEQGSHPK			0	1	0	0	P35749-4;P35749-3;P35749;P35749-2	MYH11	Myosin-11	4	CID	ITMS	MULTI-MSMS	7	2	639.811	2555.21	0.17724	0.0001134	783.046	69.833	0.01949	49.535	30.776	49.535	1	1	0	0	0	-1	0	0	0	0	y2;y4;y5;y11;y11-H2O;y2-NH3;y6(2+);y8(2+);y12(2+);y13(2+);y14(2+);y15(2+);y18(2+);b3;b4;b8;b13(2+);b16(2+)	210.5;287.5;636.7;4.4;15.6;507.6;124.5;99;210.7;184.2;125.8;105.4;23.2;74.2;102.9;208.2;152.4;118.3	0.126932768693734;0.0281147402125157;-0.0930606963437413;-0.271345049312458;-0.111743719987544;0.0886649171937393;-0.0658189353437137;-0.18090043534994;-0.100361766693823;-0.256828636718865;-0.152614354400157;-0.20434917288776;0.30414914369976;-0.154761432859402;-0.0554038839093778;-0.0776276411123717;-0.137340650300075;-0.384040202849974
ZJR_HJL_BIOTIN_H01_20180913	17797	15997	ATDKSFVEKLCTEQGSHPK	19	2	BIOTIN-M	_ATDKSFVEKLC(bi)TEQGSHPK_	ATDKSFVEKLC(1)TEQGSHPK			ATDKSFVEKLC(75.68)TEQGSHPK			0	1	0	0	P35749-4;P35749-3;P35749;P35749-2	MYH11	Myosin-11	3	CID	ITMS	MULTI-MSMS	5	2	852.746	2555.21	-0.018237	-1.5551e-05	393.128	69.538	0.0053547	75.682	50.174	75.682	1	1	0	0	0	-1	0	0	0	0	y2;y3;y4;y5;y6;y9;y10;y10-H2O;y6-NH3;y10-NH3;y9(2+);y10(2+);y12(2+);y13(2+);y14(2+);y15(2+);b4;b5;b9;b12;b13;b4-H2O;b5-NH3;b9(2+);b17(2+)	106.1;100.3;176.1;94.8;165.4;324.6;61.1;64.4;152;49.7;350.8;777.1;219.2;556.3;713.6;1923.8;70.6;107;389.9;29.3;13.9;114.9;124.5;107;871.1	-0.081883759626578;-0.0747449685156312;0.0920795839625157;-0.185773098687491;-0.168150177131224;-0.270928688037429;-0.145116660762369;-0.217326854874955;-0.0220308215999694;-0.0696149810123643;-0.149892516968748;-0.486095390049968;-0.0497636221625726;-0.149772972656365;-0.353664159087657;-0.27637065726276;-0.260054762815628;-0.218413315806231;-0.0620103265373473;-0.133144613399963;0.1322268031124…
ZJR_HJL_BIOTIN_H01_20180913	17840	16038	ATDKSFVEKLCTEQGSHPK	19	2	BIOTIN-M	_ATDKSFVEKLC(bi)TEQGSHPK_	ATDKSFVEKLC(1)TEQGSHPK			ATDKSFVEKLC(60.09)TEQGSHPK			0	1	0	0	P35749-4;P35749-3;P35749;P35749-2	MYH11	Myosin-11	3	CID	ITMS	MULTI-MSMS	6	2	852.746	2555.21	-0.018237	-1.5551e-05	1.92825	69.689	0.022263	60.093	29.998	60.093	1	1	0	0	0	-1	0	0	0	0	y2;y3;y4;y5;y6;y9;y10;y6-NH3;y10(2+);y12(2+);y13(2+);y14(2+);y15(2+);b4;b5;b9;b4-H2O;b5-NH3;b10(2+);b17(2+)	116.2;68.8;123.5;187;175.6;276.9;63.2;150.5;745.9;550.1;465.5;825.4;1154.7;77;84.8;384.1;74.8;133.2;107.5;1713	-0.00876364243907801;0.00276967992186883;0.0318378847437657;-0.0107853057187413;-0.137205352912474;-0.0714657974124293;-0.0589350201373691;-0.164181700506219;-0.293956718174968;-0.0540360831000726;-0.0927051015626148;-0.045558690337657;0.0628627411747402;-0.0873557882062528;0.0356760396625191;-0.164793529662347;0.00123113682184339;0.0551474459750239;0.258073263356209;-0.329926068525083
ZJR_HJL_BIOTIN_H05_20180913	17734	16025	ATDKSFVEKLCTEQGSHPK	19	2	BIOTIN-M	_ATDKSFVEKLC(bi)TEQGSHPK_	ATDKSFVEKLC(1)TEQGSHPK			ATDKSFVEKLC(59.58)TEQGSHPK			0	1	0	0	P35749-4;P35749-3;P35749;P35749-2	MYH11	Myosin-11	3	CID	ITMS	MULTI-MSMS	10	1	852.746	2555.21	-1.1321	-0.00096542	393.011	68.663	0.023237	59.579	30.157	59.579	1	1	0	0	0	-1	0	0	0	0	y2;y4;y5;y6;y9;y10;y9-H2O;y6-NH3;y10-NH3;y6(2+);y10(2+);y12(2+);y13(2+);y14(2+);y15(2+);y16(2+);b4;b6;b9;b11;b4-H2O;b18(2+)	87.7;160;128.9;229.3;259.6;48.8;73.1;251.9;67.2;48.5;718.8;362.7;613;1096.7;643.2;742.6;139.3;139;584;31.6;53.3;240.1	-0.059148163923453;0.0778583925562657;0.0750301239687587;-0.131101837287474;-0.137627906787429;-0.215795371699869;-0.090575405587515;-0.116696348943719;-0.0404401763248643;-0.0553819236249637;-0.377452811924968;0.136637745024927;-0.211174339843865;-0.130153416900157;0.0845912567997402;-0.447150867162691;-0.00526350305000278;-0.0143792824186448;-0.0468125726310973;-0.230627774999903;-0.06807428310…
ZJR_HJL_BIOTIN_H05_20180913	17747	16037	ATDKSFVEKLCTEQGSHPK	19	2	BIOTIN-M	_ATDKSFVEKLC(bi)TEQGSHPK_	ATDKSFVEKLC(1)TEQGSHPK			ATDKSFVEKLC(67.25)TEQGSHPK			0	1	0	0	P35749-4;P35749-3;P35749;P35749-2	MYH11	Myosin-11	3	CID	ITMS	MULTI-MSMS	2	2	852.746	2555.21	-1.1321	-0.00096542	785.737	68.709	0.01136	67.252	46.601	67.252	1	1	0	0	0	-1	0	0	0	0	y2;y3;y4;y5;y6;y9;y10;y11;y13;y5-NH3;y6-NH3;y10-NH3;y9(2+);y12(2+);b4;b5;b6;b9;b4-H2O;b4-NH3;b5-NH3;b13(2+);b17(2+)	138.5;82.8;174.4;209;255;205.6;179.4;17.6;21;105.4;202.9;68.5;318.2;511.3;91.4;131.7;238.9;510.4;150.3;75.7;228.1;702.9;1041.3	0.010401396623422;0.0667040060937438;0.0892109316187657;0.00709799506250874;-0.0266096497874742;0.00812404633757069;-0.172338340449869;-0.216535478999958;-0.00250112285016257;0.142536198250014;-0.157589903631219;0.161464120550136;-0.122548766968748;-0.0406083487250726;0.0344398660906222;0.0935373677875191;0.121301869925105;-0.159300365599847;0.0224408536187184;0.041826311465627;0.0357382662875239…
ZJR_HJL_BIOTIN_H05_20180913	17748	16038	ATDKSFVEKLCTEQGSHPK	19	2	BIOTIN-M	_ATDKSFVEKLC(bi)TEQGSHPK_	ATDKSFVEKLC(1)TEQGSHPK			ATDKSFVEKLC(42.58)TEQGSHPK			0	1	0	0	P35749-4;P35749-3;P35749;P35749-2	MYH11	Myosin-11	4	CID	ITMS	MULTI-MSMS	3	1	639.811	2555.21	-0.53128	-0.00033992	-0.136733	68.713	0.030084	42.58	24.177	42.58	1	1	0	0	0	-1	0	0	0	0	y2;y4;y5;y10;y2-NH3;y6(2+);y11(2+);y12(2+);y15(2+);b3;b4;b8;b9;b11;b12(2+);b13(2+);b16(2+)	830.1;646.1;2272;17.9;888.6;304.9;793.3;1359.3;213.7;219.5;291.3;807.9;312.5;15.6;805.5;544.1;481.9	0.164042143693734;0.0895771425562657;0.00606039740625874;-0.0734613873248691;0.173244384967177;-0.0456468162030887;-0.167190541356263;-0.349690379975073;0.11291156929974;0.122460246828098;-0.198256667112503;-0.110281449706122;-0.385008373412347;-0.124914884374903;0.206719246912485;-0.119884595612575;-0.428962077849974
ZJR_HJL_BIOTIN_H13_20180913	17646	15823	ATDKSFVEKLCTEQGSHPK	19	2	BIOTIN-M	_ATDKSFVEKLC(bi)TEQGSHPK_	ATDKSFVEKLC(1)TEQGSHPK			ATDKSFVEKLC(57.71)TEQGSHPK			0	1	0	0	P35749-4;P35749-3;P35749;P35749-2	MYH11	Myosin-11	3	CID	ITMS	MULTI-MSMS	8	1	852.746	2555.21	-0.070979	-6.0527e-05	0.284549	69.544	0.026788	57.708	35.577	57.708	1	1	0	0	0	-1	0	0	0	0	y2;y4;y5;y6;y8;y9;y10;y11;y10-NH3;y7(2+);y9(2+);y12(2+);y13(2+);y15(2+);y16(2+);y17(2+);b4;b5;b9;b4-H2O;b5-H2O;b5-NH3;b9(2+);b17(2+)	113.5;157.3;182;299.2;288.6;198.2;66.7;16.2;38.4;50.5;420.7;207.3;586.2;1419.7;669.9;283.6;122.1;84.8;581.6;94.7;82.1;124.2;84.8;1207.9	0.209070830217172;0.0054706972437657;-0.0850040557187413;-0.0402815247874742;-0.162595403706177;-0.155694313037429;-0.416356895137369;-0.299909502437458;0.116176034612636;0.485690015100033;-0.399282165406248;-0.0686845206000726;-0.370354027343865;-0.0900913603877598;-0.493415515600191;-0.398034819912709;-0.289717848753128;-0.0877980814312309;-0.0740952874748473;-0.107625064350032;-0.0654037833562…
ZJR_HJL_BIOTIN_H01_20180913	11225	9772	ATKIDKEACR	10	2	Acetyl (Protein N-term),BIOTIN-M	_(ac)ATKIDKEAC(bi)R_	ATKIDKEAC(1)R			ATKIDKEAC(104.42)R			1	1	0	0	Q14019	COTL1	Coactosin-like protein	2	CID	ITMS	MULTI-MSMS	8	0	814.4	1626.79	0.52823	0.00043019	0.399707	46.739	0.003844	104.42	76.996	104.42	1	1	0	0	0	-1	0	0	0	0	y2;y3;y4;y5;y6;y7;y4-H2O;y5-H2O;y6-H2O;y7-H2O;y5-NH3;y6-NH3;y7-NH3;b3;b4;b5;b6;b8;b9;b3-H2O;b4-H2O	270.4;982.4;1064.5;1137.8;1231.5;668.9;180.4;45.6;99.8;50.3;51.2;76.1;41.5;53.1;308.5;645.1;200.1;108.1;39.5;254.9;274	-0.174744872862561;-0.0346037413125941;-0.0837464849563503;-0.0860124711625758;-0.039416118850113;-0.109282802512553;0.0565677349936777;-0.201557626212661;-0.249443695775199;-0.402684402875138;-0.269421924225071;-0.0674300641001082;-0.317838739950048;0.0645397918750064;-0.0269333370999902;-0.0967310277561637;-0.0190409592748892;-0.105288665118678;-0.134642457262544;-0.118266105362522;0.0203022695…
ZJR_HJL_BIOTIN_H01_20180913	11320	9861	ATKIDKEACR	10	2	Acetyl (Protein N-term),BIOTIN-M	_(ac)ATKIDKEAC(bi)R_	ATKIDKEAC(1)R			ATKIDKEAC(74.17)R			1	1	0	0	Q14019	COTL1	Coactosin-like protein	2	CID	ITMS	MULTI-MSMS	2	0	814.4	1626.79	0.52823	0.00043019	-1236.03	47.077	0.030717	74.173	38.631	74.173	1	1	0	0	0	-1	0	0	0	0	y3;y4;y5;y6;y7;y4-H2O;y6-H2O;y7-H2O;y5-NH3;y6-NH3;b3;b4;b5;b9;b3-H2O;b4-H2O	638.6;524.4;859.6;888.1;426.3;90.1;83.4;40.5;68.8;94;71.3;186.5;106.4;41.8;142.4;210	-0.137203838968844;-0.1283631841751;-0.148146260225076;-0.066515728225113;-0.0128472556375527;-0.0390133196938223;-0.210625336400199;-0.250340652875138;-0.0633672367250711;-0.116624400037608;-0.0983020049999936;-0.0907761105374902;0.250436940993836;-0.110594605700044;-0.0847272870031475;0.00132033597503778
ZJR_HJL_BIOTIN_H09_20180913	11208	9757	ATKIDKEACR	10	2	Acetyl (Protein N-term),BIOTIN-M	_(ac)ATKIDKEAC(bi)R_	ATKIDKEAC(1)R			ATKIDKEAC(78.52)R			1	1	0	0	Q14019	COTL1	Coactosin-like protein	2	CID	ITMS	MULTI-MSMS	16	1	814.4	1626.79	0.81654	0.00066499	616.953	46.847	0.025462	78.516	57.739	78.516	1	1	0	0	0	-1	0	0	0	0	y3;y4;y5;y6;y7;y4-H2O;y6-H2O;y5-NH3;y6-NH3;y7-NH3;b4;b5;b4-H2O	491.7;633.1;710.4;1018.6;524.1;93.6;80.8;151.1;101.1;72.6;144.7;509.2;351.6	0.0171540711874059;-0.0363221685501003;0.0448469038374242;-0.037218853225113;0.0124212990499473;-0.0344967181313223;-0.00750033640019865;-0.348889697662571;-0.142259165662608;0.059236455362452;0.11949000274376;-0.165090402756164;0.0220112539437878
ZJR_HJL_BIOTIN_H09_20180913	11239	9786	ATKIDKEACR	10	2	Acetyl (Protein N-term),BIOTIN-M	_(ac)ATKIDKEAC(bi)R_	ATKIDKEAC(1)R			ATKIDKEAC(79.99)R			1	1	0	0	Q14019	COTL1	Coactosin-like protein	2	CID	ITMS	MULTI-MSMS	9	0	814.4	1626.79	0.81654	0.00066499	-2.5509	46.958	0.023685	79.986	48.492	79.986	1	1	0	0	0	-1	0	0	0	0	y3;y4;y5;y6;y7;y4-H2O;y6-H2O;y7-H2O;y6-NH3;b4;b5;b6;b8;b9;b4-H2O;b4-NH3	548;884.7;948;998.8;589.4;95.6;85.2;84.8;88.6;204.1;330.6;230;80.3;51.3;313.5;94.6	-0.0355803038125941;-0.1195741216751;-0.0896745805375758;-0.069201275100113;-0.132476161887553;-0.0863766009438223;-0.0884329535876986;-0.459569168500138;-0.181443735975108;-0.0439621456937402;-0.116872629318664;-0.0504130295873892;-0.207827727618678;-0.122435426012544;-0.00301316011871222;-0.15489235070936
ZJR_HJL_BIOTIN_H09_20180913	11282	9826	ATKIDKEACR	10	2	Acetyl (Protein N-term),BIOTIN-M	_(ac)ATKIDKEAC(bi)R_	ATKIDKEAC(1)R			ATKIDKEAC(94.31)R			1	1	0	0	Q14019	COTL1	Coactosin-like protein	2	CID	ITMS	MULTI-MSMS	3	0	814.4	1626.79	0.81654	0.00066499	-1238.12	47.113	0.0094259	94.309	51.227	94.309	1	1	0	0	0	-1	0	0	0	0	y3;y4;y5;y6;y7;y4-H2O;y6-H2O;y7-H2O;b3;b4;b5;b9;b3-H2O;b4-H2O;b3-NH3;b5-NH3	618.5;700.5;649.1;986.6;455.9;74.6;60.3;107.9;66.3;167.6;410.8;33.2;123;222.7;54.7;109.4	0.0253938172811559;-0.0270448248001003;0.0139631147749242;0.025159076462387;-0.0128472556375527;-0.113903456412572;-0.362358734837699;-0.140355301312638;-0.0437976104687436;0.10325465118126;0.0606786402125863;-0.115233277575044;0.113850593856228;-0.00954392183746222;0.0477563153750111;0.0824083473063411
ZJR_HJL_BIOTIN_H13_20180913	11239	9770	ATKIDKEACR	10	2	Acetyl (Protein N-term),BIOTIN-M	_(ac)ATKIDKEAC(bi)R_	ATKIDKEAC(1)R			ATKIDKEAC(95.36)R			1	1	0	0	Q14019	COTL1	Coactosin-like protein	2	CID	ITMS	MULTI-MSMS	7	0	814.4	1626.79	0.13273	0.00010809	-1.56736	47.097	0.0082358	95.358	62.301	95.358	1	1	0	0	0	-1	0	0	0	0	y2;y3;y4;y5;y6;y7;y5-H2O;y6-H2O;y7-H2O;y5-NH3;y6-NH3;b4;b5;b9;b4-H2O	229.9;511.4;579.7;990.7;1076.2;467.8;59.3;91.8;98.2;69.2;126.5;157.1;473.5;82.8;208.7	0.0355822755749386;-0.0334440733438441;-0.0786195318313503;-0.0520769242875758;-0.041247173537613;-0.00845272438755273;-0.00941895433766149;0.0169137260998014;-0.191136551312638;0.00572456014992895;-0.171800181287608;0.11338648711876;-0.0212305394749137;-0.0701893322625438;0.0278095937875378
ZJR_HJL_BIOTIN_H01_20180913	9647	8292	ATNDSVVADKSCEK	14	1	BIOTIN-M	_ATNDSVVADKSC(bi)EK_	ATNDSVVADKSC(1)EK			ATNDSVVADKSC(122.18)EK			0	1	0	0	P40306	PSMB10	Proteasome subunit beta type-10	2	CID	ITMS	MULTI-MSMS	16	1	959.438	1916.86	1.1749	0.0011273	523.374	41.215	0.0045138	122.18	89.319	122.18	1	1	0	0	0	-1	0	0	0	0	y2;y3;y4;y5;y6;y7;y8;y9;y10;y5-H2O;y6-H2O;y7-H2O;y8-H2O;y10-H2O;y5-NH3;y8-NH3;y9-NH3;b4;b7;b9;b11;b13;b7-H2O;b9-H2O;b7-NH3	15.3;120.4;404.9;468.3;344.9;686.7;696.6;77.7;85.6;87.7;59;170.1;112.7;29.5;50.5;67.7;33.1;66.5;118.4;282.5;49.8;10.6;58.1;218.5;94.7	-0.16418281132502;-0.00823386909382862;-0.134530654506307;-0.0348679297749186;9.67253754424746E-06;0.0512836165876251;-0.0923386000249593;-0.0528553478875438;-0.198317172362522;-0.343040037950004;0.125919595612459;-0.323172671274961;-0.00854293476254497;-0.0556836164751076;-0.125748085962414;-0.140005865587455;-0.143613433762539;0.144361082699959;-0.221755819531154;-0.235152613012474;0.0533378380…
ZJR_HJL_BIOTIN_H01_20180913	14527	12890	AVGDKLPECEAVCGKPK	17	2	Carbamidomethyl (C),BIOTIN-M	_AVGDKLPEC(ca)EAVC(bi)GKPK_	AVGDKLPECEAVC(1)GKPK	AVGDKLPEC(1)EAVCGKPK		AVGDKLPEC(-44.84)EAVC(44.84)GKPK	AVGDKLPEC(44.84)EAVC(-44.84)GKPK		0	1	1	0	P00738-2;P00738;P00739;P00739-2	HP;HPR	Haptoglobin;Haptoglobin alpha chain;Haptoglobin beta chain;Haptoglobin-related protein	3	CID	ITMS	MULTI-MSMS	7	1	751.367	2251.08	0.057799	4.3428e-05	2.32806	58.271	6.559e-05	110.22	76.465	44.842	0.99997	2	0	0	0	-1	0	0	0	0	y2;y3;y4;y5;y6;y7;y9;y11;y11-H2O;y2-NH3;y9-NH3;y6(2+);y7(2+);y11(2+);y12(2+);y13(2+);y15(2+);b3;b4;b5;b6;b10;b11;b12;b6-H2O;b10-NH3;b11-NH3;b10(2+);b11(2+);b15(2+)	251.3;167.2;374.6;1164.8;468.1;242.5;122;31.2;47.5;175.9;186.4;292.3;409.2;4133.4;2272.4;834.3;2969.4;75;126.6;312.1;844.1;324.5;306.7;211.6;460.2;468.1;242.5;242.4;471.5;543.8	0.103022246232797;0.050936313737509;-0.016741808365623;-0.0384967235562499;-0.0452170846999707;-0.12907497658739;-0.178514343049756;-0.158108566724877;-0.107027745212463;0.0439871828187393;0.0916894851377492;0.156688870637481;-0.0285506221812284;-0.347999057874972;-0.304563259081192;-0.124452355699987;-0.0981737825875371;0.0333462633406327;-0.102766124581251;0.0684298032750235;0.0146153657063905;…
ZJR_HJL_BIOTIN_H05_20180913	14679	13120	AVGDKLPECEAVCGKPK	17	2	Carbamidomethyl (C),BIOTIN-M	_AVGDKLPEC(ca)EAVC(bi)GKPK_	AVGDKLPECEAVC(1)GKPK	AVGDKLPEC(1)EAVCGKPK		AVGDKLPEC(-38.11)EAVC(38.11)GKPK	AVGDKLPEC(38.11)EAVC(-38.11)GKPK		0	1	1	0	P00738-2;P00738;P00739;P00739-2	HP;HPR	Haptoglobin;Haptoglobin alpha chain;Haptoglobin beta chain;Haptoglobin-related protein	3	CID	ITMS	MULTI-MSMS	16	1	751.367	2251.08	0.69294	0.00052065	456.11	58.282	0.016057	63.062	38.774	38.107	0.99985	2	0	0	0	-1	0	0	0	0	y2;y5;y6;y11;y2-NH3;y6(2+);y7(2+);y11(2+);y12(2+);y13(2+);y15(2+);b3;b5;b6;b10;b11;b12;b5-H2O;b10-NH3;b9(2+)	117.3;395.5;158.1;76.8;110.9;157.5;150.4;869.9;624.7;198.9;908;10.5;145.8;279.4;180.6;111.8;91.9;123;158.1;213.7	0.0674845265062345;-0.11527895011875;-0.104177045637471;-0.372097824537377;-0.0910683591734482;0.319103421418731;-0.219041344837478;-0.375037632093722;-0.329892848924942;-0.0716569455437366;-0.174345657587537;0.00626191275469523;-0.167715216256227;-0.133516958512359;-0.0855241814624605;-0.11664769834988;-0.155777727462464;0.147159550568745;-0.170422892337456;-0.464412104749897
ZJR_HJL_BIOTIN_H09_20180913	14548	12908	AVGDKLPECEAVCGKPK	17	2	Carbamidomethyl (C),BIOTIN-M	_AVGDKLPEC(ca)EAVC(bi)GKPK_	AVGDKLPEC(0.001)EAVC(0.999)GKPK	AVGDKLPEC(0.999)EAVC(0.001)GKPK		AVGDKLPEC(-30.59)EAVC(30.59)GKPK	AVGDKLPEC(30.59)EAVC(-30.59)GKPK		0	1	1	0	P00738-2;P00738;P00739;P00739-2	HP;HPR	Haptoglobin;Haptoglobin alpha chain;Haptoglobin beta chain;Haptoglobin-related protein	3	CID	ITMS	MULTI-SECPEP	7	0	751.367	2251.08	0.32911	0.00024728	6.85922	58.561	0.017459	69.729	46.071	30.586	0.99913	2	0	0	0	-1	0	0	0	0	y2;y3;y4;y5;y7;y11;y2-NH3;y6(2+);y7(2+);y11(2+);y12(2+);y13(2+);y14(2+);b3;b4;b6;b10;b12;b14(2+)	59.3;107.7;110.3;317.8;126.6;45.5;156.5;172.2;204.3;1465.3;586.5;503.5;250;51.8;102.3;401.5;180.4;169.3;181.5	0.0405069874437345;-0.112393764387491;-0.121996935318748;-0.0824420360562499;0.0506125234126102;-0.265896652662377;0.208919433795302;0.126781644074981;-0.309007165149978;-0.339209995374972;-0.380674098924942;-0.355348351793737;-0.477313847512505;0.0190030016218827;-0.198682872628126;-0.0690638335123595;-0.0146013298999605;-0.147476946212464;-0.338296983062492
ZJR_HJL_BIOTIN_H13_20180913	14365	12717	AVGDKLPECEAVCGKPK	17	2	Carbamidomethyl (C),BIOTIN-M	_AVGDKLPEC(ca)EAVC(bi)GKPK_	AVGDKLPECEAVC(1)GKPK	AVGDKLPEC(1)EAVCGKPK		AVGDKLPEC(-33.18)EAVC(33.18)GKPK	AVGDKLPEC(33.18)EAVC(-33.18)GKPK		0	1	1	0	P00738-2;P00738;P00739;P00739-2	HP;HPR	Haptoglobin;Haptoglobin alpha chain;Haptoglobin beta chain;Haptoglobin-related protein	3	CID	ITMS	MULTI-MSMS	15	1	751.367	2251.08	-0.60847	-0.00045719	450.246	58.099	0.0042247	78.902	53.359	33.178	0.99952	2	0	0	0	-1	0	0	0	0	y2;y3;y4;y5;y7;y9;y11;y2-NH3;y9-NH3;y7(2+);y11(2+);y13(2+);y15(2+);b3;b4;b6;b8;b10;b12;b6-H2O;b9(2+);b11(2+);b16(2+)	103.4;124.3;113.9;231.7;150.2;50.9;41.1;99.4;37;197;878.7;208.8;597;27.4;67.1;293.3;143.9;103.8;106.6;133.4;133.2;145.8;143.3	0.0812784718187345;0.188021274675009;0.039624158431252;-0.1266925243375;-0.00322048439988976;-0.156175475862256;-0.248562668287377;0.0601767580140518;-0.122665983612251;-0.415208337024978;-0.109046421156222;-0.0389421017937366;-0.0639940950875371;-0.0424899182999923;0.048967273856249;-0.0596644194498595;0.0809195795313826;-0.213820079899961;0.0496666084750359;-0.0297627971560814;-0.46892870631239…
ZJR_HJL_BIOTIN_H01_20180913	21066	19107	AVLFCLSEDKK	11	1	BIOTIN-M	_AVLFC(bi)LSEDKK_	AVLFC(1)LSEDKK			AVLFC(148.69)LSEDKK			0	1	0	0	P23528	CFL1	Cofilin-1	2	CID	ITMS	MULTI-MSMS	18	0	852.428	1702.84	1.1827	0.0010081	-0.823335	80.101	0.00018388	148.69	108.91	148.69	1	1	0	0	0	-1	0	0	0	0	y2;y3;y4;y5;y6;y7;y8;y9;y3-H2O;y4-H2O;y5-H2O;y7-H2O;y3-NH3;y6-NH3;y7-NH3;b3;b5;b6;b7;b8;b9;b10;b9-H2O	823.1;548;822.9;1880.8;1942.8;2803.7;2227.9;977.2;489.1;370.9;334.9;801.2;226.9;1428.5;478.5;385.1;1317.5;1674.3;656.7;801.7;2830.9;413.9;640.7	0.0936314461125107;-0.0360112152469014;-0.446634671781339;-0.0721990353188176;-0.108435347887621;-0.107698808000123;-0.137551493362707;-0.0842492317126471;8.5475406194746E-05;-0.161911272143811;0.0266112783812105;-0.108009588050209;0.00112986879997834;0.262110277174884;-0.184907089187618;0.107665270140615;-0.035311959318733;-0.15516643595015;0.0368961536373718;-0.0743193439127481;-0.1038948666002…
ZJR_HJL_BIOTIN_H09_20180913	21138	19170	AVLFCLSEDKK	11	1	BIOTIN-M	_AVLFC(bi)LSEDKK_	AVLFC(1)LSEDKK			AVLFC(136.99)LSEDKK			0	1	0	0	P23528	CFL1	Cofilin-1	2	CID	ITMS	MULTI-MSMS	14	0	852.428	1702.84	-0.12869	-0.0001097	-1.52804	80.531	0.0022534	136.99	91.099	136.99	1	1	0	0	0	-1	0	0	0	0	y2;y3;y4;y5;y6;y7;y8;y9;y7-H2O;y9-H2O;y3-NH3;y6-NH3;y7-NH3;y8-NH3;b3;b4;b5;b6;b7;b8;b9;b10;b9-H2O	785.4;494.3;381.3;1237;1213.2;2272.8;1205;510.6;475.8;108;202.8;1192.7;582.3;329.5;205.7;227.7;809.1;1462;473.6;351.7;2114.6;247.1;326.2	-0.127498924981239;-0.0599064789187764;-0.0688880897500894;-0.0662175900063176;-0.136084273668871;-0.0414146283126229;-0.0658962199252073;-0.146627161400147;-0.121681463050209;-0.255702589887733;-0.0882866351062717;0.135584398268634;-0.219086776687618;-0.230750985487703;0.00298997717186467;-0.148719397643788;-0.156771920256233;-0.0916898734501501;0.0732731067623718;-0.0167021564127481;-0.04871908…
ZJR_HJL_BIOTIN_H13_20180913	20880	18899	AVLFCLSEDKK	11	1	BIOTIN-M	_AVLFC(bi)LSEDKK_	AVLFC(1)LSEDKK			AVLFC(60.1)LSEDKK			0	1	0	0	P23528	CFL1	Cofilin-1	3	CID	ITMS	MSMS	9		568.621	1702.84	NaN	NaN	-0.280987	80.131	0.026449	60.102	33.978	60.102	1	1	0	0	0	-1	0	0	0	0	y2;y3;y7;y3-H2O;y7(2+);y8(2+);y9(2+);b2;b3;b5;b6;b7;b9;b7-H2O	1142.6;293.8;99.5;255.6;2813.6;11969.9;48816.6;866.5;533.5;228.3;97.9;144.1;34.3;89.4	-0.0911219718562393;-0.290802475012526;-0.249544511125123;-0.0513061261563053;-0.260355213668845;-0.319165833693887;-0.337558648181357;0.181407686225015;0.0372001822499897;-0.310275338224983;-0.27857952188765;0.106964513012372;-0.115003265037785;0.187586350149786
ZJR_HJL_BIOTIN_H05_20180913	9749	8475	AWKGGTGDCK	10	1	BIOTIN-M	_AWKGGTGDC(bi)K_	AWKGGTGDC(1)K			AWKGGTGDC(86.88)K			0	1	0	0	P54687-2;P54687-3;P54687-4;P54687;P54687-5	BCAT1	Branched-chain-amino-acid aminotransferase, cytosolic	2	CID	ITMS	MULTI-SECPEP	12	1	737.334	1472.65	0.072447	5.3417e-05	681.486	41.064	0.030877	86.882	44.485	86.882	1	1	0	0	0	-1	0	0	0	0	y2;y3;y4;y5;y6;y7;y8;y7-H2O;y8-H2O;a2;b2;b3;b4;b6;b8;b9;b4-NH3	1646.2;98.2;195.8;81.9;183.3;1132.3;249.9;221;92.7;30.5;101.6;52.7;100.7;205.8;690.1;20.4;112	-0.0189055785750725;-0.19820033954386;0.0493376028061903;-0.0951225949687569;-0.129628109649957;0.0372213561374792;-0.08339179803761;0.0427699510873936;-0.0290150780876957;0.0793806268155777;0.1840669774312;0.162452846693725;-0.189160822284407;0.111090994556321;0.0327887657813335;-0.219465416987532;0.0722234258249728
ZJR_HJL_BIOTIN_H13_20180913	9601	8242	AWKGGTGDCK	10	1	BIOTIN-M	_AWKGGTGDC(bi)K_	AWKGGTGDC(1)K			AWKGGTGDC(101.46)K			0	1	0	0	P54687-2;P54687-3;P54687-4;P54687;P54687-5	BCAT1	Branched-chain-amino-acid aminotransferase, cytosolic	2	CID	ITMS	MULTI-MSMS	20	0	737.334	1472.65	0.51227	0.00037772	0.266656	41.277	0.033554	101.46	55.78	101.46	1	1	0	0	0	-1	0	0	0	0	y2;y3;y4;y5;y6;y7;y8;y7-H2O;y8-H2O;y2-NH3;y5-NH3;y7-NH3;a2;b2;b3;b4;b8;b9;b9-H2O	2074.3;143;291.7;264.7;313.4;1169.9;270;176.6;147;3687.1;177.5;180.3;42.1;75.8;97;108.7;739.4;20.3;24.4	-0.0626067504500725;0.0308646018623904;-0.0887239206313097;0.122223596437493;-0.088490414337457;0.0134176451999792;0.07493339727489;0.0408168260873936;-0.00862933590019566;-0.373030363668818;-0.0757122238125021;-0.046578721925016;0.163242931503078;0.0159456395405755;-0.00804886229065005;0.094652654278093;0.0349860314063335;-0.224104088862532;-0.143238111100118
ZJR_HJL_BIOTIN_H09_20180913	9011	7696	AYEDGCK	7	0	BIOTIN-M	_AYEDGC(bi)K_	AYEDGC(1)K			AYEDGC(118.69)K			0	1	0	0	P31948-3;P31948;P31948-2	STIP1	Stress-induced-phosphoprotein 1	2	CID	ITMS	MULTI-MSMS	2	0	618.755	1235.5	0.42522	0.00026311	-1.17123	39.128	0.024546	118.69	66.691	118.69	1	1	0	0	0	-1	0	0	0	0	y2;y3;y4;y5;y6;y4-H2O;y5-H2O;y3-NH3;y5-NH3;a2;b2;b3;b4;b6;b6-H2O	482.4;2253.2;3767.8;4948.8;54.7;920.2;1949.4;418.8;960;1945.5;1382.4;517.3;686.6;170;162.3	-0.119369445762572;-0.116521444818773;-0.0777375925063097;-0.0998417619313159;-0.497755899412368;-0.0752407553687817;-0.121697952137538;-0.0451701556937678;-0.130358148587561;0.0608785114202988;0.0786355407468875;-0.0119805915687721;-0.0316073837875024;-0.0293045812375112;-0.128126103475097
ZJR_HJL_BIOTIN_H01_20180913	13115	11549	CAQYKKDGADFAK	13	2	BIOTIN-M	_C(bi)AQYKKDGADFAK_	C(1)AQYKKDGADFAK			C(99.5)AQYKKDGADFAK			0	1	0	0	P04075;P04075-2;P09972	ALDOA;ALDOC	Fructose-bisphosphate aldolase A;Fructose-bisphosphate aldolase C	2	CID	ITMS	MULTI-MSMS	17	0	948.443	1894.87	-0.17801	-0.00016883	-56.6487	53.367	0.030578	99.5	69.477	99.5	1	1	0	0	0	-1	0	0	0	0	y3;y4;y6;y7;y8;y9;y10;y11;y4-H2O;y7-H2O;y8-H2O;y4-NH3;b2;b3;b4;b6;b7;b9;b10;b11;b12;b7-H2O;b10-H2O;b6-NH3;b7-NH3	114.5;109.8;314.7;241.8;317.5;76.3;120.5;112.3;37.4;103.4;278.4;38.3;145.1;292;502.5;223.4;445.2;72.3;301.4;36.3;15.4;112.3;49;117.9;88.5	-0.0685028421968923;-0.0178476519938044;-0.104900023406344;-0.0885771085938813;-0.148582352612607;-0.339752147412582;-0.0964919684874985;-0.125438871149981;-0.150696273840708;-0.0172936503626033;-0.143522038912579;-0.17482888240005;-0.280800940087488;-0.0937444247812209;-0.371602409918751;-0.143529401862679;-0.113534612050216;-0.306421944400199;-0.245299224900236;-0.00183648057532082;-0.261841833…
ZJR_HJL_BIOTIN_H01_20180913	13124	11557	CAQYKKDGADFAK	13	2	BIOTIN-M	_C(bi)AQYKKDGADFAK_	C(1)AQYKKDGADFAK			C(134.13)AQYKKDGADFAK			0	1	0	0	P04075;P04075-2;P09972	ALDOA;ALDOC	Fructose-bisphosphate aldolase A;Fructose-bisphosphate aldolase C	2	CID	ITMS	MULTI-MSMS	7	1	948.443	1894.87	-0.17801	-0.00016883	529.777	53.401	0.0023376	134.13	104.75	134.13	1	1	0	0	0	-1	0	0	0	0	y3;y4;y6;y7;y8;y9;y10;y11;y7-H2O;y7-NH3;y11-NH3;a2;b2;b3;b6;b7;b8;b9;b10;b11;b7-H2O;b9-H2O;b11-H2O;b6-NH3;b7-NH3	234;50.1;609.9;384.7;367.8;144.9;182.5;121.5;205.1;96.3;76.3;74.3;150.1;238.5;168.2;780.2;51.7;100.5;486.3;23.7;121.5;73.2;41.2;59.4;78.1	-0.0376495707125173;0.0161489300374456;-0.0392261952813442;-0.0536649992188813;-0.0568465127688569;-0.0506286122563324;0.0199631096375015;-0.154125394587481;-0.119405466768853;-0.154310780406377;-0.0633649257749767;-0.119404527031293;-0.029214026024988;-0.0878240146249709;-0.0110831128001792;-0.0373627370502163;-0.29934627907528;-0.255396553775199;-0.110167388962736;0.352655706924679;-0.226028009…
ZJR_HJL_BIOTIN_H05_20180913	13042	11576	CAQYKKDGADFAK	13	2	BIOTIN-M	_C(bi)AQYKKDGADFAK_	C(1)AQYKKDGADFAK			C(113.38)AQYKKDGADFAK			0	1	0	0	P04075;P04075-2;P09972	ALDOA;ALDOC	Fructose-bisphosphate aldolase A;Fructose-bisphosphate aldolase C	2	CID	ITMS	MULTI-MSMS	14	0	948.443	1894.87	0.16478	0.00015628	1.50827	52.567	0.012183	113.38	74.373	113.38	1	1	0	0	0	-1	0	0	0	0	y3;y4;y6;y7;y8;y9;y10;y11;y12;y6-H2O;y8-H2O;y11-NH3;b2;b3;b6;b7;b9;b10;b12;b7-H2O;b9-H2O;b10-H2O;b3-NH3;b7-NH3;b10-NH3	151.1;104.3;624.2;428.8;420.1;229;171.3;172.3;130.4;78.8;299.4;94;184.2;307.9;265.3;703.3;128.4;544.5;14;172.3;145.6;111.8;128.4;126.7;69.4	-0.0997833597750173;-0.0363413043375544;-0.0592457265313442;-0.0454862882813813;-0.0986555948001069;-0.120574901318832;-0.0925857184874985;0.140918550725019;0.0162891744625995;-0.0865340456438162;-0.0928628592250789;-0.0167340663999767;-0.171792151024988;-0.0552922763437209;-0.112767683112679;-0.115853947987716;-0.172632881900199;-0.160094146775236;-0.41247659902524;0.069015936024698;0.0898737208…
ZJR_HJL_BIOTIN_H09_20180913	13025	11471	CAQYKKDGADFAK	13	2	BIOTIN-M	_C(bi)AQYKKDGADFAK_	C(1)AQYKKDGADFAK			C(124.67)AQYKKDGADFAK			0	1	0	0	P04075;P04075-2;P09972	ALDOA;ALDOC	Fructose-bisphosphate aldolase A;Fructose-bisphosphate aldolase C	2	CID	ITMS	MULTI-MSMS	10	0	948.443	1894.87	-0.089897	-8.5262e-05	0.136144	53.197	0.0047456	124.67	69.969	124.67	1	1	0	0	0	-1	0	0	0	0	y3;y4;y6;y7;y9;y10;y11;y7-H2O;y11-H2O;a2;b2;b3;b6;b7;b9;b10;b12;b7-H2O;b9-H2O;b10-H2O;b7-NH3;b10-NH3	82.4;62.8;302.7;102.6;60.1;92.7;127.2;97;76.4;63.7;62.5;192.3;120.2;247.9;82.9;114.4;21.3;127.2;73.7;52.4;65.6;55.2	0.178231776943733;0.105199223006196;0.107990601593656;-0.103103475781381;0.0132751963374176;0.0526779533875015;0.117969331975019;-0.188680369112603;0.448591169112433;-0.320637437187543;-0.016701818993738;-0.0342351474374709;-0.0638174878001792;-0.0907074636127163;-0.166163155337699;-0.153746490525236;-0.39624124746274;0.046066717274698;-0.138886044762785;0.000727885674677964;-0.372627658862712;-0…
ZJR_HJL_BIOTIN_H13_20180913	12943	11374	CAQYKKDGADFAK	13	2	BIOTIN-M	_C(bi)AQYKKDGADFAK_	C(1)AQYKKDGADFAK			C(158.08)AQYKKDGADFAK			0	1	0	0	P04075;P04075-2;P09972	ALDOA;ALDOC	Fructose-bisphosphate aldolase A;Fructose-bisphosphate aldolase C	2	CID	ITMS	MULTI-MSMS	13	0	948.443	1894.87	-0.36523	-0.0003464	-0.602693	53.103	0.0022186	158.08	109.32	158.08	1	1	0	0	0	-1	0	0	0	0	y3;y4;y6;y7;y8;y9;y10;y11;y12;y4-H2O;y6-H2O;y7-H2O;y8-H2O;y10-H2O;y10-NH3;y11-NH3;a2;b2;b3;b5;b6;b7;b9;b10;b11;b7-H2O;b9-H2O;b10-H2O;b7-NH3;b9-NH3;b10-NH3	305.4;49.1;494.3;223.6;356.8;158.7;152.5;174.4;86.9;61.2;54.4;136.6;268.7;58.8;90.7;66.8;79.4;171.1;288.5;39.7;240.6;517.9;90.9;498.6;20.9;174.4;71.2;81.2;93.4;69.7;124.6	0.0377593648343577;-0.0331674762125544;0.0284617929999058;-0.0620268156251313;-0.0692366494876069;-0.0780944325688324;0.0126388908875015;-0.0248529336499814;0.112724721337599;-0.166046615637583;0.00361488013743383;-0.118245798800103;-0.0986001639125789;0.322020493649916;0.0500546331375062;0.0660296054750233;-0.0259597028125427;-0.106606604149988;-0.130731729468721;-0.00533812268758993;-0.08652256…
ZJR_HJL_BIOTIN_H01_20180913	20849	18900	CATITPDEARVEEFKLK	17	2	BIOTIN-M	_C(bi)ATITPDEARVEEFKLK_	C(1)ATITPDEARVEEFKLK			C(65.47)ATITPDEARVEEFKLK			0	1	0	0	P48735-2;P48735	IDH2	Isocitrate dehydrogenase [NADP], mitochondrial	3	CID	ITMS	MULTI-MSMS	11	1	801.068	2400.18	-0.92587	-0.00074169	-0.575737	79.558	0.02505	65.472	35.705	65.472	1	1	0	0	0	-1	0	0	0	0	y4;y6(2+);y9(2+);y10(2+);y12(2+);y13(2+);y14(2+);y16(2+);a2;b2;b3;b11;b12;b13;b3-H2O;b13-NH3;b14(2+)	744.3;249.4;965.9;2484.3;13320.2;17278.9;5134.7;1150;591.1;1974.9;2042.2;76.1;164.7;134.7;2406.6;102.4;4489.1	-0.162887239318707;-0.137049448362461;-0.00443320731244512;-0.415021424837505;-0.410385267993775;-0.386484995787555;-0.391816286837525;-0.432122792606265;-0.0359694684375427;-0.091836096337488;-0.0827928761437988;-0.208842666375404;-0.141103085800523;-0.421019755225416;0.0572161680249792;-0.100522958287911;0.261173204412216
ZJR_HJL_BIOTIN_H09_20180913	20745	18796	CATITPDEARVEEFKLK	17	2	BIOTIN-M	_C(bi)ATITPDEARVEEFKLK_	C(1)ATITPDEARVEEFKLK			C(60.55)ATITPDEARVEEFKLK			0	1	0	0	P48735-2;P48735	IDH2	Isocitrate dehydrogenase [NADP], mitochondrial	3	CID	ITMS	MULTI-MSMS	20	0	801.068	2400.18	-0.98199	-0.00078664	-1.95063	79.563	0.036008	60.549	37.187	60.549	1	1	0	0	0	-1	0	0	0	0	y2;y4;y12;y13;y8(2+);y9(2+);y10(2+);y12(2+);y13(2+);y14(2+);y15(2+);y16(2+);b2;b7;b11;b12;b13;b13-NH3;b14(2+);b16(2+)	230.4;571.7;73.6;34.2;359.8;1083.4;1630.1;10093.6;6816;3964.6;5888.7;1441.9;1469.9;525.3;79.8;57;15.7;30.8;1939;656.9	0.124785631468797;-0.0875088213499566;-0.317793096337482;-0.294284544112543;-0.290873401993736;-0.250832133093695;-0.261701112337505;-0.284713881275025;-0.106394663756305;-0.327912478243775;-0.263667967756305;0.425299082393735;-0.328164221337488;-0.265569611862702;-0.126078994500404;-0.168813046738023;-0.340331278662916;-0.417539559850411;0.484317735662216;-0.477560366849957
ZJR_HJL_BIOTIN_H01_20180913	12079	10569	CATITPDEK	9	0	BIOTIN-M	_C(bi)ATITPDEK_	C(1)ATITPDEK			C(116.9)ATITPDEK			0	1	0	0	O75874	IDH1	Isocitrate dehydrogenase [NADP] cytoplasmic	2	CID	ITMS	MULTI-MSMS	5	0	714.829	1427.64	0.10474	7.4874e-05	-3.52999	49.755	0.0051538	116.9	46.087	116.9	1	1	0	0	0	-1	0	0	0	0	y2;y4;y5;y7;y2-H2O;y4-H2O;y5-H2O;y7-H2O;y2-NH3;a2;b2;b4;b5;b7;b8;b4-H2O;b5-H2O;b7-H2O	242.7;1513.1;1478;630.6;169.7;178.1;244.2;129.3;274.6;325;712.1;405;699.1;211.6;102;502.5;860.8;104	-0.0368024402312699;0.0174527836124412;0.0210028397435735;0.041417169243573;0.0771751097968263;-0.00916414878133764;-0.0529163387438985;-0.198273493618899;0.12875661256561;-0.0401198590625427;-0.260537268212488;0.0225113386312614;-0.495850226331299;-0.059270783737702;-0.247146437537822;-0.0233927031374606;-0.0319886431000214;-0.101451680975288
ZJR_HJL_BIOTIN_H01_20180913	12495	10961	CATITPDEK	9	0	BIOTIN-M	_C(bi)ATITPDEK_	C(1)ATITPDEK			C(95.53)ATITPDEK			0	1	0	0	O75874	IDH1	Isocitrate dehydrogenase [NADP] cytoplasmic	2	CID	ITMS	MULTI-MSMS	14	1	714.829	1427.64	0.57374	0.00041013	707.712	51.216	0.015292	95.531	35.731	95.531	1	1	0	0	0	-1	0	0	0	0	y2;y4;y5;y7;y2-H2O;y4-H2O;y7-H2O;y2-NH3;a2;b4;b5;b7;b8;b4-H2O;b5-H2O;b8-H2O	56.4;1116.9;805.2;397.9;135.9;83.7;126.7;199.4;303.9;182.8;369.4;137.7;64;283.4;390.8;28.3	-0.14031806523127;-0.00409262654380882;-0.111809660256426;-0.024805975287677;-0.0416908570000487;0.0794588980936624;-0.075287653775149;-0.0961884557937651;-0.169392320000043;-0.243662977774989;-0.352173468518799;-0.475652619675202;-0.292556593787822;-0.0576944609499606;-0.0430970415375214;-0.347799014462908
ZJR_HJL_BIOTIN_H01_20180913	12625	11084	CATITPDEK	9	0	BIOTIN-M	_C(bi)ATITPDEK_	C(1)ATITPDEK			C(80.23)ATITPDEK			0	1	0	0	O75874	IDH1	Isocitrate dehydrogenase [NADP] cytoplasmic	2	CID	ITMS	MULTI-MSMS	13	1	714.829	1427.64	0.57374	0.00041013	-651.031	51.67	0.03311	80.229	21.076	80.229	1	1	0	0	0	-1	0	0	0	0	y2;y4;y5;y7;y2-H2O;y4-H2O;y2-NH3;a2;b5;b8;b5-H2O;b8-H2O	131.8;835.1;943.1;467.7;73.1;174.8;281.5;999.7;489.3;87.9;293.2;66	0.0466326183624801;-0.0513948726375588;-0.0930718672876765;-0.00667853388142703;0.153072326593701;0.0286166129374124;-0.11251536009064;-0.100239487968793;-0.299683234143799;-0.233474562537822;-0.109808467318771;-0.148824405087908
ZJR_HJL_BIOTIN_H01_20180913	13593	12003	CATITPDEK	9	0	BIOTIN-M	_C(bi)ATITPDEK_	C(1)ATITPDEK			C(87.18)ATITPDEK			0	1	0	0	O75874	IDH1	Isocitrate dehydrogenase [NADP] cytoplasmic	2	CID	ITMS	MULTI-MSMS	10	0	714.829	1427.64	-2.3414	-0.0016737	-2.26917	55.028	0.025934	87.181	24.717	87.181	1	1	0	0	0	-1	0	0	0	0	y2;y3;y4;y5;y7;y2-H2O;y3-H2O;y2-NH3;y4-NH3;b4;b5;b8;b4-H2O;b5-H2O	210.8;97.9;1034;840;217.6;148.9;69.5;349.4;177.2;255.7;529;127.7;611.4;559.3	-0.0553571277312699;-0.043184603543807;0.0451627445499412;-0.0533379805689265;-0.067713690131427;0.163204162531201;-0.268165793750086;0.0539885461593599;-0.0579244428875541;-0.203684950431239;-0.149536749768799;0.0516816874621782;-0.115311648449961;-0.0507874712250214
ZJR_HJL_BIOTIN_H01_20180913	13758	12160	CATITPDEK	9	0	BIOTIN-M	_C(bi)ATITPDEK_	C(1)ATITPDEK			C(87.62)ATITPDEK			0	1	0	0	O75874	IDH1	Isocitrate dehydrogenase [NADP] cytoplasmic	2	CID	ITMS	MULTI-MSMS	13	0	714.829	1427.64	-2.3414	-0.0016737	-0.728172	55.601	0.02551	87.616	25.416	87.616	1	1	0	0	0	-1	0	0	0	0	y2;y4;y5;y7;y4-H2O;y2-NH3;b2;b4;b5;b8;b4-H2O;b5-H2O	136.5;1135.4;923.5;213.3;106.2;324;421.6;236.3;407.4;74.6;437.9;661.4	-0.11236396366877;-0.0493196773250588;-0.0922173751001765;-0.191798162787677;-0.0897915901875876;0.113101094987485;-0.117043615868738;-0.272349501212489;-0.153137823987549;-0.258254835975322;-0.0998087187624606;-0.120062373568771
ZJR_HJL_BIOTIN_H05_20180913	12257	10830	CATITPDEK	9	0	BIOTIN-M	_C(bi)ATITPDEK_	C(1)ATITPDEK			C(159.04)ATITPDEK			0	1	0	0	O75874	IDH1	Isocitrate dehydrogenase [NADP] cytoplasmic	2	CID	ITMS	MSMS	14		714.829	1427.64	NaN	NaN	-2.26917	49.877	2.0273e-07	159.04	57.497	159.04	1	1	0	0	0	-1	0	0	0	0	y2;y3;y4;y5;y7;y2-H2O;y4-H2O;y2-NH3;b2;b4;b5;b7;b8;b4-H2O;b5-H2O;b7-H2O;b8-H2O	217.3;86.9;1140.7;1376.2;397.7;109;191.8;196.9;431.8;343.9;364.6;317;57.8;531.4;682.8;92.8;53.4	-0.0463239246062699;-0.239015902371932;-0.00360434529380882;0.0647650467748235;-0.070582342475177;0.0105857543280763;-0.124642664406338;0.0686064660812349;0.00319564194376198;0.00371251050626142;0.0359490900749506;-0.040349885300202;0.108810593712178;0.0367269257687894;-0.0171571001312714;-0.0566518762877877;-0.00441522540040751
ZJR_HJL_BIOTIN_H09_20180913	11986	10488	CATITPDEK	9	0	BIOTIN-M	_C(bi)ATITPDEK_	C(1)ATITPDEK			C(115.49)ATITPDEK			0	1	0	0	O75874	IDH1	Isocitrate dehydrogenase [NADP] cytoplasmic	2	CID	ITMS	MULTI-MSMS	9	1	714.829	1427.64	0.3294	0.00023546	0.532648	49.582	0.0055808	115.49	50.189	115.49	1	1	0	0	0	-1	0	0	0	0	y2;y3;y4;y5;y6;y7;y2-H2O;y3-H2O;y4-H2O;y5-H2O;y2-NH3;b2;b4;b5;b7;b8;b4-H2O;b5-H2O	318.5;67.9;1853.7;1700.5;651.8;564.3;134;69;143.8;238.4;305.7;692.6;549.2;404.3;346.5;108.2;823.7;958.8	0.13562187617498;-0.133913363309432;0.0531583500186912;0.0148382889623235;-0.229405836106366;-0.151514959662677;-0.169071228093799;0.00582102265616413;-0.0451138558125876;0.116639325318602;0.0528899133468599;-0.043801428368738;-0.0655623918374886;-0.00952210133129938;0.061945036574798;-0.0669706562878218;-0.0983438750124606;0.00328967721247864
ZJR_HJL_BIOTIN_H09_20180913	12007	10508	CATITPDEK	9	0	BIOTIN-M	_C(bi)ATITPDEK_	C(1)ATITPDEK			C(148.38)ATITPDEK			0	1	0	0	O75874	IDH1	Isocitrate dehydrogenase [NADP] cytoplasmic	2	CID	ITMS	MULTI-MSMS	12	1	714.829	1427.64	0.3294	0.00023546	701.548	49.652	0.0026837	148.38	59.434	148.38	1	1	0	0	0	-1	0	0	0	0	y2;y3;y4;y5;y7;y2-H2O;y4-H2O;y2-NH3;a2;b2;b4;b5;b7;b8;b4-H2O;b5-H2O;b7-H2O;b8-H2O	209.4;127.4;1703.9;1749.8;791.4;203.5;216.1;356.7;301.8;543.2;457;374.4;317.1;87.6;885.4;1105.2;138.4;105.5	0.0886858410187301;-0.196596468778182;-0.00909750935630882;-0.0122613204126765;-0.132594061225177;-0.0741920777031737;0.0815340934061624;0.0647917688156099;-0.0177809918750427;0.042563317725012;-0.00300135668123858;0.00207457835620062;-0.051214143112702;-0.272781203162822;-0.00373938282496056;-0.0846009477875214;-0.0731313684752877;0.0666296964745925
ZJR_HJL_BIOTIN_H09_20180913	13659	12067	CATITPDEK	9	0	BIOTIN-M	_C(bi)ATITPDEK_	C(1)ATITPDEK			C(84.57)ATITPDEK			0	1	0	0	O75874	IDH1	Isocitrate dehydrogenase [NADP] cytoplasmic	2	CID	ITMS	MULTI-MSMS	4	1	714.829	1427.64	-3.216	-0.0022989	695.384	55.433	0.028485	84.568	10.103	84.568	1	1	0	0	0	-1	0	0	0	0	y2;y4;y5;y7;y4-H2O;y2-NH3;a2;b2;b4;b5;b7;b8;b4-H2O;b5-H2O;b7-H2O;b8-H2O	67.8;1078;719;226.8;113;246.8;327.2;365.6;167.4;374.1;78.4;51.2;341.9;651.4;57.8;42	0.11139091914373;0.0341153812686912;-0.00487606650642647;-0.041651678412677;-0.159493738625088;0.0685454309249849;-0.387654038750043;-0.071572424462488;0.000599717537511424;-0.00763001148754938;-0.021184846237702;0.0544893046496782;-0.0503092070437106;0.00469348580622864;-0.0943716028502877;0.323709774599592
ZJR_HJL_BIOTIN_H13_20180913	12031	10513	CATITPDEK	9	0	BIOTIN-M	_C(bi)ATITPDEK_	C(1)ATITPDEK			C(111.82)ATITPDEK			0	1	0	0	O75874	IDH1	Isocitrate dehydrogenase [NADP] cytoplasmic	2	CID	ITMS	MULTI-MSMS	9	0	714.829	1427.64	-0.63992	-0.00045743	-0.728172	49.897	0.0066981	111.82	43.919	111.82	1	1	0	0	0	-1	0	0	0	0	y2;y4;y5;y7;y2-H2O;y4-H2O;y7-H2O;y2-NH3;a2;b2;b4;b5;b7;b4-H2O;b5-H2O	192.5;1049.4;1244.9;451.2;190;109.4;186;210;263.9;395.9;245.3;397.3;187.1;515.5;534.8	0.20208916133123;0.0201383304874412;0.0197821366185735;0.016453790337323;0.118160217218701;-0.297311121437588;-0.011566950650149;0.150942891862485;-0.160969468437543;0.00228011460001198;-0.00110926683748858;0.149474480699951;-0.026800080612702;0.0326375703000394;0.0194639936187286
ZJR_HJL_BIOTIN_H09_20180913	17121	15352	CCINVCGLHSCVAAR	15	0	2 BIOTIN-M	_C(bi)C(bi)INVCGLHSCVAAR_	C(0.968)C(0.968)INVC(0.063)GLHSCVAAR			C(14.71)C(14.71)INVC(-14.71)GLHSC(-41.02)VAAR			0	2	0	0	Q96NZ8	WFIKKN1	WAP, Kazal, immunoglobulin, Kunitz and NTR domain-containing protein 1	3	CID	ITMS	MSMS	19		817.694	2450.06	NaN	NaN	-3.93352	67.432	0.031452	52.071	30.871	14.708	0.96823	6	0	0	0	-1	0	0	0	0	y2;y7(2+);y8(2+);b2;b3;b4;b7;b10;b7-NH3;b10-NH3;b8(2+);b9(2+);b13(2+)	37.9;74.6;59.6;416.1;67.1;47.1;19.1;15.1;8.9;25.8;115.2;186.9;214.4	-0.065430613231257;0.00633582365628627;0.398007706434441;0.0772309916874292;-0.195272410725011;-0.196046135399911;0.138367544700031;-0.311139921349877;-0.229978431799964;0.310138125587628;-0.210707527587488;-0.148719858106233;-0.0638139177247012
ZJR_HJL_BIOTIN_H01_20180913	16510	14774	CCKGFCIDILK	11	1	2 Carbamidomethyl (C),BIOTIN-M	_C(ca)C(ca)KGFC(bi)IDILK_	C(0.001)C(0.001)KGFC(0.998)IDILK	C(0.999)C(0.999)KGFC(0.002)IDILK		C(-29.82)C(-29.82)KGFC(29.82)IDILK	C(29.82)C(29.82)KGFC(-29.82)IDILK		0	1	2	0	Q12879-2;Q12879;Q13224;O15399	GRIN2A;GRIN2B;GRIN2D	Glutamate receptor ionotropic, NMDA 2A;Glutamate receptor ionotropic, NMDA 2B;Glutamate receptor ionotropic, NMDA 2D	2	CID	ITMS	MULTI-MSMS	13	0	904.422	1806.83	-0.50178	-0.00045382	1.94988	65.059	0.0016174	104.2	44.136	29.824	0.99896	3	0	0	0	-1	0	0	0	0	y2;y3;y4;y5;y8;y4-H2O;y8-NH3;b3;b8;b9;b10;b8-H2O;b9-H2O;b10-H2O;b9-NH3;b10-NH3	85.7;53.5;132;61.3;152.9;81.6;140.9;73.6;71.7;199.2;48;87;91.7;68.7;121.8;78.5	-0.00323560876557849;0.0783564478062999;0.0186600755094446;-0.0442180827625407;-0.0214749968251908;0.164345389209416;-0.153004567075186;0.0536726058499539;0.341841649499884;-0.293943002912556;0.247030157175004;0.248757431949798;-0.0316805407751417;-0.171493513500081;-0.304134682537551;0.043479102550009
ZJR_HJL_BIOTIN_H02_20180913	16464	14685	CCKGFCIDILK	11	1	2 Carbamidomethyl (C),BIOTIN-M	_C(ca)C(bi)KGFC(ca)IDILK_	C(0.497)C(0.497)KGFC(0.005)IDILK	C(0.503)C(0.503)KGFC(0.995)IDILK		C(0)C(0)KGFC(-19.8)IDILK	C(0)C(0)KGFC(19.8)IDILK		0	1	2	0	Q12879-2;Q12879;Q13224;O15399	GRIN2A;GRIN2B;GRIN2D	Glutamate receptor ionotropic, NMDA 2A;Glutamate receptor ionotropic, NMDA 2B;Glutamate receptor ionotropic, NMDA 2D	2	CID	ITMS	MULTI-MSMS	1	1	904.422	1806.83	-1.0178	-0.00092054	-0.485329	65.342	0.0027634	100.02	43.658	19.798	0.99479	3	0	0	0	-1	0	0	0	0	y2;y4;y5;y8;y4-H2O;y8-H2O;y4-NH3;b2;b3;b9;b10;b9-H2O;b10-H2O;b9-NH3;b10-NH3	45;96.4;93.9;66;168.2;54.1;44.3;82.5;315.4;174.7;118;79.8;35.5;115.4;118.3	-0.174164563843703;-0.141190998709305;-0.217069645262541;0.106031879531315;0.249855643115666;0.0125204158875931;-0.122726672474926;-0.297947678831179;-0.299420208006154;0.0363792627126713;0.0459803524877316;-0.174502806399914;0.00721742400014591;-0.251156166912324;-0.219582420887264
ZJR_HJL_BIOTIN_H10_20180913	16237	14372	CCKGFCIDILK	11	1	2 Carbamidomethyl (C),BIOTIN-M	_C(ca)C(bi)KGFC(ca)IDILK_	C(0.5)C(0.5)KGFC(0.001)IDILK	C(0.5)C(0.5)KGFC(0.999)IDILK		C(0)C(0)KGFC(-29.54)IDILK	C(0)C(0)KGFC(29.54)IDILK		0	1	2	0	Q12879-2;Q12879;Q13224;O15399	GRIN2A;GRIN2B;GRIN2D	Glutamate receptor ionotropic, NMDA 2A;Glutamate receptor ionotropic, NMDA 2B;Glutamate receptor ionotropic, NMDA 2D	2	CID	ITMS	MULTI-MSMS	3	1	904.422	1806.83	-1.2404	-0.0011218	-0.042564	65.593	0.0030041	99.139	41.965	29.54	0.99944	3	0	0	0	-1	0	0	0	0	y2;y4;y5;y8;y4-H2O;y8-H2O;b2;b3;b9;b10;b9-H2O;b10-H2O;b9-NH3;b10-NH3	75.7;124.2;101.2;108.7;170.3;92.3;200.6;452.9;288.3;124;88.8;59.9;104.4;102.1	0.114592760375047;0.0011124680875696;-0.0125408366687907;0.196485981093815;0.104836111865666;-0.0403970645811569;-0.303929124143679;-0.193463176756154;0.136232778337671;0.00484265717523158;-0.0134920642124143;-0.174911482249854;-0.0563319481623239;-0.118630272449764
ZJR_HJL_BIOTIN_H13_20180913	16646	14873	CCKGFCIDILK	11	1	2 Carbamidomethyl (C),BIOTIN-M	_C(ca)C(ca)KGFC(bi)IDILK_	C(0.011)C(0.011)KGFC(0.978)IDILK	C(0.989)C(0.989)KGFC(0.022)IDILK		C(-19.53)C(-19.53)KGFC(19.53)IDILK	C(19.53)C(19.53)KGFC(-19.53)IDILK		0	1	2	0	Q12879-2;Q12879;Q13224;O15399	GRIN2A;GRIN2B;GRIN2D	Glutamate receptor ionotropic, NMDA 2A;Glutamate receptor ionotropic, NMDA 2B;Glutamate receptor ionotropic, NMDA 2D	2	CID	ITMS	MULTI-MSMS	9	0	904.422	1806.83	-1.3743	-0.0012429	0.178818	66.057	0.017109	80.438	34.068	19.528	0.98909	3	0	0	0	-1	0	0	0	0	y2;y4;y8;y4-H2O;y8-NH3;b3;b9;b10;b9-H2O;b10-H2O;b9-NH3;b10-NH3	14.5;49.9;121;111.3;102.6;68.9;183;148.3;91;27.7;95.2;41	0.267882555296922;0.0099930833219446;-0.170766989012691;0.0413290317875408;-0.180592457700186;-0.0161516129000461;-0.016110971662556;-0.167642694387496;-0.281680540775142;-0.0793304275625815;-0.226009682537551;-0.128517967762491
ZJR_HJL_BIOTIN_H01_20180913	20924	18971	CCSGAIIVLTK	11	0	Carbamidomethyl (C),BIOTIN-M	_C(ca)C(bi)SGAIIVLTK_	C(0.5)C(0.5)SGAIIVLTK	C(0.5)C(0.5)SGAIIVLTK		C(0)C(0)SGAIIVLTK	C(0)C(0)SGAIIVLTK		0	1	1	0	P14618;P14618-3	PKM	Pyruvate kinase PKM	2	CID	ITMS	MULTI-MSMS	2	0	808.404	1614.79	0.69114	0.00055872	1.76906	79.751	3.3161e-05	157.96	83.971	0	0.5	2	0	0	0	-1	0	0	0	0	y2;y3;y4;y5;y6;y8;y9;y2-H2O;y3-H2O;y4-H2O;y5-H2O;y9-H2O;y2-NH3;b2;b5;b6;b7;b8;b9;b10;b6-H2O;b7-H2O;b8-H2O;b10-H2O	2929;6911.1;8238.5;7913;5100.1;2154.2;14239.6;381.1;597;763.3;1925.6;1313.3;145.5;4803.8;1579.3;5803.6;4953.2;5372.6;3672.3;1126.9;2532.4;2521.2;2348.1;666.7	-0.0711762908468927;-0.0831816463843893;-0.0916415094812351;-0.104623427518732;-0.213735716649921;-0.0950385763436543;-0.148459385193632;-0.0887905376937681;-0.190426020184418;-0.181002582500014;0.0623631557125464;-0.222378563681104;-0.0547108659797004;-0.177342210081179;0.0143379299688604;-0.129808538850057;-0.148527761574996;-0.110631423500081;-0.154130919662521;-0.113044242437581;-0.1706466626…
ZJR_HJL_BIOTIN_H05_20180913	21064	19188	CCSGAIIVLTK	11	0	Carbamidomethyl (C),BIOTIN-M	_C(ca)C(bi)SGAIIVLTK_	C(0.5)C(0.5)SGAIIVLTK	C(0.5)C(0.5)SGAIIVLTK		C(0)C(0)SGAIIVLTK	C(0)C(0)SGAIIVLTK		0	1	1	0	P14618;P14618-3	PKM	Pyruvate kinase PKM	2	CID	ITMS	MULTI-MSMS	2	1	808.404	1614.79	0.082457	6.6659e-05	-1.20345	79.575	0.014738	109.44	53.718	0	0.5	2	0	0	0	-1	0	0	0	0	y2;y3;y4;y5;y6;y9;y2-H2O;y4-H2O;y9-H2O;y5-NH3;b5;b6;b7;b8;b9;b10;b6-H2O;b7-H2O;b8-H2O;b9-H2O;b10-H2O	2053.3;5764.5;7770.3;5964;5107;11049.8;530.5;850.8;2194.1;733.2;2931.2;4846.1;3755.2;5012;1701.8;359.9;1240.7;1916.7;1980.6;1150.8;753	0.0104277130593573;0.0166718692406107;-0.0522127985437351;-0.0639129782999817;-0.186453001806171;-0.135580967224882;-0.162307383396893;-0.186129535625014;0.0352508308501456;0.146720537387523;-0.44385298799989;-0.0709706482250567;-0.0492845975124965;-0.112218337562581;-0.0214404899750207;-0.121711234625081;-0.0768966626501424;-0.156651041625082;-0.0888474769876666;0.101295604974894;-0.240186077175…
ZJR_HJL_BIOTIN_H09_20180913	20800	18848	CCSGAIIVLTK	11	0	Carbamidomethyl (C),BIOTIN-M	_C(ca)C(bi)SGAIIVLTK_	C(0.5)C(0.5)SGAIIVLTK	C(0.5)C(0.5)SGAIIVLTK		C(0)C(0)SGAIIVLTK	C(0)C(0)SGAIIVLTK		0	1	1	0	P14618;P14618-3	PKM	Pyruvate kinase PKM	2	CID	ITMS	MULTI-MSMS	12	0	808.404	1614.79	0.35613	0.00028789	-340.442	79.708	0.001274	131.62	67.8	0	0.5	2	0	0	0	-1	0	0	0	0	y2;y3;y4;y5;y6;y9;y2-H2O;y3-H2O;y4-H2O;y5-H2O;y2-NH3;y6-NH3;b5;b6;b7;b8;b9;b10;b6-H2O;b7-H2O;b8-H2O;b9-H2O;b10-H2O	1817.5;2745.9;4243.2;4664.9;4044.5;6448.3;223.3;262.8;709;883.5;19.9;1250.3;2192.6;2706.5;2265.2;2178.7;1623.5;262;1523.2;1703.9;1345.9;1033.7;531.4	-0.0618379119406427;0.0987946719749857;0.0473660588781399;-0.0146576072062317;-0.152090208837421;-0.0586766703498824;-0.0325161236312681;0.0679052786437069;-0.0838956489062639;-0.0913233677249536;-0.111397267346888;0.0804549279438334;-0.0662284762811396;-0.0421620544750567;0.0459302462375035;0.0299935764999191;-0.151689513412521;-0.372565726812581;0.0770340014123576;-0.256382486937582;0.023457210…
ZJR_HJL_BIOTIN_H09_20180913	20814	18861	CCSGAIIVLTK	11	0	Carbamidomethyl (C),BIOTIN-M	_C(ca)C(bi)SGAIIVLTK_	C(0.217)C(0.783)SGAIIVLTK	C(0.783)C(0.217)SGAIIVLTK		C(-5.57)C(5.57)SGAIIVLTK	C(5.57)C(-5.57)SGAIIVLTK		0	1	1	0	P14618;P14618-3	PKM	Pyruvate kinase PKM	2	CID	ITMS	MULTI-MSMS	5	1	808.404	1614.79	0.35613	0.00028789	0.654371	79.745	0.00016148	148.94	92.134	5.5704	0.7829	2	0	0	0	-1	0	0	0	0	y2;y3;y4;y5;y6;y9;y10;y2-H2O;y4-H2O;y5-H2O;y2-NH3;y5-NH3;y9-NH3;a2;b2;b5;b6;b7;b8;b9;b10;b6-H2O;b7-H2O;b8-H2O;b10-H2O	1820;4789.5;7507.4;8028.6;7002.4;9751.9;370.4;282.8;1031.2;1044.1;34.2;879.3;2596.1;1900.3;3014.3;3100.2;5461.3;5312.1;4079.7;1606.6;1209.9;1028.5;1739.7;1384.7;624.1	-0.0630586150656427;-0.0256560116187643;0.0123013616125149;-0.0194183493937317;-0.277822630712421;-0.0527562601936324;-0.183672552337384;-0.0688778179672056;-0.164462055156264;0.102951534618796;0.0410838117546746;0.0336834280125231;0.267862607056372;-0.408035640774983;-0.144261155393679;-0.38867720674989;0.0971201720874433;-0.0899340115749965;0.0458627171249191;-0.0705127556000207;-0.093879203375…
ZJR_HJL_BIOTIN_H09_20180913	21395	19415	CCSGAIIVLTK	11	0	Carbamidomethyl (C),BIOTIN-M	_C(ca)C(bi)SGAIIVLTK_	C(0.5)C(0.5)SGAIIVLTK	C(0.5)C(0.5)SGAIIVLTK		C(0)C(0)SGAIIVLTK	C(0)C(0)SGAIIVLTK		0	1	1	0	P14618;P14618-3	PKM	Pyruvate kinase PKM	2	CID	ITMS	MULTI-MSMS	19	1	808.404	1614.79	0.27511	0.0002224	2.63605	81.158	0.00040605	143.7	88.242	0	0.5	2	0	0	0	-1	0	0	0	0	y2;y3;y4;y5;y6;y9;y2-H2O;y3-H2O;y4-H2O;y5-H2O;y2-NH3;b2;b5;b6;b7;b8;b9;b10;b6-H2O;b7-H2O;b8-H2O;b10-H2O	510.1;2566.9;3389.7;3632.7;1765.2;2371.1;120.7;379.8;288.6;412.1;62.9;1358.5;2146.9;3482.5;2955.7;2877.9;1066.8;243.2;1039.1;582.4;686.8;285.5	-0.0308625701437677;0.0130402774437357;0.0878018498937649;-0.00776063454998166;-0.235830443212421;-0.115378330506132;0.0700381976577944;-0.175136713543793;-0.0850247992968889;0.0906834682125464;0.0735697736687371;0.0871841571063214;-0.00946578096863959;0.112867242399943;-0.0104662381374965;-0.0314077906875809;-0.0441455681000207;-0.0863108440000815;-0.00768279546264239;0.0791888021249179;0.043842…
ZJR_HJL_BIOTIN_H13_20180913	20712	18739	CCSGAIIVLTK	11	0	Carbamidomethyl (C),BIOTIN-M	_C(bi)C(ca)SGAIIVLTK_	C(0.937)C(0.063)SGAIIVLTK	C(0.063)C(0.937)SGAIIVLTK		C(11.7)C(-11.7)SGAIIVLTK	C(-11.7)C(11.7)SGAIIVLTK		0	1	1	0	P14618;P14618-3	PKM	Pyruvate kinase PKM	2	CID	ITMS	MULTI-MSMS	9	1	808.404	1614.79	-0.30836	-0.00024928	2.51219	79.719	0.00016569	148.69	97.344	11.701	0.93669	2	0	0	0	-1	0	0	0	0	y2;y3;y4;y5;y6;y9;y10;y2-H2O;y3-H2O;y4-H2O;y5-H2O;y10-H2O;y2-NH3;y10-NH3;a2;b5;b6;b7;b8;b9;b10;b7-H2O;b8-H2O;b9-H2O;b10-H2O	1041.8;3649.6;4791.4;4874.8;3231;7478.4;710.7;154.8;466.1;423.2;776.7;2687;22.9;1956.2;2100.1;1441.5;2687;2858.7;2670.9;1364.7;481.4;1763.6;701.3;708.1;527.5	-0.0296266082297052;0.0259797305687357;0.0368680120031399;-0.0173431540812317;-0.0256253650874214;-0.0570287211311324;-0.231763820512242;-0.109634043553143;0.0496557669249569;-0.0331754340625139;0.248520382275046;0.0949517666251722;-0.139961720471888;0.0729859061127627;-0.225784664212483;-0.13904341768739;-0.0861073669750567;-0.0368334256374965;0.0373177952499191;0.0886669318999793;0.049065132562…
ZJR_HJL_BIOTIN_H01_20180913	21382	19408	CDFTEDQTAEFK	12	0	Acetyl (Protein N-term),BIOTIN-M	_(ac)C(bi)DFTEDQTAEFK_	C(1)DFTEDQTAEFK			C(220.82)DFTEDQTAEFK			1	1	0	0	P60660-2;P60660	MYL6	Myosin light polypeptide 6	2	CID	ITMS	MULTI-MSMS	19	0	963.898	1925.78	0.25059	0.00024154	0.873466	80.87	3.6853e-63	220.82	176.27	220.82	1	1	0	0	0	-1	0	0	0	0	y2;y3;y4;y5;y6;y7;y9;y10;y11;y3-H2O;y6-H2O;y10-H2O;y11-H2O;y6-NH3;y11-NH3;a2;b2;b3;b7;b8;b9;b10;b11;b2-H2O;b7-H2O;b8-H2O;b9-H2O;b10-H2O;b11-H2O;b8-NH3;b9-NH3;b10-NH3;b11-NH3	425.9;486.3;588.5;829;678.9;3214;3237.1;1626.4;3406.2;400.4;570.9;809.9;1530.6;407.4;1068.2;473;1579.6;1710.4;611.8;876.7;370.1;1064.3;275.6;443.1;1325;577.6;1075.6;578.8;123.5;261.8;333.8;156.2;99	-0.0972853311687345;-0.0929002427812406;-0.174499833887523;-0.100698312912641;-0.084051953856374;-0.119303746075161;-0.139017527337501;-0.272996189262585;-0.0838217119501223;0.0650226197468555;0.027941953593654;0.204110022874829;-0.157618820125208;-0.303289043637619;-0.237690149387618;0.178657860499925;-0.0217400174000204;-0.132647390262491;-0.363471487499965;-0.200924849337525;-0.227653834974944…
ZJR_HJL_BIOTIN_H01_20180913	21399	19424	CDFTEDQTAEFK	12	0	Acetyl (Protein N-term),BIOTIN-M	_(ac)C(bi)DFTEDQTAEFK_	C(1)DFTEDQTAEFK			C(227.94)DFTEDQTAEFK			1	1	0	0	P60660-2;P60660	MYL6	Myosin light polypeptide 6	2	CID	ITMS	MULTI-MSMS	15	1	963.898	1925.78	0.25059	0.00024154	524.505	80.912	9.3113e-77	227.94	173.68	227.94	1	1	0	0	0	-1	0	0	0	0	y2;y3;y4;y5;y6;y7;y9;y10;y11;y3-H2O;y11-H2O;y3-NH3;y6-NH3;y11-NH3;a2;b2;b3;b6;b7;b8;b9;b10;b11;b2-H2O;b7-H2O;b8-H2O;b9-H2O;b10-H2O;b11-H2O;b8-NH3;b9-NH3;b10-NH3;b11-NH3	617.3;661.3;731.6;1128.8;811;2692.4;3466.3;1530;3508;571.5;1173.5;120.6;421.3;797.8;583;1627;2378.5;722;609.4;854.6;426.1;775.1;344.9;526.1;1251.8;645.1;864.7;450.2;334.3;410.4;669.5;553.1;178.7	0.0069932332843905;-0.0225267076249906;-0.0344241502937734;-0.0429590551001411;-0.079596387450124;-0.168009800762661;-0.195658152337501;-0.145920993950085;-0.140828547887622;-0.0127361693156445;-0.259669601375208;0.0529749721250141;-0.102849590512619;-0.281635461887618;-0.138908057468825;-0.0911369900562704;0.0121280003625088;-0.254690600462482;-0.181342581249965;-0.104489302462525;-0.21752199903…
ZJR_HJL_BIOTIN_H09_20180913	21100	19134	CDFTEDQTAEFK	12	0	Acetyl (Protein N-term),BIOTIN-M	_(ac)C(bi)DFTEDQTAEFK_	C(1)DFTEDQTAEFK			C(72.1)DFTEDQTAEFK			1	1	0	0	P60660-2;P60660	MYL6	Myosin light polypeptide 6	2	CID	ITMS	MULTI-MSMS	18	1	963.898	1925.78	-0.41179	-0.00039692	641.652	80.439	0.023195	72.096	36.8	72.096	1	1	0	0	0	-1	0	0	0	0	y2;y3;y4;y5;y9;y10;y11;y3-H2O;y10-H2O;y11-H2O;y10-NH3;b2;b7;b8;b11;b8-H2O;b7-NH3	146.3;289.4;188;268.8;723.9;889.9;1278.2;324.4;2266.7;778.7;1382.9;643.4;432.7;277.7;49.4;344.2;763.6	-0.0674696573406095;-0.0657395982499906;-0.0812686327156484;-0.108571848068891;-0.0835976054625007;-0.102463962700085;-0.251546321325122;-0.172129479862519;-0.186637047437671;0.499851882999792;-0.16197204857508;-0.14570241974377;-0.239081839062465;-0.174191450900025;0.0507115758625787;-0.242983676262611;-0.39771101868746
ZJR_HJL_BIOTIN_H13_20180913	21153	19159	CDFTEDQTAEFK	12	0	Acetyl (Protein N-term),BIOTIN-M	_(ac)C(bi)DFTEDQTAEFK_	C(1)DFTEDQTAEFK			C(223.14)DFTEDQTAEFK			1	1	0	0	P60660-2;P60660	MYL6	Myosin light polypeptide 6	2	CID	ITMS	MULTI-MSMS	9	0	963.898	1925.78	-0.3472	-0.00033466	0.769612	80.816	1.0564e-63	223.14	184.91	223.14	1	1	0	0	0	-1	0	0	0	0	y2;y3;y4;y5;y6;y7;y9;y10;y11;y3-H2O;y10-H2O;y11-H2O;y6-NH3;a2;b2;b3;b6;b7;b8;b9;b10;b11;b2-H2O;b7-H2O;b8-H2O;b9-H2O;b10-H2O;b11-H2O;b7-NH3;b9-NH3;b10-NH3;b11-NH3	428;540.1;620.3;949.7;715.5;2281.3;2497.1;1609;3020.8;362.4;952.2;861.4;350.5;266.9;1415.7;1362.1;766.6;465.4;1010.9;225.4;699.5;242.3;265;2057.6;416.2;864.3;436;111.9;839.9;263.8;242.8;115.1	0.0864915243000155;-0.00766464707811565;-0.0107119920906484;-0.0299585668188911;-0.162970410887624;-0.110636753887661;-0.0641884257750007;-0.168748142387585;-0.0895590166376223;-0.153849450565644;-0.111197594312671;-0.033717452937708;-0.0971733209813692;-0.184501319187575;-0.10017019318127;-0.100787038699991;-0.296438647337482;-0.205756643749965;-0.0675019977750253;-0.137565944349944;-0.023805855…
ZJR_HJL_BIOTIN_H07_20180913	19414	17503	CDIQMTQSPSTLSASVGDR	19	0	Oxidation (M),BIOTIN-M	_C(bi)DIQM(ox)TQSPSTLSASVGDR_	C(1)DIQMTQSPSTLSASVGDR		CDIQM(1)TQSPSTLSASVGDR	C(56.85)DIQMTQSPSTLSASVGDR		CDIQM(56.85)TQSPSTLSASVGDR	0	1	0	1	P01602	IGKV1-5	Ig kappa chain V-I region HK102	3	CID	ITMS	MULTI-MSMS	9	2	821.703	2462.09	-0.18688	-0.00015356	813.406	75.07	0.011639	56.851	25.906	56.851	1	1	0	0	0	-1	0	0	0	0	y4;y7;y8;y10;y7-H2O;y10-H2O;y8-NH3;y11(2+);b6;b7;b7-NH3;b12(2+);b15(2+);b17(2+)	457.9;2112.9;1035.6;196.6;448;260.8;1274.5;272.3;178.4;97.6;50.9;151.3;324.3;165	-0.0509703112624607;-0.101349996631257;-0.330579473262446;-0.278155304106235;-0.0632086282437285;0.237647197093793;0.116870448675058;-0.0974913306437202;-0.0293638298128371;-0.18257831060032;-0.0921840527253153;0.407480250524827;-0.438662961300111;0.209059061725156
ZJR_HJL_BIOTIN_H01_20180913	11663	10182	CDVDIRK	7	1	BIOTIN-M	_C(bi)DVDIRK_	C(1)DVDIRK			C(95.35)DVDIRK			0	1	0	0	P63261;P60709;Q562R1	ACTG1;ACTB;ACTBL2	Actin, cytoplasmic 2;Actin, cytoplasmic 2, N-terminally processed;Actin, cytoplasmic 1;Actin, cytoplasmic 1, N-terminally processed;Beta-actin-like protein 2	3	CID	ITMS	MULTI-MSMS	1	0	433.878	1298.61	0.52395	0.00022733	0.110635	48.29	0.022733	95.352	58.651	95.352	1	1	0	0	0	-1	0	0	0	0	y1;y2;y3;y4;y5;y6;y4-H2O;y6-H2O;y1-NH3;y6(2+);b2;b3;b4;b2-H2O;b3-H2O;b4-H2O	517.1;2366.1;9840;13077.1;2174.8;1525;2157.2;534;337.3;1042.1;7673.6;369.6;732.7;23738.7;607.5;982.1	0.0461842975531113;-0.190595299346853;-0.0878240435562248;-0.142362945150012;-0.174962212543733;-0.10169349695002;-0.0569193306687339;-0.0772850387187418;-0.00291729418125897;0.00357273482501341;-0.118486344324992;-0.111901041406213;-0.1726655289375;-0.141624272812464;-0.282011626143685;-0.111941152737472
ZJR_HJL_BIOTIN_H01_20180913	11814	10323	CDVDIRK	7	1	BIOTIN-M	_C(bi)DVDIRK_	C(1)DVDIRK			C(87.75)DVDIRK			0	1	0	0	P63261;P60709;Q562R1	ACTG1;ACTB;ACTBL2	Actin, cytoplasmic 2;Actin, cytoplasmic 2, N-terminally processed;Actin, cytoplasmic 1;Actin, cytoplasmic 1, N-terminally processed;Beta-actin-like protein 2	3	CID	ITMS	MULTI-MSMS	3	0	433.878	1298.61	0.52395	0.00022733	0.110635	48.82	0.026797	87.754	42.497	87.754	1	1	0	0	0	-1	0	0	0	0	y1;y2;y3;y4;y5;y6;y4-H2O;y1-NH3;b2;b3;b4;b2-H2O;b3-H2O;b4-H2O;b6(2+)	719;2176.8;8478.5;9670.7;1500.4;241.2;1562.8;171.9;6331;209.1;652.1;20681.5;411.7;1123.8;1746.2	0.106761690131236;-0.113416344268728;0.0248468548812752;0.0178543400062381;-0.0943958062937327;-0.16974769616877;0.0564839896437661;0.140942569099991;-0.0495166177624924;-0.0702750648437132;-0.19396679846875;-0.0785139212499644;-0.0796800831749351;-0.00928001992497229;-0.0410103472313494
ZJR_HJL_BIOTIN_H05_20180913	11801	10398	CDVDIRK	7	1	BIOTIN-M	_C(bi)DVDIRK_	C(1)DVDIRK			C(99.37)DVDIRK			0	1	0	0	P63261;P60709;Q562R1	ACTG1;ACTB;ACTBL2	Actin, cytoplasmic 2;Actin, cytoplasmic 2, N-terminally processed;Actin, cytoplasmic 1;Actin, cytoplasmic 1, N-terminally processed;Beta-actin-like protein 2	3	CID	ITMS	MULTI-MSMS	5	0	433.878	1298.61	0.61518	0.00026691	0.341651	48.302	0.021411	99.375	63.73	99.375	1	1	0	0	0	-1	0	0	0	0	y1;y2;y3;y4;y5;y6;y4-H2O;y6-H2O;y1-NH3;y6-NH3;b2;b3;b4;b2-H2O;b3-H2O;b4-H2O;b6(2+)	227.6;702.2;4921.4;3168;490.8;618.9;613.6;114.6;152.7;140.7;1985;109.1;128.9;7097.6;211.6;402.3;560.9	-0.0290720501031387;-0.198896080596853;0.0429742962875252;-0.0600265193687619;-0.0816394586374827;-0.0929044344500198;-0.0537455025437339;-0.140151249656242;-0.000445370353133967;-0.231880293762515;-0.115556656824992;0.0245735679687868;-0.0509003922187503;-0.113059819687464;-0.136686919112435;-0.0975368558624723;-0.233087983950099
ZJR_HJL_BIOTIN_H09_20180913	11579	10104	CDVDIRK	7	1	BIOTIN-M	_C(bi)DVDIRK_	C(1)DVDIRK			C(95.35)DVDIRK			0	1	0	0	P63261;P60709;Q562R1	ACTG1;ACTB;ACTBL2	Actin, cytoplasmic 2;Actin, cytoplasmic 2, N-terminally processed;Actin, cytoplasmic 1;Actin, cytoplasmic 1, N-terminally processed;Beta-actin-like protein 2	3	CID	ITMS	MULTI-MSMS	1	0	433.878	1298.61	0.8186	0.00035517	-0.351397	48.164	0.022733	95.352	54.125	95.352	1	1	0	0	0	-1	0	0	0	0	y1;y2;y3;y4;y5;y6;y6-H2O;y1-NH3;b2;b3;b4;b2-H2O;b3-H2O;b4-H2O;b6(2+)	524.1;1871.3;8488.7;11243.1;1792.6;1080.6;390.7;480.9;6931;586;303.2;23463.8;690.1;1648.5;2364.5	0.136211153021861;-0.0653206411437282;-0.0139715044937248;-0.0130294490562619;-0.0482532281687327;-0.0976041414812698;-0.222243534812492;-0.0317106291421965;-0.0938281411999924;-0.195946451562463;0.0238066390312497;-0.108177007187464;-0.160978911299935;-0.0471218167999723;-0.0950874956688494
ZJR_HJL_BIOTIN_H09_20180913	11729	10245	CDVDIRK	7	1	BIOTIN-M	_C(bi)DVDIRK_	C(1)DVDIRK			C(108.09)DVDIRK			0	1	0	0	P63261;P60709;Q562R1	ACTG1;ACTB;ACTBL2	Actin, cytoplasmic 2;Actin, cytoplasmic 2, N-terminally processed;Actin, cytoplasmic 1;Actin, cytoplasmic 1, N-terminally processed;Beta-actin-like protein 2	3	CID	ITMS	MULTI-MSMS	1	0	433.878	1298.61	0.8186	0.00035517	-0.120381	48.691	0.019249	108.09	71.409	108.09	1	1	0	0	0	-1	0	0	0	0	y1;y2;y3;y4;y5;y6;y4-H2O;y1-NH3;y6-NH3;y6(2+);b2;b3;b4;b5;b2-H2O;b3-H2O;b4-H2O;b5-H2O	586.5;1469.3;8803.2;9638.7;905.5;403.2;2395.5;267.8;203.5;955.4;5441.3;232;571.6;50.8;18852.2;726;824.5;90.1	-0.0820810833062637;-0.159528404815603;-0.0657903521499748;-0.104460113118762;-0.0886585016062327;-0.31928382898127;0.294704204487516;-0.128909115470321;0.226737870299985;0.0224936332625134;-0.0915698404187424;-0.201378580468713;-0.0433320328437503;-0.30204148994369;-0.105125249374964;-0.0462328175499351;-0.0111721097687223;-0.179854711399912
ZJR_HJL_BIOTIN_H13_20180913	11662	10166	CDVDIRK	7	1	BIOTIN-M	_C(bi)DVDIRK_	C(1)DVDIRK			C(87.75)DVDIRK			0	1	0	0	P63261;P60709;Q562R1	ACTG1;ACTB;ACTBL2	Actin, cytoplasmic 2;Actin, cytoplasmic 2, N-terminally processed;Actin, cytoplasmic 1;Actin, cytoplasmic 1, N-terminally processed;Beta-actin-like protein 2	3	CID	ITMS	MULTI-MSMS	2	0	433.878	1298.61	-0.16738	-7.2622e-05	0.110635	48.599	0.026797	87.754	52.077	87.754	1	1	0	0	0	-1	0	0	0	0	y1;y2;y3;y4;y5;y6;y4-H2O;y6-H2O;y1-NH3;y6(2+);b2;b3;b4;b2-H2O;b3-H2O;b4-H2O;b6(2+)	398.7;975.4;6101.6;5763.6;588.6;356.1;889.3;114.8;169.7;735.1;3885.8;105.1;107.3;12375.6;430.6;719;1554.7	0.145137544623424;-0.249707848174978;-0.0421697466812248;-0.0289596248375119;-0.0282947320749827;-0.27546058679377;-0.00717567832498389;-0.122573124656242;0.110211367928116;-0.0688149604874866;-0.0417041177624924;-0.302880045312463;-0.0420502945625003;-0.0935896048437144;-0.0400072316124351;-0.0907619535187223;-0.335627046450099
ZJR_HJL_BIOTIN_H01_20180913	22136	20126	CEAFGWHAIIVDGHSVEELCK	21	0	Carbamidomethyl (C),BIOTIN-M	_C(ca)EAFGWHAIIVDGHSVEELC(bi)K_	C(0.002)EAFGWHAIIVDGHSVEELC(0.998)K	C(0.998)EAFGWHAIIVDGHSVEELC(0.002)K		C(-26.42)EAFGWHAIIVDGHSVEELC(26.42)K	C(26.42)EAFGWHAIIVDGHSVEELC(-26.42)K		0	1	1	0	P29401;P29401-2	TKT	Transketolase	3	CID	ITMS	MULTI-MSMS	17	4	951.105	2850.29	-0.43045	-0.0004094	349.155	82.726	0.030301	41.905	25.783	26.424	0.99773	2	0	0	0	-1	0	0	0	0	y2;y5;y6;y7;y9;y11;y14;y11-NH3;y14-NH3;y8(2+);y10(2+);y15(2+);y17(2+);y19(2+);b2;b3;b9;b12;b13;b3-H2O;b8(2+)	869.3;1526.4;896.7;1174;194.3;155.8;51;95.5;38.6;417.8;1407.9;641.1;692;777.1;172.8;640.6;1526.4;804.3;259.3;111.3;163.2	0.0576935425186775;-0.0565645854624108;0.0528649557375047;-0.131659368737473;-0.0549458921125279;-0.0122012486001495;-0.166944851562448;-0.217705428225145;-0.228894343687443;-0.351644211275016;-0.236925696756316;0.118994297312611;0.121897284300076;-0.175680660574926;-0.0741453217374897;0.152726766843728;-0.0698313881625836;0.028412782624855;-0.134937946900209;0.0402333696061987;-0.0446229275436849
ZJR_HJL_BIOTIN_H05_20180913	22300	20366	CEAFGWHAIIVDGHSVEELCK	21	0	Carbamidomethyl (C),BIOTIN-M	_C(ca)EAFGWHAIIVDGHSVEELC(bi)K_	CEAFGWHAIIVDGHSVEELC(1)K	C(1)EAFGWHAIIVDGHSVEELCK		C(-107.53)EAFGWHAIIVDGHSVEELC(107.53)K	C(107.53)EAFGWHAIIVDGHSVEELC(-107.53)K		0	1	1	0	P29401;P29401-2	TKT	Transketolase	3	CID	ITMS	MULTI-MSMS	20	1	951.105	2850.29	-0.30096	-0.00028624	349.366	82.576	9.7007e-10	114.99	83.875	107.53	1	2	0	0	0	-1	0	0	0	0	y2;y3;y5;y6;y7;y9;y10;y11;y12;y12-NH3;y8(2+);y9(2+);y10(2+);y11(2+);y14(2+);y15(2+);y16(2+);y17(2+);y18(2+);y19(2+);b2;b3;b5;b9;b12;b13;b16;b18(2+);b19(2+);b20(2+)	1314.2;753.4;2040.4;1188.9;2056.2;572.4;185.9;217.2;159.4;41.2;573.6;1035.2;763.4;1743.4;912.7;1735.7;1781.1;2811.4;2601.8;2787.2;112.6;751.9;167.3;2040.4;815.7;188;159.4;626.9;1359.7;445.5	-0.0555266723250725;-0.113735641143762;-0.112594858899911;-0.149771763012495;-0.0495060484249734;-0.127333587425028;-0.382495047612565;-0.213739334537649;0.222741638049911;-0.116307463450084;-0.372823410493766;-0.102142818225047;-0.101793860818816;-0.283956531625108;-0.185547083106258;-0.0724119526873892;-0.475504499374892;-0.0294699031999244;-0.275292241974967;-0.428366207449926;-0.1112852143156…
ZJR_HJL_BIOTIN_H01_20180913	18328	16503	CELPKLEK	8	1	BIOTIN-M	_C(bi)ELPKLEK_	C(1)ELPKLEK			C(116.9)ELPKLEK			0	1	0	0	P33176;O60282-2;O60282;Q12840	KIF5B;KIF5C;KIF5A	Kinesin-1 heavy chain;Kinesin heavy chain isoform 5C;Kinesin heavy chain isoform 5A	2	CID	ITMS	MULTI-MSMS	15	0	705.86	1409.7	0.57961	0.00040912	0.393064	71.358	0.028325	116.9	51.746	116.9	1	1	0	0	0	-1	0	0	0	0	y2;y3;y4;y5;y2-H2O;y4-H2O;y2-NH3;y3-NH3;y4-NH3;y5-NH3;b3;b4;b6;b7;b3-H2O;b6-H2O;b7-H2O	173;346.4;213.5;1792.1;334.4;253.5;620.9;908.9;294.1;632.9;968.3;517.9;384.4;267.1;569.2;192.4;62.5	0.0873430675812301;-0.0502726395187665;-0.0332515163501057;-0.106525262006357;0.0418662719062013;-0.0240408120250777;0.0732756555343599;0.0213533078093633;-0.0473494459751009;0.408368507587397;0.0423238916813489;-0.147404932099903;-0.155755863687546;-0.128421556549938;-0.168253001649873;-0.100524651550131;-0.253244055350024
ZJR_HJL_BIOTIN_H01_20180913	11773	10286	CFGEQNKKQPR	11	2	BIOTIN-M	_C(bi)FGEQNKKQPR_	C(1)FGEQNKKQPR			C(93.6)FGEQNKKQPR			0	1	0	0	Q13155	AIMP2	Aminoacyl tRNA synthase complex-interacting multifunctional protein 2	2	CID	ITMS	MULTI-SECPEP	2	1	893.43	1784.85	-0.26494	-0.00023671	481.725	48.67	0.01808	93.598	44.6	93.598	1	1	0	0	0	-1	0	0	0	0	y2;y3;y4;y5;y9;y10;a2;b5;b7;b8;b9;b5-H2O;b8-H2O;b9-H2O;b7-NH3;b8-NH3;b9-NH3	65.8;120.8;184.5;187.4;115;58.4;130.8;126.5;66.4;186.2;171.7;60.1;38;103.4;74.9;88.8;116	-0.0490481271562544;0.0543291889312627;0.0117189644437303;-0.0410841311374952;-0.075229383987562;0.471089805649854;-0.0622865275374807;0.151331761700135;-0.0559926171499683;-0.0429387791375575;-0.0478378302375404;0.0802812355564129;-0.108801317000143;0.0265584209623739;-0.155295624899964;-0.163359950950053;0.0597683416999644
ZJR_HJL_BIOTIN_H09_20180913	11768	10282	CFGEQNKKQPR	11	2	BIOTIN-M	_C(bi)FGEQNKKQPR_	C(1)FGEQNKKQPR			C(97.97)FGEQNKKQPR			0	1	0	0	Q13155	AIMP2	Aminoacyl tRNA synthase complex-interacting multifunctional protein 2	2	CID	ITMS	MULTI-SECPEP	5	1	893.43	1784.85	0.54586	0.00048769	484.974	48.824	0.014445	97.965	67.648	97.965	1	1	0	0	0	-1	0	0	0	0	y2;y3;y4;y5;y8;y9;y3-NH3;y9-NH3;a2;b5;b6;b7;b8;b9;b9-H2O;b6-NH3;b7-NH3;b9-NH3	56.2;55.6;70;76.6;72.8;53.3;43.8;52.4;152.3;39.7;60.8;71.6;146.9;81.3;56.4;89.7;66;72.5	-0.106634797078129;-0.0635602153656123;-0.0966794730562697;-0.126045068637495;-0.411024162274998;-0.252353407425062;-0.0746369047562325;-0.430025555800057;-0.0247499064437307;0.488673070293885;0.0913539354626209;-0.286583437462468;-0.309418271325058;-0.30699310367504;-0.231498219662626;-0.376235205099874;-0.241965546774964;-0.264572478612536
ZJR_HJL_BIOTIN_H13_20180913	11701	10203	CFGEQNKKQPR	11	2	BIOTIN-M	_C(bi)FGEQNKKQPR_	C(1)FGEQNKKQPR			C(84.21)FGEQNKKQPR			0	1	0	0	Q13155	AIMP2	Aminoacyl tRNA synthase complex-interacting multifunctional protein 2	2	CID	ITMS	MULTI-SECPEP	4	1	893.43	1784.85	-0.16503	-0.00014744	483.854	48.734	0.027423	84.213	24.863	84.213	1	1	0	0	0	-1	0	0	0	0	y2;y3;y4;y5;y6;y9;y3-NH3;a2;b5;b7;b8;b9;b7-H2O;b9-H2O;b5-NH3;b9-NH3	31;79.9;156.2;171;214.8;54.1;58.3;137.2;118;61;102.5;170.1;38.9;115.7;43.4;114	0.0803769216718706;-0.0185467876312373;0.0552980660062303;0.0114061032375048;-0.0103026800312591;0.243618272262438;0.0590911225875175;0.00430282793126935;-0.0963489023623652;-0.124840273399968;0.120025088049943;0.0186904900749596;-0.439482108137554;0.0249715068998739;-0.25680913667486;0.0216824041999644
ZJR_HJL_BIOTIN_H03_20180913	8020	6841	CGHTNNLRPK	10	1	BIOTIN-M	_C(bi)GHTNNLRPK_	C(1)GHTNNLRPK			C(129.42)GHTNNLRPK			0	1	0	0	P62987	UBA52	Ubiquitin-60S ribosomal protein L40;Ubiquitin;60S ribosomal protein L40	2	CID	ITMS	MULTI-MSMS	9	0	795.885	1589.76	1.2357	0.00098345	1.22491	34.538	0.00088563	129.42	90.459	129.42	1	1	0	0	0	-1	0	0	0	0	y2;y3;y4;y5;y7;y8;y2-NH3;y4-NH3;y5-NH3;b4;b5;b6;b7;b8;b5-H2O;b6-H2O;b7-H2O;b8-H2O;b5-NH3;b7-NH3;b8-NH3	128.4;165.1;137.3;289.5;286.3;116.5;21;67.6;176.6;119.4;160.7;197.3;261.1;548.4;103.3;70.3;64.8;131.9;68.5;122.5;72	0.0387064503343595;0.0507366678875201;-0.00454261343122653;-0.29450090841874;-0.0550302410250652;-0.0508669137813058;0.208110717974989;0.0224361171000282;-0.159612021637486;-0.0066941638812068;-0.0683199393374707;-0.107179601512598;-0.264204488300038;-0.0853346711376162;0.0658297298313073;-0.311836084687684;-0.164173471475124;-0.312452091812702;-0.181722068181216;-0.182843433550033;-0.14826072576…
ZJR_HJL_BIOTIN_H03_20180913	8163	6975	CGHTNNLRPK	10	1	BIOTIN-M	_C(bi)GHTNNLRPK_	C(1)GHTNNLRPK			C(123.21)GHTNNLRPK			0	1	0	0	P62987	UBA52	Ubiquitin-60S ribosomal protein L40;Ubiquitin;60S ribosomal protein L40	2	CID	ITMS	MULTI-MSMS	5	0	795.885	1589.76	1.2357	0.00098345	1.09911	35.04	0.0058768	123.21	86.761	123.21	1	1	0	0	0	-1	0	0	0	0	y2;y3;y4;y5;y7;y8;y8-H2O;y2-NH3;y5-NH3;b2;b4;b5;b6;b7;b8;b9;b6-H2O;b7-H2O;b8-H2O;b5-NH3;b6-NH3;b8-NH3	80.1;253.9;181.3;379.6;464.1;239.2;115.7;21.8;304.5;343.5;293.1;347.4;294.8;494.3;847.9;11.4;84.4;80;115;89.1;107.7;174.7	0.0766397999437345;-0.0820758321124799;-0.0501969103062265;-0.10065325216874;-0.0660776043063152;-0.0566042184688058;-0.0268857016437778;0.132060913287489;-0.0274709083562357;-0.00427571131865534;-0.0809129138812068;-0.0887667166812207;-0.0778827265125983;-0.134321675800038;-0.0595778352001162;-0.333718280075118;-0.180488428437684;-0.246815073037624;-0.0683114668127018;-0.0819295877124659;-0.2556…
ZJR_HJL_BIOTIN_H05_20180913	8155	6983	CGHTNNLRPK	10	1	BIOTIN-M	_C(bi)GHTNNLRPK_	C(1)GHTNNLRPK			C(134.77)GHTNNLRPK			0	1	0	0	P62987	UBA52	Ubiquitin-60S ribosomal protein L40;Ubiquitin;60S ribosomal protein L40	2	CID	ITMS	MULTI-SECPEP	19	2	795.885	1589.76	0.53966	0.00042951	1258.15	35.463	2.5019e-12	134.77	95.513	134.77	1	1	0	0	0	-1	0	0	0	0	y2;y3;y4;y5;y7;y8;y8-H2O;y2-NH3;y5-NH3;y7-NH3;b2;b4;b5;b6;b7;b8;b9;b5-H2O;b6-H2O;b8-H2O;b9-H2O;b6-NH3;b8-NH3	96.8;268.8;218.6;312.3;423.1;199.5;129.3;36.1;257.5;237;175.6;142.2;205.3;315.9;324.2;751.9;24.6;119.1;65.6;100.1;17.6;65.8;190.9	-0.0893453074781405;0.100754978434395;0.00919029672502347;-0.0912538381062404;-0.0460580730563152;-0.0313966989375558;-0.169036580550028;0.0572928468812393;0.0211130760187643;-0.17008031908756;-0.0310701449124053;0.0356031994000432;-0.0726534354312207;-0.0330829218250983;-0.0791458945500381;-0.0291823273876162;-0.487771014450118;-0.145657086574943;-0.018379053437684;-0.137403263687702;-0.14750562…
ZJR_HJL_BIOTIN_H07_20180913	8116	6838	CGHTNNLRPK	10	1	BIOTIN-M	_C(bi)GHTNNLRPK_	C(1)GHTNNLRPK			C(146.79)GHTNNLRPK			0	1	0	0	P62987	UBA52	Ubiquitin-60S ribosomal protein L40;Ubiquitin;60S ribosomal protein L40	2	CID	ITMS	MULTI-MSMS	4	0	795.885	1589.76	0.28339	0.00022555	-1.79442	35.848	0.0014857	146.79	98.917	146.79	1	1	0	0	0	-1	0	0	0	0	y2;y3;y4;y5;y7;y8;y2-NH3;y3-NH3;y5-NH3;b2;b3;b4;b5;b6;b7;b8;b9;b5-H2O;b6-H2O;b8-H2O;b6-NH3;b7-NH3;b8-NH3	158.3;217.2;256.1;372.1;509.8;196.2;24.1;75.7;222.1;194.5;687.6;159.2;280.4;197.5;453.7;689.8;30.6;65.8;129.9;130.7;87.6;106;175.7	0.122477202287484;0.0509197733562701;-0.0211441759312265;-0.0232606740437404;-0.0531991863375652;-0.167321991906306;0.250026611529677;0.0809197441218998;0.0519968650812643;0.0135465543063447;-0.015676348918646;-0.0185960193499568;-0.192282341681221;-0.108034093700098;0.0691695351374619;-0.0498122102001162;-0.170510272262618;-0.204556012356193;-0.225044092500184;-0.0988290449377018;-0.155091007700…
ZJR_HJL_BIOTIN_H07_20180913	8151	6871	CGHTNNLRPK	10	1	BIOTIN-M	_C(bi)GHTNNLRPK_	C(1)GHTNNLRPK			C(135.83)GHTNNLRPK			0	1	0	0	P62987	UBA52	Ubiquitin-60S ribosomal protein L40;Ubiquitin;60S ribosomal protein L40	2	CID	ITMS	MULTI-MSMS	7	0	795.885	1589.76	0.28339	0.00022555	-668.689	35.967	0.0020305	135.83	82.707	135.83	1	1	0	0	0	-1	0	0	0	0	y2;y3;y7;y8;y2-NH3;b3;b4;b5;b6;b7;b8;b4-H2O;b5-H2O;b6-H2O;b8-H2O;b6-NH3;b7-NH3;b8-NH3	104.6;210;408.4;98;4.7;395.5;128.6;172.9;119.5;175.3;331.6;83.7;110.8;79.6;148.7;58.4;96.7;84.2	0.126291899553109;0.13288998820002;-0.0781015300875652;0.0721799612186942;0.0613974611390518;0.033701092487604;0.0455519298687932;-0.0111299979312207;0.0902080937999017;-0.106489644550038;-0.0106276398876162;-0.102158752524929;0.0412935970188073;-0.051826319062684;-0.0938241621252018;-0.0883185467625935;0.143572582074967;-0.0692812335751114
ZJR_HJL_BIOTIN_H09_20180913	8054	6813	CGHTNNLRPK	10	1	BIOTIN-M	_C(bi)GHTNNLRPK_	C(1)GHTNNLRPK			C(114.89)GHTNNLRPK			0	1	0	0	P62987	UBA52	Ubiquitin-60S ribosomal protein L40;Ubiquitin;60S ribosomal protein L40	2	CID	ITMS	MULTI-MSMS	10	0	795.885	1589.76	0.57118	0.0004546	0.847497	35.688	0.017237	114.89	70.517	114.89	1	1	0	0	0	-1	0	0	0	0	y2;y3;y4;y5;y6;y7;y8;y2-NH3;y5-NH3;b2;b4;b5;b6;b7;b8;b5-H2O;b6-H2O;b7-H2O;b8-H2O;b8-NH3	67.7;137.2;158.6;195.8;481.5;299.9;135.1;52;101.7;164.8;121.8;174.9;270.2;184.7;388.2;113.8;97.9;75.2;90.8;225.7	0.0755411671312345;0.0217449686687701;-0.0355484728062265;-0.21387346701249;0.138990503624996;-0.165320768368815;-0.103418183312556;0.0688895265687393;-0.341496787262486;-0.362979324599905;-0.257670726381207;-0.231039665899971;0.196897546924902;-0.0474076133000381;-0.257453811762616;-0.254543805324943;-0.332954248750184;-0.264149057412624;-0.269483341812702;-0.229193342950111
ZJR_HJL_BIOTIN_H11_20180913	8024	6791	CGHTNNLRPK	10	1	BIOTIN-M	_C(bi)GHTNNLRPK_	C(1)GHTNNLRPK			C(117.81)GHTNNLRPK			0	1	0	0	P62987	UBA52	Ubiquitin-60S ribosomal protein L40;Ubiquitin;60S ribosomal protein L40	2	CID	ITMS	MULTI-MSMS	5	1	795.885	1589.76	-1.9809	-0.0015765	2.60877	35.302	0.012709	117.81	82.924	117.81	1	1	0	0	0	-1	0	0	0	0	y2;y3;y4;y5;y7;y8;y2-NH3;y4-NH3;y5-NH3;y8-NH3;b4;b5;b6;b7;b8;b6-H2O;b7-H2O;b6-NH3;b8-NH3	61.2;102.2;248.5;184.9;294.5;74.6;47;72.1;284.7;63.8;102.1;246.7;115.9;196.6;420.2;54.6;95.2;51.8;91.3	0.193644194474984;-0.0839679219562299;0.0345809217250235;0.0130552439250096;-0.0773691082125652;-0.00722677706255581;0.0355795900453018;-0.435998941493722;0.0776316307062643;-0.063988280906301;-0.0895188709124568;-0.107016228399971;0.110471765674902;-0.127241597675038;-0.0418776398876162;-0.078071436250184;0.0341907863373763;-0.0681769452000935;-0.0512148273251114
ZJR_HJL_BIOTIN_H11_20180913	8188	6945	CGHTNNLRPK	10	1	BIOTIN-M	_C(bi)GHTNNLRPK_	C(1)GHTNNLRPK			C(135.71)GHTNNLRPK			0	1	0	0	P62987	UBA52	Ubiquitin-60S ribosomal protein L40;Ubiquitin;60S ribosomal protein L40	2	CID	ITMS	MULTI-MSMS	7	1	795.885	1589.76	-1.9809	-0.0015765	0.47008	35.869	0.0020092	135.71	88.63	135.71	1	1	0	0	0	-1	0	0	0	0	y2;y3;y4;y5;y7;y8;y2-NH3;y5-NH3;y8-NH3;b4;b5;b6;b7;b8;b9;b4-H2O;b5-H2O;b6-H2O;b7-H2O;b8-H2O;b6-NH3;b8-NH3	118.8;268.8;235.9;313.4;440.2;117.4;31.2;183.5;98.6;137.5;308.7;259.1;255.3;523.5;26.7;86;122.7;98.2;62.6;91.6;60.1;146.3	0.264322905412484;-0.0292193867999799;0.0715682264125235;-0.0886903615437404;-0.0334848308688152;0.0572263479374442;0.0960501710999893;-0.293950400543736;-0.082604003562551;0.0057570079937932;-0.172201775274971;0.124021570362402;0.0285201210749619;-0.0372389680126162;-0.233498553512618;-0.00755426033742879;0.115268206393807;0.00164047781231602;-0.167713510537624;-0.00581146681270184;-0.0797736248…
ZJR_HJL_BIOTIN_H15_20180913	8204	7003	CGHTNNLRPK	10	1	BIOTIN-M	_C(bi)GHTNNLRPK_	C(1)GHTNNLRPK			C(128.12)GHTNNLRPK			0	1	0	0	P62987	UBA52	Ubiquitin-60S ribosomal protein L40;Ubiquitin;60S ribosomal protein L40	2	CID	ITMS	MULTI-MSMS	8	0	795.885	1589.76	1.1102	0.00088361	1.09911	35.634	0.0010551	128.12	86.692	128.12	1	1	0	0	0	-1	0	0	0	0	y2;y3;y4;y5;y7;y2-NH3;y7-NH3;b4;b5;b6;b7;b8;b9;b5-H2O;b7-H2O;b8-H2O;b6-NH3;b7-NH3;b8-NH3	56;246.7;232;331.7;401.7;43.2;153.1;203.1;169.4;217.3;294.7;648;19;89.3;118.4;144.5;260.3;139.6;97	0.140207915178109;0.0463726542156451;0.182713245943773;-0.0870424123249904;-0.0953744793063152;-0.0941964109312607;-0.0660153776813104;-0.128764476381207;-0.0129000174624707;-0.158571203075098;-0.0210404258000381;-0.116828811762616;-0.452736834762618;-0.0888943912624427;-0.279651987100124;-0.245313419937702;0.100035945424906;-0.341656910112533;-0.318670882012611
ZJR_HJL_BIOTIN_H16_20180913	21584	19543	CIELIARCDGVSDCK	15	1	2 Carbamidomethyl (C),BIOTIN-M	_C(ca)IELIARC(bi)DGVSDC(ca)K_	C(0.424)IELIARC(0.576)DGVSDCK	C(0.576)IELIARC(0.424)DGVSDC(1)K		C(-1.33)IELIARC(1.33)DGVSDC(-50.79)K	C(1.33)IELIARC(-1.33)DGVSDC(50.79)K		0	1	2	0	P57727-4;P57727-3;P57727-5;P57727;P57727-6	TMPRSS3	Transmembrane protease serine 3	2	CID	ITMS	MSMS	10		1095.49	2188.97	NaN	NaN	-455.603	81.694	0.031824	50.791	18.314	50.791	1	3	0	0	0	-1	0	0	0	0	y4;y5;y6;y4-H2O;y5-H2O;y4-NH3;y5-NH3;b9;b10;b11;b10-H2O;b11-H2O;b10-NH3;b11-NH3	155.1;292;128.7;562.9;193.5;279.1;108.4;322.8;4199.9;49.2;390.6;39.3;186.1;35.8	0.0348212748374976;-0.10849576599378;-0.12859698379998;0.0587414518187188;0.00368124692499805;0.107179644040627;-0.163792426087525;-0.270428875562402;-0.133242495712466;0.27904349079995;-0.101570853887551;-0.298659867375136;-0.151979097212461;-0.284737056012546
ZJR_HJL_BIOTIN_H01_20180913	16298	14572	CIIPNHEK	8	0	BIOTIN-M	_C(bi)IIPNHEK_	C(1)IIPNHEK			C(89.14)IIPNHEK			0	1	0	0	P35579;P35579-2;P35580;P35580-5;P35580-2;P35580-3;P35580-4;P35749-4;P35749-3;P35749;P35749-2	MYH9;MYH10;MYH11	Myosin-9;Myosin-10;Myosin-11	2	CID	ITMS	MULTI-MSMS	11	1	702.842	1403.67	0.41742	0.00029338	716.316	64.335	0.028208	89.142	37.355	89.142	1	1	0	0	0	-1	0	0	0	0	y2;y3;y4;y5;y2-H2O;y2-NH3;y4-NH3;y5-NH3;b2;b3;b5;b6;b7;b5-NH3	101;200.8;181.8;2515.3;126.7;337.3;181.3;608.5;8984;1464.7;251.7;317.9;228.1;193.4	0.0560930675812301;-0.129868116893761;0.0741311076499187;-0.0590791614438331;0.0815391234687013;0.119204610612485;-0.246302271193827;-0.0051228918500783;0.0834099946999913;0.0419856938500516;-0.0717346280437141;-0.226750988300182;-0.191115899912575;-0.254716835012459
ZJR_HJL_BIOTIN_H01_20180913	16477	14742	CIIPNHEK	8	0	BIOTIN-M	_C(bi)IIPNHEK_	C(1)IIPNHEK			C(134.81)IIPNHEK			0	1	0	0	P35579;P35579-2;P35580;P35580-5;P35580-2;P35580-3;P35580-4;P35749-4;P35749-3;P35749;P35749-2	MYH9;MYH10;MYH11	Myosin-9;Myosin-10;Myosin-11	2	CID	ITMS	MULTI-MSMS	1	0	702.842	1403.67	0.41742	0.00029338	-0.0919668	64.95	0.00080048	134.81	58.037	134.81	1	1	0	0	0	-1	0	0	0	0	y2;y3;y4;y5;y6;y7;y2-H2O;y3-H2O;y5-H2O;y2-NH3;y4-NH3;y5-NH3;a2;b3;b5;b6;b7;b7-H2O;b7-NH3	281.5;723.7;799.2;14784.5;1752.7;668.4;367.1;175;1201.1;1381;494.1;3035.1;2468.9;6578.6;442.2;1158.9;590.1;114.1;135.8	-0.13201728398127;-0.00370844892501054;0.0468483928061687;-0.0685396106625831;-0.0744414505751365;0.0503940141999237;0.0318870238593263;-0.0276093168656644;-0.0193508789938051;0.0573149621749849;-0.0797373297875765;-0.0397908606000783;-0.0557307016188133;-0.0614078608374484;-0.0688049405437141;-0.100164074237682;-0.106032892100075;-0.18678800808766;-0.0672743764125698
ZJR_HJL_BIOTIN_H05_20180913	16439	14793	CIIPNHEK	8	0	BIOTIN-M	_C(bi)IIPNHEK_	C(1)IIPNHEK			C(98.52)IIPNHEK			0	1	0	0	P35579;P35579-2;P35580;P35580-5;P35580-2;P35580-3;P35580-4;P35749-4;P35749-3;P35749;P35749-2	MYH9;MYH10;MYH11	Myosin-9;Myosin-10;Myosin-11	2	CID	ITMS	MULTI-MSMS	14	1	702.842	1403.67	0.093411	6.5653e-05	713.752	64.278	0.017692	98.523	35.865	98.523	1	1	0	0	0	-1	0	0	0	0	y2;y3;y4;y5;y6;y2-H2O;y3-H2O;y2-NH3;y5-NH3;b2;b3;b5;b6;b7	242;353.6;282.3;4901.2;738.1;235.6;109.8;320.4;1086.5;11152.8;2306.8;289.8;340.1;237.6	0.0439470714874801;0.0800012678718645;0.120334720931169;-0.0163545520688331;-0.0728545365126365;0.152339904718701;0.0701079682905856;0.0928984582687349;-0.0288655676313283;0.319921225168741;-0.0484684077124484;0.0496642977375359;-0.0105644648626821;-0.114455743662575
ZJR_HJL_BIOTIN_H13_20180913	16417	14656	CIIPNHEK	8	0	BIOTIN-M	_C(bi)IIPNHEK_	C(1)IIPNHEK			C(84.57)IIPNHEK			0	1	0	0	P35579;P35579-2;P35580;P35580-5;P35580-2;P35580-3;P35580-4;P35749-4;P35749-3;P35749;P35749-2	MYH9;MYH10;MYH11	Myosin-9;Myosin-10;Myosin-11	2	CID	ITMS	MULTI-MSMS	1	0	702.842	1403.67	0.19126	0.00013442	0.193001	65.258	0.036326	84.568	24.637	84.568	1	1	0	0	0	-1	0	0	0	0	y2;y3;y4;y5;y6;y2-H2O;y5-H2O;y2-NH3;y4-NH3;y5-NH3;b3;b5;b6;b7	165.6;544.6;642.3;8655.3;999.5;211.6;913.7;796;414.7;1690.7;4206.1;355.5;801.9;528.3	0.0684832042999801;-0.00444087080001054;-0.0328635212563313;-0.0532808216000831;-0.103982466200137;0.111019103937451;-0.0485256836813051;0.0846892297531099;0.0414174553686735;-0.0991780676313283;-0.0647037592749484;-0.0313903897624641;-0.0991875117376821;-0.112990899912575
ZJR_HJL_BIOTIN_H05_20180913	14666	13107	CIIPNHEKK	9	1	BIOTIN-M	_C(bi)IIPNHEKK_	C(1)IIPNHEKK			C(134.81)IIPNHEKK			0	1	0	0	P35579;P35579-2	MYH9	Myosin-9	2	CID	ITMS	MULTI-MSMS	3	0	766.889	1531.76	0.026491	2.0315e-05	-0.190701	58.239	0.018376	134.81	85.751	134.81	1	1	0	0	0	-1	0	0	0	0	y2;y3;y4;y6;y7;y3-H2O;y7-H2O;y6-NH3;y7-NH3;a2;b2;b3;b6;b7;b8;b7-H2O;b8-H2O;b7-NH3;b8-NH3	208;158.7;313.6;6859.3;767.2;144.5;249.5;2448.8;416.5;2060.7;2285.7;2043.7;340.5;1171.6;313.7;186.3;62.6;269;91.3	0.125156104315636;0.00640276496875458;-0.0352102749750429;-0.0604296203063086;0.00959627415625164;-0.0437737377375242;0.0373006308250297;-0.0614660264938038;-0.0290377882812436;-0.00360667818131333;0.0132195650124913;-0.0272281733374484;0.0128730351373179;-0.0851588686625746;-0.0518413587751638;-0.0676473830876603;-0.139676552887749;-0.20277242328757;-0.0796111634001591
ZJR_HJL_BIOTIN_H09_20180913	14567	12926	CIIPNHEKK	9	1	BIOTIN-M	_C(bi)IIPNHEKK_	C(1)IIPNHEKK			C(80.17)IIPNHEKK			0	1	0	0	P35579;P35579-2	MYH9	Myosin-9	3	CID	ITMS	MULTI-MSMS	5	0	511.595	1531.76	0.56375	0.00028841	0.673357	58.628	0.017252	80.165	31.506	80.165	1	1	0	0	0	-1	0	0	0	0	y1;y2;y6;y7;y6-H2O;y7-NH3;y6(2+);b3;b6;b7;b7-H2O;b7-NH3;b7(2+);b8(2+)	106.2;466.3;1527.9;81.8;307;76.8;4595.5;795.1;49.2;23.1;21;17.3;1215.6;759	0.0481984577093613;0.116092383612511;-0.0390673156188086;-0.105821206312498;-0.0437726269187806;-0.0613864210937436;-0.120418129587506;-0.0192936030249484;-0.00275196486268214;-0.0445094546000746;-0.16176359402516;0.13694925639993;-0.188050087750071;-0.252812231243865
ZJR_HJL_BIOTIN_H13_20180913	14318	12672	CIIPNHEKK	9	1	BIOTIN-M	_C(bi)IIPNHEKK_	C(1)IIPNHEKK			C(72.88)IIPNHEKK			0	1	0	0	P35579;P35579-2	MYH9	Myosin-9	3	CID	ITMS	MULTI-MSMS	3	0	511.595	1531.76	-0.25857	-0.00013228	-0.110053	57.937	0.024365	72.879	43.903	72.879	1	1	0	0	0	-1	0	0	0	0	y1;y2;y6;y7;y6-H2O;y6(2+);y7(2+);y8(2+);b2;b3;b5;b6;b7;b7-H2O;b7(2+);b8(2+)	171.3;833.6;2994;95.3;643.5;5044.9;642.4;1068.4;1377.9;1204;92.8;127.4;58.3;18.7;1557;1007.8	0.0305287799749863;0.0391270515812607;-0.0932665343688086;-0.144944741468748;-0.0759381542625306;-0.112178383493756;-0.0241258854812259;-0.201820457781196;-0.0208990873312587;-0.100287255368698;-0.274859628043714;-0.304998058612682;-0.0628200014750746;-0.18593351590016;-0.206787880718821;-0.379582250775115
ZJR_HJL_BIOTIN_H01_20180913	12066	10557	CIQEKDEKLK	10	2	BIOTIN-M	_C(bi)IQEKDEKLK_	C(1)IQEKDEKLK			C(145.72)IQEKDEKLK			0	1	0	0	Q86UP2-2;Q86UP2-3;Q86UP2-4;Q86UP2	KTN1	Kinectin	2	CID	ITMS	MULTI-MSMS	9	0	842.923	1683.83	0.76041	0.00064097	1.44575	49.709	0.0024068	145.72	67.167	145.72	1	1	0	0	0	-1	0	0	0	0	y2;y3;y4;y5;y6;y4-H2O;y5-H2O;y2-NH3;a2;b2;b4;b5;b6;b7;b8;b9;b5-H2O;b6-H2O;b9-H2O;b6-NH3;b7-NH3;b8-NH3	89.9;59.7;152;347.6;674.4;75.1;138.8;8.3;450.9;269.3;122.1;96.5;538.1;214.7;200.6;69.9;75.1;179.2;75.9;100;121.8;39.6	0.192046373656297;-0.061318245362429;0.072339303962508;-0.138510632787529;-0.191069587743755;-0.063957804212464;0.0708343488812488;0.252457111023489;0.0151921499436867;0.105504721262491;-0.0648090461374977;-0.0682347003125869;-0.0893873714376241;-0.0283616580502439;0.135449015899667;-0.0901793865127729;0.228817800887327;0.00527255163729023;-0.301427666562859;-0.155609324500119;-0.0241490408002392…
ZJR_HJL_BIOTIN_H05_20180913	12228	10802	CIQEKDEKLK	10	2	BIOTIN-M	_C(bi)IQEKDEKLK_	C(1)IQEKDEKLK			C(109.44)IQEKDEKLK			0	1	0	0	Q86UP2-2;Q86UP2-3;Q86UP2-4;Q86UP2	KTN1	Kinectin	2	CID	ITMS	MULTI-MSMS	6	0	842.923	1683.83	-0.71314	-0.00060113	-1.04856	49.781	0.035986	109.44	65.631	109.44	1	1	0	0	0	-1	0	0	0	0	y4;y5;y7;y8;y4-H2O;y5-NH3;a2;b2;b4;b5;b6;b7;b8;b9;b5-H2O;b6-H2O;b9-H2O;b4-NH3;b6-NH3;b7-NH3;b9-NH3	269.9;367.3;99.4;85;96.3;188.4;384.5;148.7;215;87;597.2;308.2;150;38.4;86.7;91.4;33.9;67.9;93.4;184.2;42.4	-0.043810598381242;0.0123072383062208;-0.0489281517000109;-0.0709780817062438;-0.044670694837464;-0.115560222568774;-0.0218561899000633;-0.151453286550009;-0.0815326789499977;-0.128171223750087;-0.142365887062624;-0.152873376800244;-0.0663332106628332;-0.0949401287002729;-0.215151925675173;-0.18491299523771;-0.339757744687859;-0.155445061699993;-0.194305613562619;-0.271829704862739;-0.21707028488…
ZJR_HJL_BIOTIN_H13_20180913	12003	10487	CIQEKDEKLK	10	2	BIOTIN-M	_C(bi)IQEKDEKLK_	C(1)IQEKDEKLK			C(128.6)IQEKDEKLK			0	1	0	0	Q86UP2-2;Q86UP2-3;Q86UP2-4;Q86UP2	KTN1	Kinectin	2	CID	ITMS	MULTI-MSMS	15	0	842.923	1683.83	-0.27237	-0.00022958	-0.692233	49.798	0.0011713	128.6	93.424	128.6	1	1	0	0	0	-1	0	0	0	0	y2;y4;y5;y6;y7;y8;y5-H2O;y7-H2O;a2;b2;b4;b6;b7;b8;b9;b4-H2O;b6-H2O;b7-H2O;b8-H2O;b9-H2O;b4-NH3;b6-NH3;b7-NH3;b9-NH3	40.6;140.5;193.1;322.3;76.8;62.2;102;89.8;163.2;278.8;85.6;381.1;141.8;111.4;13.3;52.5;73.1;52.7;29.3;42.6;62.4;52.9;89.3;25.7	-0.0360114876718285;0.00495649146250798;0.189858507837471;0.0105905685062453;0.109763254549989;0.0110531682937562;-0.0175445573687512;0.152726400281267;-0.0165461313063133;-0.0207159818625087;0.0689800163625023;-0.0381178401876241;-0.0466722049252439;-0.133349812225333;-0.265716495887773;-0.0864821308749697;-0.30454190148771;-0.0119488052878296;-0.162347115712919;-0.191442315000359;-0.11632152654…
ZJR_HJL_BIOTIN_H03_20180913	14515	12909	CKHFELGGDK	10	1	BIOTIN-M	_C(bi)KHFELGGDK_	C(1)KHFELGGDK			C(120.27)KHFELGGDK			0	1	0	0	Q969Q0;P83881	RPL36AL;RPL36A	60S ribosomal protein L36a-like;60S ribosomal protein L36a	2	CID	ITMS	MULTI-MSMS	5	0	792.869	1583.72	2.226	0.0017649	2.51229	57.29	0.0088876	120.27	76.965	120.27	1	1	0	0	0	-1	0	0	0	0	y3;y4;y5;y6;y7;y8;y5-H2O;y6-H2O;y8-H2O;y3-NH3;y4-NH3;b2;b4;b5;b6;b7;b8;b9;b5-H2O;b6-H2O;b9-H2O;b5-NH3;b9-NH3	207.6;769.8;953.8;723.6;1720.9;1472.2;159.4;833.1;263.7;117.5;180.9;1069;946.4;1379.2;1133.7;439.6;358.9;470.1;289.4;213.9;84.5;614.1;105.4	0.038774402762499;0.013271573628117;-0.0410616627687546;-0.0657903439125676;-0.110047326150038;-0.128528041875029;-0.0148221498500334;-0.0822144052125395;0.00183744760624904;0.00859370946562876;0.0469031361906218;-0.103566944562431;-0.144515091743642;-0.085137327575012;-0.0547842846749518;-0.0425979048250156;-0.147110743725079;-0.0886735711001165;-0.0808094357500977;-0.278849947537537;-0.20507321…
ZJR_HJL_BIOTIN_H01_20180913	12422	10892	CKHFELGGDKK	11	2	BIOTIN-M	_C(bi)KHFELGGDKK_	C(1)KHFELGGDKK			C(104.43)KHFELGGDKK			0	1	0	0	Q969Q0;P83881	RPL36AL;RPL36A	60S ribosomal protein L36a-like;60S ribosomal protein L36a	2	CID	ITMS	MULTI-MSMS	4	1	856.916	1711.82	0.40506	0.0003471	0.35971	50.96	0.018636	104.43	62.039	104.43	1	1	0	0	0	-1	0	0	0	0	y2;y3;y4;y5;y6;y8;y9;y3-H2O;y5-H2O;y9-H2O;y3-NH3;a2;b2;b4;b5;b6;b7;b8;b9;b9-H2O;b9-NH3	98.4;33.3;35.1;69.8;110.2;108.3;218.7;175;92.2;107.2;37.2;94.7;108.9;108.3;150.1;107.6;41.1;61;320;78.2;66.8	-0.0337794425593643;-0.125305648840651;-0.0404569154750334;-0.13172512546879;-0.0139087036626506;-0.0933924139188775;-0.176997641362505;-0.120947239437555;-0.0307785813000692;-0.00805793313122649;-0.0948784319812717;0.0588060309937646;-0.0851343273749308;-0.0989218300248922;-0.136650999450012;-0.178807722174952;-0.182124272012516;0.0774986312749206;-0.207570055475117;-0.264765601150202;-0.2592656…
ZJR_HJL_BIOTIN_H09_20180913	12197	10688	CKHFELGGDKK	11	2	BIOTIN-M	_C(bi)KHFELGGDKK_	C(1)KHFELGGDKK			C(77.74)KHFELGGDKK			0	1	0	0	Q969Q0;P83881	RPL36AL;RPL36A	60S ribosomal protein L36a-like;60S ribosomal protein L36a	3	CID	ITMS	MULTI-MSMS	2	0	571.613	1711.82	-0.58835	-0.00033631	-1.20381	50.311	0.02417	77.744	11.902	77.744	1	1	0	0	0	-1	0	0	0	0	y2;y6;b4;b5;b6;b7;b8;b9;b5-H2O;b6-H2O;b9-H2O;b9-NH3;b6(2+);b9(2+);b10(2+)	731.6;481.7;111.6;50.9;72;26.8;17.5;15.8;77;30.2;11.3;7.5;435.3;6234.3;1597.9	0.0820958015812607;-0.0339282349126506;0.183854048881358;-0.170952757262512;-0.277074323737452;-0.147456303262516;0.170272068774921;0.195384046087383;-0.213011584187598;-0.380900728787537;-0.143915991775202;-0.300403336662612;-0.0645253934125094;-0.344653630375092;-0.287711672306386
ZJR_HJL_BIOTIN_H01_20180913	17450	15667	CKQLEEEQQALQK	13	1	BIOTIN-M	_C(bi)KQLEEEQQALQK_	C(1)KQLEEEQQALQK			C(218.55)KQLEEEQQALQK			0	1	0	0	CON__Q3SX28;P07951-2;P07951	TPM2	Tropomyosin beta chain	2	CID	ITMS	MULTI-MSMS	3	0	1013.49	2024.97	-0.1758	-0.00017817	-0.542712	68.329	3.7592e-62	218.55	161.33	218.55	1	1	0	0	0	-1	0	0	0	0	y3;y4;y5;y6;y7;y8;y9;y10;y3-NH3;y5-NH3;y6-NH3;b2;b3;b4;b5;b6;b7;b8;b9;b10;b11;b12;b5-H2O;b6-H2O;b7-H2O;b9-H2O;b10-H2O;b2-NH3;b5-NH3;b7-NH3;b9-NH3;b10-NH3;b11-NH3;b12-NH3	190.2;141.1;173.4;181;287.2;775.1;399.9;504.9;48;73.2;241.8;222.7;495.4;349.9;448.2;533.5;468.1;175;217.4;245.3;254.4;113.6;190.1;248.5;319.5;91.2;78.2;173.6;185.9;206.4;96.3;87.6;68;34.3	-0.0691392985374932;-0.269726926753094;-0.133238038400009;-0.0889427535624918;-0.062951219862498;-0.176608123662504;-0.10679334777501;-0.11525866424995;-0.367996749646863;-0.382687530525004;-0.301343905843737;-0.340749561749931;-0.109564628474914;-0.0667604136998534;-0.24780012999986;-0.195807619737252;-0.110001632912144;-0.320345019949627;-0.10563957886211;-0.180952548874529;-0.0627088809744691;…
ZJR_HJL_BIOTIN_H05_20180913	17376	15685	CKQLEEEQQALQK	13	1	BIOTIN-M	_C(bi)KQLEEEQQALQK_	C(1)KQLEEEQQALQK			C(124.39)KQLEEEQQALQK			0	1	0	0	CON__Q3SX28;P07951-2;P07951	TPM2	Tropomyosin beta chain	2	CID	ITMS	MULTI-MSMS	15	1	1013.49	2024.97	-0.32019	-0.00032451	498.034	67.444	0.0031555	124.39	85.635	124.39	1	1	0	0	0	-1	0	0	0	0	y4;y6;y7;y8;y9;y10;y6-NH3;b2;b3;b4;b5;b6;b7;b8;b9;b10;b11;b12;b6-H2O;b7-H2O;b11-H2O;b4-NH3;b11-NH3;b12-NH3	78.9;78;125.8;197.6;147.8;120.6;87.5;79.4;187.5;135.6;79.2;47.6;141;65.4;62.4;57.6;120.4;32.6;58.5;63.7;47.3;107.6;42.8;13.5	-0.0543033427687192;-0.185927616843742;0.024817334825002;0.0256623841499959;-0.19846815246251;-0.32717272674995;0.141344082437513;0.160593211687569;-0.0123966597249137;0.0787473988001466;0.29907487000014;0.135735349012748;-0.00843913291214449;-0.193269824637127;0.15131842895039;-0.162031650437029;0.0460557674630309;-0.111309103949452;-0.0149660560373377;-0.10005850671223;-0.138337043837055;-0.194…
ZJR_HJL_BIOTIN_H05_20180913	17398	15706	CKQLEEEQQALQK	13	1	BIOTIN-M	_C(bi)KQLEEEQQALQK_	C(1)KQLEEEQQALQK			C(101.35)KQLEEEQQALQK			0	1	0	0	CON__Q3SX28;P07951-2;P07951	TPM2	Tropomyosin beta chain	2	CID	ITMS	MULTI-MSMS	16	0	1013.49	2024.97	-0.32019	-0.00032451	2.32153	67.52	0.016934	101.35	66.599	101.35	1	1	0	0	0	-1	0	0	0	0	y3;y4;y7;y9;y10;y7-NH3;b2;b3;b4;b5;b6;b7;b8;b9;b10;b11;b12;b6-H2O;b9-H2O;b9-NH3;b10-NH3;b11-NH3	26;73.1;91.2;159;151.3;79.1;70.1;159;106.5;104;184.8;89.5;87;62.5;108.2;79.4;23.6;72.9;26.2;46.3;29.5;66.3	-4.75016624932323E-05;-0.159222776362469;-0.089196337049998;-0.0672425665250103;-0.24831530487495;-0.244773758862493;-0.0564478039374308;0.325005684025086;-0.125476234012353;-0.12450911437486;-0.188361330674752;-0.108292648537144;-0.299348926199627;-0.40922844604961;-0.242842197312029;-0.198328998161969;0.037494606988048;0.360766365837662;-0.037224772974696;-0.327257039737106;-0.372906923812025;-…
ZJR_HJL_BIOTIN_H05_20180913	17546	15847	CKQLEEEQQALQK	13	1	BIOTIN-M	_C(bi)KQLEEEQQALQK_	C(1)KQLEEEQQALQK			C(114.71)KQLEEEQQALQK			0	1	0	0	CON__Q3SX28;P07951-2;P07951	TPM2	Tropomyosin beta chain	2	CID	ITMS	MULTI-MSMS	17	1	1013.49	2024.97	-0.32019	-0.00032451	494.577	68.029	0.0072527	114.71	85.166	114.71	1	1	0	0	0	-1	0	0	0	0	y3;y4;y5;y6;y7;y8;y9;y10;y11;y10-H2O;y3-NH3;y5-NH3;b2;b5;b6;b7;b8;b9;b10;b11;b6-H2O;b7-H2O;b11-H2O;b2-NH3;b9-NH3	85.7;116.4;64.9;120.2;191;324.9;114.9;275.5;131.8;107.1;53.3;57.3;109.5;239.4;234.8;116.9;66.7;132.8;111.1;205.9;120;143.2;46.2;115.7;57.2	-0.101732071974993;-0.0907413310499692;-0.190000733712509;-0.243239628562492;-0.116295946424998;0.0110139466499959;-0.15952772277501;-0.12770983612495;0.0316977534000671;-0.0658868271125357;0.0422815706656365;-0.0364961242750041;-0.239187061749931;-0.31628157531236;-0.085578127549752;-0.381486007912144;0.197355175362873;-0.16716301636211;-0.274214267624529;-0.0647840762869691;-0.158032462287338;-…
ZJR_HJL_BIOTIN_H05_20180913	17418	15725	CKQLEEEQQALQK	13	1	BIOTIN-M	_C(bi)KQLEEEQQALQK_	C(1)KQLEEEQQALQK			C(96.82)KQLEEEQQALQK			0	1	0	0	CON__Q3SX28;P07951-2;P07951	TPM2	Tropomyosin beta chain	3	CID	ITMS	MULTI-MSMS	15	0	675.996	2024.97	0.34916	0.00023603	1.74055	67.59	0.0022818	96.82	74.242	96.82	1	1	0	0	0	-1	0	0	0	0	y2;y3;y4;y5;y6;y8;y9;y11;y2-NH3;y3-NH3;y6(2+);y8(2+);a2;b5;b6;b7;b5-NH3;b7-NH3;b8(2+);b9(2+);b10(2+);b11(2+)	101;204.5;236.3;470;295.7;231.9;136.9;27;93.6;104;83.9;121.3;710;240.6;113.8;57.5;61.5;22.7;462.1;402.6;1170.2;554.6	0.0592600999687534;0.126722517868757;-0.0441715068312192;0.0606096178499911;0.0724341995625082;-0.163302459600004;-0.12046522277501;-0.419718262224933;-0.0621681519218669;-0.354416427381238;-0.110352186449973;-0.179880672281229;0.0124803474000146;-0.0980198565623596;-0.206183596299752;-0.159318039162144;-0.0840416143123548;-0.29377729691214;-0.207315526674847;-0.00279483738108866;-0.1081393106685…
ZJR_HJL_BIOTIN_H05_20180913	17456	15761	CKQLEEEQQALQK	13	1	BIOTIN-M	_C(bi)KQLEEEQQALQK_	C(1)KQLEEEQQALQK			C(166.24)KQLEEEQQALQK			0	1	0	0	CON__Q3SX28;P07951-2;P07951	TPM2	Tropomyosin beta chain	3	CID	ITMS	MULTI-MSMS	11	1	675.996	2024.97	0.34916	0.00023603	493.008	67.725	4.7276e-06	166.24	133.24	166.24	1	1	0	0	0	-1	0	0	0	0	y2;y3;y4;y5;y6;y7;y8;y9;y8-H2O;y2-NH3;y3-NH3;y4-NH3;y8-NH3;y6(2+);a2;b3;b4;b5;b6;b7;b8;b9;b5-H2O;b7-H2O;b8-H2O;b6-NH3;b6(2+);b7(2+);b8(2+);b9(2+);b10(2+);b12(2+)	160.3;211;374.4;586.3;481;502.8;386.3;147;158.1;116.3;76.1;102.3;153.1;97.6;675.1;698.5;365.9;370.9;199.8;66.4;63.4;13.1;99.8;26.9;15.4;46.8;464.8;686.7;518;630.9;538.7;174.9	0.128901213250003;0.0871107014625068;0.0258968525437808;-0.00726147590000892;-0.0771629684062418;-0.115746630018748;0.0614900208687459;0.0516539178499897;0.0341406666000239;0.0741538695625081;-0.0359349820687385;0.00807577838753559;0.0679609389000007;-0.0352484266843476;0.00198230052501458;0.0933162309000863;0.0505491566126466;-0.0344212237498596;-0.050666018174752;0.0207356717753555;-0.271883105…
ZJR_HJL_BIOTIN_H09_20180913	17221	15447	CKQLEEEQQALQK	13	1	BIOTIN-M	_C(bi)KQLEEEQQALQK_	C(1)KQLEEEQQALQK			C(164.48)KQLEEEQQALQK			0	1	0	0	CON__Q3SX28;P07951-2;P07951	TPM2	Tropomyosin beta chain	2	CID	ITMS	MULTI-MSMS	14	0	1013.49	2024.97	-0.14228	-0.0001442	0.840028	67.779	8.6876e-05	164.48	116.48	164.48	1	1	0	0	0	-1	0	0	0	0	y3;y4;y5;y6;y7;y9;y10;y11;y5-NH3;y6-NH3;b2;b3;b4;b5;b6;b7;b8;b9;b10;b11;b12;b7-H2O;b9-H2O;b10-H2O;b11-H2O;b3-NH3;b6-NH3;b9-NH3;b10-NH3;b11-NH3	75.6;83.4;92.9;142.4;256.4;189.3;230.4;190.1;58.7;109;99.9;167.2;225.2;185.2;312.5;143.2;141.1;104.5;118.1;152.7;150.4;73.2;49.5;67.5;46.8;191.3;124;39.6;88.6;72.8	0.0926649006812568;-0.0757572001905942;0.0154436022249911;-0.191237675437492;-0.258263719862498;0.00770860534998974;0.08347180450005;0.0788168940250671;0.00366500853749585;-0.204359042562487;-0.166066944562431;-0.249945487849914;0.0241819691126466;-0.16991927062486;-0.148078127549752;0.0840901639628555;0.0164469722378726;-0.0489989538621103;-0.0627884863745294;-0.0640516544119691;-0.1747856664494…
ZJR_HJL_BIOTIN_H09_20180913	17240	15465	CKQLEEEQQALQK	13	1	BIOTIN-M	_C(bi)KQLEEEQQALQK_	C(1)KQLEEEQQALQK			C(139.48)KQLEEEQQALQK			0	1	0	0	CON__Q3SX28;P07951-2;P07951	TPM2	Tropomyosin beta chain	3	CID	ITMS	MULTI-MSMS	12	1	675.996	2024.97	-0.46034	-0.00031119	0.851649	67.844	0.00019773	139.48	97.995	139.48	1	1	0	0	0	-1	0	0	0	0	y2;y3;y4;y5;y6;y7;y8;y9;y10;y2-NH3;y3-NH3;a2;b3;b5;b6;b7;b8;b9;b10;b5-H2O;b7-H2O;b5-NH3;b6-NH3;b6(2+);b7(2+);b9(2+);b10(2+);b12(2+)	266;380.3;577.2;635.5;632.9;533.6;523;167.9;44.9;153.2;82.5;1117.1;587.8;318.9;341.2;125.8;23.2;16.7;5.2;95.1;22.4;80.4;46.4;716.6;1289.8;521;1499.6;355.6	0.168085783562503;-0.0172899333031182;0.0299251728562808;0.0272233873812411;-0.0914451949687418;-0.071862352674998;0.0275544739937459;-0.0236634649625103;-0.06984850799995;0.0384788207343831;0.0852808382437615;0.146696655993765;-0.0869816206624137;-0.15356184874986;0.00695116932524797;0.0204915311503555;-0.0326252933871274;-0.0358153601121103;-0.195478916062029;-0.0369292694249452;-0.042197178587…
ZJR_HJL_BIOTIN_H09_20180913	17364	15583	CKQLEEEQQALQK	13	1	BIOTIN-M	_C(bi)KQLEEEQQALQK_	C(1)KQLEEEQQALQK			C(65.23)KQLEEEQQALQK			0	1	0	0	CON__Q3SX28;P07951-2;P07951	TPM2	Tropomyosin beta chain	3	CID	ITMS	MULTI-MSMS	10	1	675.996	2024.97	-0.46034	-0.00031119	499.082	68.28	0.027176	65.234	25.549	65.234	1	1	0	0	0	-1	0	0	0	0	y3;y4;y5;y6;y8;y4-NH3;y6(2+);a2;b3;b4;b5;b6;b7;b8(2+);b9(2+);b10(2+);b11(2+)	178.8;308.1;461.9;303.6;172;144.5;98.5;1388.3;341.2;214.7;113.1;80.5;22;261.3;284.7;1248.5;535.5	0.0585462483375068;-0.0997134990187192;-0.0258771985562589;0.0216529495625082;-0.00827316272500411;-0.0652274442687144;-0.0350348036374726;0.0577684333375146;-0.0177677534749137;-0.0847047496373534;-0.0739720049998596;-0.012213869737252;-0.351700851662144;-0.456399999331097;-0.236315345193589;-0.310837064574798;-0.0555482384372681
ZJR_HJL_BIOTIN_H13_20180913	13971	12344	CKQLEEEQQALQK	13	1	BIOTIN-M	_C(bi)KQLEEEQQALQK_	C(1)KQLEEEQQALQK			C(89.44)KQLEEEQQALQK			0	1	0	0	CON__Q3SX28;P07951-2;P07951	TPM2	Tropomyosin beta chain	3	CID	ITMS	MULTI-MSMS	7	1	675.996	2024.97	0.25281	0.0001709	489.749	56.715	0.0045414	89.44	54.512	89.44	1	1	0	0	0	-1	0	0	0	0	y2;y3;y4;y5;y6;y8;y9;y11;y2-NH3;y11-NH3;y8(2+);a2;b5;b6;b7;b8;b5-H2O;b8-H2O;b9(2+);b10(2+);b11(2+);b12(2+)	116.6;120.1;243.3;347.6;282.2;334;202.8;25.2;133.5;17.2;191.5;884.4;93.1;73.4;34.6;11.9;94.7;12.6;405.7;434.9;914.3;365.4	0.0188548265312534;0.0644361409156318;0.0692928486375308;0.0297258287874911;-0.0525047652812418;0.00826736461874589;0.0960875115999897;0.126790526837567;0.154476135187508;-0.196755644974928;-0.316416316812479;-0.0746778557249854;-0.0190403643748596;0.066887692762748;-0.344742843849644;-0.156526660574627;-0.0618316131749452;-0.155860878124713;0.0819219594939113;0.0391995565189518;-0.14465956656226…
ZJR_HJL_BIOTIN_H13_20180913	17331	15525	CKQLEEEQQALQK	13	1	BIOTIN-M	_C(bi)KQLEEEQQALQK_	C(1)KQLEEEQQALQK			C(145.81)KQLEEEQQALQK			0	1	0	0	CON__Q3SX28;P07951-2;P07951	TPM2	Tropomyosin beta chain	3	CID	ITMS	MULTI-MSMS	16	0	675.996	2024.97	0.057676	3.8989e-05	-2.40766	68.44	0.00027431	145.81	102.86	145.81	1	1	0	0	0	-1	0	0	0	0	y2;y3;y4;y5;y6;y7;y8;y9;y9-H2O;y2-NH3;y7-NH3;y8-NH3;y6(2+);b3;b4;b5;b6;b7;b8;b9;b5-H2O;b6-H2O;b5-NH3;b7(2+);b8(2+);b9(2+);b10(2+);b11(2+);b12(2+)	150.6;328.1;601.3;755.8;540.4;428.5;570.5;109.8;107.6;129.8;306.8;224;130.3;767.8;360.4;551.2;306.8;241.6;51.3;33.6;213.9;62;81.6;1487.7;517.4;1051.1;3087.3;964.8;784.5	-0.103703767218747;-0.113023575881243;-0.0134097880812192;-0.0514509290250089;-0.145339237937492;-0.120324266737498;-0.0478239439750041;0.14967637878749;-0.288622682512596;0.0588340453437581;-0.106956376049993;-0.0346391587562493;-0.0225531141843476;0.0851985551188363;-0.235400550418603;-0.26196028624986;-0.282965822862252;-0.279801437599644;-0.0244465824496274;-0.43937981323711;-0.04352106629994…
ZJR_HJL_BIOTIN_H13_20180913	17333	15527	CKQLEEEQQALQK	13	1	BIOTIN-M	_C(bi)KQLEEEQQALQK_	C(1)KQLEEEQQALQK			C(229.68)KQLEEEQQALQK			0	1	0	0	CON__Q3SX28;P07951-2;P07951	TPM2	Tropomyosin beta chain	2	CID	ITMS	MULTI-MSMS	18	1	1013.49	2024.97	-0.41384	-0.00041942	496.453	68.447	1.0262e-76	229.68	190.93	229.68	1	1	0	0	0	-1	0	0	0	0	y3;y4;y5;y6;y7;y8;y9;y10;y11;y9-H2O;y5-NH3;y6-NH3;y9-NH3;y11-NH3;b2;b3;b4;b5;b6;b7;b8;b9;b10;b11;b12;b6-H2O;b7-H2O;b9-H2O;b10-H2O;b11-H2O;b8-NH3;b9-NH3;b10-NH3;b11-NH3;b12-NH3	96.7;167.8;77.9;241.3;345.1;527.2;323.1;381.1;195;107.5;111.7;136.2;95.2;326.4;182.7;326.3;360.2;366.6;306.5;299.5;192.7;209.3;97.9;315.8;38;120.4;168.8;93.7;70.2;97.1;97.5;149.2;112.1;68.5;45.4	0.0501539143531318;-0.190533811518719;0.0717180162874911;-0.0888206832499918;-0.066857469862498;-0.0680876158500041;-0.0113343634000103;-0.02175280487495;-0.100382324724933;0.0115482159249041;-0.0905732727125041;-0.059522616781237;-0.265910808650005;0.0312716987750719;-0.0289819836249308;-0.0108097456624137;-0.175891273074853;-0.0197727862498596;-0.070563479112252;0.0328206327128555;-0.1280842777…
ZJR_HJL_BIOTIN_H13_20180913	17341	15534	CKQLEEEQQALQK	13	1	BIOTIN-M	_C(bi)KQLEEEQQALQK_	C(1)KQLEEEQQALQK			C(215.04)KQLEEEQQALQK			0	1	0	0	CON__Q3SX28;P07951-2;P07951	TPM2	Tropomyosin beta chain	2	CID	ITMS	MULTI-MSMS	5	1	1013.49	2024.97	-0.41384	-0.00041942	-1.03655	68.478	1.5248e-49	215.04	164.03	215.04	1	1	0	0	0	-1	0	0	0	0	y3;y4;y6;y7;y8;y9;y10;y11;y4-NH3;y6-NH3;y7-NH3;b2;b3;b4;b5;b6;b7;b8;b9;b10;b11;b12;b6-H2O;b7-H2O;b9-H2O;b10-H2O;b11-H2O;b12-H2O;b2-NH3;b6-NH3;b7-NH3;b8-NH3;b9-NH3;b10-NH3;b11-NH3	123.9;201.7;232.3;457.4;611;397.4;342.5;182.1;33.6;194.2;173.6;215.3;565.9;446.1;506.8;383.2;275.1;142.6;227.3;226.8;216.3;52.4;122.2;289;74.8;114;48.1;31.1;104.6;162.3;190.9;111.5;72.7;86.6;116.7	0.177625838181257;0.0883968525437808;0.0754859573750082;-0.021325243299998;0.0176057435249959;0.0202818475374897;0.03122571075005;0.0251059565250671;0.113361422918786;0.000474941812512952;0.0164567098875068;-0.0217798351874308;-0.0528019331624137;-0.101916663699853;0.0465113934376404;-0.036994143174752;0.0118245389628555;0.0893229488003726;0.0182617883253897;-0.0770707129370294;-0.039271380974469…
ZJR_HJL_BIOTIN_H01_20180913	16360	14631	CKQLEEEQQALQKK	14	2	BIOTIN-M	_C(bi)KQLEEEQQALQKK_	C(1)KQLEEEQQALQKK			C(80.37)KQLEEEQQALQKK			0	1	0	0	CON__Q3SX28;P07951-2;P07951	TPM2	Tropomyosin beta chain	3	CID	ITMS	MULTI-MSMS	10	1	718.694	2153.06	-0.34649	-0.00024902	3.41911	64.549	0.011139	80.371	49.259	80.371	1	1	0	0	0	-1	0	0	0	0	y3;y4;y5;y7;y9;y10;y12;y5-NH3;y7-NH3;y9(2+);y10(2+);b3;b5;b6;b7;b8;b10;b5-H2O;b8-H2O;b6-NH3;b10-NH3;b9(2+);b10(2+);b12(2+)	142.2;295.3;771.4;332;118.4;137.2;21.9;277.9;292;274.6;400.4;571.9;372.9;203.3;72.5;48.3;14.9;167.1;32.3;209.4;37.3;277.5;704.1;443.4	-0.195142116706222;0.264898426193781;-0.102345696162502;-0.0448220210187174;-0.19114217627498;-0.297596931637372;-0.149462275774795;-0.0807990945374968;-0.243856474081213;-0.0525651790562733;0.0878109588875304;-0.120795097224914;0.0329615887501404;-0.208991213487252;-0.298722336037144;-0.101717090262127;-0.0344681738745294;-0.205508370987445;-0.0279311906247131;-0.148504182174747;-0.3459293847495…
ZJR_HJL_BIOTIN_H01_20180913	16521	14784	CKQLEEEQQALQKK	14	2	BIOTIN-M	_C(bi)KQLEEEQQALQKK_	C(1)KQLEEEQQALQKK			C(111.72)KQLEEEQQALQKK			0	1	0	0	CON__Q3SX28;P07951-2;P07951	TPM2	Tropomyosin beta chain	3	CID	ITMS	MULTI-MSMS	7	1	718.694	2153.06	-0.34649	-0.00024902	468.106	65.097	0.0010258	111.72	88.491	111.72	1	1	0	0	0	-1	0	0	0	0	y2;y3;y4;y5;y9;y10;y3-NH3;y7(2+);y8(2+);y9(2+);b2;b3;b5;b6;b7;b8;b9;b11;b5-H2O;b2-NH3;b8-NH3;b9-NH3;b11-NH3;b9(2+);b10(2+);b11(2+);b12(2+)	118.9;136.7;215.1;585.2;174.1;138.2;166.1;145.3;372.8;389.1;3093.1;501.1;318.1;157.6;155.9;25.5;12.3;13.8;182.3;1633.8;24.6;16.9;52.8;381.2;943.5;452;482.4	0.135013282050011;0.0204340551687778;0.147344715256281;-0.0218403250687516;0.0757035268500204;-0.0222063066373721;0.0259894458562826;-0.0867354236937103;0.00169979628128658;-0.118116936868773;-0.424550831281181;-0.108710136287414;-0.0130589190623596;-0.034064455674752;-0.151261398537144;0.478849315987873;0.00800788207538972;0.0499620174630309;-0.0829497772374452;0.205821453937574;0.22305216761287…
ZJR_HJL_BIOTIN_H05_20180913	16480	14832	CKQLEEEQQALQKK	14	2	BIOTIN-M	_C(bi)KQLEEEQQALQKK_	C(1)KQLEEEQQALQKK			C(179.83)KQLEEEQQALQKK			0	1	0	0	CON__Q3SX28;P07951-2;P07951	TPM2	Tropomyosin beta chain	3	CID	ITMS	MULTI-MSMS	13	2	718.694	2153.06	-0.10435	-7.4993e-05	2.02574	64.416	3.2878e-13	179.83	133.51	179.83	1	1	0	0	0	-1	0	0	0	0	y2;y4;y5;y7;y8;y9;y10;y2-NH3;y7-NH3;y9-NH3;y7(2+);y8(2+);y10(2+);b3;b4;b5;b6;b7;b8;b9;b11;b12;b5-H2O;b6-H2O;b7-H2O;b8-H2O;b11-H2O;b5-NH3;b6-NH3;b7-NH3;b8-NH3;b9-NH3;b12-NH3;b9(2+)	299.3;671.2;1770;808.2;945.9;548.4;126.6;230.3;768.7;355.2;267.4;729.7;761;899.5;1091;795.2;489.2;432;117.3;41.3;93.6;57.3;389.3;231;163.7;90.4;31.7;316.2;225.3;137.8;58.5;40.3;55.3;602.8	0.0181004402531357;0.0327817269750312;-0.00566600866250155;-0.0850441889874674;-0.209443280287474;-0.10544881689998;-0.130116462887372;0.183567940315641;-0.0192470990812126;-0.121744012149975;-0.163365062365585;-0.427926668562463;-0.20613435361247;-0.0286320112874137;-0.0857423472936034;0.0181910809376404;-0.00562207286225203;-0.0987711641621445;-0.222688769949627;0.0517090539503897;0.05753037683…
ZJR_HJL_BIOTIN_H09_20180913	16313	14583	CKQLEEEQQALQKK	14	2	BIOTIN-M	_C(bi)KQLEEEQQALQKK_	C(1)KQLEEEQQALQKK			C(217.46)KQLEEEQQALQKK			0	1	0	0	CON__Q3SX28;P07951-2;P07951	TPM2	Tropomyosin beta chain	3	CID	ITMS	MULTI-MSMS	4	0	718.694	2153.06	-0.32517	-0.0002337	1.32906	64.636	4.7645e-63	217.46	177.94	217.46	1	1	0	0	0	-1	0	0	0	0	y2;y3;y4;y5;y7;y9;y10;y11;y11-H2O;y3-NH3;y7-NH3;y8(2+);y9(2+);b2;b3;b4;b5;b6;b7;b8;b9;b10;b11;b6-H2O;b7-H2O;b8-H2O;b9-H2O;b11-H2O;b2-NH3;b5-NH3;b6-NH3;b7-NH3;b8-NH3;b10-NH3;b6(2+);b9(2+);b10(2+);b12(2+)	165;202.5;638.8;943.8;476.9;419.9;212.8;70.9;66.8;260.7;383.5;321.7;962.9;4140.8;543.4;867.6;590.3;419.7;359.3;28.7;15.1;12.8;86.1;161.5;138.6;75.1;21.1;5.6;2566.9;228.4;202.9;114;38.1;32.5;620.8;523.9;1234.9;1221	-0.144069969903114;-0.151440944831222;0.00531590666253123;-0.0811664969437516;-0.147605224143717;-0.0992232309624796;-0.0112199785123721;-0.152619865299812;-0.444922832849898;-0.0098687084405924;-0.100667997518713;-0.359323152937463;-0.0457292415562733;-0.462636768781181;-0.0814884565999137;-0.103625648074853;-0.0119602862498596;-0.036750002549752;-0.151017257912144;-0.306673144949627;-0.25236809…
ZJR_HJL_BIOTIN_H13_20180913	16343	14586	CKQLEEEQQALQKK	14	2	BIOTIN-M	_C(bi)KQLEEEQQALQKK_	C(1)KQLEEEQQALQKK			C(143.94)KQLEEEQQALQKK			0	1	0	0	CON__Q3SX28;P07951-2;P07951	TPM2	Tropomyosin beta chain	3	CID	ITMS	MULTI-MSMS	8	0	718.694	2153.06	-0.3938	-0.00028302	-1.73635	64.999	0.00053397	143.94	101.31	143.94	1	1	0	0	0	-1	0	0	0	0	y2;y4;y5;y7;y9;y10;y11;y8(2+);y9(2+);b2;b5;b6;b7;b8;b10;b11;b12;b5-H2O;b11-H2O;b2-NH3;b5-NH3;b6-NH3;b8-NH3;b10-NH3;b11-NH3;b6(2+);b10(2+);b11(2+);b12(2+)	84.1;241.5;604.4;350.4;191;90.8;36.7;267.1;401.9;3395.1;299.5;191;152.2;61.9;41.9;14.1;26.2;142.7;3.8;964.2;144.4;167.6;27.1;11.5;10.6;272.2;716.1;473.5;378.6	0.0266453621281357;-0.0350893667749688;-0.117604485225002;0.0101096196062826;0.0202836049750204;-0.161854744137372;0.0225510331376881;-0.319589266218713;-0.396986565775023;-0.222829639874931;-0.0861790362498596;-0.173102541612252;0.103987624900356;-0.304109668387127;-0.152632236374529;-0.227259662224469;-0.253521018011952;-0.0720855194249452;-0.301422981337055;0.082591473468824;-0.221492786187355…
ZJR_HJL_BIOTIN_H13_20180913	16495	14730	CKQLEEEQQALQKK	14	2	BIOTIN-M	_C(bi)KQLEEEQQALQKK_	C(1)KQLEEEQQALQKK			C(99.99)KQLEEEQQALQKK			0	1	0	0	CON__Q3SX28;P07951-2;P07951	TPM2	Tropomyosin beta chain	3	CID	ITMS	MULTI-MSMS	3	0	718.694	2153.06	-0.3938	-0.00028302	-0.0643071	65.53	0.0024973	99.991	68.108	99.991	1	1	0	0	0	-1	0	0	0	0	y2;y4;y5;y7;y9;y10;y9-NH3;y10-NH3;y8(2+);y9(2+);b2;b3;b4;b5;b6;b7;b8;b11;b12;b5-H2O;b7-H2O;b8-H2O;b2-NH3;b7-NH3;b8-NH3;b9(2+);b10(2+);b12(2+)	169.5;257.5;698.2;579.5;263;78.7;174.3;112;140.3;450.4;2488.9;634.8;315.9;292.1;258.9;89;15.4;28.3;8.5;203.7;49.4;27.3;1226.1;42.6;27.3;268.1;347;630.2	0.0528599617375107;-0.0836733511499688;-0.145985832881252;-0.0961525874249674;-0.0329390512749796;-0.104847908199872;-0.142740105899975;-0.134204626887367;-0.329293856062463;-0.0859514095250233;-0.426809132062431;0.0353328324625863;-0.0341676402623534;-0.10949446593736;-0.129401369737252;-0.0804606172871445;-0.475130176199627;-0.122157123161969;-0.196636252386952;-0.0746489959874452;-0.2057713973…
ZJR_HJL_BIOTIN_H01_20180913	19253	17383	CLEEKNEILQGK	12	1	BIOTIN-M	_C(bi)LEEKNEILQGK_	C(1)LEEKNEILQGK			C(159.34)LEEKNEILQGK			0	1	0	0	Q14980-4;Q14980-3;Q14980-2;Q14980;Q14980-5	NUMA1	Nuclear mitotic apparatus protein 1	2	CID	ITMS	MULTI-MSMS	15	1	927.958	1853.9	0.5038	0.00046751	533.411	74.508	8.2851e-05	159.34	115.66	159.34	1	1	0	0	0	-1	0	0	0	0	y3;y4;y5;y6;y7;y9;y6-H2O;y9-H2O;y3-NH3;y4-NH3;a2;b2;b3;b5;b6;b7;b8;b9;b10;b3-H2O;b8-H2O;b10-H2O;b7-NH3;b8-NH3;b9-NH3;b10-NH3	90.2;373.6;267;194.4;324.9;400.6;204.3;144.4;121.4;46;326.9;250.2;601.9;177.5;198.7;291.9;264.4;235;254.4;314;118.8;114.3;144.2;110.9;158.7;131.2	0.0616808548187464;-0.00446268431250019;0.0452995382748895;-0.0742777756813666;-0.0694973011376305;-0.0651198981749985;-0.0889318174500886;0.0228261577124158;0.174108804100001;0.0773866516875046;-0.191472889118813;-0.0530646146750087;-0.0447732762875148;-0.222768920200224;-0.0582594417501241;-0.100749353362744;0.00467693172481631;0.0469928652498766;-0.0123495452251063;0.146688404600013;0.08712982…
ZJR_HJL_BIOTIN_H01_20180913	19270	17399	CLEEKNEILQGK	12	1	BIOTIN-M	_C(bi)LEEKNEILQGK_	C(1)LEEKNEILQGK			C(159.34)LEEKNEILQGK			0	1	0	0	Q14980-4;Q14980-3;Q14980-2;Q14980;Q14980-5	NUMA1	Nuclear mitotic apparatus protein 1	2	CID	ITMS	MULTI-MSMS	11	0	927.958	1853.9	0.5038	0.00046751	-2.21576	74.566	8.2851e-05	159.34	114.18	159.34	1	1	0	0	0	-1	0	0	0	0	y3;y4;y5;y6;y9;y10;y10-H2O;y3-NH3;y4-NH3;y9-NH3;a2;b2;b3;b6;b7;b8;b9;b10;b11;b8-H2O;b7-NH3;b8-NH3;b9-NH3;b10-NH3;b11-NH3	157.7;284.3;209.5;266.6;392.4;267.7;143.5;90;67.2;132.7;212.8;259.3;367.2;150.6;424.9;261.5;170.8;188.9;39.4;111.9;184.5;167.7;93.4;55.2;45.7	0.0912218704437464;0.0425954211562498;-0.0311775125063605;0.0459614821311334;-0.0418044684874985;-0.112858833225118;-0.229990902337704;-0.132440268165624;-0.135870184249995;-0.250482476237494;-0.0372370492750633;0.0592400728249913;-0.0936624364437648;0.0223069644998759;-0.148356775237744;-0.111656076087684;-0.150761041000123;0.0800576813373937;-0.13175496225017;0.0788290422997306;-0.3543492361127…
ZJR_HJL_BIOTIN_H09_20180913	19309	17430	CLEEKNEILQGK	12	1	BIOTIN-M	_C(bi)LEEKNEILQGK_	C(1)LEEKNEILQGK			C(90.83)LEEKNEILQGK			0	1	0	0	Q14980-4;Q14980-3;Q14980-2;Q14980;Q14980-5	NUMA1	Nuclear mitotic apparatus protein 1	2	CID	ITMS	MULTI-SECPEP	11	1	927.958	1853.9	0.43301	0.00040182	798.15	75.018	0.015709	90.827	43.872	90.827	1	1	0	0	0	-1	0	0	0	0	y3;y4;y5;y6;y7;y9;y3-NH3;y4-NH3;a2;b2;b3;b7;b8;b9;b10;b11;b8-NH3;b10-NH3	41.6;237.4;106;229.9;269.3;347;89;37.4;234.2;156.5;414;231.7;216.5;223.2;129.2;72.3;123.4;57.4	-0.0624341354156286;-0.0314097057968752;-0.0583381570376105;0.00921831806863338;-0.0481349964501305;-0.0164138434874985;-0.0832154146499988;0.11379412239063;0.0573674429124367;-0.164453774831259;-0.0878030614437648;-0.0393479861752439;0.0344620879748163;0.0117145449373766;0.0717569000873937;-0.21988972787517;-0.253561622900179;-0.282795131100102
ZJR_HJL_BIOTIN_H13_20180913	19200	17300	CLEEKNEILQGK	12	1	BIOTIN-M	_C(bi)LEEKNEILQGK_	C(1)LEEKNEILQGK			C(114.51)LEEKNEILQGK			0	1	0	0	Q14980-4;Q14980-3;Q14980-2;Q14980;Q14980-5	NUMA1	Nuclear mitotic apparatus protein 1	2	CID	ITMS	MULTI-MSMS	10	1	927.958	1853.9	-0.05182	-4.8087e-05	528.773	74.941	0.0073383	114.51	70.909	114.51	1	1	0	0	0	-1	0	0	0	0	y3;y4;y5;y7;y9;y3-NH3;a2;b2;b3;b7;b8;b9;b10;b11;b9-H2O;b7-NH3;b8-NH3;b10-NH3;b11-NH3	43.9;220.2;184.6;268.5;184.5;58.5;108.5;171.3;379.5;150.2;177.5;131;107.8;37.3;64.1;70.6;91.6;53.6;62.8	0.0251818313812464;0.159325157484375;0.21314621796239;0.0779026012061195;0.00616916432500147;0.0791991361312512;0.0717717397874367;-0.00014713420625867;-0.254673178631265;-0.0112718143002439;0.0782853301623163;-0.0119670956876234;-0.114400326475106;0.0204667174373299;0.159841264887291;0.102926154512261;-0.0792452166501789;0.178996861087398;-0.0337923450001654
ZJR_HJL_BIOTIN_H13_20180913	19252	17350	CLEEKNEILQGK	12	1	BIOTIN-M	_C(bi)LEEKNEILQGK_	C(1)LEEKNEILQGK			C(123.75)LEEKNEILQGK			0	1	0	0	Q14980-4;Q14980-3;Q14980-2;Q14980;Q14980-5	NUMA1	Nuclear mitotic apparatus protein 1	2	CID	ITMS	MULTI-MSMS	20	0	927.958	1853.9	-0.05182	-4.8087e-05	-8.36495	75.121	0.0025712	123.75	69.406	123.75	1	1	0	0	0	-1	0	0	0	0	y3;y4;y5;y6;y9;y3-NH3;y4-NH3;a2;b2;b3;b6;b7;b8;b9;b10;b11;b8-H2O;b10-H2O;b8-NH3;b10-NH3	109.9;212.4;88;167.4;181.6;86.2;68.3;213.7;149.1;348.1;113.1;267.5;167.6;115.2;142.5;32.5;77.2;56.7;83.4;81.5	-0.0546521529937536;0.0122609484999998;-0.40391921172511;-0.0852641038063666;-0.191462671612499;0.135473550193751;0.0213563782500046;-0.168706775837563;-0.171411782643759;-0.0427591161312648;0.0256028629373759;-0.0808518924252439;-0.0260847870251837;-0.194584283187623;-0.163960873350106;0.00984660024982986;-0.114042051450269;0.362950026287308;-0.116232521337679;-0.278644740475102
ZJR_HJL_BIOTIN_H04_20180913	18929	17046	CLEEMKREAR	10	2	Oxidation (M),BIOTIN-M	_C(bi)LEEM(ox)KREAR_	C(1)LEEMKREAR		CLEEM(1)KREAR	C(53.97)LEEMKREAR		CLEEM(53.97)KREAR	0	1	0	1	Q9Y5W8-2;Q9Y5W8	SNX13	Sorting nexin-13	2	CID	ITMS	MULTI-SECPEP	7	0	866.402	1730.79	-1.8343	-0.0015892	-10.8524	73.256	0.034847	53.968	24.62	53.968	1	1	0	0	0	-1	0	0	0	0	y7;y8;y7-H2O;y8-H2O;a2;b3;b6;b8;b8-NH3	1452;112.1;184.1;53.5;967.1;1486;48.9;38.3;21.9	0.033760591550049;-0.341615062249957;0.036135358375077;-0.0753242798000429;-0.116338611775063;-0.135471518475015;-0.0927651997128578;-0.465784708225556;-0.146386544100551
ZJR_HJL_BIOTIN_H12_20180913	19114	17234	CLEEMKREAR	10	2	Oxidation (M),BIOTIN-M	_C(bi)LEEM(ox)KREAR_	C(1)LEEMKREAR		CLEEM(1)KREAR	C(103.83)LEEMKREAR		CLEEM(103.83)KREAR	0	1	0	1	Q9Y5W8-2;Q9Y5W8	SNX13	Sorting nexin-13	2	CID	ITMS	MULTI-MSMS	1	0	866.402	1730.79	-1.6809	-0.0014563	-3.57248	74.138	0.0046704	103.83	75.449	103.83	1	1	0	0	0	-1	0	0	0	0	y2;y4;y7;y8;y4-H2O;y7-H2O;y7-NH3;y8-NH3;a2;b2;b3;b6;b8;b3-H2O;b8-H2O;b8-NH3	13;102.7;10248.5;322.2;60.7;1131.4;76.2;120.7;1340;374.3;10012.6;148.9;139.5;291.8;65.2;140.2	0.481261281299993;-0.158115649087563;0.067451997800049;0.0418077893125428;-0.126321936950035;-0.182980852562423;0.171762271300054;-0.180542093437452;-0.122381092243813;-0.300379067800009;-0.0708352880062648;-0.163810121587858;-0.419764200413056;-0.409891185243737;0.131438691411859;-0.170678536288051
ZJR_HJL_BIOTIN_H01_20180913	21024	19067	CLEKVDAFEER	11	1	BIOTIN-M	_C(bi)LEKVDAFEER_	C(1)LEKVDAFEER			C(101.3)LEKVDAFEER			0	1	0	0	P51580	TPMT	Thiopurine S-methyltransferase	2	CID	ITMS	MULTI-MSMS	18	1	895.416	1788.82	0.020685	1.8521e-05	0.534531	79.999	0.018274	101.3	56.731	101.3	1	1	0	0	0	-1	0	0	0	0	y2;y3;y4;y5;y6;y7;y8;y9;y2-NH3;a2;b2;b5;b6;b7;b9;b10;b5-H2O;b6-H2O;b9-H2O;b10-H2O;b5-NH3;b6-NH3	675.7;327;855.9;2969.5;3415.2;2142.2;1376.3;994.7;81.3;515.9;804.4;820.1;2269.9;491.2;444.4;297.1;1527.7;600.9;321;80.6;672.1;994.7	0.0504612928249912;0.00961933043123508;-0.0544740775875425;-0.112392028068825;-0.146911398412612;-0.0757509001813332;-0.167982706700059;-0.0626454698749512;-0.148451089925004;-0.205877185993813;-0.0118048490500087;-0.185351420512688;-0.138144716637726;-0.177324874150145;-0.237338369562849;-0.220013828050242;-0.17669003259391;-0.159573660750311;-0.170632548050435;-0.298937889350327;-0.127427865762…
ZJR_HJL_BIOTIN_H09_20180913	20116	18197	CLHPLANETFVAKDNK	16	1	BIOTIN-M	_C(bi)LHPLANETFVAKDNK_	C(1)LHPLANETFVAKDNK			C(90.48)LHPLANETFVAKDNK			0	1	0	0	Q13642-3;Q13642-1;Q13642-5;Q13642-4;Q13642	FHL1	Four and a half LIM domains protein 1	3	CID	ITMS	MULTI-MSMS	16	1	751.038	2250.09	0.13175	9.8952e-05	442.483	77.737	0.0026566	90.476	61.26	90.476	1	1	0	0	0	-1	0	0	0	0	y2;y3;y4;y5;y7;y10;y11;y4-H2O;y5-H2O;y2-NH3;y5-NH3;y10(2+);y11(2+);y12(2+);y13(2+);y14(2+);b3;b6;b8;b9;b11;b8-H2O;b9-H2O;b11-H2O;b9-NH3;b9(2+);b14(2+);b15(2+)	326.6;165.1;235;496.6;550.2;135.2;127.3;257;260.2;87.8;239;287.7;520;1370.5;2032.9;330.3;1003.3;345.7;220.4;106;15.4;69.5;118.3;15.3;56;2844.2;2740.2;432.8	0.127716481081279;0.0828821693312989;0.0363656948438233;0.0717094631124837;0.0170089752000422;-0.130187515112084;-0.268854977312003;0.0186598952625445;-0.0661745591249883;-0.0238173616296535;-0.0291804587000115;0.00446244449392452;-0.220205759262285;-0.194714296406005;0.0674464381877442;0.0281157482939989;-0.0503050960249993;-0.133809764887474;-0.0388898074249937;0.111205658862445;0.0806750928247…
ZJR_HJL_BIOTIN_H13_20180913	20042	18101	CLHPLANETFVAKDNK	16	1	BIOTIN-M	_C(bi)LHPLANETFVAKDNK_	C(1)LHPLANETFVAKDNK			C(55.78)LHPLANETFVAKDNK			0	1	0	0	Q13642-3;Q13642-1;Q13642-5;Q13642-4;Q13642	FHL1	Four and a half LIM domains protein 1	3	CID	ITMS	MULTI-MSMS	11	1	751.038	2250.09	-0.49806	-0.00037406	446.749	77.784	0.034732	55.782	27.936	55.782	1	1	0	0	0	-1	0	0	0	0	y2;y5;y7;y8;y10;y11;y13;y13-H2O;y2-NH3;y10-NH3;y13-NH3;y6(2+);y7(2+);y8(2+);b3;b6;b7;b8;b10;b11;b12;b7-NH3;b10-NH3;b8(2+)	260.9;702.8;494.4;741.2;170.1;119.3;66.2;47.4;129.1;124.3;61.9;124;167.3;161.6;969.4;348.8;148;88.2;26.1;24.7;31.5;266.5;41.8;883.8	0.181091725221904;-0.0514594822000163;-0.0495803802687078;-0.140512746012405;-0.219787124487084;-0.119074703874503;-0.384590621474445;-0.19251858902453;-0.046476663387466;-0.123777632237079;-0.19544148078694;0.21029660264378;0.0156827599625444;-0.0969526123624291;-0.144299236649999;0.0864050788625264;-0.115540520812374;0.0541277707000063;0.036797309437361;-0.139051469675223;-0.0571378771876425;-0…
ZJR_HJL_BIOTIN_H13_20180913	22186	20143	CLIQELCQCR	10	0	2 BIOTIN-M	_C(bi)LIQELCQC(bi)R_	C(1)LIQELC(0.236)QC(0.764)R			C(37.22)LIQELC(-5.1)QC(5.1)R			0	2	0	0	Q9GZX9-2;Q9GZX9	TWSG1	Twisted gastrulation protein homolog 1	2	CID	ITMS	MSMS	13		1055.97	2109.93	NaN	NaN	-1.23305	83.521	0.03567	46.129	19.597	37.216	0.99985	3	0	0	0	-1	0	0	0	0	y3;y8;y9;y3-NH3;a2;b2;b4;b5;b7;b5-NH3	191.3;309.4;94.7;312;234.7;138.5;274.2;1816.5;250.2;1152.3	-0.0407279083375443;-0.0951306043250497;-0.0847970926749895;-0.0479899004625395;-0.0512751352125633;-0.0943243803000087;-0.262107693187431;0.249357473325063;-0.0614468028497868;0.385406028075067
ZJR_HJL_BIOTIN_H05_20180913	17906	16188	CLKGEGEIEKLQTK	14	2	BIOTIN-M	_C(bi)LKGEGEIEKLQTK_	C(1)LKGEGEIEKLQTK			C(67.23)LKGEGEIEKLQTK			0	1	0	0	Q15075	EEA1	Early endosome antigen 1	3	CID	ITMS	MULTI-MSMS	12	0	676.348	2026.02	-0.1812	-0.00012255	1.79562	69.261	0.033786	67.234	38.874	67.234	1	1	0	0	0	-1	0	0	0	0	y2;y4;y6;y9;y11;y2-H2O;y2-NH3;y7(2+);y9(2+);b5;b7;b8;b9;b8-H2O;b9-H2O;b7-NH3;b9-NH3;b8(2+);b13(2+)	125.6;297.2;986.3;186.8;118.5;58.7;11.8;247.4;378.6;329.4;226.5;81.4;70.4;62.2;48.7;120.6;76.9;2370;561.2	-0.232690573073455;-0.0984871916249972;0.0245425550874643;-0.0329030509624317;-0.177342324912615;-0.0304714458968931;-0.00460100269845043;0.0773506807312287;0.0152628796937506;-0.00384702326869046;-0.190705730812397;-0.218091945724836;-0.112144357337229;-0.241840225774922;-0.0418984967623146;-0.092743113562392;-0.0654512713372242;0.140624975281298;-0.393618137162434
ZJR_HJL_BIOTIN_H09_20180913	17724	15925	CLKGEGEIEKLQTK	14	2	BIOTIN-M	_C(bi)LKGEGEIEKLQTK_	C(1)LKGEGEIEKLQTK			C(71.53)LKGEGEIEKLQTK			0	1	0	0	Q15075	EEA1	Early endosome antigen 1	3	CID	ITMS	MULTI-MSMS	10	0	676.348	2026.02	-0.37281	-0.00025215	3.86865	69.534	0.025414	71.529	27.103	71.529	1	1	0	0	0	-1	0	0	0	0	y2;y3;y4;y6;y9;y11;y13;y2-H2O;y3-H2O;y6-H2O;y11-H2O;y2-NH3;y7(2+);y9(2+);b5;b7;b8;b9;b7-H2O;b7-NH3;b9-NH3;b8(2+);b13(2+)	96.8;107.1;304.9;610.6;224.8;64;16.4;88.7;87.4;327.9;44.6;5.5;191.3;480.7;275.6;311.7;49.7;76.1;102.8;72.2;47.7;3194.6;508	-0.100290060378143;-0.181208398587501;-0.00357752365624719;-0.0305721910062857;0.0208078865375683;-0.0396470124126154;0.0751710013123557;0.225937245509357;0.0620721299562774;0.112549646131242;-0.105021269025201;-0.280678273206263;-0.0489310575500213;-0.114864073431249;-0.0571917498311905;-0.0188307308123967;-0.0886974144748365;0.0721818145377711;-0.0922616280499824;0.033477589562608;-0.0947481463…
ZJR_HJL_BIOTIN_H08_20180913	19572	17663	CMNSTSSTEDLPDHDIHMDICWKK	24	1	2 BIOTIN-M	_C(bi)MNSTSSTEDLPDHDIHMDIC(bi)WKK_	C(1)MNSTSSTEDLPDHDIHMDIC(1)WKK			C(40.62)MNSTSSTEDLPDHDIHMDIC(40.62)WKK			0	2	0	0	Q14767	LTBP2	Latent-transforming growth factor beta-binding protein 2	4	CID	ITMS	MULTI-SECPEP	3	0	927.898	3707.56	-2.6479	-0.002457	56.7376	75.396	0.031772	40.622	25.678	40.622	1	1	0	0	0	-1	0	0	0	0	y4;y8;y8-H2O;y8(2+);y20(2+);b5;b8;b9;b11;b8-H2O;b11-H2O;b8-NH3;b6(2+);b9(2+);b11(2+)	149.5;183.7;206;352.5;306.6;179.2;464.7;228;391.1;332;107.4;259.9;56;269.3;1324.5	-0.133753142531305;0.049855904874903;-0.296646281425183;0.028322045112418;0.374217058124714;0.145375107950144;-0.152191355962486;0.0269984199251212;-0.171320739549856;-0.191564636012572;-0.240601246162441;-0.173369363712482;-0.167608738243757;-0.272291267674973;-0.362722820068711
ZJR_HJL_BIOTIN_H05_20180913	15062	13484	CNEQPNRVEIYEK	13	1	BIOTIN-M	_C(bi)NEQPNRVEIYEK_	C(1)NEQPNRVEIYEK			C(89.8)NEQPNRVEIYEK			0	1	0	0	Q7L576;Q96F07-2;Q96F07	CYFIP1;CYFIP2	Cytoplasmic FMR1-interacting protein 1;Cytoplasmic FMR1-interacting protein 2	2	CID	ITMS	MSMS	18		1036.98	2071.95	NaN	NaN	1.20762	59.616	0.016248	89.805	38.537	89.805	1	1	0	0	0	-1	0	0	0	0	y3;y4;y6;y9;y10;y6-H2O;y10-NH3;b2;b3;b7;b8;b9;b10;b11;b12;b3-H2O;b7-H2O;b10-H2O;b10-NH3;b11-NH3	115.1;70.6;70;204.8;98.4;52.1;71.7;43.5;179.6;59.6;130.2;219.1;140.1;131.8;46.5;70;98.4;36.9;35.4;41.9	-0.0564817144312997;-0.11896314418766;-0.0293184364751369;-0.177486812300003;-0.107922972774986;-0.0261502126188589;-0.227245511774981;-0.261864722093719;0.00393394051252471;-0.181360048912438;-0.381867031150023;-0.137247567762415;-0.126425774862355;-0.217760322499771;-0.143306874737164;-0.162758675474947;-0.241363211775024;-0.173245343974941;-0.0117395247998502;-0.152268408374766
ZJR_HJL_BIOTIN_H05_20180913	12961	11499	CNTCGEPITDR	11	0	Carbamidomethyl (C),BIOTIN-M	_C(ca)NTC(bi)GEPITDR_	C(0.082)NTC(0.918)GEPITDR	C(0.918)NTC(0.082)GEPITDR		C(-10.49)NTC(10.49)GEPITDR	C(10.49)NTC(-10.49)GEPITDR		0	1	1	0	Q15942-2;Q15942	ZYX	Zyxin	2	CID	ITMS	MULTI-SECPEP	5	1	858.861	1715.71	0.44151	0.0003792	-535.705	52.29	0.030518	75.652	49.536	10.495	0.91808	2	0	0	0	-1	0	0	0	0	y2;y3;y5;y7;y8;y9;y3-H2O;y5-H2O;b4;b6;b8;b10;b6-H2O;b8-H2O;b6-NH3;b8-NH3	23.1;287.6;1702.1;381.3;116.1;170.8;39.1;92.4;144.2;433.1;110.5;91.6;206.3;67.3;474.4;78.4	-0.166726857312483;-0.0077202582124869;-0.0494812929999853;0.0336795307063085;-0.0416947692499434;-0.273313170150004;-0.0955554523250157;0.0348636886687927;-0.0828910739375033;-0.0835315197625732;-0.117357984237515;-0.226818509387613;-0.00449659668765889;-0.1909109517876;-0.107395074387568;-0.27696372636251
ZJR_HJL_BIOTIN_H09_20180913	12839	11295	CNTCGEPITDR	11	0	Carbamidomethyl (C),BIOTIN-M	_C(ca)NTC(bi)GEPITDR_	C(0.02)NTC(0.98)GEPITDR	C(0.98)NTC(0.02)GEPITDR		C(-16.98)NTC(16.98)GEPITDR	C(16.98)NTC(-16.98)GEPITDR		0	1	1	0	Q15942-2;Q15942	ZYX	Zyxin	2	CID	ITMS	MULTI-SECPEP	3	-1	858.861	1715.71	0.84922	0.00072936	-536.871	52.548	0.031287	74.533	50.302	16.984	0.98037	2	0	0	0	-1	0	0	0	0	y3;y4;y5;y7;y8;y9;y4-H2O;y5-H2O;y5-NH3;b3;b6;b8;b10;b6-H2O;b10-H2O;b6-NH3	128.1;70.2;590.8;388.5;157.9;75.4;473.3;135.9;107.7;70.3;244;94.5;55.3;150.2;38.8;223.5	-0.0947563910249869;-0.0964468051562335;-0.00230111721873527;-0.128918125543692;-0.190132269249943;-0.232907896712504;0.111799543700045;0.217297770700043;0.21846423440627;-0.0669955337468764;-0.245640894762573;-0.199999585800015;-0.230480618762613;0.0311479345623411;-0.217363664437698;-0.0184058165750685
ZJR_HJL_BIOTIN_H13_20180913	12843	11279	CNTCGEPITDR	11	0	Carbamidomethyl (C),BIOTIN-M	_C(ca)NTC(bi)GEPITDR_	C(0.009)NTC(0.991)GEPITDR	C(0.991)NTC(0.009)GEPITDR		C(-20.31)NTC(20.31)GEPITDR	C(20.31)NTC(-20.31)GEPITDR		0	1	1	0	Q15942-2;Q15942	ZYX	Zyxin	2	CID	ITMS	MULTI-SECPEP	5	-1	858.861	1715.71	0.20824	0.00017885	-536.055	52.759	0.027043	80.706	52.529	20.308	0.99077	2	0	0	0	-1	0	0	0	0	y2;y3;y4;y5;y8;y9;y4-H2O;y5-H2O;b3;b5;b6;b8;b10;b6-H2O;b10-H2O;b5-NH3;b6-NH3	18.4;106.2;51.9;786;123.8;83.2;406.7;77.3;62;46.1;265.4;73.4;37.4;226;22.3;65;177.3	0.0323698223750171;0.0825507378812631;-0.0825307895312335;0.0263243710625147;-0.169624456749943;-0.0623756701500042;0.0981887038562945;0.476758219918793;0.157308665471874;-0.00954746752495339;0.000452855237426775;-0.192553296737515;-0.254406400012613;0.0271196142498411;-0.356523820687698;-0.319421764337449;-0.154270074387568
ZJR_HJL_BIOTIN_H09_20180913	11785	10298	CPIMILWMLLPK	12	0	Oxidation (M),BIOTIN-M	_C(bi)PIM(ox)ILWMLLPK_	C(1)PIMILWMLLPK		CPIM(0.991)ILWM(0.009)LLPK	C(51.09)PIMILWMLLPK		CPIM(20.22)ILWM(-20.22)LLPK	0	1	0	1	Q9GZT8-3			3	CID	ITMS	MSMS	7		642.336	1923.98	NaN	NaN	-34.0053	48.885	0.033585	51.092	26.157	51.092	1	2	0	0	0	-1	0	0	0	0	y2;y3;y10;y2-NH3;a2;b4;b5;b11(2+)	47.3;157.6;17.7;287.7;1885.4;279.2;197.3;262.5	-0.112996430525016;0.0470868369844197;-0.0214885295874865;0.0873374025453018;-0.132929267518762;-0.184200850781167;0.00295150852502957;-0.34647417973747
ZJR_HJL_BIOTIN_H01_20180913	9514	8165	CQHLQAEK	8	0	BIOTIN-M	_C(bi)QHLQAEK_	C(1)QHLQAEK			C(101.33)QHLQAEK			0	1	0	0	P35579;P35579-2	MYH9	Myosin-9	2	CID	ITMS	MULTI-MSMS	7	0	704.329	1406.64	1.2534	0.00088279	0.111882	40.762	0.015383	101.33	32.957	101.33	1	1	0	0	0	-1	0	0	0	0	y2;y3;y4;y5;y2-H2O;y4-H2O;y2-NH3;y4-NH3;b3;b4;b5;b6;b7;b7-H2O;b3-NH3;b7-NH3	97.8;408.7;358.6;326.9;102.5;298.9;379.2;342;266;481.9;383.1;277.1;420.3;48.7;109.6;50.5	0.0984819835968551;0.0271668163186973;0.0120748941249644;-0.0165930590688959;0.0729026488593263;-0.0171665499875644;0.148562520768735;0.0094515738749692;-0.287644592368679;-0.0351235807187322;-0.0106647216625788;-0.281900543237498;-0.0679207282876177;-0.158807680212703;-0.040389982931174;-0.162951275100113
ZJR_HJL_BIOTIN_H05_20180913	9584	8318	CQHLQAEK	8	0	BIOTIN-M	_C(bi)QHLQAEK_	C(1)QHLQAEK			C(157.33)QHLQAEK			0	1	0	0	P35579;P35579-2	MYH9	Myosin-9	2	CID	ITMS	MULTI-MSMS	2	0	704.329	1406.64	0.29491	0.00020771	0.254064	40.497	0.0012779	157.33	66.242	157.33	1	1	0	0	0	-1	0	0	0	0	y2;y3;y4;y5;y6;y2-H2O;y3-H2O;y4-H2O;y2-NH3;y4-NH3;b2;b3;b4;b5;b6;b7;b7-H2O;b3-NH3;b5-NH3;b6-NH3;b7-NH3	403.6;1060.8;1502.5;1325.7;716.2;114;162.1;906.4;800.8;1127;896.2;1434.1;2238.1;1988.8;1096.8;1563.3;304.8;211.1;193.3;146.8;202.7	-0.0692731433562699;0.0329956737405723;-0.0402322347812856;-0.0402136645376459;-0.105874556043887;0.154720275812451;-0.0656122254500815;-0.0172275851438144;0.0712920129562349;-0.0152066292500308;-0.372984677424938;-0.122178283774929;-0.0549600064999822;-0.0651080810375788;-0.0559483947999979;-0.0903816657876177;-0.0975283833377034;-0.00224301027492402;-0.173932573162574;-0.111184019737493;-0.2089…
ZJR_HJL_BIOTIN_H09_20180913	9511	8167	CQHLQAEK	8	0	BIOTIN-M	_C(bi)QHLQAEK_	C(1)QHLQAEK			C(143.61)QHLQAEK			0	1	0	0	P35579;P35579-2	MYH9	Myosin-9	2	CID	ITMS	MULTI-MSMS	1	0	704.329	1406.64	1.0692	0.0007531	0.254064	40.874	0.00095431	143.61	55.24	143.61	1	1	0	0	0	-1	0	0	0	0	y2;y3;y4;y5;y6;y2-H2O;y4-H2O;y2-NH3;y4-NH3;b3;b4;b5;b6;b7;b7-H2O;b3-NH3;b6-NH3;b7-NH3	244.6;1202.2;1706.1;1986.1;1299.8;312.8;1005.2;846.9;1114.6;1759.6;2605.4;2860.3;1253.2;2266;208.1;282.2;207.7;238.5	-0.12670722538752;-0.000237968837552671;-0.0185647543125356;-0.248526652818896;-0.0423979935438865;-0.184146911687549;-0.0555576632688144;0.0458708703781099;-0.189950281593781;-0.0924541626811788;-0.0755288541562322;-0.0843951904125788;-0.0959874572999979;-0.0750008064126177;-0.224725648962703;-0.220382658712424;-0.159279722862493;-0.441149517287613
ZJR_HJL_BIOTIN_H13_20180913	9385	8038	CQHLQAEK	8	0	BIOTIN-M	_C(bi)QHLQAEK_	C(1)QHLQAEK			C(100.19)QHLQAEK			0	1	0	0	P35579;P35579-2	MYH9	Myosin-9	2	CID	ITMS	MULTI-MSMS	7	0	704.329	1406.64	0.021191	1.4925e-05	-1.87867	40.521	0.016321	100.19	34.964	100.19	1	1	0	0	0	-1	0	0	0	0	y2;y3;y4;y2-H2O;y2-NH3;y4-NH3;b3;b4;b5;b6;b7;b7-H2O;b6-NH3	69.7;153.1;207.7;49.6;150.5;223.3;121.4;320;263.9;102.5;205.7;94.2;57.2	-0.0783368640593949;0.0534424510843223;-0.0264382894687856;-0.00571063239067371;-0.0392731725906401;-0.0305874886250308;-0.155869690024929;-0.0162637174374822;-0.109785815412579;-0.0613194885499979;-0.0830574470376177;-0.197992250525203;-0.213601011924993
ZJR_HJL_BIOTIN_H13_20180913	9540	8183	CQHLQAEK	8	0	BIOTIN-M	_C(bi)QHLQAEK_	C(1)QHLQAEK			C(161.9)QHLQAEK			0	1	0	0	P35579;P35579-2	MYH9	Myosin-9	2	CID	ITMS	MULTI-MSMS	1	0	704.329	1406.64	0.021191	1.4925e-05	-0.172483	41.074	0.00078951	161.9	70.633	161.9	1	1	0	0	0	-1	0	0	0	0	y2;y3;y4;y5;y6;y2-H2O;y3-H2O;y4-H2O;y2-NH3;y4-NH3;b3;b4;b5;b6;b7;b7-H2O;b3-NH3;b4-NH3;b5-NH3;b6-NH3;b7-NH3	688.4;2102.1;2458.9;2775.1;1670.7;580.8;370.9;1057.8;1776.1;1664.1;2250.9;3619;4349.1;1816.3;2472.3;429.2;428.6;535;344;221.1;342.9	0.0174578136749801;-0.0458922657125527;-0.0852151449375356;-0.0677405200063959;-0.0976958451063865;0.0703086547187013;-0.0925897645125815;-0.0608066867063144;0.0706816613937349;-0.0566495003437808;-0.0869609986186788;-0.0857217252499822;-0.0762164794750788;-0.0365392151124979;-0.0269051032876177;-0.0887393208377034;-0.171798674337424;-0.0210232681562275;-0.108380815350074;-0.416970152549993;-0.19…
ZJR_HJL_BIOTIN_H01_20180913	7516	6328	CQHLQAEKK	9	1	BIOTIN-M	_C(bi)QHLQAEKK_	C(1)QHLQAEKK			C(68.73)QHLQAEKK			0	1	0	0	P35579;P35579-2	MYH9	Myosin-9	3	CID	ITMS	MULTI-MSMS	11	0	512.587	1534.74	0.2631	0.00013486	0.467763	33.533	0.030885	68.735	22.383	68.735	1	1	0	0	0	-1	0	0	0	0	y1;y2;y3;y7;a2;b6;b7;b7-H2O;b6-NH3;b7-NH3;b7(2+);b8(2+)	47.1;379.9;1137.2;113.8;4456.7;56.7;86.1;179.9;84.8;105.5;1179.6;679.4	-0.101261381157826;0.141666114081261;-0.471258367843745;-0.0396590969374984;-0.427652717493743;-0.221475738549998;-0.145801587662618;-0.0886172505252034;-0.147927183799993;-0.299425884475113;-0.251696642562592;-0.104727829025137
ZJR_HJL_BIOTIN_H01_20180913	7526	6337	CQHLQAEKK	9	1	BIOTIN-M	_C(bi)QHLQAEKK_	C(1)QHLQAEKK			C(78.15)QHLQAEKK			0	1	0	0	P35579;P35579-2	MYH9	Myosin-9	3	CID	ITMS	MULTI-MSMS	5	1	512.587	1534.74	0.2631	0.00013486	653.152	33.57	0.01922	78.149	9.7935	78.149	1	1	0	0	0	-1	0	0	0	0	y1;y2;y6;y7;y6(2+);y8(2+);a2;b4;b6;b7;b7-H2O;b6-NH3;b7-NH3;b7(2+);b8(2+)	50.2;647.1;250.6;126.4;370;695.9;527.9;76.8;29.7;125;180.1;46.5;130.9;1405.5;494.6	0.0777852497015488;0.185123145331261;0.0731209351937423;0.0445694186875016;-0.0187917776187305;0.0234123819375327;0.330159782506257;-0.0701577604062322;0.153646331762502;-0.0139656501626177;-0.0834902974002034;-0.200417418174993;-0.124132915725113;-0.183703478500092;0.018502151443613
ZJR_HJL_BIOTIN_H01_20180913	7570	6377	CQHLQAEKK	9	1	BIOTIN-M	_C(bi)QHLQAEKK_	C(1)QHLQAEKK			C(141.52)QHLQAEKK			0	1	0	0	P35579;P35579-2	MYH9	Myosin-9	2	CID	ITMS	MULTI-MSMS	3	0	768.376	1534.74	0.72961	0.00056061	0.387271	33.731	0.020412	141.52	74.311	141.52	1	1	0	0	0	-1	0	0	0	0	y2;y4;y5;y7;y4-H2O;y5-H2O;y2-NH3;y5-NH3;b3;b4;b5;b6;b7;b8;b7-H2O;b3-NH3;b5-NH3;b7-NH3;b8-NH3	215.8;383.8;336.6;280.5;86.9;136;46.8;369.6;532.3;381.1;640.2;560.1;1179.2;304.7;151.2;92.2;121;173;100.4	0.0927769539250107;0.0215438965187218;-0.0874200959875679;-0.0460067531874984;0.00682881959369297;-0.13320206744379;-0.0056715616374845;-0.0968793537375632;-0.0475933228374288;-0.0774819791562322;-0.105879565412579;-0.0765782776124979;-0.0739021736001177;0.00226201597479303;-0.100091859900203;-0.101425139181174;-0.051129838787574;-0.210070415725113;-0.184077124587702
ZJR_HJL_BIOTIN_H05_20180913	7902	6743	CQHLQAEKK	9	1	BIOTIN-M	_C(bi)QHLQAEKK_	C(1)QHLQAEKK			C(72.23)QHLQAEKK			0	1	0	0	P35579;P35579-2	MYH9	Myosin-9	3	CID	ITMS	MULTI-MSMS	3	0	512.587	1534.74	0.18923	9.6996e-05	-0.314129	34.588	0.025289	72.23	22.95	72.23	1	1	0	0	0	-1	0	0	0	0	y1;y2;y6;y6(2+);a2;b3;b4;b6;b7;b7-H2O;b4-NH3;b6-NH3;b7-NH3;b6(2+);b7(2+);b8(2+)	80.6;426.4;181.2;124.7;637.5;121.6;52.3;55.8;79.5;239.1;57.4;28.1;159.6;403.9;1096.7;377.8	0.00184225653748626;0.0162083504093857;0.0103157594124923;0.0325998239437695;0.134175895787507;-0.0983745728374288;-0.157132858062482;-0.223917144799998;-0.199024243912618;-0.245355531775203;-0.275356764249977;-0.262307066612493;-0.099474712600113;-0.198774440662532;-0.287035998031342;-0.236563766525137
ZJR_HJL_BIOTIN_H09_20180913	7675	6460	CQHLQAEKK	9	1	BIOTIN-M	_C(bi)QHLQAEKK_	C(1)QHLQAEKK			C(66.96)QHLQAEKK			0	1	0	0	P35579;P35579-2	MYH9	Myosin-9	3	CID	ITMS	MULTI-MSMS	4	0	512.587	1534.74	-0.13021	-6.6746e-05	-1.09602	34.339	0.033723	66.962	12.939	66.962	1	1	0	0	0	-1	0	0	0	0	y1;y2;y3;y6;y7;a2;b3;b4;b6;b7;b7-H2O;b6-NH3;b7-NH3;b7(2+);b8(2+)	101;385.2;436.9;205.8;86.2;4098.1;89.6;76.3;41.5;121.4;120.8;28.3;166.6;953.3;447.3	-0.0305826702203262;0.163608252753136;-0.320013250656245;0.0549934937874923;-0.315721108656248;-0.343851447962493;0.410170349037571;-0.149808639312482;-0.194620269799998;-0.00578693922511775;-0.130121156775203;-0.180397886924993;-0.189074321975113;0.142712537124908;-0.261038864181387
ZJR_HJL_BIOTIN_H09_20180913	7679	6464	CQHLQAEKK	9	1	BIOTIN-M	_C(bi)QHLQAEKK_	C(1)QHLQAEKK			C(129.42)QHLQAEKK			0	1	0	0	P35579;P35579-2	MYH9	Myosin-9	2	CID	ITMS	MULTI-MSMS	8	0	768.376	1534.74	0.2675	0.00020554	0.647902	34.352	0.0085471	129.42	53.912	129.42	1	1	0	0	0	-1	0	0	0	0	y2;y3;y4;y5;y6;y7;y3-H2O;y4-H2O;y5-NH3;a2;b3;b4;b5;b6;b7;b8;b7-H2O;b8-H2O;b7-NH3;b8-NH3	56.7;54.7;279.8;244.7;382.6;183.1;60.4;106.7;151.3;151.5;297.5;356;612.1;284.8;895.9;195.3;78.6;58.2;231.6;73	0.172214209784386;-0.0231992858124954;-0.0691543456687782;-0.0800348420813179;-0.108092443712508;0.0210098483750016;0.00957098882497576;0.079765831312443;0.0678545329811868;0.359212516881257;0.0255878295063212;0.00522065756251777;0.0224163330249212;-0.0599767151124979;0.0208243888998823;0.153995414412293;0.112310483849797;0.0748272124872074;0.065686420212387;-0.481684546462702
ZJR_HJL_BIOTIN_H13_20180913	7726	6503	CQHLQAEKK	9	1	BIOTIN-M	_C(bi)QHLQAEKK_	C(1)QHLQAEKK			C(121.05)QHLQAEKK			0	1	0	0	P35579;P35579-2	MYH9	Myosin-9	2	CID	ITMS	MULTI-MSMS	2	1	768.376	1534.74	1.6391	0.0012594	-1.43714	34.557	0.026929	121.05	72.625	121.05	1	1	0	0	0	-1	0	0	0	0	y2;y4;y5;y6;y7;y5-H2O;y2-NH3;y5-NH3;a2;b3;b4;b5;b6;b7;b8;b7-H2O;b7-NH3	212.6;405.6;191.1;1014;154.3;132.2;68;279.2;122.2;370.7;265.6;451;244.5;609.7;140.1;132.8;115.2	0.0686070320500107;-0.0261245605125282;-0.0291315217688179;-0.0961905882437577;-0.277513100843748;-0.10018204791254;0.326878487190641;-0.107194295143813;-0.0947059401499928;-0.132004943931179;-0.0823647916562322;-0.291914721662579;-0.0820714416749979;-0.0681648689126177;-0.302913765275207;0.0814266947872966;-0.150500103225113
ZJR_HJL_BIOTIN_H13_20180913	7739	6515	CQHLQAEKK	9	1	BIOTIN-M	_C(bi)QHLQAEKK_	C(1)QHLQAEKK			C(80.44)QHLQAEKK			0	1	0	0	P35579;P35579-2	MYH9	Myosin-9	3	CID	ITMS	MULTI-MSMS	3	0	512.587	1534.74	0.55926	0.00028667	-0.118656	34.603	0.016986	80.438	25.456	80.438	1	1	0	0	0	-1	0	0	0	0	y1;y2;y6;y6(2+);a2;b3;b5;b7;b7-H2O;b3-NH3;b7-NH3;b7(2+)	120.1;447.1;228.9;289.7;907.1;189.4;66.9;133.8;197.5;142.7;170.7;1208.7	-0.0131113567437637;0.0756260750187607;-0.0819693968375077;-0.419426543243731;0.136861442662507;0.145338806068821;-0.108809252912579;-0.0688972907876177;0.0156307963497966;-0.014450041524924;0.026379779587387;-0.318896349593842
ZJR_HJL_BIOTIN_H01_20180913	22405	20382	CQLEINFNTLQTK	13	0	BIOTIN-M	_C(bi)QLEINFNTLQTK_	C(1)QLEINFNTLQTK			C(322.07)QLEINFNTLQTK			0	1	0	0	O43707;O43707-2;P35609-2;P35609;Q08043;P12814-2;P12814;P12814-3;P12814-4	ACTN4;ACTN2;ACTN3;ACTN1	Alpha-actinin-4;Alpha-actinin-2;Alpha-actinin-3;Alpha-actinin-1	2	CID	ITMS	MULTI-MSMS	13	0	1001.99	2001.97	0.12009	0.00012033	-4.38104	83.454	0	322.07	254.32	322.07	1	1	0	0	0	-1	0	0	0	0	y3;y4;y5;y6;y7;y8;y9;y10;y11;y3-H2O;y4-H2O;y5-H2O;y6-H2O;y7-H2O;y9-H2O;y10-H2O;y3-NH3;y4-NH3;y5-NH3;y6-NH3;y8-NH3;y9-NH3;y10-NH3;b2;b3;b4;b5;b6;b7;b8;b9;b10;b11;b12;b4-H2O;b6-H2O;b9-H2O;b10-H2O;b11-H2O;b12-H2O;b2-NH3;b3-NH3;b8-NH3;b9-NH3;b11-NH3;b12-NH3	161.6;196.5;290.8;787.1;1067.1;2963.2;1426.6;1489;735.4;122.7;71.6;278.3;160.6;248.6;378.4;339.5;131.7;144.3;108.7;170.3;763.5;236.9;307.1;576.4;1129.6;1533.1;1630.5;546.4;1215.7;206;309;405.9;255.2;92.3;616.3;234.2;183;644.6;91.4;64;116.8;144.3;156.7;134;139.4;40.6	0.0495960447718744;-0.0338509611562472;-0.00735168627500116;-0.0437089070437651;-0.0341939166249858;-0.0436346334874997;-0.0748050280874395;-0.121567400637332;-0.0791293967997717;0.145079942456277;0.013445680668724;0.0794957368000269;-0.095106112874987;0.00797577207504219;0.244464269987475;-0.0697541572499176;-0.0469908985249958;-0.0464230118749924;-0.0910296940249964;-0.24500166088751;-0.1878595…
ZJR_HJL_BIOTIN_H05_20180913	22261	20328	CQLEINFNTLQTK	13	0	BIOTIN-M	_C(bi)QLEINFNTLQTK_	C(1)QLEINFNTLQTK			C(185.25)QLEINFNTLQTK			0	1	0	0	O43707;O43707-2;P35609-2;P35609;Q08043;P12814-2;P12814;P12814-3;P12814-4	ACTN4;ACTN2;ACTN3;ACTN1	Alpha-actinin-4;Alpha-actinin-2;Alpha-actinin-3;Alpha-actinin-1	2	CID	ITMS	MULTI-MSMS	2	0	1001.99	2001.97	-0.59249	-0.00059367	-0.285066	82.475	1.983e-19	185.25	139.97	185.25	1	1	0	0	0	-1	0	0	0	0	y3;y4;y5;y6;y7;y8;y9;y10;y11;y3-H2O;y5-H2O;y3-NH3;y5-NH3;y6-NH3;y11-NH3;b2;b3;b4;b5;b7;b8;b10;b11;b12;b4-H2O;b5-H2O;b11-H2O;b2-NH3;b3-NH3;b10-NH3;b11-NH3;b12-NH3	296.8;349.2;751.3;1975.7;2755.5;10184.7;7284.6;7565.4;5321.1;340.4;1564.8;319.8;644.5;658.2;1584.2;1816.1;3824.7;3938.8;3425.5;1439.4;552.1;579;882.7;260.7;1394.9;1703.7;459.3;1307.3;542.8;565;461.9;124	-0.0389659669468756;0.110680288843753;0.0715667707562488;-0.243049727356265;-0.0305318072499858;-0.1151678366125;-0.0259769030874395;-0.015732439699832;-0.000149904612271712;-0.0157476942624726;-0.0748011381999731;-0.127496269618746;-0.105678131524996;-0.24048505932501;0.234165251700233;-0.199766903987438;-0.0571091735874916;0.0272319694875023;0.00289751238733515;0.0334283289123505;0.101136049549…
ZJR_HJL_BIOTIN_H05_20180913	22547	20601	CQLEINFNTLQTK	13	0	BIOTIN-M	_C(bi)QLEINFNTLQTK_	C(1)QLEINFNTLQTK			C(255.41)QLEINFNTLQTK			0	1	0	0	O43707;O43707-2;P35609-2;P35609;Q08043;P12814-2;P12814;P12814-3;P12814-4	ACTN4;ACTN2;ACTN3;ACTN1	Alpha-actinin-4;Alpha-actinin-2;Alpha-actinin-3;Alpha-actinin-1	2	CID	ITMS	MULTI-MSMS	15	1	1001.99	2001.97	-0.86188	-0.0008636	1.21346	83.214	1.321e-128	255.41	188.91	255.41	1	1	0	0	0	-1	0	0	0	0	y3;y4;y5;y6;y7;y8;y9;y10;y11;y3-H2O;y4-H2O;y5-H2O;y6-H2O;y3-NH3;y4-NH3;y9-NH3;y10-NH3;b2;b3;b4;b5;b6;b7;b8;b9;b10;b11;b12;b4-H2O;b8-H2O;b9-H2O;b10-H2O;b11-H2O;b6-NH3;b7-NH3;b9-NH3;b10-NH3;b11-NH3;b12-NH3	260.3;187.2;182.4;774.9;751.1;3210.2;1383.6;1129.7;391.7;121.3;109.1;255.5;279.7;123.6;112.5;546.8;341.9;614;930.4;1713.8;1665.9;577;1043.9;204.5;181.7;274.1;148.3;92.5;388.3;235.6;198.2;265.3;66.3;467.5;413.9;203.6;386;71.2;128.1	-0.0458324220250006;-0.0570443205312472;-0.112088014400001;-0.00379191485626507;-0.0533589556874858;-0.1212713522375;-0.12656284058744;-0.068955095949832;0.0654018532002283;0.0162957627687774;-0.097729856440651;0.0698521821125269;-0.209791171468737;-0.00359490243124583;-0.122167640781242;-0.0179801061499347;-0.0431360333873272;-0.104063778987438;-0.115947064212492;-0.0876361945749977;-0.028474557…
ZJR_HJL_BIOTIN_H09_20180913	21994	19985	CQLEINFNTLQTK	13	0	BIOTIN-M	_C(bi)QLEINFNTLQTK_	C(1)QLEINFNTLQTK			C(186.76)QLEINFNTLQTK			0	1	0	0	O43707;O43707-2;P35609-2;P35609;Q08043;P12814-2;P12814;P12814-3;P12814-4	ACTN4;ACTN2;ACTN3;ACTN1	Alpha-actinin-4;Alpha-actinin-2;Alpha-actinin-3;Alpha-actinin-1	2	CID	ITMS	MULTI-MSMS	9	0	1001.99	2001.97	-0.30541	-0.00030602	0.314345	82.654	1.5521e-19	186.76	136.3	186.76	1	1	0	0	0	-1	0	0	0	0	y3;y4;y5;y6;y7;y8;y9;y10;y11;y12;y5-H2O;y3-NH3;y5-NH3;y6-NH3;y11-NH3;b2;b3;b4;b5;b6;b7;b9;b10;b11;b12;b6-H2O;b10-H2O;b12-H2O;b2-NH3;b3-NH3;b10-NH3;b12-NH3	168.7;385.3;902.8;1350.3;2255.4;6102;2958.1;3423.5;4438.1;272.3;779.1;318.9;378.5;716.1;504.1;1169.2;2176.1;2480.5;1435.1;837.3;968.5;439;562.5;442.4;221;690.4;322.6;93.7;779.8;821.7;388.5;138.8	0.191533300631249;-0.106177621312497;-0.0259063737750012;-0.0427933797000151;-0.0329732134999858;-0.0617010397374997;-0.0835940905874395;-0.289047869387332;-0.0569125999247717;0.159868036475245;0.163968393050027;-0.0684142383687458;-0.0872455143374964;-0.41583906323126;0.347690642325233;0.00421258820006187;0.0532423889125084;0.0863140007375023;-0.0505692844876648;-0.0781984779125651;0.00815977422…
ZJR_HJL_BIOTIN_H09_20180913	22281	20258	CQLEINFNTLQTK	13	0	BIOTIN-M	_C(bi)QLEINFNTLQTK_	C(1)QLEINFNTLQTK			C(281.17)QLEINFNTLQTK			0	1	0	0	O43707;O43707-2;P35609-2;P35609;Q08043;P12814-2;P12814;P12814-3;P12814-4	ACTN4;ACTN2;ACTN3;ACTN1	Alpha-actinin-4;Alpha-actinin-2;Alpha-actinin-3;Alpha-actinin-1	2	CID	ITMS	MULTI-MSMS	2	1	1001.99	2001.97	-0.81645	-0.00081807	505.418	83.449	1.7352e-216	281.17	218.08	281.17	1	1	0	0	0	-1	0	0	0	0	y3;y4;y5;y6;y7;y8;y9;y10;y11;y3-H2O;y4-H2O;y5-H2O;y6-H2O;y7-H2O;y10-H2O;y3-NH3;y4-NH3;y5-NH3;y6-NH3;y9-NH3;b2;b3;b4;b5;b6;b7;b8;b9;b10;b11;b12;b4-H2O;b6-H2O;b9-H2O;b10-H2O;b12-H2O;b2-NH3;b3-NH3;b8-NH3;b9-NH3;b10-NH3;b11-NH3	223.7;273.8;258.3;840.3;865.1;2933;1527;1278.1;553.6;166.6;65.8;236.1;289.1;213.2;312.2;122.3;89.2;150.3;186.8;554.2;830.2;1445;1854.5;1806.1;367.6;1274.9;221.7;306.2;197.6;144.8;89.6;478.2;648.9;95.6;366.8;100.8;196.8;245.4;239.9;137.6;538.4;150.1	0.112370702974999;0.0895010896250028;0.0385467512249988;-0.0808182820437651;-0.0350484088124858;-0.0183660787999997;-0.0156009265249395;-0.032944353762332;0.0423305641377283;0.0353692490969024;0.040118043949974;0.0865758149250269;0.133775723062513;0.00199432676254219;-0.103445563499918;-0.0706725391499958;-0.209142738437492;0.163975188787504;-0.0908268562000103;-0.124547488962435;-0.0211780367999…
ZJR_HJL_BIOTIN_H09_20180913	22310	20286	CQLEINFNTLQTK	13	0	BIOTIN-M	_C(bi)QLEINFNTLQTK_	C(1)QLEINFNTLQTK			C(242.97)QLEINFNTLQTK			0	1	0	0	O43707;O43707-2;P35609-2;P35609;Q08043;P12814-2;P12814;P12814-3;P12814-4	ACTN4;ACTN2;ACTN3;ACTN1	Alpha-actinin-4;Alpha-actinin-2;Alpha-actinin-3;Alpha-actinin-1	2	CID	ITMS	MULTI-MSMS	10	0	1001.99	2001.97	-0.81645	-0.00081807	-1.68369	83.544	5.1136e-109	242.97	184.93	242.97	1	1	0	0	0	-1	0	0	0	0	y3;y4;y5;y6;y7;y8;y9;y10;y11;y3-H2O;y5-H2O;y6-H2O;y7-H2O;y10-H2O;y3-NH3;y5-NH3;y6-NH3;y7-NH3;y9-NH3;y10-NH3;b2;b3;b4;b5;b6;b7;b8;b9;b10;b11;b12;b4-H2O;b9-H2O;b10-H2O;b11-H2O;b9-NH3;b10-NH3	90.7;146.7;206.4;502.2;446.2;1750.9;1123.7;707.5;409.5;84.7;190.3;166.3;202.6;308;34.5;119.4;167.1;235.6;327.2;353.1;343.6;948;898;1005.3;450.6;879.9;170.1;237.5;222.8;137.4;27.2;358.2;74.1;252.3;53.1;85.2;129.3	-0.0768993165562506;0.0342337556406278;-0.0843780534625012;-0.0349808797000151;-0.0891255572499858;-0.0675604147374997;-0.12680698121244;-0.088852556887332;-0.0759555686747717;-0.0126349012937226;0.0904820649250269;-0.073133456624987;0.0918380767625422;-0.0441193916249176;-0.144738701259371;0.0448345637875036;-0.0728214851062603;-0.0213143071874811;-0.0793814733374347;-0.189864549012327;-0.058897…
ZJR_HJL_BIOTIN_H13_20180913	21865	19837	CQLEINFNTLQTK	13	0	BIOTIN-M	_C(bi)QLEINFNTLQTK_	C(1)QLEINFNTLQTK			C(143.42)QLEINFNTLQTK			0	1	0	0	O43707;O43707-2;P35609-2;P35609;Q08043;P12814-2;P12814;P12814-3;P12814-4	ACTN4;ACTN2;ACTN3;ACTN1	Alpha-actinin-4;Alpha-actinin-2;Alpha-actinin-3;Alpha-actinin-1	2	CID	ITMS	MULTI-MSMS	7	0	1001.99	2001.97	-0.35827	-0.00035898	-1.88349	82.632	0.00054435	143.42	101.33	143.42	1	1	0	0	0	-1	0	0	0	0	y3;y4;y5;y6;y7;y8;y9;y10;y11;y3-H2O;y5-H2O;y11-H2O;y3-NH3;y5-NH3;b2;b3;b4;b5;b7;b8;b9;b10;b11;b12;b12-H2O;b2-NH3;b10-NH3;b11-NH3;b12-NH3	294.3;474.3;876.6;2106.2;2584;8930.2;5652;4922.9;5025.9;422.5;1161.7;947.9;303.6;231.4;1626.8;3366.1;3703.5;3366.3;1421.3;826;429.3;858.9;623.8;259.1;168.6;987.7;663.5;251.8;101.4	-0.135737207181251;-0.134436898656247;-0.480252076900001;-0.118965254700015;-0.114516182249986;-0.1425115866125;-0.0879886218374395;-0.110581072512332;-0.110379396799772;0.0680840928469024;0.0323765961750269;-0.181246817474857;-0.118096855556246;0.0803570247250036;-0.0173938571124381;-0.106791790774992;-0.0842182258249977;-0.0190751438626648;-0.10329042108765;-0.0195914895125497;-0.09300676541261…
ZJR_HJL_BIOTIN_H13_20180913	22179	20136	CQLEINFNTLQTK	13	0	BIOTIN-M	_C(bi)QLEINFNTLQTK_	C(1)QLEINFNTLQTK			C(289.71)QLEINFNTLQTK			0	1	0	0	O43707;O43707-2;P35609-2;P35609;Q08043;P12814-2;P12814;P12814-3;P12814-4	ACTN4;ACTN2;ACTN3;ACTN1	Alpha-actinin-4;Alpha-actinin-2;Alpha-actinin-3;Alpha-actinin-1	2	CID	ITMS	MULTI-MSMS	6	1	1001.99	2001.97	0.3698	0.00037054	-1.38399	83.502	7.7287e-242	289.71	226.53	289.71	1	1	0	0	0	-1	0	0	0	0	y3;y4;y5;y6;y7;y8;y9;y10;y11;y3-H2O;y4-H2O;y5-H2O;y7-H2O;y9-H2O;y10-H2O;y3-NH3;y5-NH3;y6-NH3;y7-NH3;y9-NH3;y10-NH3;b2;b3;b4;b5;b6;b7;b8;b9;b10;b11;b12;b4-H2O;b7-H2O;b8-H2O;b9-H2O;b10-H2O;b11-H2O;b12-H2O;b2-NH3;b8-NH3;b9-NH3;b10-NH3;b11-NH3	342.2;409.8;580.8;991.2;1370.1;4138.2;1831.6;1097.5;691;228.1;50.9;244;283.2;428.2;315.8;111.9;201.7;222.5;465.6;372.2;405.6;596.4;1533.9;1712.7;2183.1;702.5;1312.3;173.7;424.2;304.9;246.1;97.1;527.7;250.8;140;119.3;429.2;108.4;37.2;161.5;135.6;235.2;501.8;155.2	0.0494129393031244;0.118279165796878;-0.0699737565875012;0.00188435467498493;0.0504008099375142;-0.12627623505;-0.0165774890249395;0.037856427487668;-0.135647951487272;0.0927728135500274;-0.025555784175026;0.0818150727375269;-0.0207107513624578;-0.00980819095002516;-0.117605719749918;-0.0576720508687458;-0.123622467462496;0.0573665031749897;-0.0199715337499811;-0.0886588170874347;0.06343134942517…
ZJR_HJL_BIOTIN_H05_20180913	19328	17538	CRLQCLRLEDCLATPR	16	2	Carbamidomethyl (C),2 BIOTIN-M	_C(ca)RLQC(bi)LRLEDC(bi)LATPR_	C(0.159)RLQC(0.841)LRLEDC(1)LATPR	C(0.841)RLQC(0.159)LRLEDCLATPR		C(-7.24)RLQC(7.24)LRLEDC(38.3)LATPR	C(7.24)RLQC(-7.24)LRLEDC(-38.3)LATPR		0	2	1	0	Q86W28-2;Q86W28	NLRP8	NACHT, LRR and PYD domains-containing protein 8	3	CID	ITMS	MSMS	5		950.455	2848.34	NaN	NaN	-3.5282	74.121	0.034151	45.614	19.457	38.295	0.99988	3	0	0	0	-1	0	0	0	0	y3;y5;y7;y10;y10-NH3;y6(2+);y7(2+);a2;b6;b9;b6(2+);b11(2+);b14(2+)	39.9;56.3;143.1;57.9;61.1;72.3;64.6;39.2;143.5;133.1;278.7;145.4;338.5	-0.0401880124312584;-0.293766103606345;-0.273227644999906;-0.0189702824873166;-0.0452752433623118;-0.139428062231218;-0.200663577481237;0.0741442673593724;-0.376076002750096;-0.0131760621127341;-0.0616580688563317;-0.412938136812272;-0.181415289099732
ZJR_HJL_BIOTIN_H13_20180913	19971	18033	CSLQLPVSSNPPPSASK	17	0	BIOTIN-M	_C(bi)SLQLPVSSNPPPSASK_	C(1)SLQLPVSSNPPPSASK			C(80.24)SLQLPVSSNPPPSASK			0	1	0	0	Q6UE05-2			2	CID	ITMS	MULTI-MSMS	3	0	1082.03	2162.05	-0.31488	-0.00034071	1.2197	77.563	0.010694	80.245	13.978	80.245	1	1	0	0	0	-1	0	0	0	0	y4;y14;y15;y15-H2O;y15-NH3;a2;b2;b7;b9;b13;b14;b15;b2-H2O;b13-H2O;b14-H2O;b13-NH3;b14-NH3;b15-NH3	1420.8;1066.6;5130.4;421.3;629.3;324.9;720.1;756.3;201.6;1111.9;287.5;353.6;287.9;160.2;82.2;510.9;156.2;380.1	0.0475319071062472;-0.0755336544248166;-0.0312645958997564;0.0641277490501579;0.0267810291627484;-0.348794104149988;-0.278073817987433;0.00950668803739063;-0.271163054662566;-0.00890889521247118;-0.0913824384374493;0.00115127123763159;-0.107119949599905;-0.139834909637557;0.052349750262465;-0.0689052623374664;-0.0645868133749445;0.163200802550136
ZJR_HJL_BIOTIN_H09_20180913	22138	20122	CSQAVYAAEKVIGAGK	16	1	BIOTIN-M	_C(bi)SQAVYAAEKVIGAGK_	C(1)SQAVYAAEKVIGAGK			C(64.31)SQAVYAAEKVIGAGK			0	1	0	0	P21291	CSRP1	Cysteine and glycine-rich protein 1	2	CID	ITMS	MULTI-SECPEP	6	0	1023.51	2045.01	0.00034719	3.5535e-07	44.0244	83.027	0.029397	64.313	24.528	64.313	1	1	0	0	0	-1	0	0	0	0	y4;y5;y6;y8;y9;y10;y11;y12;y13;y14;b3;b6;b11;b12;b13;b15;b3-H2O;b11-H2O	799.8;574.2;524.1;1048.8;1032.1;1868;3089.1;2235.4;977;316.5;666.1;793.3;796.8;933.9;150.4;561.9;1013.4;268.2	-0.00304692838437859;0.00493672974999981;0.0049912709499722;-0.218658669837509;-0.0653339445375423;-0.0873021879875751;-0.0962392746873775;-0.0568780928624619;-0.101673484749881;-0.161748317099864;-0.106215056587416;-0.0431937752250633;-0.056819411712695;-0.0385513297501348;-0.315549520212699;-0.0605608760001815;-0.104816852262388;-0.243897769887781
ZJR_HJL_BIOTIN_H01_20180913	21529	19548	CSRAEAEAWYQTKFETLQAQAGK	23	2	BIOTIN-M	_C(bi)SRAEAEAWYQTKFETLQAQAGK_	C(1)SRAEAEAWYQTKFETLQAQAGK			C(91.58)SRAEAEAWYQTKFETLQAQAGK			0	1	0	0	CON__Q3KNV1;CON__P08729;P08729	KRT7	Keratin, type II cytoskeletal 7	3	CID	ITMS	MULTI-MSMS	19	2	1023.15	3066.43	-0.19543	-0.00019995	327.317	81.239	3.4589e-06	91.583	66.682	91.583	1	1	0	0	0	-1	0	0	0	0	y4;y5;y6;y8;y9;y10;y11;y12;y14;y4-NH3;y6-NH3;y10-NH3;y11(2+);y14(2+);y15(2+);y21(2+);b6;b7;b8;b9;b10;b11;b12;b13;b12-H2O;b6(2+);b7(2+);b9(2+);b13(2+);b15(2+);b20(2+);b21(2+)	82.6;461.9;271.6;593.6;966.4;2230.3;678.7;636.3;194.4;219.6;332;352.8;217.2;315;642.8;498;354.7;860.8;1720.8;1308.7;694.9;106.6;326.2;43.9;150.4;235.8;346.8;272.8;2494;504.2;649.3;508.9	-0.16304617769373;-0.187944108643762;-0.0868250933375521;-0.130741818525053;-0.146620402012559;-0.179768985812416;0.00174188344999493;-0.273089408075066;-0.216613045874965;0.0741681485406502;-0.144868335462547;0.00010281112508892;-0.093330180443786;0.035102218174984;0.113943265237481;0.221502791562671;-0.27962453996247;-0.165132029699862;-0.152310234087281;-0.204955288399788;-0.107813273537204;0.…
ZJR_HJL_BIOTIN_H01_20180913	21022	19065	CSRAEAEAWYQTKFETLQAQAGK	23	2	BIOTIN-M	_C(bi)SRAEAEAWYQTKFETLQAQAGK_	C(1)SRAEAEAWYQTKFETLQAQAGK			C(70.15)SRAEAEAWYQTKFETLQAQAGK			0	1	0	0	CON__Q3KNV1;CON__P08729;P08729	KRT7	Keratin, type II cytoskeletal 7	3	CID	ITMS	MULTI-SECPEP	16	1	1023.15	3066.43	1.2674	0.0012967	-116.945	79.994	0.026168	70.15	44.332	70.15	1	1	0	0	0	-1	0	0	0	0	y5;y6;y7;y8;y9;y10;y11;y12;y13;y14;y14-H2O;y6-NH3;y13-NH3;y11(2+);y14(2+);y20(2+);b7;b8;b9;b10;b11;b12;b13;b12-H2O;b12-NH3;b8(2+);b13(2+);b14(2+);b21(2+)	366.7;355.7;378.5;915.9;895.8;2184;886.2;922.7;406.3;207.6;300.4;152.9;784.7;208.4;305.2;340.5;1114.8;1278.3;1000.8;938.6;817;238.6;38.5;66;80.1;365.1;4621.3;604.7;784.7	0.00959617455936268;-0.123934468337552;-0.0748436324687418;-0.0380904513375526;-0.323378214512559;-0.0952963295624158;-0.226163389987505;-0.168963431512566;-0.279453302925049;-0.432799569312465;-0.147709958737551;-0.134614429212547;-0.280489709112544;-0.323615824975036;-0.086357742762516;-0.053540027174904;-0.213716014074862;-0.191128593462281;-0.207762905587288;-0.213648234474704;-0.170695723074…
ZJR_HJL_BIOTIN_H05_20180913	21118	19240	CSRAEAEAWYQTKFETLQAQAGK	23	2	BIOTIN-M	_C(bi)SRAEAEAWYQTKFETLQAQAGK_	C(1)SRAEAEAWYQTKFETLQAQAGK			C(88.63)SRAEAEAWYQTKFETLQAQAGK			0	1	0	0	CON__Q3KNV1;CON__P08729;P08729	KRT7	Keratin, type II cytoskeletal 7	3	CID	ITMS	MULTI-MSMS	14	2	1023.15	3066.43	-1.1649	-0.0011918	653.592	79.701	4.4594e-06	88.627	47.904	88.627	1	1	0	0	0	-1	0	0	0	0	y4;y5;y6;y7;y8;y9;y10;y11;y12;y13;y17;y8-H2O;y11-H2O;y4-NH3;y5-NH3;b3;b6;b7;b8;b9;b10;b11;b12;b10-H2O;b12-H2O;b8(2+);b9(2+);b10(2+);b13(2+);b14(2+);b20(2+);b22(2+)	124.8;333.2;293.8;388;1024.7;1295.7;2378.4;1160;916.9;380.9;25.3;827.2;566.7;110.5;131.4;827.2;431.8;800.6;1148.5;1351.3;812.2;703.8;277.1;161.5;127.2;378.3;435.7;446;1861.2;463.4;691.2;459.2	-0.0575163925374795;-0.0336167160656373;-0.0597254839625521;0.0225074417500082;-0.427494748212553;-0.0290666910750588;-0.0308432045624158;0.0282311412624949;0.0213441856749341;0.120449040824951;0.10134233849999;0.291676893612475;-0.0226167481625907;0.108256283306275;-0.150741989440633;0.183388772612602;-0.12154348527497;-0.026948435949862;-0.151455741899781;-0.0567619290247876;0.0157218827127963;…
ZJR_HJL_BIOTIN_H13_20180913	21244	19246	CSRAEAEAWYQTKFETLQAQAGK	23	2	BIOTIN-M	_C(bi)SRAEAEAWYQTKFETLQAQAGK_	C(1)SRAEAEAWYQTKFETLQAQAGK			C(122.3)SRAEAEAWYQTKFETLQAQAGK			0	1	0	0	CON__Q3KNV1;CON__P08729;P08729	KRT7	Keratin, type II cytoskeletal 7	3	CID	ITMS	MULTI-MSMS	16	1	1023.15	3066.43	0.239	0.00024453	330.154	81.053	6.9491e-16	122.3	98.202	122.3	1	1	0	0	0	-1	0	0	0	0	y4;y5;y6;y7;y8;y9;y10;y12;y14;y16;y8-H2O;y4-NH3;y6-NH3;y7-NH3;b3;b7;b8;b9;b10;b11;b12;b13;b10-NH3;b11-NH3;b12-NH3;b7(2+);b8(2+);b9(2+);b10(2+);b13(2+);b14(2+);b15(2+);b18(2+);b20(2+);b21(2+);b22(2+)	79.1;180.9;206;217.4;630.9;1045.4;1857.6;457.9;162.3;62.3;314.8;111.1;167.7;168.3;314.8;1040.6;1932.5;914.3;724.4;435.9;371.7;119.4;250.9;69.2;98.5;221.6;397;194.3;374.5;6156;530;690.9;496.1;572.5;1060.1;374.9	0.0661408340250205;0.0923598464343627;-0.133089741775052;0.0969092972187582;-0.119511349775053;-0.00660575357505877;0.0193276938750842;-0.00380229870006588;0.0963752353750351;-0.149868921762391;-0.353830918887525;-0.208760318256225;-0.0783400151500473;-0.045972812093737;-0.462119039887398;-0.059174998449862;-0.110684257524781;0.0513923678502124;0.0914054764627963;-0.0559496293246866;-0.1175240849…
ZJR_HJL_BIOTIN_H01_20180913	11906	10407	CTDDFNGAQCK	11	0	Carbamidomethyl (C),BIOTIN-M	_C(bi)TDDFNGAQC(ca)K_	C(1)TDDFNGAQCK	CTDDFNGAQC(1)K		C(103.56)TDDFNGAQC(-103.56)K	C(-103.56)TDDFNGAQC(103.56)K		0	1	1	0	P17980	PSMC3	26S protease regulatory subunit 6A	2	CID	ITMS	MSMS	9		855.339	1708.66	NaN	NaN	1.22084	49.148	0.0013847	109.66	67.684	103.56	1	2	0	0	0	-1	0	0	0	0	y2;y3;y4;y5;y6;y7;y8;y9;y3-NH3;y6-NH3;b3;b4;b5;b6;b8;b10;b3-H2O;b5-H2O;b8-NH3;b10-NH3	81.9;82;71.4;236.5;316.2;301.4;124.6;218.5;47.8;78.9;219.5;121.4;99.9;134.4;73.4;39.9;136.3;67.3;69.3;34.9	-0.0655625205781121;-0.12884169863122;0.0405352727624972;-0.0931523708250097;-0.0146414275312736;-0.0977167691437444;0.0532497003562185;-0.112983537174841;-0.114436210287465;-0.142569923562519;-0.34870093663119;0.101215728181273;-0.185778070462675;-0.096830115450075;-0.0690143228000579;-0.192190953750014;0.0481440450375885;0.0543896651123532;-0.245221627425053;-0.0871482583750094
ZJR_HJL_BIOTIN_H13_20180913	11789	10286	CTDDFNGAQCK	11	0	Carbamidomethyl (C),BIOTIN-M	_C(bi)TDDFNGAQC(ca)K_	C(1)TDDFNGAQCK	CTDDFNGAQC(1)K		C(102.37)TDDFNGAQC(-102.37)K	C(-102.37)TDDFNGAQC(102.37)K		0	1	1	0	P17980	PSMC3	26S protease regulatory subunit 6A	2	CID	ITMS	MULTI-MSMS	9	0	855.339	1708.66	-0.18041	-0.00015431	0.401484	49.047	0.013891	111.06	87.683	102.37	1	2	0	0	0	-1	0	0	0	0	y2;y3;y5;y6;y7;y8;y9;y3-NH3;y9-NH3;b3;b5;b6;b9;b10;b9-H2O;b10-H2O;b6-NH3;b9-NH3;b10-NH3	71.3;37.8;213.3;130.4;250;87.9;168.7;40;78.4;122.8;122.6;112.3;64.4;73.2;35.5;22.1;88.7;56.2;15.5	0.00325461809376293;-0.25616103456872;-0.0835698512937597;-0.209953927531274;-0.0540766324249944;0.0189479425437185;-0.159858537174841;-0.27187639583434;-0.226324630862337;-0.15186255772494;-0.112657953275175;-0.00649808420007503;-0.166198530150041;-0.148855992812514;-0.140752474262626;0.3063996333874;-0.42586945132507;-0.201414623837536;-0.250966617750009
ZJR_HJL_BIOTIN_H01_20180913	14776	13127	CTGGEVGATSALAPK	15	0	BIOTIN-M	_C(bi)TGGEVGATSALAPK_	C(1)TGGEVGATSALAPK			C(145.23)TGGEVGATSALAPK			0	1	0	0	P30050;P30050-2	RPL12	60S ribosomal protein L12	2	CID	ITMS	MULTI-MSMS	5	1	906.935	1811.85	-0.33061	-0.00029984	554.373	59.124	0.00051673	145.23	88.821	145.23	1	1	0	0	0	-1	0	0	0	0	y3;y4;y5;y6;y7;y9;y10;y11;y12;y13;y14;y3-NH3;y13-NH3;b2;b3;b6;b8;b11;b12;b13;b2-H2O;b6-H2O;b8-H2O;b11-H2O;b12-H2O;b13-H2O	311.3;80.9;116;228.1;516.1;1714.8;244.8;281.8;430.9;1337.6;99.5;28;243.4;228.3;212.5;380.7;115;53.4;248.1;517.7;450.5;325.8;110.1;98;215.1;336.7	0.0865013904781335;0.0393397849406369;-0.0143362221812708;-0.0372394529063058;-0.0396098069312529;-0.117628975218736;-0.0280358597999566;-0.111297255787349;-0.0640766962499129;-0.138926449212477;-0.0991825454250375;-0.0860132871937367;-0.0515839491499719;-0.101535081912402;-0.128533272374852;-0.134063024656029;0.457412435962624;-0.0547952125498341;0.0323205256627261;-0.111229749037193;-0.02951920…
ZJR_HJL_BIOTIN_H01_20180913	14819	13168	CTGGEVGATSALAPK	15	0	BIOTIN-M	_C(bi)TGGEVGATSALAPK_	C(1)TGGEVGATSALAPK			C(216.91)TGGEVGATSALAPK			0	1	0	0	P30050;P30050-2	RPL12	60S ribosomal protein L12	2	CID	ITMS	MULTI-MSMS	6	1	906.935	1811.85	-0.33061	-0.00029984	3.11415	59.27	1.8039e-63	216.91	160.55	216.91	1	1	0	0	0	-1	0	0	0	0	y3;y4;y5;y6;y7;y8;y9;y10;y11;y12;y13;y14;y14-H2O;y8-NH3;y13-NH3;y14-NH3;a2;b2;b3;b4;b6;b7;b8;b9;b11;b12;b13;b2-H2O;b3-H2O;b6-H2O;b7-H2O;b8-H2O;b9-H2O;b11-H2O;b12-H2O;b13-H2O	520.3;288.6;204;569.7;974.4;756.9;3746.8;781.5;414.4;898.4;2821.2;224.6;203.5;305.6;324.6;130;211.3;585;342;203.7;710.6;277.5;323;107.9;143.4;418.5;1014.6;758.5;288.6;734.5;210.5;200.2;185.3;84.3;489;767.9	0.0962059803218835;0.0289943259562619;-0.192497843275021;-0.0109333005625558;-0.413938420212503;-0.0157406480375357;-0.0458516314687358;0.0822546675437934;-0.00949061516234906;-0.0638325556249129;0.0135393711000233;-0.103577076675037;0.00341194796237687;0.307197555149969;0.00652151960002811;-0.176268756300033;0.067002444425043;0.0210235118375977;-0.0165947958123525;-0.0490861503373026;-0.01834036…
ZJR_HJL_BIOTIN_H01_20180913	14973	13314	CTGGEVGATSALAPK	15	0	BIOTIN-M	_C(bi)TGGEVGATSALAPK_	C(1)TGGEVGATSALAPK			C(138.63)TGGEVGATSALAPK			0	1	0	0	P30050;P30050-2	RPL12	60S ribosomal protein L12	2	CID	ITMS	MULTI-MSMS	3	1	906.935	1811.85	-0.33061	-0.00029984	0.685701	59.802	0.0001444	138.63	88.343	138.63	1	1	0	0	0	-1	0	0	0	0	y3;y4;y5;y6;y7;y8;y9;y11;y12;y13;y14;y4-NH3;y8-NH3;a2;b2;b3;b6;b7;b8;b12;b13;b2-H2O;b3-H2O;b6-H2O;b7-H2O;b8-H2O;b12-H2O;b13-H2O	404.9;322;188.2;351.1;690.6;475.6;3132.2;414;610;2373.6;125.2;61;172.6;155;418.8;318.4;635.6;254;236.5;231.5;723.9;647.7;146.7;611.8;170.3;171.1;295.2;598.1	0.0364220447750085;0.0150477927531369;-0.461540812025021;0.0454021486561942;-0.0897807053687529;0.0236270277437143;-0.0762471392812358;-0.0434261620373491;-0.0928852899999129;-0.0809430507749767;-0.121399342300037;-0.0102500880437333;-0.147148147975031;-0.105543942293707;-0.0696136951936523;-0.0720147176873525;-0.115996618406029;-0.00279705496245697;-0.0643160796623761;0.00802853347522614;-0.1109…
ZJR_HJL_BIOTIN_H01_20180913	16803	15052	CTGGEVGATSALAPK	15	0	BIOTIN-M	_C(bi)TGGEVGATSALAPK_	C(1)TGGEVGATSALAPK			C(110.08)TGGEVGATSALAPK			0	1	0	0	P30050;P30050-2	RPL12	60S ribosomal protein L12	2	CID	ITMS	MULTI-MSMS	15	1	906.935	1811.85	0.18275	0.00016574	556.801	66.068	0.0012916	110.08	64.312	110.08	1	1	0	0	0	-1	0	0	0	0	y3;y4;y6;y7;y9;y11;y12;y13;y11-NH3;b4;b6;b7;b8;b9;b12;b13;b6-H2O;b9-H2O;b12-H2O;b13-H2O	248.5;97.5;174.5;186.3;1019.8;94.3;147.7;149.4;143.9;371.7;430;120.3;183.9;78.7;185.5;309.2;300.5;122.6;88.5;72.3	0.0336754627437585;0.0992457908000119;-0.136543652125056;-0.153562443650003;-0.113234443968736;0.0753482520251509;-0.0938618524999129;-0.171519222649977;-0.193754560412344;-0.348280486274803;-0.00930716528102948;-0.125843929962457;-0.247909829662376;-0.222936433687437;0.00790646316272614;-0.079857678724693;-0.0441638437685015;-0.0672413543625225;-0.0154756059498595;-0.142546388462279
ZJR_HJL_BIOTIN_H01_20180913	17177	15407	CTGGEVGATSALAPK	15	0	BIOTIN-M	_C(bi)TGGEVGATSALAPK_	C(1)TGGEVGATSALAPK			C(132.17)TGGEVGATSALAPK			0	1	0	0	P30050;P30050-2	RPL12	60S ribosomal protein L12	2	CID	ITMS	MULTI-MSMS	3	1	906.935	1811.85	0.18275	0.00016574	-1.30121	67.381	1.5422e-05	132.17	78.604	132.17	1	1	0	0	0	-1	0	0	0	0	y3;y4;y6;y7;y8;y9;y11;y12;y13;y7-H2O;b2;b6;b7;b8;b9;b12;b13;b14;b2-H2O;b6-H2O;b8-H2O;b9-H2O;b12-H2O;b13-H2O	210.8;128.5;384.6;485.7;245.2;1616.6;153.8;293.3;742.7;162.1;241.2;897.6;292.9;364;141.8;587.4;551.7;22.6;252.2;359;207.3;160.9;270.6;480.7	-0.0302588634281165;0.0957667868937619;-0.186714550562556;-0.134519474900003;-0.101861253506286;-0.0596455767812358;-0.161834365162349;0.0549418584375871;-0.175303402337477;0.0894129091125251;-0.165499925662402;0.0323188112814705;-0.010731625274957;-0.284652993724876;-0.441564363374937;-0.0940222477747739;-0.030297131849693;0.00916105608780526;-0.280434729149874;-0.0810901132997515;-0.03288857846…
ZJR_HJL_BIOTIN_H03_20180913	15062	13426	CTGGEVGATSALAPK	15	0	BIOTIN-M	_C(bi)TGGEVGATSALAPK_	C(1)TGGEVGATSALAPK			C(132.17)TGGEVGATSALAPK			0	1	0	0	P30050;P30050-2	RPL12	60S ribosomal protein L12	2	CID	ITMS	MULTI-MSMS	8	1	906.935	1811.85	0.13744	0.00012465	0.796085	59.173	1.5422e-05	132.17	59.831	132.17	1	1	0	0	0	-1	0	0	0	0	y3;y4;y5;y6;y7;y8;y9;y11;y12;y13;y7-H2O;b2;b3;b6;b8;b11;b12;b13;b2-H2O;b6-H2O;b8-H2O;b11-H2O;b12-H2O;b13-H2O	191.1;130.4;124.8;165;601.1;315.3;2008.3;170;300.8;1357.4;155.2;355.8;151.4;500.4;185.4;70.1;207.5;597.6;338.2;327.5;232.8;50.4;222.8;340.3	0.137770921728134;0.0933864158000119;0.00586641453747916;-0.00470771462505581;-0.0481547288062529;0.00171540664996428;-0.0329121783437358;-0.0726009667248491;-0.0189106806249129;-0.0633649257749767;0.160396795831275;0.0102813243375977;-0.369255928624852;0.0547797487814705;-0.0147555327873761;-0.0999612281748341;0.0662560725377261;0.018164782212807;0.0711888060063757;-0.0658923593935015;-0.2046415…
ZJR_HJL_BIOTIN_H03_20180913	15220	13576	CTGGEVGATSALAPK	15	0	BIOTIN-M	_C(bi)TGGEVGATSALAPK_	C(1)TGGEVGATSALAPK			C(181.66)TGGEVGATSALAPK			0	1	0	0	P30050;P30050-2	RPL12	60S ribosomal protein L12	2	CID	ITMS	MULTI-MSMS	2	1	906.935	1811.85	0.13744	0.00012465	0.906469	59.719	8.7023e-14	181.66	130.38	181.66	1	1	0	0	0	-1	0	0	0	0	y3;y4;y6;y7;y8;y9;y10;y11;y12;y13;y14;y8-H2O;y14-H2O;y14-NH3;a2;b2;b3;b4;b6;b8;b9;b11;b12;b13;b14;b2-H2O;b6-H2O;b8-H2O;b9-H2O;b11-H2O;b12-H2O;b13-H2O	628.5;124.4;462.9;850;498.1;4399.2;394.6;546.9;926.1;2953.5;252.2;289.3;248.8;111.8;205.3;748.3;484.1;322.5;1113.7;432.5;119.2;174.6;383.6;1218.3;15.8;765.3;1028;308.5;288.2;111.2;295.8;689.3	-0.0153968028812415;0.108706240018762;-0.0357135740000558;-0.0372904709937529;0.0448672621187143;-0.0520772174062358;0.0127356245750434;-0.143767958912349;-0.0368550165624129;-0.0534772304624767;-0.205871998550037;-0.417906896837508;0.0422303073373769;0.0229499936999673;0.058823733487543;-0.105197191287402;-0.0518120809686025;0.139085236381447;-0.112700719968529;-0.0291598296623761;-0.12405948056…
ZJR_HJL_BIOTIN_H03_20180913	16983	15247	CTGGEVGATSALAPK	15	0	BIOTIN-M	_C(bi)TGGEVGATSALAPK_	C(1)TGGEVGATSALAPK			C(118.9)TGGEVGATSALAPK			0	1	0	0	P30050;P30050-2	RPL12	60S ribosomal protein L12	2	CID	ITMS	MULTI-MSMS	16	1	906.935	1811.85	-0.014092	-1.278e-05	552.606	65.761	0.00060216	118.9	69.457	118.9	1	1	0	0	0	-1	0	0	0	0	y3;y4;y6;y7;y9;y12;y13;y14;b2;b6;b7;b8;b9;b10;b12;b13;b2-H2O;b6-H2O;b8-H2O;b9-H2O;b12-H2O;b13-H2O	260.8;64.8;318.5;246.8;1033.8;110.6;260.1;119.9;126.9;335.5;235;211.8;150.2;78;229.5;469.6;235.8;265.6;100.6;191.3;98.4;178.7	0.126326829931259;-0.0693333107624881;0.0410686525624442;-0.0129374436500029;-0.0515889361562358;-0.0673725946874129;0.0522356601625233;-0.277038990737537;-0.0307343006624023;-0.108062048093529;-0.136464047149957;0.00306673283762393;0.0297491131875631;-0.409658023787415;-0.139066193087274;-0.089257092787193;-0.167458654931124;0.0840710195127485;-0.348196195649962;-0.0995899871750225;-0.4488252153…
ZJR_HJL_BIOTIN_H03_20180913	16995	15258	CTGGEVGATSALAPK	15	0	BIOTIN-M	_C(bi)TGGEVGATSALAPK_	C(1)TGGEVGATSALAPK			C(125.23)TGGEVGATSALAPK			0	1	0	0	P30050;P30050-2	RPL12	60S ribosomal protein L12	2	CID	ITMS	MULTI-MSMS	7	0	906.935	1811.85	-0.014092	-1.278e-05	0.906469	65.804	0.0002285	125.23	86.988	125.23	1	1	0	0	0	-1	0	0	0	0	y3;y4;y7;y8;y9;y11;y12;y13;y8-NH3;b6;b7;b8;b9;b10;b12;b13;b6-H2O;b8-H2O;b9-H2O;b10-H2O;b12-H2O;b13-H2O	179;71.3;318.1;266;1037.5;108.3;218.6;265.3;264.5;493.8;231.9;134.2;141;285.7;304.8;518.5;302.1;119.4;129.8;99.3;154.8;268.7	0.0151818104000085;-0.0733616310749881;0.0311299391624971;-0.0602352769437857;-0.109633369749986;0.118072861400151;-0.0660298212499129;-0.0714215663999767;0.111335738743719;-0.118560094968529;-0.116200375274957;-0.199569985912376;-0.135167878999937;-0.306752750349915;-0.143582794649774;0.086524157212807;0.00777707420024853;-0.158376859712462;0.0124705596999775;-0.465877006962501;-0.11716017626236…
ZJR_HJL_BIOTIN_H03_20180913	17158	15413	CTGGEVGATSALAPK	15	0	BIOTIN-M	_C(bi)TGGEVGATSALAPK_	C(1)TGGEVGATSALAPK			C(208.17)TGGEVGATSALAPK			0	1	0	0	P30050;P30050-2	RPL12	60S ribosomal protein L12	2	CID	ITMS	MULTI-MSMS	2	0	906.935	1811.85	-0.014092	-1.278e-05	0.244164	66.364	5.2336e-50	208.17	158.54	208.17	1	1	0	0	0	-1	0	0	0	0	y3;y4;y5;y6;y7;y8;y9;y11;y12;y13;y7-H2O;y8-H2O;y9-H2O;y4-NH3;b2;b3;b4;b6;b7;b8;b9;b11;b12;b13;b14;b2-H2O;b3-H2O;b6-H2O;b8-H2O;b9-H2O;b11-H2O;b12-H2O;b13-H2O	397.3;162.9;140.1;461.5;632.9;353.4;2049.1;324.8;208.1;712.9;129.9;170.6;268.6;43.6;213.1;161.9;206.7;1214.5;317.1;311.3;151.3;53.4;698.6;791.4;9.9;342.6;240.8;590.9;171.4;306.3;303.4;297.7;491	0.0706627674312585;0.0419337790812619;-0.279472940931271;0.0526653322499442;-0.0676859788062529;-0.124017015225036;-0.126845283812486;-0.123626357349849;-0.131703649374913;-0.120982113274977;0.113338690362525;-0.210997717150008;-0.298908993549958;-0.0828819239812333;-0.0429413319124023;-0.0652398153436025;-0.128187712837303;-0.0838921262185295;-0.056141781524957;-0.309433267162376;-0.034581941499…
ZJR_HJL_BIOTIN_H03_20180913	17321	15568	CTGGEVGATSALAPK	15	0	BIOTIN-M	_C(bi)TGGEVGATSALAPK_	C(1)TGGEVGATSALAPK			C(178.53)TGGEVGATSALAPK			0	1	0	0	P30050;P30050-2	RPL12	60S ribosomal protein L12	2	CID	ITMS	MULTI-MSMS	2	1	906.935	1811.85	-0.014092	-1.278e-05	0.244164	66.922	1.9286e-13	178.53	119.11	178.53	1	1	0	0	0	-1	0	0	0	0	y3;y4;y5;y6;y7;y8;y9;y11;y12;y13;y7-H2O;b2;b3;b4;b6;b7;b8;b9;b12;b13;b2-H2O;b3-H2O;b6-H2O;b7-H2O;b8-H2O;b9-H2O;b12-H2O;b13-H2O	645.1;187.2;214.3;506;1124.4;450.4;3864.4;238;455.7;770.6;196.8;431.9;281.3;445;1478.3;347.1;856.4;355.1;658.1;1556.8;402.6;245.1;811.6;163.2;256.5;287.5;617.7;629.9	0.144088060400009;0.0145900290812619;0.0551217856312292;-0.0250934568125558;0.000917536818747067;0.139593824618714;-0.0297993853749858;-0.248504287037349;-0.0208638056249129;0.0139055820375233;0.0952112489562751;-0.113681078006152;-0.0309990926873525;-0.0608659354935526;-0.129424352781029;0.013926577850043;0.0162503265876239;0.177820402250063;0.0281701350377261;-0.00331959278719296;-0.11667740493…
[truncated: 1,914 more rows]
[truncated: 19 more columns]
