# Supplementary material for: Extensive protein S-nitrosylation associated with human pancreatic ductal adenocarcinoma pathogenesis
Source: Cell Death Dis. 2019 Dec 4;10(12):914. doi: 10.1038/s41419-019-2144-6 (PMC6892852; doi:10.1038/s41419-019-2144-6)
Supplement: Supplementary file 15 — Supplemental Table S5 [file 41419_2019_2144_MOESM15_ESM.xlsx]

## Sheet: Sheet1
Supplemental Table S5. A list of peptides with ambiguous modification site assignments in PDAC patients.
Raw file	Scan number	Scan index	Sequence	Length	Missed cleavages	Modifications	Modified sequence	BIOTIN-M Probabilities	Carbamidomethyl (C) Probabilities	Oxidation (M) Probabilities	BIOTIN-M Score Diffs	Carbamidomethyl (C) Score Diffs	Oxidation (M) Score Diffs	Acetyl (Protein N-term)	BIOTIN-M	Carbamidomethyl (C)	Oxidation (M)	Proteins	Gene Names	Protein Names	Charge	Fragmentation	Mass analyzer	Type	Scan event number	Isotope index	m/z	Mass	Mass error [ppm]	Mass error [Da]	Simple mass error [ppm]	Retention time	PEP	Score	Delta score	Score diff	Localization prob	Combinatorics	PIF	Fraction of total spectrum	Base peak fraction	Precursor Full ScanNumber	Precursor Intensity	Precursor Apex Fraction	Precursor Apex Offset	Precursor Apex Offset Time	Matches	Intensities	Mass Deviations [Da]
ZJR_HJL_BIOTIN_H01_20180913	8005	6774	ACCLLCDCPK	10	0	3 Carbamidomethyl (C),BIOTIN-M	_AC(ca)C(ca)LLC(ca)DC(bi)PK_	ACCLLC(0.023)DC(0.976)PK	AC(1)C(1)LLC(0.977)DC(0.024)PK		AC(-46.62)C(-38.49)LLC(-16.2)DC(16.2)PK	AC(46.62)C(38.49)LLC(16.2)DC(-16.2)PK		0	1	3	0	O95436-2;O95436	SLC34A2	Sodium-dependent phosphate transport protein 2B	3	CID	ITMS	MULTI-SECPEP	2	-3	564.234	1689.68	-0.68072	-0.00038408	-1746.05	35.32	0.028993	53.751	32.355	46.623	0.99998	4	0	0	0	-1	0	0	0	0	y2;y3;y5;y6;y7;y6-H2O;y2-NH3;y3-NH3;y7(2+);y8(2+);a2;b2;b4	317.3;718.5;57.9;15;9.5;36.2;953.5;396.9;308.6;1111.2;41.9;62.8;2457.7	0.098780302873422;0.00608727733117576;-0.199321977549971;-0.112816590899911;0.117121412937649;-0.141691824074996;0.141780761920302;0.436447355518681;-0.0239827008562088;-0.0303871157811955;-0.0524903020422016;-0.149326778574988;0.450126614162457
ZJR_HJL_BIOTIN_H01_20180913	17881	16077	AHVVPCFDASKVKCSGPGLER	21	2	Carbamidomethyl (C),BIOTIN-M	_AHVVPC(bi)FDASKVKC(ca)SGPGLER_	AHVVPC(0.997)FDASKVKC(0.003)SGPGLER	AHVVPC(0.003)FDASKVKC(0.997)SGPGLER		AHVVPC(25.33)FDASKVKC(-25.33)SGPGLER	AHVVPC(-25.33)FDASKVKC(25.33)SGPGLER		0	1	1	0	P21333-2;P21333	FLNA	Filamin-A	3	CID	ITMS	MULTI-MSMS	6	1	903.442	2707.3	0.43354	0.00039168	377.198	69.83	0.011794	51.566	23.388	25.329	0.99708	2	0	0	0	-1	0	0	0	0	y5;y6;y7;y9;y10;y13;y5-H2O;y9(2+);y13(2+);y14(2+);y16(2+);y17(2+);y18(2+);y19(2+);b3;b4;b8;b9;b10;b8(2+);b20(2+)	87.2;100.1;264.5;447.8;177.9;128.1;60.9;68.1;430;149.5;177.9;3890.9;1494.8;1238.2;586.1;336.9;164.5;245.8;36.6;123.5;185.1	-0.133105061331321;-0.128548076012521;-0.00850697079999918;-0.110739989981198;-0.116972069874919;-0.252183260724905;0.486152029712457;-0.0378462636437007;-0.303239529874986;-0.126621041218755;0.331782311825009;-0.318959785612378;-0.15767763219992;-0.174007783474963;0.0655758962812456;0.0285210624812748;-0.279347671650157;-0.187790524475076;-0.183838286450055;0.379650432631138;-0.176339651512535
ZJR_HJL_BIOTIN_H01_20180913	17904	16099	AHVVPCFDASKVKCSGPGLER	21	2	Carbamidomethyl (C),BIOTIN-M	_AHVVPC(bi)FDASKVKC(ca)SGPGLER_	AHVVPC(0.996)FDASKVKC(0.004)SGPGLER	AHVVPC(0.004)FDASKVKC(0.996)SGPGLER		AHVVPC(24.44)FDASKVKC(-24.44)SGPGLER	AHVVPC(-24.44)FDASKVKC(24.44)SGPGLER		0	1	1	0	P21333-2;P21333	FLNA	Filamin-A	3	CID	ITMS	MULTI-MSMS	8	0	903.442	2707.3	0.43354	0.00039168	0.771702	69.91	0.027181	43.696	14.06	24.442	0.99642	2	0	0	0	-1	0	0	0	0	y5;y6;y7;y9;y10;y13;y14;y10-H2O;y9(2+);y11(2+);y16(2+);y17(2+);y18(2+);b3;b4;b8;b9;b10;b10-H2O;b16(2+);b19(2+)	128.3;76.4;344.1;421.9;269;188.9;36.2;106.3;71.4;108.8;269;515;766.1;512.8;311.1;129;203.8;126.2;42.6;111.9;103.6	-0.153002522268821;0.0100017286749789;-0.165550427831249;-0.126914306387448;-0.160307030812419;-0.0145123622874053;-0.116719720912442;-0.217258435862504;-0.222660716768701;-0.456340902162538;0.288447350887509;0.236093925325122;0.15274717248758;0.160027800578121;0.0338311210750248;-0.0879414216501573;-0.0165258760375764;-0.198975005200055;-0.24005726962514;-0.147631586987472;0.0506548160124112
ZJR_HJL_BIOTIN_H05_20180913	17844	16129	AHVVPCFDASKVKCSGPGLER	21	2	Carbamidomethyl (C),BIOTIN-M	_AHVVPC(bi)FDASKVKC(ca)SGPGLER_	AHVVPC(0.998)FDASKVKC(0.002)SGPGLER	AHVVPC(0.002)FDASKVKC(0.998)SGPGLER		AHVVPC(27.72)FDASKVKC(-27.72)SGPGLER	AHVVPC(-27.72)FDASKVKC(27.72)SGPGLER		0	1	1	0	P21333-2;P21333	FLNA	Filamin-A	3	CID	ITMS	MULTI-MSMS	7	1	903.442	2707.3	-0.17803	-0.00016084	368.444	69.047	0.025404	44.441	27.848	27.722	0.99831	2	0	0	0	-1	0	0	0	0	y2;y3;y5;y6;y7;y8;y9;y10;y13;y13(2+);y16(2+);y17(2+);y18(2+);y19(2+);b3;b4;b8;b9;b10;b13;b8-H2O;b20(2+)	36.2;54.2;129.4;149.1;219.7;593.5;475.8;314.4;159.5;383.4;314.4;432.6;580.7;534;605.5;264;243.1;180.8;41.3;9;106.6;159.1	-0.266982554831259;-0.496212031462505;-0.00029256133132094;-0.0846027635125211;-0.0644151739249992;-0.144606816274973;-0.0985329587311981;-0.141874413624919;-0.190293612287405;-0.0229660923749861;0.306879968075009;0.215952323762622;0.11466123498758;0.175967802462537;0.0633481130781206;0.0480828300593998;-0.113454116962657;-0.324265133850076;-0.381958403637555;-0.126426069225317;-0.235102787637743…
ZJR_HJL_BIOTIN_H05_20180913	17969	16248	AHVVPCFDASKVKCSGPGLER	21	2	Carbamidomethyl (C),BIOTIN-M	_AHVVPC(bi)FDASKVKC(ca)SGPGLER_	AHVVPC(0.999)FDASKVKC(0.001)SGPGLER	AHVVPC(0.001)FDASKVKC(0.999)SGPGLER		AHVVPC(30.39)FDASKVKC(-30.39)SGPGLER	AHVVPC(-30.39)FDASKVKC(30.39)SGPGLER		0	1	1	0	P21333-2;P21333	FLNA	Filamin-A	3	CID	ITMS	MULTI-MSMS	12	3	903.442	2707.3	-0.17803	-0.00016084	1108.22	69.476	0.032879	41.31	25.214	30.385	0.99909	2	0	0	0	-1	0	0	0	0	y3;y5;y7;y9;y13;y15;y11(2+);y13(2+);y17(2+);y18(2+);y19(2+);b3;b4;b8;b9;b10;b9(2+);b16(2+);b20(2+)	70;67.2;159.6;342.8;147.4;14.8;127.9;555.5;331;920;144;518.8;279.1;115.7;430.8;40.5;283.4;127.3;156.9	-0.135067011931255;-0.175341389456321;-0.103965955174999;-0.123801513418698;-0.0141461513499053;-0.156338031275027;-0.400920980287538;-0.0702683384687361;0.0820411909501217;-0.22957704626242;-0.00945700222496271;0.0841611013593706;-0.0691962226749752;-0.194020523212657;-0.0413061494750764;0.0352779244874455;0.355299611687428;-0.122118891674972;-0.377023245262535
ZJR_HJL_BIOTIN_H05_20180913	18014	16291	AHVVPCFDASKVKCSGPGLER	21	2	Carbamidomethyl (C),BIOTIN-M	_AHVVPC(bi)FDASKVKC(ca)SGPGLER_	AHVVPC(0.999)FDASKVKC(0.001)SGPGLER	AHVVPC(0.001)FDASKVKC(0.999)SGPGLER		AHVVPC(30.33)FDASKVKC(-30.33)SGPGLER	AHVVPC(-30.33)FDASKVKC(30.33)SGPGLER		0	1	1	0	P21333-2;P21333	FLNA	Filamin-A	3	CID	ITMS	MULTI-MSMS	15	2	903.442	2707.3	-0.17803	-0.00016084	369.995	69.63	0.0056001	57.171	41.471	30.334	0.99907	2	0	0	0	-1	0	0	0	0	y5;y6;y7;y9;y10;y13;y6(2+);y13(2+);y16(2+);y17(2+);b3;b4;b8;b9;b10;b11;b9(2+);b14(2+);b15(2+);b19(2+);b20(2+)	139.7;145.4;210.4;445.5;327.3;139.7;33.4;825.6;327.3;460.3;654.7;441.2;184.6;238.2;37.5;35.4;108.4;117.9;176.7;289.2;206.7	-0.0956905105500709;0.0222087599249789;-0.0299303106437492;-0.119773193106198;-0.176786522999919;-0.178208651349905;0.458956480450013;-0.483049100187486;0.271967858700009;0.231821464387622;0.0777218923749956;0.0461297050593998;-0.157643570087657;-0.0852514619750764;-0.250366606762555;-0.400764917187644;-0.301255564093822;-0.0856935717064289;-0.483802901912441;-0.265629363675089;-0.402291799950035
ZJR_HJL_BIOTIN_H05_20180913	17984	16262	AHVVPCFDASKVKCSGPGLER	21	2	Carbamidomethyl (C),BIOTIN-M	_AHVVPC(bi)FDASKVKC(ca)SGPGLER_	AHVVPC(0.945)FDASKVKC(0.055)SGPGLER	AHVVPC(0.055)FDASKVKC(0.945)SGPGLER		AHVVPC(12.35)FDASKVKC(-12.35)SGPGLER	AHVVPC(-12.35)FDASKVKC(12.35)SGPGLER		0	1	1	0	P21333-2;P21333	FLNA	Filamin-A	4	CID	ITMS	MULTI-MSMS	6	0	677.833	2707.3	-0.15605	-0.00010578	-0.586279	69.528	0.021521	43.116	21.439	12.349	0.94498	2	0	0	0	-1	0	0	0	0	y4;y5;y7;y8;y9;y15;y9(2+);y13(2+);y14(2+);y18(2+);b2;b3;b4;b8;b9;b10	170.1;756.8;773.7;775.7;227.9;10.7;460.6;1313.7;861.2;79.4;1014.7;1633.9;1119.8;200.3;81.2;37.6	-0.0681931320812623;-0.0471065261750709;-0.137047009862499;-0.163466679556223;-0.125205322012448;-0.234951312525027;-0.175724681612451;-0.321489041593736;-0.0910375451250047;-0.36922548376242;0.0738526539093982;-0.0098025216875044;-0.0146918281437252;-0.0276386872751573;-0.0522924776000764;-0.255859770825055
ZJR_HJL_BIOTIN_H05_20180913	18045	16320	AHVVPCFDASKVKCSGPGLER	21	2	Carbamidomethyl (C),BIOTIN-M	_AHVVPC(bi)FDASKVKC(ca)SGPGLER_	AHVVPC(0.988)FDASKVKC(0.012)SGPGLER	AHVVPC(0.012)FDASKVKC(0.988)SGPGLER		AHVVPC(18.98)FDASKVKC(-18.98)SGPGLER	AHVVPC(-18.98)FDASKVKC(18.98)SGPGLER		0	1	1	0	P21333-2;P21333	FLNA	Filamin-A	4	CID	ITMS	MULTI-MSMS	5	2	677.833	2707.3	-0.15605	-0.00010578	369.819	69.74	0.022248	42.711	19.612	18.985	0.98752	2	0	0	0	-1	0	0	0	0	y4;y5;y7;y8;y9;y14;y9-H2O;y9(2+);y15(2+);y17(2+);b2;b3;b4;b8;b9;b10;b6(2+);b8(2+)	154.4;656.6;608.1;457.6;121;24.2;132.9;276.1;774.4;137.7;692.1;1150.7;515;122.5;22.5;29.8;271.4;3196.8	-0.0133225266125123;-0.128527424612571;-0.00295277158124918;-0.0461571092437225;-0.222922607168698;-0.230000970912442;-0.05892674659367;-0.0697676503624507;-0.191046895618797;0.104868339387622;0.0842744068390857;0.0430234060468706;-0.0391058906437252;-0.157155288837657;0.174758303649924;-0.368042388012555;-0.203733607875051;-0.0378300361188622
ZJR_HJL_BIOTIN_H09_20180913	17662	15866	AHVVPCFDASKVKCSGPGLER	21	2	Carbamidomethyl (C),BIOTIN-M	_AHVVPC(bi)FDASKVKC(ca)SGPGLER_	AHVVPC(0.997)FDASKVKC(0.003)SGPGLER	AHVVPC(0.003)FDASKVKC(0.997)SGPGLER		AHVVPC(25.13)FDASKVKC(-25.13)SGPGLER	AHVVPC(-25.13)FDASKVKC(25.13)SGPGLER		0	1	1	0	P21333-2;P21333	FLNA	Filamin-A	3	CID	ITMS	MULTI-MSMS	11	2	903.442	2707.3	-0.18468	-0.00016685	739.33	69.318	0.03518	40.369	11.234	25.128	0.99694	2	0	0	0	-1	0	0	0	0	y2;y5;y6;y7;y9;y10;y13;y2-NH3;y9-NH3;y13(2+);y16(2+);y18(2+);y19(2+);b3;b4;b8;b9;b10;b11;b13;b9(2+)	29.6;91.9;75.3;183.7;299.5;165.4;149.3;27.1;134.5;349.4;165.4;1363.1;2388.4;497.8;241.2;128.8;110.5;36.2;46.5;6.6;218.1	-0.0530238145968838;-0.0219600418000709;0.150016377112479;-0.0504991582999992;-0.103232665762448;-0.108305077687419;-0.219956698224905;0.056138753824996;0.0111484085188067;-0.183488553312486;0.340449304012509;-0.0225457962624205;-0.406795869412463;0.0855649099531206;0.107927800762525;-0.126149429462657;-0.153122555725076;-0.269165434887555;-0.0398030031251437;-0.0141213817253174;0.288283010124928
ZJR_HJL_BIOTIN_H09_20180913	17779	15977	AHVVPCFDASKVKCSGPGLER	21	2	Carbamidomethyl (C),BIOTIN-M	_AHVVPC(bi)FDASKVKC(ca)SGPGLER_	AHVVPC(0.994)FDASKVKC(0.006)SGPGLER	AHVVPC(0.006)FDASKVKC(0.994)SGPGLER		AHVVPC(22.32)FDASKVKC(-22.32)SGPGLER	AHVVPC(-22.32)FDASKVKC(22.32)SGPGLER		0	1	1	0	P21333-2;P21333	FLNA	Filamin-A	4	CID	ITMS	MULTI-MSMS	7	2	677.833	2707.3	-0.4663	-0.00031608	741.702	69.726	0.0069483	53.779	33.704	22.317	0.99417	2	0	0	0	-1	0	0	0	0	y5;y7;y8;y9;y6(2+);y10(2+);y12(2+);y14(2+);y16(2+);y17(2+);y18(2+);b2;b3;b4;b8;b8(2+);b13(2+)	331.8;317.1;619;93.6;50.8;266.8;903.5;622.2;152.7;828.7;83.4;476.5;828.5;654.1;110.7;2680.2;339.3	-0.0304439285188209;-0.203819470799999;0.0203101759125275;-0.117697997793698;-0.311978578143737;0.0947493663312571;-0.284259802681277;-0.257175240437505;-0.0710497194249911;-0.307973457487378;0.41910459436258;0.0938111500031482;0.0627072439374956;-0.0278143867374752;-0.256764663837657;0.0352900810686378;-0.487736422406442
ZJR_HJL_BIOTIN_H09_20180913	17833	16028	AHVVPCFDASKVKCSGPGLER	21	2	Carbamidomethyl (C),BIOTIN-M	_AHVVPC(bi)FDASKVKC(ca)SGPGLER_	AHVVPC(0.973)FDASKVKC(0.027)SGPGLER	AHVVPC(0.027)FDASKVKC(0.973)SGPGLER		AHVVPC(15.62)FDASKVKC(-15.62)SGPGLER	AHVVPC(-15.62)FDASKVKC(15.62)SGPGLER		0	1	1	0	P21333-2;P21333	FLNA	Filamin-A	4	CID	ITMS	MULTI-MSMS	4	2	677.833	2707.3	-0.4663	-0.00031608	0.44796	69.912	0.014387	47.082	18.904	15.62	0.97332	2	0	0	0	-1	0	0	0	0	y5;y7;y8;y9;y9-H2O;y8(2+);y9(2+);y13(2+);y14(2+);y15(2+);y18(2+);b2;b3;b4;b8;b9;b10;b6(2+);b8(2+);b19(2+)	600.5;571.2;507.7;154.6;144;185.8;309;970;770.8;832.5;83.3;600.6;1349.3;793.6;128.6;54.7;35;280.3;3763.7;72.9	0.0357181808561791;0.0997083612312508;-0.0144188279937225;0.110085205331302;0.04178126121883;-0.0506598037437129;-0.0857588612999507;-0.316056912687486;-0.0608861779375047;-0.303717794056297;0.15018369592508;0.164520378518773;0.0768674001874956;0.0283684745906498;-0.0154316560251573;-0.334885251037576;-0.0672611380125545;-0.250181361781301;0.232128459974888;0.210933136324911
ZJR_HJL_BIOTIN_H09_20180913	17856	16050	AHVVPCFDASKVKCSGPGLER	21	2	Carbamidomethyl (C),BIOTIN-M	_AHVVPC(bi)FDASKVKC(ca)SGPGLER_	AHVVPC(0.98)FDASKVKC(0.02)SGPGLER	AHVVPC(0.02)FDASKVKC(0.98)SGPGLER		AHVVPC(16.96)FDASKVKC(-16.96)SGPGLER	AHVVPC(-16.96)FDASKVKC(16.96)SGPGLER		0	1	1	0	P21333-2;P21333	FLNA	Filamin-A	3	CID	ITMS	MULTI-MSMS	6	0	903.442	2707.3	-0.071248	-6.4368e-05	3.32036	69.992	0.031974	41.689	19.036	16.964	0.98028	2	0	0	0	-1	0	0	0	0	y4;y5;y6;y7;y9;y10;y13;y5-H2O;y7-H2O;y13(2+);y16(2+);y17(2+);y19(2+);b3;b4;b8;b9;b10;b12;b20(2+)	45.6;63.6;61.1;125.3;303.5;160.8;131;36.5;77.1;379;160.8;485.8;343.3;297.8;157.9;130.5;88.1;48.4;16;146.8	-0.140214616456262;-0.361864826956321;0.0111613966437289;0.0414808221687508;-0.0124733884186981;-0.176786522999919;0.00843685646259473;-0.0493704312250429;-0.322782594599971;-0.0777146275312361;0.271967858700009;0.229013847200122;0.147891630587537;0.138268767374996;0.101702214825025;-0.172536148212657;-0.163132321350076;-0.0139164114500545;-0.227858813487728;-0.167916799950035
ZJR_HJL_BIOTIN_H13_20180913	17771	15941	AHVVPCFDASKVKCSGPGLER	21	2	Carbamidomethyl (C),BIOTIN-M	_AHVVPC(bi)FDASKVKC(ca)SGPGLER_	AHVVPC(0.982)FDASKVKC(0.018)SGPGLER	AHVVPC(0.018)FDASKVKC(0.982)SGPGLER		AHVVPC(17.28)FDASKVKC(-17.28)SGPGLER	AHVVPC(-17.28)FDASKVKC(17.28)SGPGLER		0	1	1	0	P21333-2;P21333	FLNA	Filamin-A	4	CID	ITMS	MULTI-MSMS	5	1	677.833	2707.3	0.054274	3.6789e-05	369.819	69.984	0.019502	44.238	29.232	17.282	0.98165	2	0	0	0	-1	0	0	0	0	y4;y5;y7;y8;y9;y10;y9-H2O;y8(2+);y10(2+);y14(2+);y16(2+);y18(2+);b2;b3;b4;b8;b9;b11;b11-NH3;b16(2+)	288.2;522.5;416.4;549.7;139.3;144.6;122.9;182;421.4;1057.4;144.6;145.8;532;1228.7;743;127.1;18.7;29.9;6.3;208.8	-0.229753190675012;0.00343058319992906;-0.190880017674999;-0.00257800768122252;-0.0946877438874481;-0.267728905812419;0.23623926903133;-0.0342413467124629;-0.244606102418743;-0.446079049031255;0.181025475887509;0.49405576623758;0.166641350198461;0.0846188650312456;0.0560784355281498;0.0238749845998427;-0.0472875947875764;-0.0230793703126437;0.302666450062361;-0.205248774487472
ZJR_HJL_BIOTIN_H13_20180913	17921	16084	AHVVPCFDASKVKCSGPGLER	21	2	Carbamidomethyl (C),BIOTIN-M	_AHVVPC(bi)FDASKVKC(ca)SGPGLER_	AHVVPC(0.999)FDASKVKC(0.001)SGPGLER	AHVVPC(0.001)FDASKVKC(0.999)SGPGLER		AHVVPC(28.47)FDASKVKC(-28.47)SGPGLER	AHVVPC(-28.47)FDASKVKC(28.47)SGPGLER		0	1	1	0	P21333-2;P21333	FLNA	Filamin-A	3	CID	ITMS	MULTI-MSMS	13	2	903.442	2707.3	-0.081484	-7.3616e-05	742.543	70.503	0.016778	48.053	31.241	28.473	0.99858	2	0	0	0	-1	0	0	0	0	y5;y6;y7;y8;y9;y10;y12;y13;y7-H2O;y9-NH3;y10(2+);y13(2+);y14(2+);y16(2+);y18(2+);y19(2+);b3;b4;b8;b9;b10;b11;b15(2+);b20(2+)	113.4;99.4;221.9;453.8;373.6;367.2;79.9;318.3;134.1;102.3;127.1;531.7;136.7;367.2;1413.4;1167.2;763.8;484.7;233.7;103.1;87.4;28.8;96.2;144.3	-0.0360591628938209;-0.0493244432000211;0.142127794825001;-0.0230247850249725;-0.0509865720124481;-0.179594140187419;-0.209218923524986;-0.0584576747874053;0.335420530400029;-0.106771513356193;-0.270607078981243;-0.118974393156236;0.0670435095624953;0.269160241512509;-0.0462274368874205;0.0683017868375373;0.0914242849531206;0.0419487968562748;-0.189381851337657;-0.218186032287576;0.01086386198744…
ZJR_HJL_BIOTIN_H09_20180913	14548	12908	AVGDKLPECEAVCGKPK	17	2	Carbamidomethyl (C),BIOTIN-M	_AVGDKLPEC(ca)EAVC(bi)GKPK_	AVGDKLPEC(0.001)EAVC(0.999)GKPK	AVGDKLPEC(0.999)EAVC(0.001)GKPK		AVGDKLPEC(-30.59)EAVC(30.59)GKPK	AVGDKLPEC(30.59)EAVC(-30.59)GKPK		0	1	1	0	P00738-2;P00738;P00739;P00739-2	HP;HPR	Haptoglobin;Haptoglobin alpha chain;Haptoglobin beta chain;Haptoglobin-related protein	3	CID	ITMS	MULTI-SECPEP	7	0	751.367	2251.08	0.32911	0.00024728	6.85922	58.561	0.017459	69.729	46.071	30.586	0.99913	2	0	0	0	-1	0	0	0	0	y2;y3;y4;y5;y7;y11;y2-NH3;y6(2+);y7(2+);y11(2+);y12(2+);y13(2+);y14(2+);b3;b4;b6;b10;b12;b14(2+)	59.3;107.7;110.3;317.8;126.6;45.5;156.5;172.2;204.3;1465.3;586.5;503.5;250;51.8;102.3;401.5;180.4;169.3;181.5	0.0405069874437345;-0.112393764387491;-0.121996935318748;-0.0824420360562499;0.0506125234126102;-0.265896652662377;0.208919433795302;0.126781644074981;-0.309007165149978;-0.339209995374972;-0.380674098924942;-0.355348351793737;-0.477313847512505;0.0190030016218827;-0.198682872628126;-0.0690638335123595;-0.0146013298999605;-0.147476946212464;-0.338296983062492
ZJR_HJL_BIOTIN_H09_20180913	17121	15352	CCINVCGLHSCVAAR	15	0	2 BIOTIN-M	_C(bi)C(bi)INVCGLHSCVAAR_	C(0.968)C(0.968)INVC(0.063)GLHSCVAAR			C(14.71)C(14.71)INVC(-14.71)GLHSC(-41.02)VAAR			0	2	0	0	Q96NZ8	WFIKKN1	WAP, Kazal, immunoglobulin, Kunitz and NTR domain-containing protein 1	3	CID	ITMS	MSMS	19		817.694	2450.06	NaN	NaN	-3.93352	67.432	0.031452	52.071	30.871	14.708	0.96823	6	0	0	0	-1	0	0	0	0	y2;y7(2+);y8(2+);b2;b3;b4;b7;b10;b7-NH3;b10-NH3;b8(2+);b9(2+);b13(2+)	37.9;74.6;59.6;416.1;67.1;47.1;19.1;15.1;8.9;25.8;115.2;186.9;214.4	-0.065430613231257;0.00633582365628627;0.398007706434441;0.0772309916874292;-0.195272410725011;-0.196046135399911;0.138367544700031;-0.311139921349877;-0.229978431799964;0.310138125587628;-0.210707527587488;-0.148719858106233;-0.0638139177247012
ZJR_HJL_BIOTIN_H01_20180913	16510	14774	CCKGFCIDILK	11	1	2 Carbamidomethyl (C),BIOTIN-M	_C(ca)C(ca)KGFC(bi)IDILK_	C(0.001)C(0.001)KGFC(0.998)IDILK	C(0.999)C(0.999)KGFC(0.002)IDILK		C(-29.82)C(-29.82)KGFC(29.82)IDILK	C(29.82)C(29.82)KGFC(-29.82)IDILK		0	1	2	0	Q12879-2;Q12879;Q13224;O15399	GRIN2A;GRIN2B;GRIN2D	Glutamate receptor ionotropic, NMDA 2A;Glutamate receptor ionotropic, NMDA 2B;Glutamate receptor ionotropic, NMDA 2D	2	CID	ITMS	MULTI-MSMS	13	0	904.422	1806.83	-0.50178	-0.00045382	1.94988	65.059	0.0016174	104.2	44.136	29.824	0.99896	3	0	0	0	-1	0	0	0	0	y2;y3;y4;y5;y8;y4-H2O;y8-NH3;b3;b8;b9;b10;b8-H2O;b9-H2O;b10-H2O;b9-NH3;b10-NH3	85.7;53.5;132;61.3;152.9;81.6;140.9;73.6;71.7;199.2;48;87;91.7;68.7;121.8;78.5	-0.00323560876557849;0.0783564478062999;0.0186600755094446;-0.0442180827625407;-0.0214749968251908;0.164345389209416;-0.153004567075186;0.0536726058499539;0.341841649499884;-0.293943002912556;0.247030157175004;0.248757431949798;-0.0316805407751417;-0.171493513500081;-0.304134682537551;0.043479102550009
ZJR_HJL_BIOTIN_H02_20180913	16464	14685	CCKGFCIDILK	11	1	2 Carbamidomethyl (C),BIOTIN-M	_C(ca)C(bi)KGFC(ca)IDILK_	C(0.497)C(0.497)KGFC(0.005)IDILK	C(0.503)C(0.503)KGFC(0.995)IDILK		C(0)C(0)KGFC(-19.8)IDILK	C(0)C(0)KGFC(19.8)IDILK		0	1	2	0	Q12879-2;Q12879;Q13224;O15399	GRIN2A;GRIN2B;GRIN2D	Glutamate receptor ionotropic, NMDA 2A;Glutamate receptor ionotropic, NMDA 2B;Glutamate receptor ionotropic, NMDA 2D	2	CID	ITMS	MULTI-MSMS	1	1	904.422	1806.83	-1.0178	-0.00092054	-0.485329	65.342	0.0027634	100.02	43.658	19.798	0.99479	3	0	0	0	-1	0	0	0	0	y2;y4;y5;y8;y4-H2O;y8-H2O;y4-NH3;b2;b3;b9;b10;b9-H2O;b10-H2O;b9-NH3;b10-NH3	45;96.4;93.9;66;168.2;54.1;44.3;82.5;315.4;174.7;118;79.8;35.5;115.4;118.3	-0.174164563843703;-0.141190998709305;-0.217069645262541;0.106031879531315;0.249855643115666;0.0125204158875931;-0.122726672474926;-0.297947678831179;-0.299420208006154;0.0363792627126713;0.0459803524877316;-0.174502806399914;0.00721742400014591;-0.251156166912324;-0.219582420887264
ZJR_HJL_BIOTIN_H10_20180913	16237	14372	CCKGFCIDILK	11	1	2 Carbamidomethyl (C),BIOTIN-M	_C(ca)C(bi)KGFC(ca)IDILK_	C(0.5)C(0.5)KGFC(0.001)IDILK	C(0.5)C(0.5)KGFC(0.999)IDILK		C(0)C(0)KGFC(-29.54)IDILK	C(0)C(0)KGFC(29.54)IDILK		0	1	2	0	Q12879-2;Q12879;Q13224;O15399	GRIN2A;GRIN2B;GRIN2D	Glutamate receptor ionotropic, NMDA 2A;Glutamate receptor ionotropic, NMDA 2B;Glutamate receptor ionotropic, NMDA 2D	2	CID	ITMS	MULTI-MSMS	3	1	904.422	1806.83	-1.2404	-0.0011218	-0.042564	65.593	0.0030041	99.139	41.965	29.54	0.99944	3	0	0	0	-1	0	0	0	0	y2;y4;y5;y8;y4-H2O;y8-H2O;b2;b3;b9;b10;b9-H2O;b10-H2O;b9-NH3;b10-NH3	75.7;124.2;101.2;108.7;170.3;92.3;200.6;452.9;288.3;124;88.8;59.9;104.4;102.1	0.114592760375047;0.0011124680875696;-0.0125408366687907;0.196485981093815;0.104836111865666;-0.0403970645811569;-0.303929124143679;-0.193463176756154;0.136232778337671;0.00484265717523158;-0.0134920642124143;-0.174911482249854;-0.0563319481623239;-0.118630272449764
ZJR_HJL_BIOTIN_H13_20180913	16646	14873	CCKGFCIDILK	11	1	2 Carbamidomethyl (C),BIOTIN-M	_C(ca)C(ca)KGFC(bi)IDILK_	C(0.011)C(0.011)KGFC(0.978)IDILK	C(0.989)C(0.989)KGFC(0.022)IDILK		C(-19.53)C(-19.53)KGFC(19.53)IDILK	C(19.53)C(19.53)KGFC(-19.53)IDILK		0	1	2	0	Q12879-2;Q12879;Q13224;O15399	GRIN2A;GRIN2B;GRIN2D	Glutamate receptor ionotropic, NMDA 2A;Glutamate receptor ionotropic, NMDA 2B;Glutamate receptor ionotropic, NMDA 2D	2	CID	ITMS	MULTI-MSMS	9	0	904.422	1806.83	-1.3743	-0.0012429	0.178818	66.057	0.017109	80.438	34.068	19.528	0.98909	3	0	0	0	-1	0	0	0	0	y2;y4;y8;y4-H2O;y8-NH3;b3;b9;b10;b9-H2O;b10-H2O;b9-NH3;b10-NH3	14.5;49.9;121;111.3;102.6;68.9;183;148.3;91;27.7;95.2;41	0.267882555296922;0.0099930833219446;-0.170766989012691;0.0413290317875408;-0.180592457700186;-0.0161516129000461;-0.016110971662556;-0.167642694387496;-0.281680540775142;-0.0793304275625815;-0.226009682537551;-0.128517967762491
ZJR_HJL_BIOTIN_H01_20180913	20924	18971	CCSGAIIVLTK	11	0	Carbamidomethyl (C),BIOTIN-M	_C(ca)C(bi)SGAIIVLTK_	C(0.5)C(0.5)SGAIIVLTK	C(0.5)C(0.5)SGAIIVLTK		C(0)C(0)SGAIIVLTK	C(0)C(0)SGAIIVLTK		0	1	1	0	P14618;P14618-3	PKM	Pyruvate kinase PKM	2	CID	ITMS	MULTI-MSMS	2	0	808.404	1614.79	0.69114	0.00055872	1.76906	79.751	3.3161e-05	157.96	83.971	0	0.5	2	0	0	0	-1	0	0	0	0	y2;y3;y4;y5;y6;y8;y9;y2-H2O;y3-H2O;y4-H2O;y5-H2O;y9-H2O;y2-NH3;b2;b5;b6;b7;b8;b9;b10;b6-H2O;b7-H2O;b8-H2O;b10-H2O	2929;6911.1;8238.5;7913;5100.1;2154.2;14239.6;381.1;597;763.3;1925.6;1313.3;145.5;4803.8;1579.3;5803.6;4953.2;5372.6;3672.3;1126.9;2532.4;2521.2;2348.1;666.7	-0.0711762908468927;-0.0831816463843893;-0.0916415094812351;-0.104623427518732;-0.213735716649921;-0.0950385763436543;-0.148459385193632;-0.0887905376937681;-0.190426020184418;-0.181002582500014;0.0623631557125464;-0.222378563681104;-0.0547108659797004;-0.177342210081179;0.0143379299688604;-0.129808538850057;-0.148527761574996;-0.110631423500081;-0.154130919662521;-0.113044242437581;-0.1706466626…
ZJR_HJL_BIOTIN_H05_20180913	21064	19188	CCSGAIIVLTK	11	0	Carbamidomethyl (C),BIOTIN-M	_C(ca)C(bi)SGAIIVLTK_	C(0.5)C(0.5)SGAIIVLTK	C(0.5)C(0.5)SGAIIVLTK		C(0)C(0)SGAIIVLTK	C(0)C(0)SGAIIVLTK		0	1	1	0	P14618;P14618-3	PKM	Pyruvate kinase PKM	2	CID	ITMS	MULTI-MSMS	2	1	808.404	1614.79	0.082457	6.6659e-05	-1.20345	79.575	0.014738	109.44	53.718	0	0.5	2	0	0	0	-1	0	0	0	0	y2;y3;y4;y5;y6;y9;y2-H2O;y4-H2O;y9-H2O;y5-NH3;b5;b6;b7;b8;b9;b10;b6-H2O;b7-H2O;b8-H2O;b9-H2O;b10-H2O	2053.3;5764.5;7770.3;5964;5107;11049.8;530.5;850.8;2194.1;733.2;2931.2;4846.1;3755.2;5012;1701.8;359.9;1240.7;1916.7;1980.6;1150.8;753	0.0104277130593573;0.0166718692406107;-0.0522127985437351;-0.0639129782999817;-0.186453001806171;-0.135580967224882;-0.162307383396893;-0.186129535625014;0.0352508308501456;0.146720537387523;-0.44385298799989;-0.0709706482250567;-0.0492845975124965;-0.112218337562581;-0.0214404899750207;-0.121711234625081;-0.0768966626501424;-0.156651041625082;-0.0888474769876666;0.101295604974894;-0.240186077175…
ZJR_HJL_BIOTIN_H09_20180913	20800	18848	CCSGAIIVLTK	11	0	Carbamidomethyl (C),BIOTIN-M	_C(ca)C(bi)SGAIIVLTK_	C(0.5)C(0.5)SGAIIVLTK	C(0.5)C(0.5)SGAIIVLTK		C(0)C(0)SGAIIVLTK	C(0)C(0)SGAIIVLTK		0	1	1	0	P14618;P14618-3	PKM	Pyruvate kinase PKM	2	CID	ITMS	MULTI-MSMS	12	0	808.404	1614.79	0.35613	0.00028789	-340.442	79.708	0.001274	131.62	67.8	0	0.5	2	0	0	0	-1	0	0	0	0	y2;y3;y4;y5;y6;y9;y2-H2O;y3-H2O;y4-H2O;y5-H2O;y2-NH3;y6-NH3;b5;b6;b7;b8;b9;b10;b6-H2O;b7-H2O;b8-H2O;b9-H2O;b10-H2O	1817.5;2745.9;4243.2;4664.9;4044.5;6448.3;223.3;262.8;709;883.5;19.9;1250.3;2192.6;2706.5;2265.2;2178.7;1623.5;262;1523.2;1703.9;1345.9;1033.7;531.4	-0.0618379119406427;0.0987946719749857;0.0473660588781399;-0.0146576072062317;-0.152090208837421;-0.0586766703498824;-0.0325161236312681;0.0679052786437069;-0.0838956489062639;-0.0913233677249536;-0.111397267346888;0.0804549279438334;-0.0662284762811396;-0.0421620544750567;0.0459302462375035;0.0299935764999191;-0.151689513412521;-0.372565726812581;0.0770340014123576;-0.256382486937582;0.023457210…
ZJR_HJL_BIOTIN_H09_20180913	20814	18861	CCSGAIIVLTK	11	0	Carbamidomethyl (C),BIOTIN-M	_C(ca)C(bi)SGAIIVLTK_	C(0.217)C(0.783)SGAIIVLTK	C(0.783)C(0.217)SGAIIVLTK		C(-5.57)C(5.57)SGAIIVLTK	C(5.57)C(-5.57)SGAIIVLTK		0	1	1	0	P14618;P14618-3	PKM	Pyruvate kinase PKM	2	CID	ITMS	MULTI-MSMS	5	1	808.404	1614.79	0.35613	0.00028789	0.654371	79.745	0.00016148	148.94	92.134	5.5704	0.7829	2	0	0	0	-1	0	0	0	0	y2;y3;y4;y5;y6;y9;y10;y2-H2O;y4-H2O;y5-H2O;y2-NH3;y5-NH3;y9-NH3;a2;b2;b5;b6;b7;b8;b9;b10;b6-H2O;b7-H2O;b8-H2O;b10-H2O	1820;4789.5;7507.4;8028.6;7002.4;9751.9;370.4;282.8;1031.2;1044.1;34.2;879.3;2596.1;1900.3;3014.3;3100.2;5461.3;5312.1;4079.7;1606.6;1209.9;1028.5;1739.7;1384.7;624.1	-0.0630586150656427;-0.0256560116187643;0.0123013616125149;-0.0194183493937317;-0.277822630712421;-0.0527562601936324;-0.183672552337384;-0.0688778179672056;-0.164462055156264;0.102951534618796;0.0410838117546746;0.0336834280125231;0.267862607056372;-0.408035640774983;-0.144261155393679;-0.38867720674989;0.0971201720874433;-0.0899340115749965;0.0458627171249191;-0.0705127556000207;-0.093879203375…
ZJR_HJL_BIOTIN_H09_20180913	21395	19415	CCSGAIIVLTK	11	0	Carbamidomethyl (C),BIOTIN-M	_C(ca)C(bi)SGAIIVLTK_	C(0.5)C(0.5)SGAIIVLTK	C(0.5)C(0.5)SGAIIVLTK		C(0)C(0)SGAIIVLTK	C(0)C(0)SGAIIVLTK		0	1	1	0	P14618;P14618-3	PKM	Pyruvate kinase PKM	2	CID	ITMS	MULTI-MSMS	19	1	808.404	1614.79	0.27511	0.0002224	2.63605	81.158	0.00040605	143.7	88.242	0	0.5	2	0	0	0	-1	0	0	0	0	y2;y3;y4;y5;y6;y9;y2-H2O;y3-H2O;y4-H2O;y5-H2O;y2-NH3;b2;b5;b6;b7;b8;b9;b10;b6-H2O;b7-H2O;b8-H2O;b10-H2O	510.1;2566.9;3389.7;3632.7;1765.2;2371.1;120.7;379.8;288.6;412.1;62.9;1358.5;2146.9;3482.5;2955.7;2877.9;1066.8;243.2;1039.1;582.4;686.8;285.5	-0.0308625701437677;0.0130402774437357;0.0878018498937649;-0.00776063454998166;-0.235830443212421;-0.115378330506132;0.0700381976577944;-0.175136713543793;-0.0850247992968889;0.0906834682125464;0.0735697736687371;0.0871841571063214;-0.00946578096863959;0.112867242399943;-0.0104662381374965;-0.0314077906875809;-0.0441455681000207;-0.0863108440000815;-0.00768279546264239;0.0791888021249179;0.043842…
ZJR_HJL_BIOTIN_H13_20180913	20712	18739	CCSGAIIVLTK	11	0	Carbamidomethyl (C),BIOTIN-M	_C(bi)C(ca)SGAIIVLTK_	C(0.937)C(0.063)SGAIIVLTK	C(0.063)C(0.937)SGAIIVLTK		C(11.7)C(-11.7)SGAIIVLTK	C(-11.7)C(11.7)SGAIIVLTK		0	1	1	0	P14618;P14618-3	PKM	Pyruvate kinase PKM	2	CID	ITMS	MULTI-MSMS	9	1	808.404	1614.79	-0.30836	-0.00024928	2.51219	79.719	0.00016569	148.69	97.344	11.701	0.93669	2	0	0	0	-1	0	0	0	0	y2;y3;y4;y5;y6;y9;y10;y2-H2O;y3-H2O;y4-H2O;y5-H2O;y10-H2O;y2-NH3;y10-NH3;a2;b5;b6;b7;b8;b9;b10;b7-H2O;b8-H2O;b9-H2O;b10-H2O	1041.8;3649.6;4791.4;4874.8;3231;7478.4;710.7;154.8;466.1;423.2;776.7;2687;22.9;1956.2;2100.1;1441.5;2687;2858.7;2670.9;1364.7;481.4;1763.6;701.3;708.1;527.5	-0.0296266082297052;0.0259797305687357;0.0368680120031399;-0.0173431540812317;-0.0256253650874214;-0.0570287211311324;-0.231763820512242;-0.109634043553143;0.0496557669249569;-0.0331754340625139;0.248520382275046;0.0949517666251722;-0.139961720471888;0.0729859061127627;-0.225784664212483;-0.13904341768739;-0.0861073669750567;-0.0368334256374965;0.0373177952499191;0.0886669318999793;0.049065132562…
ZJR_HJL_BIOTIN_H01_20180913	22136	20126	CEAFGWHAIIVDGHSVEELCK	21	0	Carbamidomethyl (C),BIOTIN-M	_C(ca)EAFGWHAIIVDGHSVEELC(bi)K_	C(0.002)EAFGWHAIIVDGHSVEELC(0.998)K	C(0.998)EAFGWHAIIVDGHSVEELC(0.002)K		C(-26.42)EAFGWHAIIVDGHSVEELC(26.42)K	C(26.42)EAFGWHAIIVDGHSVEELC(-26.42)K		0	1	1	0	P29401;P29401-2	TKT	Transketolase	3	CID	ITMS	MULTI-MSMS	17	4	951.105	2850.29	-0.43045	-0.0004094	349.155	82.726	0.030301	41.905	25.783	26.424	0.99773	2	0	0	0	-1	0	0	0	0	y2;y5;y6;y7;y9;y11;y14;y11-NH3;y14-NH3;y8(2+);y10(2+);y15(2+);y17(2+);y19(2+);b2;b3;b9;b12;b13;b3-H2O;b8(2+)	869.3;1526.4;896.7;1174;194.3;155.8;51;95.5;38.6;417.8;1407.9;641.1;692;777.1;172.8;640.6;1526.4;804.3;259.3;111.3;163.2	0.0576935425186775;-0.0565645854624108;0.0528649557375047;-0.131659368737473;-0.0549458921125279;-0.0122012486001495;-0.166944851562448;-0.217705428225145;-0.228894343687443;-0.351644211275016;-0.236925696756316;0.118994297312611;0.121897284300076;-0.175680660574926;-0.0741453217374897;0.152726766843728;-0.0698313881625836;0.028412782624855;-0.134937946900209;0.0402333696061987;-0.0446229275436849
ZJR_HJL_BIOTIN_H16_20180913	21584	19543	CIELIARCDGVSDCK	15	1	2 Carbamidomethyl (C),BIOTIN-M	_C(ca)IELIARC(bi)DGVSDC(ca)K_	C(0.424)IELIARC(0.576)DGVSDCK	C(0.576)IELIARC(0.424)DGVSDC(1)K		C(-1.33)IELIARC(1.33)DGVSDC(-50.79)K	C(1.33)IELIARC(-1.33)DGVSDC(50.79)K		0	1	2	0	P57727-4;P57727-3;P57727-5;P57727;P57727-6	TMPRSS3	Transmembrane protease serine 3	2	CID	ITMS	MSMS	10		1095.49	2188.97	NaN	NaN	-455.603	81.694	0.031824	50.791	18.314	50.791	1	3	0	0	0	-1	0	0	0	0	y4;y5;y6;y4-H2O;y5-H2O;y4-NH3;y5-NH3;b9;b10;b11;b10-H2O;b11-H2O;b10-NH3;b11-NH3	155.1;292;128.7;562.9;193.5;279.1;108.4;322.8;4199.9;49.2;390.6;39.3;186.1;35.8	0.0348212748374976;-0.10849576599378;-0.12859698379998;0.0587414518187188;0.00368124692499805;0.107179644040627;-0.163792426087525;-0.270428875562402;-0.133242495712466;0.27904349079995;-0.101570853887551;-0.298659867375136;-0.151979097212461;-0.284737056012546
ZJR_HJL_BIOTIN_H13_20180913	22186	20143	CLIQELCQCR	10	0	2 BIOTIN-M	_C(bi)LIQELCQC(bi)R_	C(1)LIQELC(0.236)QC(0.764)R			C(37.22)LIQELC(-5.1)QC(5.1)R			0	2	0	0	Q9GZX9-2;Q9GZX9	TWSG1	Twisted gastrulation protein homolog 1	2	CID	ITMS	MSMS	13		1055.97	2109.93	NaN	NaN	-1.23305	83.521	0.03567	46.129	19.597	37.216	0.99985	3	0	0	0	-1	0	0	0	0	y3;y8;y9;y3-NH3;a2;b2;b4;b5;b7;b5-NH3	191.3;309.4;94.7;312;234.7;138.5;274.2;1816.5;250.2;1152.3	-0.0407279083375443;-0.0951306043250497;-0.0847970926749895;-0.0479899004625395;-0.0512751352125633;-0.0943243803000087;-0.262107693187431;0.249357473325063;-0.0614468028497868;0.385406028075067
ZJR_HJL_BIOTIN_H05_20180913	12961	11499	CNTCGEPITDR	11	0	Carbamidomethyl (C),BIOTIN-M	_C(ca)NTC(bi)GEPITDR_	C(0.082)NTC(0.918)GEPITDR	C(0.918)NTC(0.082)GEPITDR		C(-10.49)NTC(10.49)GEPITDR	C(10.49)NTC(-10.49)GEPITDR		0	1	1	0	Q15942-2;Q15942	ZYX	Zyxin	2	CID	ITMS	MULTI-SECPEP	5	1	858.861	1715.71	0.44151	0.0003792	-535.705	52.29	0.030518	75.652	49.536	10.495	0.91808	2	0	0	0	-1	0	0	0	0	y2;y3;y5;y7;y8;y9;y3-H2O;y5-H2O;b4;b6;b8;b10;b6-H2O;b8-H2O;b6-NH3;b8-NH3	23.1;287.6;1702.1;381.3;116.1;170.8;39.1;92.4;144.2;433.1;110.5;91.6;206.3;67.3;474.4;78.4	-0.166726857312483;-0.0077202582124869;-0.0494812929999853;0.0336795307063085;-0.0416947692499434;-0.273313170150004;-0.0955554523250157;0.0348636886687927;-0.0828910739375033;-0.0835315197625732;-0.117357984237515;-0.226818509387613;-0.00449659668765889;-0.1909109517876;-0.107395074387568;-0.27696372636251
ZJR_HJL_BIOTIN_H09_20180913	12839	11295	CNTCGEPITDR	11	0	Carbamidomethyl (C),BIOTIN-M	_C(ca)NTC(bi)GEPITDR_	C(0.02)NTC(0.98)GEPITDR	C(0.98)NTC(0.02)GEPITDR		C(-16.98)NTC(16.98)GEPITDR	C(16.98)NTC(-16.98)GEPITDR		0	1	1	0	Q15942-2;Q15942	ZYX	Zyxin	2	CID	ITMS	MULTI-SECPEP	3	-1	858.861	1715.71	0.84922	0.00072936	-536.871	52.548	0.031287	74.533	50.302	16.984	0.98037	2	0	0	0	-1	0	0	0	0	y3;y4;y5;y7;y8;y9;y4-H2O;y5-H2O;y5-NH3;b3;b6;b8;b10;b6-H2O;b10-H2O;b6-NH3	128.1;70.2;590.8;388.5;157.9;75.4;473.3;135.9;107.7;70.3;244;94.5;55.3;150.2;38.8;223.5	-0.0947563910249869;-0.0964468051562335;-0.00230111721873527;-0.128918125543692;-0.190132269249943;-0.232907896712504;0.111799543700045;0.217297770700043;0.21846423440627;-0.0669955337468764;-0.245640894762573;-0.199999585800015;-0.230480618762613;0.0311479345623411;-0.217363664437698;-0.0184058165750685
ZJR_HJL_BIOTIN_H13_20180913	12843	11279	CNTCGEPITDR	11	0	Carbamidomethyl (C),BIOTIN-M	_C(ca)NTC(bi)GEPITDR_	C(0.009)NTC(0.991)GEPITDR	C(0.991)NTC(0.009)GEPITDR		C(-20.31)NTC(20.31)GEPITDR	C(20.31)NTC(-20.31)GEPITDR		0	1	1	0	Q15942-2;Q15942	ZYX	Zyxin	2	CID	ITMS	MULTI-SECPEP	5	-1	858.861	1715.71	0.20824	0.00017885	-536.055	52.759	0.027043	80.706	52.529	20.308	0.99077	2	0	0	0	-1	0	0	0	0	y2;y3;y4;y5;y8;y9;y4-H2O;y5-H2O;b3;b5;b6;b8;b10;b6-H2O;b10-H2O;b5-NH3;b6-NH3	18.4;106.2;51.9;786;123.8;83.2;406.7;77.3;62;46.1;265.4;73.4;37.4;226;22.3;65;177.3	0.0323698223750171;0.0825507378812631;-0.0825307895312335;0.0263243710625147;-0.169624456749943;-0.0623756701500042;0.0981887038562945;0.476758219918793;0.157308665471874;-0.00954746752495339;0.000452855237426775;-0.192553296737515;-0.254406400012613;0.0271196142498411;-0.356523820687698;-0.319421764337449;-0.154270074387568
ZJR_HJL_BIOTIN_H05_20180913	19328	17538	CRLQCLRLEDCLATPR	16	2	Carbamidomethyl (C),2 BIOTIN-M	_C(ca)RLQC(bi)LRLEDC(bi)LATPR_	C(0.159)RLQC(0.841)LRLEDC(1)LATPR	C(0.841)RLQC(0.159)LRLEDCLATPR		C(-7.24)RLQC(7.24)LRLEDC(38.3)LATPR	C(7.24)RLQC(-7.24)LRLEDC(-38.3)LATPR		0	2	1	0	Q86W28-2;Q86W28	NLRP8	NACHT, LRR and PYD domains-containing protein 8	3	CID	ITMS	MSMS	5		950.455	2848.34	NaN	NaN	-3.5282	74.121	0.034151	45.614	19.457	38.295	0.99988	3	0	0	0	-1	0	0	0	0	y3;y5;y7;y10;y10-NH3;y6(2+);y7(2+);a2;b6;b9;b6(2+);b11(2+);b14(2+)	39.9;56.3;143.1;57.9;61.1;72.3;64.6;39.2;143.5;133.1;278.7;145.4;338.5	-0.0401880124312584;-0.293766103606345;-0.273227644999906;-0.0189702824873166;-0.0452752433623118;-0.139428062231218;-0.200663577481237;0.0741442673593724;-0.376076002750096;-0.0131760621127341;-0.0616580688563317;-0.412938136812272;-0.181415289099732
ZJR_HJL_BIOTIN_H06_20180913	16856	15236	CYSEIGCLKHNSIINNYVK	19	1	BIOTIN-M	_C(bi)YSEIGCLKHNSIINNYVK_	C(0.998)YSEIGC(0.002)LKHNSIINNYVK			C(27.04)YSEIGC(-27.04)LKHNSIINNYVK			0	1	0	0	A8MT65	ZNF891	Zinc finger protein 891	3	CID	ITMS	MULTI-MSMS	2	1	883.759	2648.25	1.6229	0.0014343	380.038	65.618	0.022698	54.368	25.094	27.044	0.99803	2	0	0	0	-1	0	0	0	0	y10;y11;y14;y17;y14-NH3;y17-NH3;y7(2+);y14(2+);y17(2+);b9;b10;b11;b12;b9-NH3;b8(2+);b17(2+)	380.9;40.8;28.6;9.2;27.1;4.4;57.8;873.8;292.3;44;27.1;4.2;11.7;26.3;96.8;2018.1	-0.189624284574847;-0.205623180937437;0.11721888367515;0.0405528076753399;-0.014310686574845;0.111537885862845;0.154056537903102;0.0775674993562916;0.114185633231386;-0.247065347337639;-0.133832195875129;0.35477396226247;0.431358036224992;0.447821098037366;-0.264055636718808;-0.374468458087222
ZJR_HJL_BIOTIN_H09_20180913	18196	16374	DGRPLCEPCYQDTLER	16	1	Carbamidomethyl (C),BIOTIN-M	_DGRPLC(ca)EPC(bi)YQDTLER_	DGRPLC(0.032)EPC(0.968)YQDTLER	DGRPLC(0.968)EPC(0.032)YQDTLER		DGRPLC(-14.81)EPC(14.81)YQDTLER	DGRPLC(14.81)EPC(-14.81)YQDTLER		0	1	1	0	Q8WUP2-3;Q8WUP2;Q8WUP2-2	FBLIM1	Filamin-binding LIM protein 1	3	CID	ITMS	MSMS	18		801.689	2402.05	NaN	NaN	0.555881	71.159	0.021782	64.407	30.534	14.812	0.96803	2	0	0	0	-1	0	0	0	0	y4;y5;y7;y8;y9;y9-NH3;y9(2+);y11(2+);y13(2+);y14(2+);y15(2+);b3;b5;b7;b9;b10;b3-NH3;b11(2+);b12(2+);b15(2+)	123.7;278.6;105.5;31.1;12.2;6.6;1428.7;108.2;281.8;262.6;116;72.7;708.6;549;41;33.5;235.6;270.5;138.1;106.1	-0.153184436268816;-0.323507029268853;0.055051852462384;-0.0433327014000042;-0.336882325962506;0.410372283474999;-0.267097851556287;0.129813324587417;0.00645477984994614;-0.0936244717249792;0.0926444994499889;-0.0136769411062687;0.0849428834812898;0.0167657240500603;-0.00724853249994339;-0.10175690826236;0.0958213206749861;-0.377997851849955;-0.0434203788187233;-0.0399318026873061
ZJR_HJL_BIOTIN_H09_20180913	14767	13115	DQQFLNLCCKCFAK	14	1	2 BIOTIN-M	_DQQFLNLC(bi)C(bi)KCFAK_	DQQFLNLC(0.878)C(0.878)KC(0.243)FAK			DQQFLNLC(7.93)C(7.93)KC(-7.93)FAK			0	2	0	0	Q5S007	LRRK2	Leucine-rich repeat serine/threonine-protein kinase 2	4	CID	ITMS	MULTI-SECPEP	7	-1	641.541	2562.14	0.94574	0.00060673	-1177.5	59.336	0.030901	48.659	31.378	7.9346	0.87828	3	0	0	0	-1	0	0	0	0	y4;y10(2+);y13(2+);b2;b3;b5;b2-H2O;b2-NH3;b3-NH3;b5-NH3;b6(2+);b13(2+)	246.1;363.5;27.5;18.3;211.9;2890.2;7.4;347.1;69.7;1317.3;95.1;23.2	0.0138933055249595;-0.496435962762348;0.0511824911127405;-0.227652819101564;-0.00914793953751314;-0.0920216054374805;0.11996730905156;0.105310408500003;-0.0797033886937584;0.385091402437524;-0.485874666131224;0.228809100424996
ZJR_HJL_BIOTIN_H03_20180913	6887	5818	EAGQNVTFCCKASGTPMPK	19	1	Carbamidomethyl (C),BIOTIN-M	_EAGQNVTFC(bi)C(ca)KASGTPMPK_	EAGQNVTFC(0.796)C(0.204)KASGTPMPK	EAGQNVTFC(0.204)C(0.796)KASGTPMPK		EAGQNVTFC(5.92)C(-5.92)KASGTPMPK	EAGQNVTFC(-5.92)C(5.92)KASGTPMPK		0	1	1	0	Q8IUL8	CILP2	Cartilage intermediate layer protein 2;Cartilage intermediate layer protein 2 C1;Cartilage intermediate layer protein 2 C2	3	CID	ITMS	MULTI-SECPEP	10	0	826.374	2476.1	-1.6907	-0.0013972	0.375132	30.408	0.028074	52.172	18.376	5.9238	0.79641	2	0	0	0	-1	0	0	0	0	y2;y7;y14;y14-H2O;y6(2+);y15(2+);y16(2+);b5;b9;b13;b5-NH3;b13-NH3;b7(2+);b12(2+);b17(2+);b18(2+)	25;169.5;7.2;37.4;35.9;435.8;1260.2;129.9;29.9;13.2;112.5;43.7;158.4;232.4;193.6;65.6	0.129633574357797;0.206849881368726;0.136299668249876;-0.0454075961752096;-0.463485943075;-0.142710123037659;-0.267352031400151;-0.096627557043746;0.243461480750057;-0.138811469637403;-0.00690468588749127;-0.381669164887398;-0.466762406712405;0.0495049146250039;-0.468153716537245;-0.457152649912359
ZJR_HJL_BIOTIN_H05_20180913	16322	14681	EEMIQRINKCCEDIK	15	2	Carbamidomethyl (C),Oxidation (M),BIOTIN-M	_EEM(ox)IQRINKC(bi)C(ca)EDIK_	EEMIQRINKC(0.83)C(0.17)EDIK	EEMIQRINKC(0.17)C(0.83)EDIK	EEM(1)IQRINKCCEDIK	EEMIQRINKC(6.88)C(-6.88)EDIK	EEMIQRINKC(-6.88)C(6.88)EDIK	EEM(42)IQRINKCCEDIK	0	1	1	1	Q8N1H7	SIX6OS1	Protein SIX6OS1	3	CID	ITMS	MULTI-SECPEP	2	-1	792.699	2375.07	-2.6414	-0.0020938	-1600.59	63.892	0.034998	41.996	6.6957	41.996	1	2	0	0	0	-1	0	0	0	0	y2;y10;y11;y2-NH3;y10-NH3;y6(2+);y10(2+);y13(2+);y14(2+);a2;b2;b10;b2-H2O;b10(2+);b13(2+);b14(2+)	202.7;257.2;56.1;25;95.3;1973.6;870.6;1998.3;3063.4;76.2;1188.3;95.3;86.4;1084.9;3953.3;1340.8	0.0541984732656715;-0.0541943342373088;-0.121471315024792;-0.0740962337030737;0.078558322075196;0.356695341200066;-0.495932078349938;-0.397756444862353;-0.382563412387299;-0.126298398646895;0.00698292267185252;0.078558322075196;-0.170055152300023;-0.465505457224936;0.161613074762727;0.00735600246275681
ZJR_HJL_BIOTIN_H15_20180913	1116	459	EFPCGECKK	9	1	BIOTIN-M	_EFPCGEC(bi)KK_	EFPC(0.033)GEC(0.967)KK			EFPC(-14.68)GEC(14.68)KK			0	1	0	0	Q6IV72	ZNF425	Zinc finger protein 425	3	CID	ITMS	MSMS	1		497.886	1490.64	NaN	NaN	-4.06304	10.813	0.034581	47.574	19.66	14.682	0.96709	2	0	0	0	-1	0	0	0	0	y1;y2;y4;y2-NH3;y8(2+);b7;b6(2+);b7(2+);b8(2+)	48.7;48.7;33.8;63.8;338.6;8;60.7;418.8;1075.6	-0.0511057415093887;-0.0705531241999893;-0.0932635271750542;-0.10720354405936;-0.434976053300034;0.469390402862473;0.0853772741625676;-0.0895474246437971;-0.0995610329813417
ZJR_HJL_BIOTIN_H02_20180913	11736	10239	EPVSTKCDHIFCKFCMLK	18	2	Carbamidomethyl (C),BIOTIN-M	_EPVSTKC(bi)DHIFC(ca)KFCMLK_	EPVSTKC(0.999)DHIFC(0.001)KFCMLK	EPVSTKC(0.001)DHIFC(0.961)KFC(0.038)MLK		EPVSTKC(31.27)DHIFC(-31.27)KFC(-39.99)MLK	EPVSTKC(-31.27)DHIFC(14.06)KFC(-14.06)MLK		0	1	1	0	P38398-2;P38398-6;P38398-5;P38398-3;P38398-4;P38398;P38398-7	BRCA1	Breast cancer type 1 susceptibility protein	3	CID	ITMS	MULTI-SECPEP	2	-1	879.743	2636.21	-1.0659	-0.0009377	-727.11	48.591	0.030885	55.755	23.053	31.274	0.999	6	0	0	0	-1	0	0	0	0	y5;y10;y12;y10-NH3;y12-NH3;y12(2+);y16(2+);y17(2+);b6;b8;b10;b10-H2O;b6-NH3;b13(2+);b17(2+)	188.5;162.7;19.8;71.9;5.1;596.8;333.3;49.6;181.1;40.3;29.3;21.6;102.4;229.2;98.1	-0.139089376143716;-0.339014667574702;-0.433771619124627;-0.331384081574697;0.0305240059378775;0.0675751776439029;0.218597067062547;-0.207413585062341;-0.248215872768697;-0.433487961037599;-0.17356875886253;-0.137502585787615;-0.0176238609874417;-0.381092074575122;-0.362416045212285
ZJR_HJL_BIOTIN_H01_20180913	13447	11864	ESKGCIYLDACIDVVQCPK	19	1	Carbamidomethyl (C),BIOTIN-M	_ESKGC(ca)IYLDAC(bi)IDVVQCPK_	ESKGC(0.001)IYLDAC(0.99)IDVVQC(0.01)PK	ESKGC(0.997)IYLDAC(0.002)IDVVQC(0.001)PK		ESKGC(-32.39)IYLDAC(20.61)IDVVQC(-20.61)PK	ESKGC(28.49)IYLDAC(-29.83)IDVVQC(-28.49)PK		0	1	1	0	Q5JSL3	DOCK11	Dedicator of cytokinesis protein 11	3	CID	ITMS	MULTI-SECPEP	4	2	864.737	2591.19	-2.0201	-0.0017469	-417.627	54.52	0.023825	58.461	22.008	28.488	0.99698	6	0	0	0	-1	0	0	0	0	y13;y8(2+);y11(2+);y15(2+);y18(2+);b3;b6;b7;b12;b13;b6-NH3;b7-NH3;b12-NH3;b6(2+);b10(2+);b11(2+);b12(2+);b17(2+);b18(2+)	9.8;120.4;890.9;231.5;405.8;30.3;149.8;783.5;5.4;12.3;102.7;890.9;9.8;38.3;118.7;837.3;234.6;438.5;397.8	-0.208870944699584;0.0359992260531499;0.0399230055063526;0.0782629534126045;-0.0386715803624611;-0.0724981404594018;0.18852517705011;-0.41587089402492;-0.285732776662371;-0.258179393099908;-0.490672850231135;0.0144281490063349;0.409031598400134;0.0202030679188283;0.261059573106195;-0.0173197155437492;0.189751337156281;-0.338952450887291;0.00224881105009445
ZJR_HJL_BIOTIN_H01_20180913	18890	17038	GCITIIGGGDTATCCAK	17	0	2 Carbamidomethyl (C),BIOTIN-M	_GC(ca)ITIIGGGDTATC(bi)C(ca)AK_	GCITIIGGGDTATC(0.583)C(0.417)AK	GC(1)ITIIGGGDTATC(0.417)C(0.583)AK		GC(-107.58)ITIIGGGDTATC(1.45)C(-1.45)AK	GC(107.58)ITIIGGGDTATC(-1.45)C(1.45)AK		0	1	2	0	P00558;P00558-2	PGK1	Phosphoglycerate kinase 1	2	CID	ITMS	MULTI-MSMS	14	1	1074.98	2147.95	0.41661	0.00044784	468.934	73.253	8.8693e-06	113.24	78.437	107.58	1	3	0	0	0	-1	0	0	0	0	y4;y5;y6;y7;y8;y9;y10;y11;y12;y13;y15;y8-H2O;y11-H2O;y12-H2O;y12-NH3;b3;b5;b6;b7;b13;b5-H2O;b6-H2O	101.2;337.3;165.9;92.6;122.6;192.5;369;904.9;403.1;40.8;52.4;61.7;112.4;84.3;67.1;29.3;83.4;76.2;50.5;60;181.5;83.6	-0.186006870625079;-0.056541287149912;-0.251971444662331;-0.0360800799373919;-0.241803063562429;-0.356569808712493;-0.197288702300057;-0.0581491974501205;-0.27974927955006;-0.1367253382125;-0.443947727462501;-0.401781812362515;-0.000720719687706151;-0.277008301787646;-0.356103068550055;0.0572707313749561;-0.110425290687431;0.0656797053376295;-0.199721805437321;0.121515894137701;-0.006610094174902…
ZJR_HJL_BIOTIN_H01_20180913	18964	17108	GCITIIGGGDTATCCAK	17	0	2 Carbamidomethyl (C),BIOTIN-M	_GC(ca)ITIIGGGDTATC(bi)C(ca)AK_	GCITIIGGGDTATC(0.929)C(0.071)AK	GC(1)ITIIGGGDTATC(0.071)C(0.929)AK		GC(-116.46)ITIIGGGDTATC(11.19)C(-11.19)AK	GC(116.46)ITIIGGGDTATC(-11.19)C(11.19)AK		0	1	2	0	P00558;P00558-2	PGK1	Phosphoglycerate kinase 1	2	CID	ITMS	MULTI-MSMS	7	0	1074.98	2147.95	0.41661	0.00044784	-0.816659	73.507	1.389e-08	131.79	75.589	116.46	1	3	0	0	0	-1	0	0	0	0	y4;y5;y6;y7;y8;y9;y10;y11;y12;y13;y14;y15;y7-H2O;y10-H2O;y11-H2O;y12-H2O;y15-H2O;y11-NH3;y12-NH3;y15-NH3;b4;b6;b7;b8;b12;b13;b14;b15;b4-H2O;b6-H2O;b7-H2O;b15-H2O	384.8;562;267.5;453.8;236.2;489.5;812;2323.3;1263.7;275.8;58.4;52;71.4;106.2;251;146.8;9.8;174.5;94.9;13.9;56.7;84.5;116.5;221.7;58.5;91;43.7;52;129.3;179.1;110.1;9.8	0.0517860981249214;-0.070701443399912;-0.155657968099831;-0.124214845562392;-0.128765954187429;-0.0618920743374929;-0.130516241362557;-0.11601052557512;-0.11812818580006;-0.1171940882125;-0.193050770362561;-0.0455102274625006;-0.386244375612478;-0.119352412037642;-0.266101579062706;-0.0469057627251459;-0.194746788762586;-0.110333064575116;-0.248192912300055;-0.251380618024996;0.0979911976624521;-…
ZJR_HJL_BIOTIN_H01_20180913	19120	17256	GCITIIGGGDTATCCAK	17	0	2 Carbamidomethyl (C),BIOTIN-M	_GC(ca)ITIIGGGDTATC(bi)C(ca)AK_	GCITIIGGGDTATC(0.959)C(0.041)AK	GC(1)ITIIGGGDTATC(0.041)C(0.959)AK		GC(-191.16)ITIIGGGDTATC(13.74)C(-13.74)AK	GC(191.16)ITIIGGGDTATC(-13.74)C(13.74)AK		0	1	2	0	P00558;P00558-2	PGK1	Phosphoglycerate kinase 1	2	CID	ITMS	MULTI-MSMS	4	1	1074.98	2147.95	0.41661	0.00044784	1.1387	74.049	2.6992e-43	206.74	151.66	191.16	1	3	0	0	0	-1	0	0	0	0	y3;y4;y5;y6;y7;y8;y9;y10;y11;y12;y13;y14;y15;y9-H2O;y11-H2O;y12-H2O;y7-NH3;y11-NH3;y12-NH3;y15-NH3;b3;b4;b5;b6;b7;b8;b10;b11;b12;b13;b15;b4-H2O;b5-H2O;b6-H2O;b7-H2O;b8-H2O;b13-H2O	71;577.1;1059.7;600.2;944.1;359;1363.4;1643.8;5085.5;2538.1;273.5;208.1;37.1;159;591.8;411.2;97.7;193.8;103;61.6;73.2;81.5;231.8;577.7;224.3;403.6;203;354.1;111.7;129;37.1;315.4;879.3;472;232.1;160.8;166	-0.155035646840645;-0.0833457378125786;-0.059226834024912;-0.00734253841233112;0.0145790997501081;0.0162535770625709;-0.0733666837124929;-0.0462877257375567;-0.0465525177626205;-0.0208381467375602;0.00231274772500001;-0.0440029188000608;-0.139626438400001;-0.0155719950125786;-0.113147477500206;0.0989682607123541;-0.0389475408123872;-0.212139705200116;-0.0793696701125555;0.110924069475004;0.012776…
ZJR_HJL_BIOTIN_H01_20180913	19287	17415	GCITIIGGGDTATCCAK	17	0	2 Carbamidomethyl (C),BIOTIN-M	_GC(ca)ITIIGGGDTATC(bi)C(ca)AK_	GCITIIGGGDTATC(0.905)C(0.095)AK	GC(1)ITIIGGGDTATC(0.095)C(0.905)AK		GC(-121.33)ITIIGGGDTATC(9.8)C(-9.8)AK	GC(121.33)ITIIGGGDTATC(-9.8)C(9.8)AK		0	1	2	0	P00558;P00558-2	PGK1	Phosphoglycerate kinase 1	2	CID	ITMS	MULTI-MSMS	7	0	1074.98	2147.95	0.41661	0.00044784	-486.21	74.625	1.3935e-07	126.83	65.272	121.33	1	3	0	0	0	-1	0	0	0	0	y3;y4;y5;y6;y7;y8;y9;y10;y11;y12;y13;y14;y10-H2O;y11-H2O;y12-H2O;y10-NH3;y11-NH3;y12-NH3;b4;b5;b6;b7;b10;b13;b4-H2O;b5-H2O;b6-H2O;b7-H2O	44.4;204;472.1;300.9;374.5;237.2;429.4;866.4;2569.4;1279.4;192.8;104.1;70.5;342.4;103.9;62.7;142.7;129.3;106.4;109.7;134.3;75.6;230.8;87.5;74.1;383.2;177.8;110.5	0.0653317847999801;-0.0367148784375786;-0.263694607462412;-0.164324960287331;-0.0507285174373919;-0.0472229854374291;-0.0528588712124929;-0.0118638976125567;-0.0111521271376205;0.0138298220124398;0.04943188835;0.0115390733874392;-0.151090693287642;-0.272693375937706;0.0584409169623541;-0.0716161241125519;-0.192608455200116;-0.169579631050055;-0.0893562144469229;0.0719477561875692;-0.0358827946623…
ZJR_HJL_BIOTIN_H05_20180913	19264	17478	GCITIIGGGDTATCCAK	17	0	2 Carbamidomethyl (C),BIOTIN-M	_GC(ca)ITIIGGGDTATC(bi)C(ca)AK_	GCITIIGGGDTATC(0.776)C(0.224)AK	GC(1)ITIIGGGDTATC(0.224)C(0.776)AK		GC(-179.74)ITIIGGGDTATC(5.39)C(-5.39)AK	GC(179.74)ITIIGGGDTATC(-5.39)C(5.39)AK		0	1	2	0	P00558;P00558-2	PGK1	Phosphoglycerate kinase 1	2	CID	ITMS	MULTI-MSMS	7	1	1074.98	2147.95	-0.29896	-0.00032138	-0.164874	73.893	2.0541e-24	190.35	135.27	179.74	1	3	0	0	0	-1	0	0	0	0	y4;y5;y6;y7;y8;y9;y10;y11;y12;y13;y14;y15;y9-H2O;y11-H2O;y12-H2O;y13-H2O;y10-NH3;y11-NH3;y12-NH3;y15-NH3;b4;b5;b6;b7;b8;b10;b12;b13;b15;b4-H2O;b5-H2O;b6-H2O;b7-H2O;b8-H2O;b13-H2O	506.2;848.9;558.8;609.7;318.8;670;1025;3789.1;1393.3;241.7;124.5;27.4;144.2;416.5;172.5;27;144.6;243;174.4;24.1;74;229.3;281.6;133;273.5;149.4;132;118.4;27.4;222;476.4;258.1;133.5;164.1;223.9	-0.0221885112500786;-0.087547146524912;-0.0897399993498311;-0.0784384783748919;-0.0936097041874291;-0.0765405118374929;-0.0801012023000567;-0.10404763495012;-0.0264533811125602;-0.1684636194625;-0.200863270362561;-0.199318821212501;-0.120796604387579;-0.0993535321877062;-0.0129702158501459;-0.148999008887586;-0.428305577237552;-0.0508848223876157;-0.175072795112555;-0.248084719587496;-0.131684095…
ZJR_HJL_BIOTIN_H05_20180913	19411	17615	GCITIIGGGDTATCCAK	17	0	2 Carbamidomethyl (C),BIOTIN-M	_GC(ca)ITIIGGGDTATC(bi)C(ca)AK_	GCITIIGGGDTATC(0.77)C(0.23)AK	GC(1)ITIIGGGDTATC(0.23)C(0.77)AK		GC(-171.21)ITIIGGGDTATC(5.25)C(-5.25)AK	GC(171.21)ITIIGGGDTATC(-5.25)C(5.25)AK		0	1	2	0	P00558;P00558-2	PGK1	Phosphoglycerate kinase 1	2	CID	ITMS	MULTI-MSMS	4	1	1074.98	2147.95	-0.29896	-0.00032138	0.85936	74.415	5.7091e-17	176.87	125.43	171.21	1	3	0	0	0	-1	0	0	0	0	y4;y5;y6;y7;y8;y9;y10;y11;y12;y13;y14;y7-H2O;y9-H2O;y11-H2O;y12-H2O;y8-NH3;y9-NH3;y11-NH3;y12-NH3;b4;b5;b6;b7;b8;b10;b11;b12;b4-H2O;b5-H2O;b6-H2O;b7-H2O	383.6;874.6;292.5;350.5;396.8;743.9;1382.6;3296.7;1503.6;305.7;120.8;60.8;133.4;263.5;157.4;54;94.1;251.8;131;62.1;144.5;220.3;124;254.5;220.8;358.9;162.9;117.3;421.2;316.8;277.7	-0.0812705425000786;0.040626681600088;-0.0254089446623311;-0.0414511736873919;-0.105816735437429;-0.165651839962493;-0.0805894835500567;-0.12064919745012;-0.00972974830006024;-0.1020573694625;-0.208309559425061;-0.114515859987478;-0.244209690325079;-0.115710954062706;-0.160309083037646;-0.392619743187424;-0.0469372695874881;-0.176251033325116;-0.147606974800055;0.118224351959327;0.038988771812569…
ZJR_HJL_BIOTIN_H05_20180913	19451	17653	GCITIIGGGDTATCCAK	17	0	2 Carbamidomethyl (C),BIOTIN-M	_GC(ca)ITIIGGGDTATC(bi)C(ca)AK_	GCITIIGGGDTATC(0.911)C(0.089)AK	GC(1)ITIIGGGDTATC(0.089)C(0.911)AK		GC(-137)ITIIGGGDTATC(10.09)C(-10.09)AK	GC(137)ITIIGGGDTATC(-10.09)C(10.09)AK		0	1	2	0	P00558;P00558-2	PGK1	Phosphoglycerate kinase 1	2	CID	ITMS	MULTI-MSMS	2	0	1074.98	2147.95	-0.29896	-0.00032138	-485.838	74.553	1.9576e-08	161.25	101.28	137	1	3	0	0	0	-1	0	0	0	0	y3;y4;y5;y6;y7;y8;y9;y10;y11;y12;y13;y14;y15;y8-H2O;y9-H2O;y10-H2O;y11-H2O;y12-H2O;y15-H2O;y8-NH3;y9-NH3;y10-NH3;y11-NH3;y12-NH3;y14-NH3;b6;b7;b10;b11;b12;b13;b15;b6-H2O;b7-H2O;b13-H2O;b15-H2O	57.3;430.8;736.2;460.1;749.7;438.9;694.6;1398.3;4180.7;1705.6;160.5;139.9;58.9;71.6;50;125;312;37;48.9;89.2;66;125;219.6;91.5;21.5;196.4;59.2;187.3;314;66.1;155.7;58.9;367.3;127.3;165.9;48.9	-0.13919702379377;-0.137667026875079;-0.178977810587412;-0.0902282805998311;-0.175118165874892;-0.136578454187429;-0.0808129727749929;-0.220237921050057;-0.18668923651262;-0.19869459205006;-0.106085689775;-0.203670887550061;-0.0522240946500006;-0.200121656112515;-0.264107151262579;-0.489835810475142;-0.110095719687706;0.298431151337354;-0.0365436637625862;-0.234904899437424;-0.457215589899988;0.4…
ZJR_HJL_BIOTIN_H09_20180913	18984	17122	GCITIIGGGDTATCCAK	17	0	2 Carbamidomethyl (C),BIOTIN-M	_GC(ca)ITIIGGGDTATC(bi)C(ca)AK_	GCITIIGGGDTATC(0.623)C(0.377)AK	GC(1)ITIIGGGDTATC(0.377)C(0.623)AK		GC(-142.07)ITIIGGGDTATC(2.18)C(-2.18)AK	GC(142.07)ITIIGGGDTATC(-2.18)C(2.18)AK		0	1	2	0	P00558;P00558-2	PGK1	Phosphoglycerate kinase 1	2	CID	ITMS	MULTI-MSMS	3	0	1074.98	2147.95	0.69188	0.00074375	-0.909771	73.879	9.8642e-07	150.14	99.683	142.07	1	3	0	0	0	-1	0	0	0	0	y4;y5;y6;y7;y8;y9;y10;y11;y12;y13;y14;y15;y7-H2O;y11-H2O;y12-H2O;y9-NH3;y10-NH3;y11-NH3;y12-NH3;b3;b4;b5;b6;b7;b13;b15;b4-H2O;b5-H2O;b6-H2O;b7-H2O;b13-H2O	368.9;482.3;196.5;290.3;193;283;1022.1;2165.4;1248.9;144;73.1;13.9;69.1;270.8;96.3;84.8;77.5;160;40.3;22;36;125.8;187.1;133.9;130.4;13.9;105.6;315.2;253.3;76;77.3	-0.0260947612500786;0.00766769722508798;-0.0256530852873311;-0.106270509624892;-0.0635804073124291;0.0274633944125071;-0.0737535460500567;-0.10648904120012;-0.0797981076750602;-0.028937252275;-0.275082020362561;-0.402810032150001;-0.129896719362478;-0.0806767743752062;0.235320799774854;-0.229066175837488;-0.257529210050052;-0.253399470825116;0.179175251762445;-0.0726120811250439;-0.19760206405629…
ZJR_HJL_BIOTIN_H09_20180913	19133	17263	GCITIIGGGDTATCCAK	17	0	2 Carbamidomethyl (C),BIOTIN-M	_GC(ca)ITIIGGGDTATC(bi)C(ca)AK_	GCITIIGGGDTATC(0.792)C(0.208)AK	GC(1)ITIIGGGDTATC(0.208)C(0.792)AK		GC(-187.16)ITIIGGGDTATC(5.8)C(-5.8)AK	GC(187.16)ITIIGGGDTATC(-5.8)C(5.8)AK		0	1	2	0	P00558;P00558-2	PGK1	Phosphoglycerate kinase 1	2	CID	ITMS	MULTI-MSMS	4	1	1074.98	2147.95	0.69188	0.00074375	0.393799	74.402	7.355e-43	204.32	160.9	187.16	1	3	0	0	0	-1	0	0	0	0	y4;y5;y6;y7;y8;y9;y10;y11;y12;y13;y14;y15;y7-H2O;y10-H2O;y11-H2O;y12-H2O;y14-H2O;y15-H2O;y10-NH3;y11-NH3;y12-NH3;y13-NH3;y15-NH3;b3;b4;b5;b6;b7;b8;b10;b12;b15;b4-H2O;b5-H2O;b6-H2O;b7-H2O;b15-H2O	664.5;733.7;486.3;526.3;303.7;524.7;1385.8;3933;1836.6;216.1;190.8;71.1;93.8;110.5;366.8;148.3;44.1;29.2;90.5;290.9;144;27.1;17.5;58.2;73.2;303.2;288.2;129.4;266.8;239;143.9;71.1;141.2;530.4;399.7;166.8;29.2	-0.160738315937579;-0.00991042777491202;-0.0354187102873311;-0.0102011736873919;-0.0685852901249291;-0.136354964962493;-0.0442125304250567;-0.0972116974501205;-0.0780891233000602;0.023308841475;-0.228695301612561;0.0515356709749994;-0.0744767974874776;-0.139127802662642;-0.0217168134377062;-0.0480043955376459;-0.279543191037646;-0.239668663762586;-0.0928563584875519;-0.143292048950116;-0.00454056…
ZJR_HJL_BIOTIN_H13_20180913	18975	17086	GCITIIGGGDTATCCAK	17	0	2 Carbamidomethyl (C),BIOTIN-M	_GC(ca)ITIIGGGDTATC(bi)C(ca)AK_	GCITIIGGGDTATC(0.747)C(0.253)AK	GC(1)ITIIGGGDTATC(0.253)C(0.747)AK		GC(-178.36)ITIIGGGDTATC(4.69)C(-4.69)AK	GC(178.36)ITIIGGGDTATC(-4.69)C(4.69)AK		0	1	2	0	P00558;P00558-2	PGK1	Phosphoglycerate kinase 1	2	CID	ITMS	MULTI-MSMS	3	1	1074.98	2147.95	0.26486	0.00028472	-0.816659	74.155	1.5009e-24	190.85	130.55	178.36	1	3	0	0	0	-1	0	0	0	0	y4;y5;y6;y7;y8;y9;y10;y11;y12;y13;y14;y15;y9-H2O;y10-H2O;y11-H2O;y12-H2O;y11-NH3;y12-NH3;y13-NH3;y15-NH3;b3;b4;b5;b6;b7;b8;b9;b10;b12;b13;b15;b4-H2O;b5-H2O;b6-H2O;b7-H2O;b13-H2O	342.9;589.5;331.3;473.5;246.4;728.6;988;2738.9;1356.4;135;84.9;50.3;79.4;134;383.5;100.7;197.2;121.4;25.8;34.8;31;45.5;124;150.6;108.4;211.9;152.6;160.5;113;106.3;50.3;161.4;403.5;234.3;98.8;111.8	0.0946327778124214;-0.087425076212412;-0.0497009368498311;0.0297158185001081;-0.0250061885624291;-0.0804467618374929;-0.0785142882375567;-0.0393503693251205;0.0317741579499398;-0.0185612757125;0.145328135887439;-0.261208469650001;-0.206978245012579;-0.0270672557876424;0.0131952959372938;-0.0117495127251459;-0.0247617755126157;-0.0943843185500555;-0.245549830337495;0.118736569475004;-0.15690163190…
ZJR_HJL_BIOTIN_H13_20180913	19133	17236	GCITIIGGGDTATCCAK	17	0	2 Carbamidomethyl (C),BIOTIN-M	_GC(ca)ITIIGGGDTATC(bi)C(ca)AK_	GCITIIGGGDTATC(0.992)C(0.008)AK	GC(1)ITIIGGGDTATC(0.008)C(0.992)AK		GC(-214.92)ITIIGGGDTATC(20.98)C(-20.98)AK	GC(214.92)ITIIGGGDTATC(-20.98)C(20.98)AK		0	1	2	0	P00558;P00558-2	PGK1	Phosphoglycerate kinase 1	2	CID	ITMS	MULTI-MSMS	2	0	1074.98	2147.95	0.26486	0.00028472	2.81472	74.709	8.6359e-83	228.93	172.73	214.92	1	3	0	0	0	-1	0	0	0	0	y3;y4;y5;y6;y7;y8;y9;y10;y11;y12;y13;y14;y7-H2O;y8-H2O;y9-H2O;y10-H2O;y11-H2O;y12-H2O;y13-H2O;y8-NH3;y9-NH3;y10-NH3;y11-NH3;y12-NH3;y14-NH3;b3;b4;b5;b6;b7;b12;b13;b14;b4-H2O;b5-H2O;b6-H2O;b7-H2O;b12-H2O;b13-H2O	36.2;357.6;692.9;439.9;571.6;263.7;665.1;1175.2;3125.2;1443;111.8;68.8;76.7;96.6;81.6;202.4;337.4;249.2;30.1;58.7;59;59.3;263.8;96;25.2;35.1;95.2;165.1;156.3;124.5;60.1;106.1;74.4;162.3;428.9;316.7;132.4;115.2;86.5	0.0898068824562301;0.0152870746874214;-0.038719021524912;0.0417297272126689;0.0234902325626081;-0.150494469812429;0.0451635897250071;0.0395277039499433;-0.00968728338762048;0.0256706423249398;0.088738528975;-0.0075038953625608;-0.189467031862478;0.270703539199985;0.0884319112374214;-0.0507488964126424;0.0908320146872938;-0.0204165049126459;-0.163159165137586;0.395588264625076;-0.222352308649988;-…
ZJR_HJL_BIOTIN_H01_20180913	18164	16347	HTGCCGDNDPIDVCEIGSK	19	0	2 Carbamidomethyl (C),BIOTIN-M	_HTGC(bi)C(ca)GDNDPIDVC(ca)EIGSK_	HTGC(0.939)C(0.061)GDNDPIDVCEIGSK	HTGC(0.061)C(0.939)GDNDPIDVC(1)EIGSK		HTGC(11.87)C(-11.87)GDNDPIDVC(-89)EIGSK	HTGC(-11.87)C(11.87)GDNDPIDVC(89)EIGSK		0	1	2	0	Q15181	PPA1	Inorganic pyrophosphatase	3	CID	ITMS	MULTI-MSMS	19	1	843.348	2527.02	0.67838	0.00057211	395.468	70.811	8.9697e-05	101.54	86.662	89.002	1	3	0	0	0	-1	0	0	0	0	y3;y4;y5;y6;y8;y9;y10;y11;y15;y4-H2O;y15-H2O;y8(2+);y10(2+);y11(2+);b2;b6;b8;b9;b11;b12;b13;b8-H2O;b9-H2O;b12-H2O;b13-H2O;b9-NH3;b11-NH3;b13-NH3;b8(2+);b9(2+);b13(2+);b14(2+);b16(2+);b18(2+)	252;63.7;144.5;655.3;1495.6;221;1266.4;129.2;13.8;49.3;17.3;76.4;1010.1;203.7;18.1;200.8;176.5;507.6;16.2;6.1;24.9;105.8;148;6.4;8.9;176.8;14.8;26;402.4;1066.1;598.6;260.1;853.2;151.7	0.0816405423812512;-0.129888738937495;-0.00862132633130841;-0.0778266405562817;-0.12175191891879;-0.139067333050093;-0.116210707612481;0.00204091813748164;0.329467658275007;-0.0283928783625242;0.405328753224921;-0.357256036706247;-0.261986651756274;-0.334147459975043;-0.0916385679937264;-0.151786828725108;-0.297980802650045;-0.125896169087582;-0.0089657976250237;-0.159268859375061;0.0755268927623…
ZJR_HJL_BIOTIN_H05_20180913	18310	16572	HTGCCGDNDPIDVCEIGSK	19	0	2 Carbamidomethyl (C),BIOTIN-M	_HTGC(ca)C(bi)GDNDPIDVC(ca)EIGSK_	HTGC(0.186)C(0.814)GDNDPIDVCEIGSK	HTGC(0.814)C(0.186)GDNDPIDVC(1)EIGSK		HTGC(-6.42)C(6.42)GDNDPIDVC(-66.04)EIGSK	HTGC(6.42)C(-6.42)GDNDPIDVC(66.04)EIGSK		0	1	2	0	Q15181	PPA1	Inorganic pyrophosphatase	3	CID	ITMS	MULTI-MSMS	8	1	843.348	2527.02	-0.80401	-0.00067806	0.853563	70.651	0.00033864	91.622	75.5	66.036	1	3	0	0	0	-1	0	0	0	0	y3;y4;y5;y6;y8;y9;y10;y11;y14;y11-H2O;y10(2+);y11(2+);b2;b4;b8;b9;b11;b12;b13;b9-H2O;b12-H2O;b9-NH3;b6(2+);b8(2+);b9(2+);b13(2+);b14(2+);b16(2+);b17(2+)	131.9;120.4;145.2;519.6;1553.2;213.5;1355.3;170.2;30.7;92.9;782.5;329.6;3.7;110.8;91.9;478;60.8;18.2;7;124.6;17.9;167.7;108.9;174.6;751;380.5;207.8;480.8;242.3	0.178594888084376;-0.0125181334687454;0.0578459588249416;-0.0835029100875317;-0.0927602197000397;0.0259717294499069;-0.0781247701124812;0.0349999025124816;-0.15894421500002;-0.137918299412604;-0.00844661269377411;-0.387675292006293;0.000570294310961117;-0.182318391040667;-0.043708341712545;-0.0542408956500822;-0.140801735125024;-0.321500304687561;-0.218662560362645;-0.0651717928876678;-0.47964799…
ZJR_HJL_BIOTIN_H05_20180913	18388	16646	HTGCCGDNDPIDVCEIGSK	19	0	2 Carbamidomethyl (C),BIOTIN-M	_HTGC(ca)C(bi)GDNDPIDVC(ca)EIGSK_	HTGC(0.5)C(0.5)GDNDPIDVCEIGSK	HTGC(0.5)C(0.5)GDNDPIDVC(1)EIGSK		HTGC(0)C(0)GDNDPIDVC(-47.73)EIGSK	HTGC(0)C(0)GDNDPIDVC(47.73)EIGSK		0	1	2	0	Q15181	PPA1	Inorganic pyrophosphatase	3	CID	ITMS	MULTI-MSMS	5	1	843.348	2527.02	-0.80401	-0.00067806	398.436	70.915	0.016254	52.731	30.929	47.731	0.99999	3	0	0	0	-1	0	0	0	0	y3;y4;y6;y8;y9;y10;y11;y10-H2O;y7(2+);y9(2+);y10(2+);b2;b8;b9;b11;b12;b9-H2O;b9-NH3;b12-NH3;b9(2+);b13(2+)	92.6;100.1;625.8;1296.7;161;1208.1;101.8;221.8;62;95.3;656.6;7.3;122.5;437.4;24.8;11.7;75.9;159.4;18.5;817.4;363.8	-0.167504965431249;-0.0961362975312454;-0.0630561327437817;-0.19163717282504;-0.194487254925093;-0.156493910737481;-0.198398534987518;-0.282781253287567;-0.0296630995812279;0.428733473024977;-0.113182940818774;0.0564632386468986;-0.221076505775045;-0.173137380025082;-0.175103492937524;-0.0983557734375609;-0.0519881991376678;-0.0906776924625774;-0.375637296812556;-0.147993933275075;-0.236918632818…
ZJR_HJL_BIOTIN_H09_20180913	17924	16115	HTGCCGDNDPIDVCEIGSK	19	0	2 Carbamidomethyl (C),BIOTIN-M	_HTGC(ca)C(bi)GDNDPIDVC(ca)EIGSK_	HTGC(0.5)C(0.5)GDNDPIDVCEIGSK	HTGC(0.5)C(0.5)GDNDPIDVC(1)EIGSK		HTGC(0)C(0)GDNDPIDVC(-52.2)EIGSK	HTGC(0)C(0)GDNDPIDVC(52.2)EIGSK		0	1	2	0	Q15181	PPA1	Inorganic pyrophosphatase	3	CID	ITMS	MULTI-MSMS	12	0	843.348	2527.02	0.71471	0.00060275	2.39688	70.226	0.0092504	60.564	46.937	52.205	1	3	0	0	0	-1	0	0	0	0	y3;y4;y6;y8;y10;y11;y4-H2O;y10(2+);b7;b8;b9;b11;b13;b9-NH3;b7(2+);b8(2+);b9(2+);b13(2+);b14(2+);b15(2+);b16(2+)	188.6;125;307.8;764.7;697.5;180.6;39.9;720.8;119.9;317.2;318.2;17.9;8.4;195.8;122.6;214.1;266.7;399.6;164.9;192.3;379.7	-0.0102784029312488;0.0804384095000046;-0.0106879686812817;-0.0253163720437897;-0.214355238862481;0.222011621262482;-0.00733574945627424;-0.171410479881274;-0.113369187350145;-0.035773771400045;-0.111125661275082;-0.0554745866875237;0.282314002137355;-0.319315387775077;0.120720729468644;-0.453091425837556;0.0763713010999254;-0.270915214850106;0.210778514756157;-0.441325816049812;0.0334454319627184
ZJR_HJL_BIOTIN_H09_20180913	18043	16228	HTGCCGDNDPIDVCEIGSK	19	0	2 Carbamidomethyl (C),BIOTIN-M	_HTGC(ca)C(bi)GDNDPIDVC(ca)EIGSK_	HTGC(0.499)C(0.499)GDNDPIDVC(0.002)EIGSK	HTGC(0.501)C(0.501)GDNDPIDVC(0.998)EIGSK		HTGC(0)C(0)GDNDPIDVC(-24.71)EIGSK	HTGC(0)C(0)GDNDPIDVC(24.71)EIGSK		0	1	2	0	Q15181	PPA1	Inorganic pyrophosphatase	3	CID	ITMS	MULTI-MSMS	5	3	843.348	2527.02	0.71471	0.00060275	793.288	70.628	0.03316	40.432	22.434	24.707	0.99831	3	0	0	0	-1	0	0	0	0	y3;y4;y5;y6;y7;y8;y10;y5-H2O;y8-H2O;y8(2+);y9(2+);y10(2+);b2;b9;b12;b13(2+);b16(2+)	110.4;174.7;165.4;1034.7;1714.5;2474.1;982.7;151.6;310.8;65.2;149;1237.7;16.8;285.5;32.3;330.6;733.5	0.235510171287501;0.12594011848438;0.0577238885124416;-0.0468818163375317;0.370348017831247;-0.0945912743875397;-0.115478285737481;0.0367832256499696;-0.370780960687512;0.0594309750125035;0.423118238649977;-0.332970538475024;-0.0159244566656014;-0.0944020284625822;-0.184171203125061;0.0867508007748938;-0.437623903974782
ZJR_HJL_BIOTIN_H05_20180913	20153	18321	IISNASCTTNCLAPLAK	17	0	Carbamidomethyl (C),BIOTIN-M	_IISNASC(bi)TTNC(ca)LAPLAK_	IISNASC(0.996)TTNC(0.004)LAPLAK	IISNASC(0.004)TTNC(0.996)LAPLAK		IISNASC(24.3)TTNC(-24.3)LAPLAK	IISNASC(-24.3)TTNC(24.3)LAPLAK		0	1	1	0	P04406;P04406-2	GAPDH	Glyceraldehyde-3-phosphate dehydrogenase	3	CID	ITMS	MULTI-MSMS	11	1	743.367	2227.08	-0.43091	-0.00032032	452.135	76.958	0.0071586	72.428	44.01	24.297	0.9963	2	0	0	0	-1	0	0	0	0	y2;y4;y5;y6;y7;y8;y9;y13;y4-NH3;y13-NH3;y7(2+);y8(2+);y12(2+);y15(2+);y16(2+);b2;b3;b4;b5;b7;b9;b13;b4-NH3;b9-NH3;b13-NH3;b11(2+);b12(2+);b15(2+);b16(2+)	34.4;935.8;588.2;775.1;479.3;461.1;226.6;5.7;56.8;26;93.8;145.8;958.1;400.7;101.4;56.3;52.5;935.8;588.2;85.2;53.2;5.7;56.8;29.1;26;1014.8;958.1;218;667.8	0.199921010157794;0.0200221579875119;0.0280832114124792;-0.472813745687631;-0.0679590013188545;-0.263129698650118;-0.352292044862565;-0.176019012862298;0.0155677830500167;-0.00615698154979327;0.152489543187471;-0.0250823777437859;-0.452293401406223;-0.293658481299872;0.348471165150158;0.0480087975172125;0.0467883060500185;-0.0163633483124954;-0.00830229488752821;-0.148633048225065;-0.127250709400…
ZJR_HJL_BIOTIN_H05_20180913	20354	18512	IISNASCTTNCLAPLAK	17	0	Carbamidomethyl (C),BIOTIN-M	_IISNASC(bi)TTNC(ca)LAPLAK_	IISNASC(0.997)TTNC(0.003)LAPLAK	IISNASC(0.003)TTNC(0.997)LAPLAK		IISNASC(25.25)TTNC(-25.25)LAPLAK	IISNASC(-25.25)TTNC(25.25)LAPLAK		0	1	1	0	P04406;P04406-2	GAPDH	Glyceraldehyde-3-phosphate dehydrogenase	3	CID	ITMS	MULTI-MSMS	2	0	743.367	2227.08	-0.43091	-0.00032032	1.27551	77.62	0.0028704	82.774	45.598	25.255	0.99703	2	0	0	0	-1	0	0	0	0	y2;y4;y5;y6;y7;y8;y9;y10;y11;y12;y13;y11-NH3;y12-NH3;y13-NH3;y8(2+);y9(2+);y11(2+);y12(2+);y13(2+);y15(2+);b2;b4;b5;b8;b9;b10;b12;b13;b5-H2O;b9-H2O;b12-NH3;b13-NH3;b7(2+);b11(2+);b12(2+);b13(2+);b16(2+)	123.4;5984.5;3623.1;6527.1;2703.3;7711.3;1430.7;824.8;148.9;37;212.3;56.8;66.3;206.4;877.7;794.3;2233.4;4206.4;10898.4;2355;303;5984.5;3623.1;1387.3;312.4;431.1;37;212.3;1054.3;247.9;66.3;206.4;1394.9;6820.1;4206.4;10898.4;4040	-0.0781093853500181;-0.00707745138748805;-0.0142141518687708;0.00417600040611887;-0.0565454271001045;-0.151313292400118;-0.207760794862565;-0.152513961387513;-0.252363358999901;-0.169065417849879;-0.211175262862298;0.146868789500104;-0.271298113099874;-0.173515379987293;-0.185726908993786;-0.239951636787509;0.0304106553625161;-0.113792424843723;-0.0453698082874325;-0.198626743018622;0.17100989615…
ZJR_HJL_BIOTIN_H06_20180913	20191	18406	IISNASCTTNCLAPLAK	17	0	Carbamidomethyl (C),BIOTIN-M	_IISNASC(bi)TTNC(ca)LAPLAK_	IISNASC(0.951)TTNC(0.049)LAPLAK	IISNASC(0.049)TTNC(0.951)LAPLAK		IISNASC(12.91)TTNC(-12.91)LAPLAK	IISNASC(-12.91)TTNC(12.91)LAPLAK		0	1	1	0	P04406;P04406-2	GAPDH	Glyceraldehyde-3-phosphate dehydrogenase	3	CID	ITMS	MULTI-MSMS	7	0	743.367	2227.08	-0.040334	-2.9983e-05	-0.87978	77.258	0.011266	67.415	35.953	12.914	0.95137	2	0	0	0	-1	0	0	0	0	y4;y5;y6;y8;y13;y5-NH3;y13-NH3;y8(2+);y12(2+);y13(2+);y15(2+);b2;b4;b5;b7;b9;b10;b13;b5-NH3;b9-NH3;b13-NH3;b11(2+);b12(2+);b13(2+);b14(2+);b15(2+);b16(2+)	551.1;329;217.4;428.4;50.2;86.1;30.8;51;332.8;599.4;164.3;20.8;551.1;329;54.2;24.4;16;50.2;86.1;27.8;30.8;263.5;332.8;599.4;116.5;137.1;101.4	0.0433986228312619;0.0834420981312292;0.0465954339998689;-0.0141672963063684;-0.256219208174798;-0.148185128368766;-0.373344481549793;-0.0504119675875359;-0.262107854531223;-0.258260433287433;-0.301104770362372;-0.06467735970935;0.00701311653125458;0.0470565918312218;-0.000317618537565068;-0.221488990650187;-0.202365254387587;-0.292604714474919;-0.184570634668773;-0.0117099671501819;-0.4097299878…
ZJR_HJL_BIOTIN_H13_20180913	19771	17843	IISNASCTTNCLAPLAK	17	0	Carbamidomethyl (C),BIOTIN-M	_IISNASC(bi)TTNC(ca)LAPLAK_	IISNASC(0.997)TTNC(0.003)LAPLAK	IISNASC(0.003)TTNC(0.997)LAPLAK		IISNASC(24.55)TTNC(-24.55)LAPLAK	IISNASC(-24.55)TTNC(24.55)LAPLAK		0	1	1	0	P04406;P04406-2	GAPDH	Glyceraldehyde-3-phosphate dehydrogenase	3	CID	ITMS	MULTI-MSMS	13	1	743.367	2227.08	-0.034384	-2.556e-05	448.902	76.906	0.0057	75.376	46.174	24.549	0.9965	2	0	0	0	-1	0	0	0	0	y2;y4;y5;y6;y7;y8;y12;y13;y12-NH3;y8(2+);y11(2+);y12(2+);y13(2+);y15(2+);b2;b4;b5;b8;b9;b12;b13;b4-H2O;b12-NH3;b10(2+);b11(2+);b12(2+);b13(2+);b16(2+)	56.5;889;663.6;701.3;547.1;890.3;29.5;53.9;10.7;135.8;386.3;628.2;1163.9;635.3;139.2;889;663.6;58.8;65.8;29.5;53.9;86.6;10.7;1095.9;968.9;628.2;1163.9;271.2	0.286346791407794;-0.00701641623123805;0.0578683676624792;0.0377453363436189;-0.120021989600104;-0.0644602650563684;0.0639668087126211;-0.116692840987298;0.281924543150126;-0.403073100400036;-0.0976411024499839;-0.140098577187473;-0.402242366881183;-0.243853793799872;0.231907723298463;-0.0434019225312454;0.0214828613624718;-0.129763167875126;0.0419387437248133;0.0275813024125;-0.153078347287419;-…
ZJR_HJL_BIOTIN_H13_20180913	19794	17865	IISNASCTTNCLAPLAK	17	0	Carbamidomethyl (C),BIOTIN-M	_IISNASC(bi)TTNC(ca)LAPLAK_	IISNASC(0.999)TTNC(0.001)LAPLAK	IISNASC(0.001)TTNC(0.999)LAPLAK		IISNASC(28.6)TTNC(-28.6)LAPLAK	IISNASC(-28.6)TTNC(28.6)LAPLAK		0	1	1	0	P04406;P04406-2	GAPDH	Glyceraldehyde-3-phosphate dehydrogenase	3	CID	ITMS	MULTI-MSMS	15	0	743.367	2227.08	-0.034384	-2.556e-05	1.0061	76.982	0.001221	96.208	52.417	28.602	0.99862	2	0	0	0	-1	0	0	0	0	y2;y3;y4;y5;y6;y7;y8;y10;y12;y13;y2-NH3;y12-NH3;y13-NH3;y12(2+);y13(2+);y15(2+);b2;b4;b5;b7;b10;b12;b13;b4-H2O;b7-H2O;b12-NH3;b13-NH3;b8(2+);b10(2+);b11(2+);b12(2+);b13(2+)	5.9;61.6;879.3;777.5;587.4;569.7;887.6;152.7;21.9;25.6;15.5;25.4;27.7;620;1905.8;788.9;119.9;879.3;777.5;87.9;24.9;21.9;25.6;68.3;95.6;25.4;27.7;331;1355.6;1013.5;620;1905.8	0.0538028460952944;-0.107143549481236;-0.0543796974812381;-0.0692068276500208;-0.00925173396888113;-0.179653337256354;-0.112067686931368;-0.228929977012513;0.127321300900121;-0.266473114424798;-0.134535195834388;-0.353207292787374;-0.367973387799793;-0.433677678749973;-0.296102230162433;-0.353228793799872;0.202580330720338;-0.0907652037812454;-0.105592333950028;-0.176098868537565;-0.1615937700125…
ZJR_HJL_BIOTIN_H14_20180913	20002	18069	IISNASCTTNCLAPLAK	17	0	Carbamidomethyl (C),BIOTIN-M	_IISNASC(bi)TTNC(ca)LAPLAK_	IISNASC(0.994)TTNC(0.006)LAPLAK	IISNASC(0.006)TTNC(0.994)LAPLAK		IISNASC(22.41)TTNC(-22.41)LAPLAK	IISNASC(-22.41)TTNC(22.41)LAPLAK		0	1	1	0	P04406;P04406-2	GAPDH	Glyceraldehyde-3-phosphate dehydrogenase	3	CID	ITMS	MULTI-MSMS	4	0	743.367	2227.08	-0.33808	-0.00025132	1.27551	77.803	0.015092	63.374	29.099	22.412	0.99429	2	0	0	0	-1	0	0	0	0	y2;y4;y5;y6;y7;y8;y9;y12;y13;y9-H2O;y9-NH3;y13-NH3;y12(2+);y13(2+);y15(2+);b2;b4;b5;b7;b8;b9;b12;b13;b5-H2O;b9-NH3;b13-NH3;b8(2+);b10(2+);b11(2+);b12(2+);b13(2+);b16(2+)	14.4;997.1;530.5;612.6;488.4;888.6;138.3;13;34.8;229.6;229.6;16.7;520.7;225.4;481.4;29.1;997.1;530.5;91.9;82.3;39.9;13;34.8;149;51.6;16.7;220.7;545.3;988;520.7;225.4;419	-0.0041958111312681;0.00812030251876195;0.0896066489124792;-0.0190173589688811;0.00680906508739554;-0.0139231556813684;-0.216916068300065;-0.145994128787379;0.204840362137702;-0.487307414756287;0.496708170043689;-0.354179442487293;-0.152061467812473;0.354471500306317;0.00156856948137829;0.193730233064088;-0.0282652037812454;0.0532211426124718;0.124316170524935;-0.168825667875126;0.012275657787313…
ZJR_HJL_BIOTIN_H13_20180913	17275	15471	KCQCSESTCIMNPEVVQSNGVK	22	1	2 Carbamidomethyl (C),Oxidation (M),BIOTIN-M	_KC(ca)QC(bi)SESTC(ca)IM(ox)NPEVVQSNGVK_	KC(0.493)QC(0.493)SESTC(0.014)IMNPEVVQSNGVK	KC(0.507)QC(0.507)SESTC(0.986)IMNPEVVQSNGVK	KCQCSESTCIM(1)NPEVVQSNGVK	KC(0)QC(0)SESTC(-15.4)IMNPEVVQSNGVK	KC(0)QC(0)SESTC(15.4)IMNPEVVQSNGVK	KCQCSESTCIM(42.53)NPEVVQSNGVK	0	1	2	1	Q8TC27	ADAM32	Disintegrin and metalloproteinase domain-containing protein 32	3	CID	ITMS	MULTI-MSMS	2	1	989.104	2964.29	-1.5811	-0.0015639	-0.719601	68.247	0.018465	42.529	23.485	42.529	1	3	0	0	0	-1	0	0	0	0	y5;y6;y7;y14;y5-H2O;y5-NH3;y6-NH3;y14-NH3;y17(2+);b4;b8;b12;b12-H2O;b4-NH3;b8(2+);b15(2+);b17(2+);b19(2+)	108;82.1;127.9;34.4;74.8;81.9;74.7;32.9;3653.8;564.9;237.2;15.5;11.9;3653.8;282.2;149.2;144.3;88.3	0.0498544643749597;-0.0508697820375801;0.296474798224949;0.147425144925137;0.145796125731181;-0.0176187093906606;0.0568584602124247;-0.198459894074858;-0.0114015478875444;0.00763142448749932;-0.00100405260036496;0.0964537500121878;-0.0641353503503979;-0.0938688488874959;-0.342505882843966;-0.0698017055874516;-0.136799155849985;0.360395569574848
ZJR_HJL_BIOTIN_H15_20180913	14056	12498	KHKDSFEHCCQICGR	15	2	Carbamidomethyl (C),BIOTIN-M	_KHKDSFEHC(ca)CQIC(bi)GR_	KHKDSFEHC(0.011)C(0.041)QIC(0.948)GR	KHKDSFEHC(0.938)C(0.061)QIC(0.002)GR		KHKDSFEHC(-19.53)C(-13.47)QIC(13.47)GR	KHKDSFEHC(12.49)C(-12.49)QIC(-28.35)GR		0	1	1	0	O15090	ZNF536	Zinc finger protein 536	3	CID	ITMS	MULTI-SECPEP	13	1	767.004	2297.99	-1.102	-0.00084525	434.164	56.031	0.026412	55.291	16.206	13.466	0.94782	6	0	0	0	-1	0	0	0	0	y2;y5;y6;y7;y2-NH3;y7-NH3;y7(2+);y8(2+);b7;b10;b7-H2O;b7-NH3;b10-NH3;b6(2+);b7(2+);b9(2+);b10(2+);b13(2+);b14(2+)	33.3;726.4;61.7;280;5.2;101.4;311.2;1298;113.5;76.4;159.1;186.3;116.4;540.3;141.2;231.7;314.5;323.6;269.5	-0.173762562196885;0.167460928475066;-0.195791117162344;-0.213238618887317;0.0721950501703077;-0.177287720387312;-0.233718380831192;-0.388710691818687;0.387457564793863;-0.0410806084498745;0.0508430738063907;0.0262527015751175;0.13207732130013;0.0701439539250828;-0.38872307219367;-0.084177415293766;0.152104276731279;0.137489581637738;-0.202852775312294
ZJR_HJL_BIOTIN_H06_20180913	11190	9872	LCSHPGCTEDESHADLLRK	19	1	Carbamidomethyl (C),BIOTIN-M	_LC(ca)SHPGC(bi)TEDESHADLLRK_	LC(0.02)SHPGC(0.98)TEDESHADLLRK	LC(0.98)SHPGC(0.02)TEDESHADLLRK		LC(-16.9)SHPGC(16.9)TEDESHADLLRK	LC(16.9)SHPGC(-16.9)TEDESHADLLRK		0	1	1	0	Q9NWX5	ASB6	Ankyrin repeat and SOCS box protein 6	3	CID	ITMS	MSMS	6		873.73	2618.17	NaN	NaN	-3.55407	45.768	0.033176	46.873	8.9035	16.9	0.97999	2	0	0	0	-1	0	0	0	0	y9;y12;y9-H2O;y9-NH3;y9(2+);y12(2+);y14(2+);y17(2+);b5;b7;b10;b11;b12;b13;b7(2+);b10(2+);b11(2+)	1544.1;244.5;198.8;241.7;229.1;533.6;506.3;877.8;168;478.5;273.8;40.1;3.3;3.5;758.4;911.6;2302.9	-0.111284620950073;-0.0605983389625635;-0.158592471312659;-0.0706950505750683;-0.0686056396750701;0.0114250013186847;-0.372616468500041;-0.0356276876002539;0.215155663325049;-0.24164797943763;-0.18681130682512;-0.460990671562513;-0.478400738224991;-0.473932235199982;-0.138670131418849;-0.386459314643844;0.09485920611246
ZJR_HJL_BIOTIN_H01_20180913	13789	12189	LKECCEKPLLEK	12	2	Carbamidomethyl (C),BIOTIN-M	_LKEC(ca)C(bi)EKPLLEK_	LKEC(0.182)C(0.818)EKPLLEK	LKEC(0.818)C(0.182)EKPLLEK		LKEC(-6.52)C(6.52)EKPLLEK	LKEC(6.52)C(-6.52)EKPLLEK		0	1	1	0	CON__P02768-1;P02768;P02768-2	ALB	Serum albumin	3	CID	ITMS	MULTI-MSMS	2	1	647.66	1939.96	-0.18947	-0.00012271	0.623386	55.712	0.0036374	91.123	51.377	6.518	0.8177	2	0	0	0	-1	0	0	0	0	y2;y3;y5;y6;y2-H2O;y3-H2O;y2-NH3;y3-NH3;y8(2+);y10(2+);y11(2+);a2;b2;b3;b5;b6;b7;b6-H2O;b2-NH3;b6-NH3;b8(2+);b9(2+);b10(2+);b11(2+)	113.5;158.9;1342.6;212.1;142.7;99.4;676.8;192.6;227.4;2715.1;241.9;34.2;147.2;99.4;123.7;125;20.3;116.8;53.8;59.4;248;349.5;702.9;1879.1	-0.0421735339812699;0.0382283370437335;-0.0441821118063217;-0.0523074730125472;0.0961570433905763;0.0223841097281365;0.102358907487485;0.0227876339812383;-0.0391197281312543;-0.387997126206301;-0.282532218918846;0.0397469968968949;0.127374021340643;0.0223841097280797;-0.0625946743750774;-0.18284337504997;-0.235219224537559;-0.0026121629125555;0.256647673746897;0.0430489297000349;0.040645410312436…
ZJR_HJL_BIOTIN_H01_20180913	13842	12239	LKECCEKPLLEK	12	2	Carbamidomethyl (C),BIOTIN-M	_LKEC(ca)C(bi)EKPLLEK_	LKEC(0.19)C(0.81)EKPLLEK	LKEC(0.81)C(0.19)EKPLLEK		LKEC(-6.31)C(6.31)EKPLLEK	LKEC(6.31)C(-6.31)EKPLLEK		0	1	1	0	CON__P02768-1;P02768;P02768-2	ALB	Serum albumin	2	CID	ITMS	MULTI-MSMS	15	1	970.986	1939.96	0.24894	0.00024172	517.994	55.9	0.015402	105.2	47.978	6.3053	0.81028	2	0	0	0	-1	0	0	0	0	y3;y5;y6;y8;y9;y10;y3-H2O;y5-H2O;y9-H2O;y3-NH3;y9-NH3;b3;b5;b6;b7;b8;b9;b10;b11;b6-NH3;b7-NH3;b10-NH3	40.5;360.8;175.5;77;64.8;70;72.8;95;171.8;116.5;70.5;72.8;138.2;216.5;441.6;49.5;171.8;72.7;12.8;78.3;51.9;31.8	0.0214436690749835;0.0402295092874283;-0.0128177269187972;-0.0632991259874416;0.0293607941625851;-0.0460881018250348;0.0119165804312615;-0.215391329356294;-0.150271274950001;0.0556245480437383;-0.17040608077491;0.0119165804312047;0.313259817812423;-0.0433170078624698;-0.126942857350059;-0.285116505350061;-0.150271274950001;0.0541540335750597;-0.231499940537333;-0.411785054674965;-0.18230055260005…
ZJR_HJL_BIOTIN_H05_20180913	13792	12282	LKECCEKPLLEK	12	2	Carbamidomethyl (C),BIOTIN-M	_LKEC(ca)C(bi)EKPLLEK_	LKEC(0.5)C(0.5)EKPLLEK	LKEC(0.5)C(0.5)EKPLLEK		LKEC(0)C(0)EKPLLEK	LKEC(0)C(0)EKPLLEK		0	1	1	0	CON__P02768-1;P02768;P02768-2	ALB	Serum albumin	3	CID	ITMS	MULTI-MSMS	5	1	647.66	1939.96	-0.1601	-0.00010369	0.468744	55.186	0.011925	75.819	7.786	0	0.5	2	0	0	0	-1	0	0	0	0	y3;y5;y3-H2O;y9(2+);y10(2+);y11(2+);a2;b2;b3;b5;b6;b10;b5-H2O;b6-H2O;b2-NH3;b6-NH3;b8(2+);b9(2+);b10(2+);b11(2+)	195.6;1320.7;218.1;1602.5;1503.2;380.5;4.6;182.5;218.1;81.8;361.5;10.4;136.6;94.4;23.6;78.1;292.1;557.9;1654.7;1089.5	-0.00138347936251648;-0.146232893056322;0.000503006212511536;-0.497184299306241;-0.0762295480813009;-0.222290519700096;0.0447061033422074;0.00628027134064268;0.000503006212454693;-0.160739205625077;-0.16721837504997;-0.19084108361244;-0.241006040362663;-0.105395366037556;0.00126132120783495;-0.223552632799965;-0.0559122068750639;-0.130945646362534;-0.493454671787504;-0.1133324400937
ZJR_HJL_BIOTIN_H09_20180913	13642	12051	LKECCEKPLLEK	12	2	Carbamidomethyl (C),BIOTIN-M	_LKEC(bi)C(ca)EKPLLEK_	LKEC(0.77)C(0.23)EKPLLEK	LKEC(0.23)C(0.77)EKPLLEK		LKEC(5.25)C(-5.25)EKPLLEK	LKEC(-5.25)C(5.25)EKPLLEK		0	1	1	0	CON__P02768-1;P02768;P02768-2	ALB	Serum albumin	3	CID	ITMS	MULTI-MSMS	8	1	647.66	1939.96	-0.18006	-0.00011662	517.284	55.372	0.029231	61.233	28.71	5.2531	0.77022	2	0	0	0	-1	0	0	0	0	y5;y6;y8;y7(2+);y9(2+);y10(2+);y11(2+);a2;b2;b3;b5;b6;b7;b6-H2O;b7-H2O;b2-NH3;b5-NH3;b11(2+)	863;259.2;87.4;195.4;579.4;1128.4;268.6;63.8;137.6;190;51;112.9;46.6;48.4;42.1;30.3;54.8;703.4	0.0052563647561783;-0.0366214378562972;0.443968492556223;-0.459776084012503;-0.250419162587491;0.00549652613744911;-0.281799797043846;0.18955778791252;0.184197751809393;0.124465408556205;0.118435599062423;-0.0446597812999698;0.00599171296244094;0.139111469899945;-0.127131567087645;0.0241037284343975;-0.0736408461875726;-0.1338402525937
ZJR_HJL_BIOTIN_H09_20180913	13661	12069	LKECCEKPLLEK	12	2	Carbamidomethyl (C),BIOTIN-M	_LKEC(ca)C(bi)EKPLLEK_	LKEC(0.105)C(0.895)EKPLLEK	LKEC(0.895)C(0.105)EKPLLEK		LKEC(-9.31)C(9.31)EKPLLEK	LKEC(9.31)C(-9.31)EKPLLEK		0	1	1	0	CON__P02768-1;P02768;P02768-2	ALB	Serum albumin	3	CID	ITMS	MULTI-MSMS	6	0	647.66	1939.96	-0.18006	-0.00011662	0.00481578	55.44	0.00094501	107.09	56	9.3131	0.89515	2	0	0	0	-1	0	0	0	0	y2;y3;y5;y6;y8;y2-H2O;y3-H2O;y8-H2O;y2-NH3;y3-NH3;y8(2+);y9(2+);y11(2+);b2;b3;b6;b7;b10;b6-H2O;b2-NH3;b6-NH3;b10-NH3;b8(2+);b9(2+);b10(2+);b11(2+)	106.9;129.8;897.7;289.8;43.5;152;171;45.2;520.4;176.8;236.8;871.1;255.5;141.2;171;187.3;73.4;10.3;65.2;32.9;47.8;7.5;391.6;319.6;670.4;950.8	-0.147428660934395;-0.128153498893766;-0.0371630688375717;-0.0677493675437972;-0.160100883799942;0.0584067992499513;0.0643762972281365;-0.101207562287527;0.111209005143735;0.00667435273123829;0.207340232806246;-0.393607639149991;-0.264770988450096;-0.119253786276545;0.0643762972280797;-0.25779454692497;-0.430165513600059;-0.28544557579994;-0.0974607957250555;-0.0708974922687275;0.0646553750125349…
ZJR_HJL_BIOTIN_H13_20180913	13555	11950	LKECCEKPLLEK	12	2	Carbamidomethyl (C),BIOTIN-M	_LKEC(bi)C(ca)EKPLLEK_	LKEC(0.787)C(0.213)EKPLLEK	LKEC(0.213)C(0.787)EKPLLEK		LKEC(5.67)C(-5.67)EKPLLEK	LKEC(-5.67)C(5.67)EKPLLEK		0	1	1	0	CON__P02768-1;P02768;P02768-2	ALB	Serum albumin	3	CID	ITMS	MULTI-MSMS	5	2	647.66	1939.96	-0.084548	-5.4758e-05	-0.768397	55.259	0.0019376	97.779	34.052	5.667	0.78665	2	0	0	0	-1	0	0	0	0	y2;y3;y4;y5;y6;y8;y2-H2O;y3-H2O;y2-NH3;y3-NH3;y9(2+);y11(2+);a2;b2;b3;b6;b7;b6-H2O;b7-H2O;b2-NH3;b6-NH3;b9(2+);b10(2+);b11(2+)	145.7;140.5;204.7;1367.1;433.2;82.7;166.4;244.2;713.4;199.1;898.5;507.2;26.1;155.7;244.2;348.8;121;146.6;59.1;34;81.3;518.4;890.3;1192.6	-0.0194989734343949;-0.0139567215500165;-0.0775367841187631;-0.0003588696188217;-0.0836185081687972;-0.0211193980687767;0.0786704711249513;0.0795130159781365;0.0978728235031099;0.0457368527312383;0.195259548350009;-0.259644035325096;0.251477953928145;0.169793454934393;0.0795130159780797;-0.0561343906749698;-0.266347154225059;-0.197680522287556;-0.0729323483376447;0.234736052653147;-0.163494039049…
ZJR_HJL_BIOTIN_H13_20180913	13631	12022	LKECCEKPLLEK	12	2	Carbamidomethyl (C),BIOTIN-M	_LKEC(ca)C(bi)EKPLLEK_	LKEC(0.11)C(0.89)EKPLLEK	LKEC(0.89)C(0.11)EKPLLEK		LKEC(-9.07)C(9.07)EKPLLEK	LKEC(9.07)C(-9.07)EKPLLEK		0	1	1	0	CON__P02768-1;P02768;P02768-2	ALB	Serum albumin	3	CID	ITMS	MULTI-MSMS	6	1	647.66	1939.96	-0.084548	-5.4758e-05	516.047	55.525	0.0039832	89.9	36.899	9.0661	0.88969	2	0	0	0	-1	0	0	0	0	y2;y3;y5;y2-H2O;y3-H2O;y2-NH3;y3-NH3;y8(2+);y9(2+);y10(2+);y11(2+);a2;b2;b3;b6;b7;b6-H2O;b2-NH3;b6-NH3;b7-NH3;b9(2+);b11(2+)	114.5;102;1030.8;119.9;140;409;177.5;170.1;540;1799.1;288.8;7.9;45.9;140;227.8;47.5;59;52.8;54.5;40;506.5;957	0.0405291027374801;0.0542195479812335;-0.0045092602438217;0.0207175902655763;-0.0548253629281135;-0.0607270300125151;-0.137307580862512;-0.362117775006254;-0.132804416493741;-0.457333063706301;-0.410950187668846;-0.492037060720293;-0.0456911642062323;-0.0548253629281703;-0.21946446879997;-0.177357896412559;-0.0510740769750555;-0.0267690742999775;-0.261394429674965;-0.189746841662554;-0.1542000408…
ZJR_HJL_BIOTIN_H01_20180913	16874	15119	MCLDILLKCSEDLKK	15	2	Oxidation (M),BIOTIN-M	_M(ox)CLDILLKC(bi)SEDLKK_	MC(0.002)LDILLKC(0.998)SEDLKK		M(1)CLDILLKCSEDLKK	MC(-26.83)LDILLKC(26.83)SEDLKK		M(44.97)CLDILLKCSEDLKK	0	1	0	1	Q06190	PPP2R3A	Serine/threonine-protein phosphatase 2A regulatory subunit B subunit alpha	3	CID	ITMS	MULTI-SECPEP	4	-1	740.37	2218.09	0.68103	0.00050421	-453.913	66.323	0.034036	44.968	15.992	44.968	1	2	0	0	0	-1	0	0	0	0	y2;y3;y9;y10;y10-NH3;y14(2+);a2;b5;b6;b11;b12;b6-H2O;b12-NH3;b6(2+);b12(2+)	341;213.5;22.8;12.7;17.3;263.3;10.6;180.8;1644.5;19.8;4.7;1940.3;23.3;55.1;418.3	-0.0373499991999893;0.0723182292468891;-0.0165624348999245;0.0848355298751358;-0.122255563812359;0.150869280412508;-0.15347315057187;-0.00422850246866346;0.233949247462647;-0.469429380324755;-0.437603535824792;0.0352742096001748;-0.209636035762287;-0.0898058441405283;0.0175024810125706
ZJR_HJL_BIOTIN_H12_20180913	14231	12602	MFCCKSCPNIVK	12	1	2 Carbamidomethyl (C),Oxidation (M),BIOTIN-M	_M(ox)FC(ca)C(bi)KSC(ca)PNIVK_	MFC(0.5)C(0.5)KSCPNIVK	MFC(0.5)C(0.5)KSC(1)PNIVK	M(1)FCCKSCPNIVK	MFC(0)C(0)KSC(-36.12)PNIVK	MFC(0)C(0)KSC(36.12)PNIVK	M(49.72)FCCKSCPNIVK	0	1	2	1	Q6P1X5	TAF2	Transcription initiation factor TFIID subunit 2	2	CID	ITMS	MULTI-MSMS	14	1	977.429	1952.84	-2.3827	-0.0023289	-4.74951	57.148	0.030156	49.715	12.371	49.715	1	3	0	0	0	-1	0	0	0	0	y3;y7;y8;y3-NH3;y7-NH3;b4;b5;b11;b11-H2O	20.1;290.6;305;17.3;96.4;283.4;62.9;16.2;9.4	0.0750660027468939;0.0619556417624381;0.150265827431213;0.0197693426531487;0.0294861301061928;-0.0247009405811696;-0.0344132158500088;0.0435224350001135;-0.0975354153624721
ZJR_HJL_BIOTIN_H15_20180913	7733	6567	MFFACYCALRTNVKK	15	2	Acetyl (Protein N-term),BIOTIN-M	_(ac)MFFAC(bi)YCALRTNVKK_	MFFAC(0.5)YC(0.5)ALRTNVKK			MFFAC(0)YC(0)ALRTNVKK			1	1	0	0	Q15700	DLG2	Disks large homolog 2	3	CID	ITMS	MSMS	4		763.366	2287.08	NaN	NaN	0.893315	33.96	0.035472	40.066	19.329	0	0.5	2	0	0	0	-1	0	0	0	0	y4;y6;y6-H2O;y4-NH3;y6-NH3;y6(2+);y7(2+);y11(2+);y13(2+);b5;b14(2+)	65;1205.1;398.6;67.9;2731.3;115.2;173.8;41.8;52.5;35.2;36.3	0.152909821231276;0.126650495306194;-0.128115851150028;0.108111208012531;0.00262824927494876;0.0528948774374953;-0.440412487831281;0.128074848125038;-0.0286949912812133;-0.0311562370625325;0.103822077475343
ZJR_HJL_BIOTIN_H07_20180913	18631	16758	MGAMAKPDCIITCDGK	16	1	2 Oxidation (M),BIOTIN-M	_M(ox)GAM(ox)AKPDCIITC(bi)DGK_	MGAMAKPDC(0.001)IITC(0.999)DGK		M(1)GAM(1)AKPDCIITCDGK	MGAMAKPDC(-30.61)IITC(30.61)DGK		M(44.62)GAM(44.62)AKPDCIITCDGK	0	1	0	2	Q01469	FABP5	Fatty acid-binding protein, epidermal	2	CID	ITMS	MULTI-SECPEP	20	-1	1068.97	2135.92	-0.038682	-4.1349e-05	-420.691	72.38	0.031652	44.616	24.492	44.616	1	2	0	0	0	-1	0	0	0	0	y3;y4;y11;y12;y12-NH3;b10;b11;b12;b15;b10-NH3	20.8;122.6;39.7;13.3;11.1;245.9;35.9;124.6;8.2;384.3	0.028520496512499;-0.0642488229750597;-0.42276671951231;-0.168245705149729;0.00552257616277529;-0.405239245824987;0.471061062700073;-0.164610072574988;0.0604365432250233;-0.324854753574982
ZJR_HJL_BIOTIN_H11_20180913	3153	2366	MNCCCTELQKQVEK	14	1	2 Carbamidomethyl (C),Oxidation (M),BIOTIN-M	_M(ox)NC(ca)C(bi)C(ca)TELQKQVEK_	MNC(0.491)C(0.491)C(0.019)TELQKQVEK	MNC(0.509)C(0.509)C(0.981)TELQKQVEK	M(1)NCCCTELQKQVEK	MNC(0)C(0)C(-14.12)TELQKQVEK	MNC(0)C(0)C(14.12)TELQKQVEK	M(47.71)NCCCTELQKQVEK	0	1	2	1	Q9BXT4-4;Q9BXT4-2;Q9BXT4;Q9BXT4-3	TDRD1	Tudor domain-containing protein 1	3	CID	ITMS	MULTI-SECPEP	3	-3	746.654	2236.94	-0.80175	-0.00059863	-1128.4	17.824	0.029602	47.712	23.198	47.712	1	3	0	0	0	-1	0	0	0	0	y4;y5;y10;y4-H2O;y5-H2O;y10-H2O;y4-NH3;y10-NH3;y10(2+);y12(2+);y13(2+);a2;b13(2+)	1099;1096.2;4436;481.9;580.2;555;283.4;90.7;1096.2;4880.5;806.8;20.3;315.8	0.0658969951812765;-0.0810833464937559;0.0504588740377585;0.0426369963812476;0.0994530414250221;0.126197898675173;0.0656540460250312;0.0389244209752633;0.365659662506346;0.484684552681415;0.494124350500215;0.0454309516406397;-0.265671332662578
ZJR_HJL_BIOTIN_H03_20180913	9817	8497	MPKCPKCNK	9	2	Carbamidomethyl (C),Oxidation (M),BIOTIN-M	_M(ox)PKC(ca)PKC(bi)NK_	MPKC(0.108)PKC(0.892)NK	MPKC(0.892)PKC(0.108)NK	M(1)PKCPKCNK	MPKC(-9.16)PKC(9.16)NK	MPKC(9.16)PKC(-9.16)NK	M(62.72)PKCPKCNK	0	1	1	1	P50238	CRIP1	Cysteine-rich protein 1	2	CID	ITMS	MULTI-SECPEP	6	-1	786.861	1571.71	-2.5336	-0.0019936	-607.768	40.92	0.034303	62.717	28.842	62.717	1	2	0	0	0	-1	0	0	0	0	y2;y4;y8;y2-NH3;y8-NH3;b2;b5;b7;b8;b8-NH3	120.5;55.2;19.3;33.8;22.7;13.1;206.1;48.8;122;31.6	0.0905155533469042;-0.204623512112448;0.0831560359874857;-0.0138686311609035;-0.33572704988751;-0.0852092568109128;-0.012806475749926;0.0236889802749829;-0.205478299087417;-0.388277400587413
ZJR_HJL_BIOTIN_H07_20180913	7774	6525	MQICDKCGKK	10	2	Oxidation (M),BIOTIN-M	_M(ox)QICDKC(bi)GKK_	MQIC(0.484)DKC(0.516)GKK		M(1)QICDKCGKK	MQIC(-0.27)DKC(0.27)GKK		M(101.6)QICDKCGKK	0	1	0	1	Q9Y2D9	ZNF652	Zinc finger protein 652	2	CID	ITMS	MULTI-MSMS	14	1	810.872	1619.73	-1.2159	-0.00098594	621.979	34.61	0.0056479	101.6	12.231	101.6	1	2	0	0	0	-1	0	0	0	0	y4;y7;y8;y7-H2O;y8-H2O;y7-NH3;y8-NH3;a2;b2;b3;b8;b9;b8-H2O;b9-H2O;b2-NH3;b3-NH3;b8-NH3;b9-NH3	43.7;188.7;265.6;44.4;92.8;57.2;67.4;11.1;36.5;51.9;286.8;234.8;67.4;55.5;26.9;48.7;85;165.5	0.0898917681937519;0.010838252725307;-0.123969837187133;-0.0860301445122786;0.0381949687002816;0.0561885652878118;-0.139288469937128;0.0157166359578014;-0.00952560229376331;0.0582725089656151;-0.134658623875112;0.135353221949799;-0.229818036737697;0.0631430278372136;-0.0529204069187585;-0.179977031987505;-0.458693076937607;0.019448651699804
ZJR_HJL_BIOTIN_H12_20180913	7925	6703	MQICDKCGKK	10	2	Oxidation (M),BIOTIN-M	_M(ox)QICDKC(bi)GKK_	MQIC(0.202)DKC(0.798)GKK		M(1)QICDKCGKK	MQIC(-5.97)DKC(5.97)GKK		M(84.74)QICDKCGKK	0	1	0	1	Q9Y2D9	ZNF652	Zinc finger protein 652	2	CID	ITMS	MULTI-MSMS	10	1	810.872	1619.73	-1.7318	-0.0014043	0.022929	34.954	0.022132	84.743	12.418	84.743	1	2	0	0	0	-1	0	0	0	0	y7;y8;y8-H2O;y7-NH3;y8-NH3;a2;b2;b3;b5;b8;b9;b8-H2O;b9-H2O;b8-NH3;b9-NH3	215.1;376.3;49.7;81.8;117;19.1;61.3;127.3;108.7;233.8;326.5;117;79.8;63.9;152.7	0.061741573037807;-0.0703809699996327;-0.0872933125497184;-0.0915165128371882;-0.099249407437128;-0.243728554471886;-0.0896037272937633;-0.0228126961125099;-0.326345830843707;-0.296401787937612;-0.0492170905502007;-0.189778974237697;-0.0299966206002864;-0.384596397250107;-0.307211504550196
ZJR_HJL_BIOTIN_H09_20180913	22000	19991	MSCQQNQQQCQPPPKCPAK	19	1	2 BIOTIN-M	_MSC(bi)QQNQQQCQPPPKC(bi)PAK_	MSC(1)QQNQQQC(0.007)QPPPKC(0.993)PAK			MSC(35.48)QQNQQQC(-21.67)QPPPKC(21.67)PAK			0	2	0	0	Q5TA76	LCE3A	Late cornified envelope protein 3A	3	CID	ITMS	MSMS	15		1016.11	3045.32	NaN	NaN	0.319245	82.667	0.03072	44.998	18.257	35.484	0.99972	3	0	0	0	-1	0	0	0	0	y5;y7;y11;y7(2+);y11(2+);y18(2+);b4;b7;b8;b12;b8-H2O;b8-NH3;b6(2+);b10(2+)	2093.6;1240.1;651.5;178.4;6249;269.1;708.3;1378.4;1016.7;47.4;6805.6;525.5;206.8;518.9	-0.168781717949969;0.0268338766750276;-0.21544948947485;-0.0364726603937697;0.378457433875042;-0.186451012800035;-0.463557598824877;-0.0228354803873572;-0.33095718773734;-0.458250319512217;0.176178321275074;0.0140757420126647;-0.165425196187471;0.1919258879376
ZJR_HJL_BIOTIN_H09_20180913	17778	15976	NKDVLQAETSQQLCCQKFEK	20	2	Carbamidomethyl (C),BIOTIN-M	_NKDVLQAETSQQLC(ca)C(bi)QKFEK_	NKDVLQAETSQQLC(0.5)C(0.5)QKFEK	NKDVLQAETSQQLC(0.5)C(0.5)QKFEK		NKDVLQAETSQQLC(0)C(0)QKFEK	NKDVLQAETSQQLC(0)C(0)QKFEK		0	1	1	0	Q9UNH7-2;Q9UNH7	SNX6	Sorting nexin-6;Sorting nexin-6, N-terminally processed	3	CID	ITMS	MULTI-MSMS	6	1	950.119	2847.34	-0.019871	-1.888e-05	351.417	69.723	0.029105	44.468	22.35	0	0.5	2	0	0	0	-1	0	0	0	0	y4;y8;y9;y11;y12;y9-NH3;y13(2+);y14(2+);y15(2+);y16(2+);y17(2+);y18(2+);b4;b5;b6;b7;b6-H2O;b19(2+)	56.2;42.7;39.9;16.5;7.1;18.8;88.1;558.3;178.1;224.1;194.1;199.7;91.3;52.5;59.1;72.2;80.1;86.7	-0.035412811018773;-0.0410130427749209;0.103135757687596;0.460709452425135;-0.251988050037426;-0.151318617249899;0.107497885287557;-0.243452056749902;-0.232962129174894;-0.147473107724863;0.0435942019375943;0.273984663250076;-0.110733444518758;0.0650663757249959;-0.107923495687487;-0.42432533288752;0.173137794575041;-0.49437985473719
ZJR_HJL_BIOTIN_H09_20180913	17889	16082	NKDVLQAETSQQLCCQKFEK	20	2	Carbamidomethyl (C),BIOTIN-M	_NKDVLQAETSQQLC(ca)C(bi)QKFEK_	NKDVLQAETSQQLC(0.197)C(0.803)QKFEK	NKDVLQAETSQQLC(0.803)C(0.197)QKFEK		NKDVLQAETSQQLC(-6.11)C(6.11)QKFEK	NKDVLQAETSQQLC(6.11)C(-6.11)QKFEK		0	1	1	0	Q9UNH7-2;Q9UNH7	SNX6	Sorting nexin-6;Sorting nexin-6, N-terminally processed	3	CID	ITMS	MULTI-MSMS	18	2	950.119	2847.34	-0.019871	-1.888e-05	701.639	70.104	0.030218	43.955	23.298	6.1055	0.80311	2	0	0	0	-1	0	0	0	0	y3;y7;y10;y7-NH3;y13(2+);y14(2+);y15(2+);y16(2+);y17(2+);y18(2+);b4;b5;b8;b9;b14;b5-NH3;b9-NH3	56.2;64.7;19.7;50;99.5;105;324.8;396.7;789.6;169.7;56.2;108.9;6669.6;62.7;20.4;47.6;94.6	-0.112736668562491;0.0662071565125189;-0.417876574662387;-0.109511866862476;-0.0221407865874426;-0.263837798937402;-0.132132051049894;-0.371227990537363;-0.350082555874906;0.153745405437576;-0.0589145968625076;0.00738815306874585;0.294903505499974;0.432486764756163;-0.101774359025057;-0.0380208117124994;-0.166327961743832
ZJR_HJL_BIOTIN_H12_20180913	11366	9907	QACVRSLSCEVCPGR	15	1	2 BIOTIN-M	_QAC(bi)VRSLSCEVC(bi)PGR_	QAC(1)VRSLSC(0.359)EVC(0.641)PGR			QAC(45.79)VRSLSC(-2.51)EVC(2.51)PGR			0	2	0	0	Q8NFG4-2;Q8NFG4	FLCN	Folliculin	3	CID	ITMS	MSMS	3		837.379	2509.12	NaN	NaN	-4.26831	47.109	0.032358	49.216	22.873	45.795	0.99998	3	0	0	0	-1	0	0	0	0	y5;y7;y10;y10-NH3;y14(2+);b4;b5;b6;b7;b9;b10;b6-H2O;b7-H2O;b7-NH3;b7(2+);b8(2+)	73;108;12.9;19.4;158.7;103;46.1;144.9;395.2;22.4;9.2;70;158.7;81.8;108.2;105.4	-0.165343127156234;0.0477503648126003;-0.319631764674796;0.179698040075209;-0.10552956382503;-0.191040957799942;-0.0940803203249061;-0.0907384338624979;-0.0729586331499377;-0.284309222012325;-0.00819561799994517;-0.269271870162584;-0.0652127725750233;-0.262593672149933;-0.133182880150002;0.486224879487509
ZJR_HJL_BIOTIN_H01_20180913	12683	11139	QGCDCECLGGGR	12	0	2 Carbamidomethyl (C),BIOTIN-M	_QGC(ca)DC(ca)EC(bi)LGGGR_	QGCDC(0.016)EC(0.984)LGGGR	QGC(1)DC(0.984)EC(0.016)LGGGR		QGC(-39.88)DC(-17.96)EC(17.96)LGGGR	QGC(39.88)DC(17.96)EC(-17.96)LGGGR		0	1	2	0	Q9NRX4-2;Q9NRX4	PHPT1	14 kDa phosphohistidine phosphatase	2	CID	ITMS	MULTI-MSMS	8	0	881.842	1761.67	0.31366	0.0002766	0.634739	51.872	0.00012659	125.75	103.17	39.885	0.9999	3	0	0	0	-1	0	0	0	0	y3;y4;y5;y6;y7;y8;y9;y9-H2O;y4-NH3;y9-NH3;b3;b4;b7;b8;b10;b11;b4-H2O;b8-H2O;b10-H2O;b11-H2O;b3-NH3;b4-NH3;b7-NH3;b8-NH3;b10-NH3;b11-NH3	87.5;576.6;363.4;712.3;382.3;479.4;191.3;82.2;126.9;266.5;576.6;117.3;122.7;191.3;62.1;33.1;342.9;82.2;87.7;54.7;126.9;133.8;294.2;266.5;88.4;145.7	0.00733861257504032;0.0615782150812834;0.0340088947000368;-0.0370929443187151;-0.138481781712244;-0.0247036974997172;-0.138629806124754;-0.24099136742484;-0.0291493532155869;-0.0440851576247496;-0.00379923371878022;-0.127613037656317;-0.289658149387606;-0.204007254925045;-0.0631794171001729;0.159700322124763;-0.0972841692688462;-0.306368816225131;-0.183729454962759;-0.231479598550322;-0.094526802…
ZJR_HJL_BIOTIN_H05_20180913	12680	11232	QGCDCECLGGGR	12	0	2 Carbamidomethyl (C),BIOTIN-M	_QGC(ca)DC(ca)EC(bi)LGGGR_	QGC(0.051)DC(0.003)EC(0.946)LGGGR	QGC(0.949)DC(0.997)EC(0.054)LGGGR		QGC(-12.68)DC(-24.66)EC(12.68)LGGGR	QGC(12.68)DC(24.66)EC(-12.68)LGGGR		0	1	2	0	Q9NRX4-2;Q9NRX4	PHPT1	14 kDa phosphohistidine phosphatase	2	CID	ITMS	MULTI-MSMS	8	1	881.842	1761.67	0.34333	0.00030277	-1.06819	51.33	0.011462	72.848	55.335	24.66	0.99677	3	0	0	0	-1	0	0	0	0	y3;y4;y5;y6;y7;y8;y9;y10;y11;y7-H2O;y9-H2O;y4-NH3;y6-NH3;y9-NH3;b3;b7;b8;b8-H2O;b3-NH3;b7-NH3;b8-NH3	180.3;687.2;388.5;910.1;458.5;563.2;214.9;63.5;16.4;167.4;68.7;99.8;120.1;343.7;687.2;202.9;214.9;68.7;99.8;399.8;343.7	0.0759421282000403;-0.0771852126530916;-0.0525999920187132;-0.106367846662465;-0.105522797337244;-0.137252525624717;-0.114826095187254;-0.326487464099728;-0.243622373312292;-0.17443709301233;-0.0847413674248401;0.129084289362538;-0.25217964347496;-0.11793769668725;-0.142562661453155;-0.323105415012606;-0.180203543987545;-0.150118816225131;0.0637068405624746;-0.144332250887601;-0.183315145487541
ZJR_HJL_BIOTIN_H05_20180913	12807	11353	QGCDCECLGGGR	12	0	2 Carbamidomethyl (C),BIOTIN-M	_QGC(ca)DC(ca)EC(bi)LGGGR_	QGCDC(0.001)EC(0.999)LGGGR	QGC(1)DC(0.999)EC(0.001)LGGGR		QGC(-64.54)DC(-28.51)EC(28.51)LGGGR	QGC(64.54)DC(28.51)EC(-28.51)LGGGR		0	1	2	0	Q9NRX4-2;Q9NRX4	PHPT1	14 kDa phosphohistidine phosphatase	2	CID	ITMS	MULTI-MSMS	13	1	881.842	1761.67	0.34333	0.00030277	571.911	51.765	0.00024176	120.09	80.544	64.541	1	3	0	0	0	-1	0	0	0	0	y3;y4;y5;y6;y7;y8;y9;y9-NH3;b3;b4;b6;b7;b8;b11;b4-H2O;b6-H2O;b4-NH3;b7-NH3;b8-NH3;b11-NH3	133.8;642.6;238.5;586.4;265.2;495.8;123.1;250.4;642.6;117.2;214.7;172.3;123.1;29.7;289.4;144.4;194;297.5;250.4;67.4	0.0814352922625403;0.115106047112533;-0.00401600764371324;-0.0289752685374651;0.0075143120377561;-0.0885464709372172;0.0342217563752456;-0.0562921888747496;0.0497285983124698;-0.00969311578131737;0.06269368963126;-0.344589790012606;-0.0311556924250453;-0.0335369825627367;-0.0289247942688462;0.027898046300038;0.0514042670936874;-0.0487511962001008;-0.121669637675041;-0.053372216875232
ZJR_HJL_BIOTIN_H09_20180913	12397	10877	QGCDCECLGGGR	12	0	2 Carbamidomethyl (C),BIOTIN-M	_QGC(ca)DC(ca)EC(bi)LGGGR_	QGC(0.018)DC(0.044)EC(0.938)LGGGR	QGC(0.982)DC(0.956)EC(0.062)LGGGR		QGC(-17.16)DC(-13.27)EC(13.27)LGGGR	QGC(17.16)DC(13.27)EC(-13.27)LGGGR		0	1	2	0	Q9NRX4-2;Q9NRX4	PHPT1	14 kDa phosphohistidine phosphatase	2	CID	ITMS	MULTI-MSMS	19	0	881.842	1761.67	0.94859	0.00083651	-0.727605	51.007	0.020429	63.624	55.217	17.162	0.98197	3	0	0	0	-1	0	0	0	0	y3;y4;y5;y6;y7;y8;y9;y10;y11;y7-H2O;y9-H2O;y11-H2O;y4-NH3;y9-NH3;b3;b5;b8;b8-H2O;b3-NH3;b8-NH3	86.4;398.1;302.8;510;258.5;376.5;84.4;17.1;12.3;56.8;47.3;23.8;54.3;139.9;398.1;116.6;84.4;47.3;54.3;139.9	-0.0610512800030847;-0.0819154372624666;0.0634888751687868;-0.0222003661937151;0.0026314995377561;-0.0435025256247172;-0.123004806124754;-0.292429846912228;0.319732118875208;-0.0551743976998296;0.11105941382516;-0.309606981487377;-0.0251820680593369;0.0604070298752504;-0.14729288606253;-0.316691398756234;-0.188382254925045;0.045681965024869;-0.0905595168594004;-0.00497041892504058
ZJR_HJL_BIOTIN_H09_20180913	12543	11015	QGCDCECLGGGR	12	0	2 Carbamidomethyl (C),BIOTIN-M	_QGC(ca)DC(ca)EC(bi)LGGGR_	QGCDC(0.008)EC(0.992)LGGGR	QGC(1)DC(0.992)EC(0.008)LGGGR		QGC(-49.62)DC(-21.11)EC(21.11)LGGGR	QGC(49.62)DC(21.11)EC(-21.11)LGGGR		0	1	2	0	Q9NRX4-2;Q9NRX4	PHPT1	14 kDa phosphohistidine phosphatase	2	CID	ITMS	MULTI-MSMS	11	0	881.842	1761.67	0.94859	0.00083651	-0.500548	51.517	0.0015201	98.048	76.055	49.625	0.99999	3	0	0	0	-1	0	0	0	0	y3;y4;y5;y6;y7;y8;y9;y7-H2O;y9-H2O;y4-NH3;y9-NH3;b3;b4;b8;b11;b4-H2O;b8-H2O;b11-H2O;b3-NH3;b4-NH3;b8-NH3;b11-NH3	86.5;443.9;296;425.9;283.3;496.3;134.9;98.9;44.9;39.3;158.5;443.9;79;134.9;25.8;251.6;44.9;27.6;39.3;123.8;158.5;49.9	-0.0467385358624597;0.0766844162531584;-0.0872679607687132;0.0354778564625349;0.0026314995377561;-0.171188072499717;-0.0348700404997544;-0.18090681957483;-0.0316407814873401;0.0256907346750381;0.00108085800025037;0.0113069674530948;-0.0985603032813174;-0.100247489300045;-0.124601435687737;-0.0980776263000962;-0.097018230287631;-0.328159286050322;-0.0396867141250254;0.0309574897499374;-0.064296590…
ZJR_HJL_BIOTIN_H09_20180913	12637	11104	QGCDCECLGGGR	12	0	2 Carbamidomethyl (C),BIOTIN-M	_QGC(ca)DC(ca)EC(bi)LGGGR_	QGCDC(0.333)EC(0.667)LGGGR	QGC(1)DC(0.667)EC(0.333)LGGGR		QGC(-35.79)DC(-3.02)EC(3.02)LGGGR	QGC(35.79)DC(3.02)EC(-3.02)LGGGR		0	1	2	0	Q9NRX4-2;Q9NRX4	PHPT1	14 kDa phosphohistidine phosphatase	2	CID	ITMS	MULTI-MSMS	9	1	881.842	1761.67	0.94859	0.00083651	569.981	51.847	0.00074912	107.24	92.577	35.793	0.99982	3	0	0	0	-1	0	0	0	0	y3;y4;y5;y6;y7;y8;y9;y11;y7-H2O;y9-H2O;y4-NH3;y9-NH3;b3;b4;b7;b8;b4-H2O;b8-H2O;b3-NH3;b4-NH3;b7-NH3;b8-NH3	83.3;432.9;363.8;585.7;224.7;324;132.3;14.4;68;41.4;131.9;201.4;432.9;95.7;201.7;132.3;225.4;41.4;131.9;205.4;266.5;201.4	-0.0136574811749597;0.0573057541437834;0.0256165607156618;-0.112593432599965;-0.102348969212244;-0.154952720937217;-0.132526290499754;0.118194032937708;-0.0987534992623296;0.0462400778876599;0.179316222956288;-0.0991388685622496;-0.00807169465628022;-0.0444831548438174;-0.197617133762606;-0.197903739300045;0.0312558697936538;-0.019137370912631;0.113938774156225;-0.230028838375063;-0.0975793212001…
ZJR_HJL_BIOTIN_H13_20180913	12471	10928	QGCDCECLGGGR	12	0	2 Carbamidomethyl (C),BIOTIN-M	_QGC(ca)DC(ca)EC(bi)LGGGR_	QGC(0.005)DC(0.049)EC(0.946)LGGGR	QGC(0.995)DC(0.951)EC(0.054)LGGGR		QGC(-22.47)DC(-12.86)EC(12.86)LGGGR	QGC(22.47)DC(12.86)EC(-12.86)LGGGR		0	1	2	0	Q9NRX4-2;Q9NRX4	PHPT1	14 kDa phosphohistidine phosphatase	2	CID	ITMS	MULTI-MSMS	9	1	881.842	1761.67	0.62407	0.00055033	3.01884	51.448	0.0077867	78.488	54.499	22.475	0.99465	3	0	0	0	-1	0	0	0	0	y3;y4;y5;y6;y7;y8;y9;y10;y4-NH3;y9-NH3;b3;b4;b5;b7;b8;b4-H2O;b3-NH3;b4-NH3;b7-NH3;b8-NH3	139.6;609.4;369.6;748;299.1;379.5;203.1;57.5;140.3;147.4;609.4;106.8;107.7;254.4;203.1;435.2;140.3;140.6;256.7;147.4	0.0414572649187903;-0.00501114038746664;0.0316285236062868;-0.101973315412465;-0.0144583442122439;-0.147384361562217;0.0106621860627456;-0.144480628162228;0.0447031858469131;-0.0648371107497496;-0.0703885891875302;0.0362663568749326;-0.283610344068734;-0.246689399387606;-0.0547152627375453;-0.0378359270813462;-0.0206742629531504;-0.106859893062563;-0.130172094637601;-0.130214559550041
ZJR_HJL_BIOTIN_H13_20180913	12642	11090	QGCDCECLGGGR	12	0	2 Carbamidomethyl (C),BIOTIN-M	_QGC(ca)DC(ca)EC(bi)LGGGR_	QGC(0.017)DC(0.049)EC(0.934)LGGGR	QGC(0.983)DC(0.951)EC(0.066)LGGGR		QGC(-17.41)DC(-12.78)EC(12.78)LGGGR	QGC(17.41)DC(12.78)EC(-12.78)LGGGR		0	1	2	0	Q9NRX4-2;Q9NRX4	PHPT1	14 kDa phosphohistidine phosphatase	2	CID	ITMS	MULTI-MSMS	9	0	881.842	1761.67	0.62407	0.00055033	1.31591	52.05	0.018353	65.5	44.723	17.409	0.98305	3	0	0	0	-1	0	0	0	0	y3;y4;y5;y6;y7;y8;y9;y4-NH3;y9-NH3;b3;b5;b7;b8;b11;b7-H2O;b3-NH3;b7-NH3;b8-NH3	87.7;376.1;266.6;345.2;155.5;355.1;95.7;67.7;89.8;376.1;64.6;51.6;95.7;19.5;49.1;67.7;157;67.6	0.0286398821062903;-0.0746522536687166;0.00507823063753676;-0.0690753661937151;-0.0746390082747439;-0.211959556874717;-0.157550704562254;-0.0462086793874619;-0.30995429824975;-0.14002970246878;-0.345377922193734;-0.384872993137606;-0.222928153362545;0.104768681499763;0.162301578374809;-0.111586128187525;-0.184615454012601;0.318760049824959
ZJR_HJL_BIOTIN_H13_20180913	12664	11111	QGCDCECLGGGR	12	0	2 Carbamidomethyl (C),BIOTIN-M	_QGC(ca)DC(ca)EC(bi)LGGGR_	QGC(0.014)DC(0.089)EC(0.897)LGGGR	QGC(0.986)DC(0.911)EC(0.103)LGGGR		QGC(-17.99)DC(-10.05)EC(10.05)LGGGR	QGC(17.99)DC(10.05)EC(-10.05)LGGGR		0	1	2	0	Q9NRX4-2;Q9NRX4	PHPT1	14 kDa phosphohistidine phosphatase	2	CID	ITMS	MULTI-MSMS	19	2	881.842	1761.67	0.62407	0.00055033	1138.08	52.127	0.033199	52.79	10.914	17.987	0.98574	3	0	0	0	-1	0	0	0	0	y3;y4;y5;y6;y7;y8;y4-NH3;b3;b6;b7;b3-NH3	43.8;176.2;179.2;88.9;89.8;129.2;31.7;176.2;122.3;96;31.7	0.0455466203875403;0.0343565353937834;0.0688599689187868;-0.0575397216624651;-0.0494925238997439;-0.193160728749717;-0.0994923707937119;-0.0310209134062802;-0.08708658380624;-0.132675727512606;-0.164869819593775
ZJR_HJL_BIOTIN_H01_20180913	1890	1163	QIRQACAQPFEAFEECLR	18	1	BIOTIN-M	_QIRQAC(bi)AQPFEAFEECLR_	QIRQAC(0.999)AQPFEAFEEC(0.001)LR			QIRQAC(29.15)AQPFEAFEEC(-29.15)LR			0	1	0	0	Q9BSY4;Q9BSY4-2	CHCHD5	Coiled-coil-helix-coiled-coil-helix domain-containing protein 5	4	CID	ITMS	MULTI-SECPEP	4	2	648.305	2589.19	0.5073	0.00032889	785.969	13.402	0.035232	40.187	17.787	29.148	0.99878	2	0	0	0	-1	0	0	0	0	y6;y7;y8;y8-H2O;y7-NH3;y8-NH3;y13(2+);b4;b6;b4-NH3;b6(2+);b10(2+);b12(2+);b16(2+)	431;221.5;616.1;147.8;112.3;86.8;198.2;160.6;113.2;175.6;1145.9;196;75.7;113.2	-0.0309888029812555;-0.188394058150038;-0.171557797887544;-0.00164152715626642;-0.152626265118784;-0.29295553220004;-0.31067917059363;-0.117151314599937;-0.0120402447250854;0.422644798743818;0.283201607031174;0.30679727354368;0.178132649137524;0.448855997025248
ZJR_HJL_BIOTIN_H13_20180913	21339	19336	SAVQGPPERDLCGCYSVSSVLPGCAEPWNHGK	32	1	2 Carbamidomethyl (C),BIOTIN-M	_SAVQGPPERDLC(ca)GC(ca)YSVSSVLPGC(bi)AEPWNHGK_	SAVQGPPERDLCGC(0.001)YSVSSVLPGC(0.999)AEPWNHGK	SAVQGPPERDLC(1)GC(0.999)YSVSSVLPGC(0.001)AEPWNHGK		SAVQGPPERDLC(-34)GC(-30.12)YSVSSVLPGC(30.12)AEPWNHGK	SAVQGPPERDLC(34)GC(30.12)YSVSSVLPGC(-30.12)AEPWNHGK		0	1	2	0	P01876	IGHA1	Ig alpha-1 chain C region	4	CID	ITMS	MULTI-MSMS	6	2	977.946	3907.75	-0.66099	-0.00064641	-0.146888	81.293	0.00089629	52.097	37.614	33.996	0.9996	3	0	0	0	-1	0	0	0	0	y6;y8;y11;y12;y8-NH3;y11-NH3;y9(2+);y10(2+);y11(2+);y12(2+);y17(2+);y18(2+);y20(2+);y21(2+);y22(2+);y29(2+);b4;b5;b11;b12;b13;b14;b5-H2O;b11-H2O;b12-H2O;b5-NH3;b12(2+);b14(2+);b15(2+);b17(2+)	2436.1;4876.6;1889.8;418.2;5758;453.4;1078.1;1187.8;17382.5;7418.1;2766.3;4850.4;2616.2;1165.3;627.3;106;821.2;935.3;5234.1;1021.7;997;302.6;263.6;2785.5;1086;506.9;785.8;3239;2440.4;4876.6	-0.145854076637534;-0.466049536387573;-0.0898158896500263;0.025498090750034;0.206498041799932;-0.143830811462522;0.213791793643736;-0.148584254712546;-0.493418149025047;-0.0959784439812665;0.125397520662318;-0.32597043675014;0.0407837679372278;0.117875446762127;-0.160038852100342;0.173342633049515;-0.1116839022406;-0.152292932546857;-0.478852187550046;0.0730362482249802;-0.249494168800084;-0.0744…
ZJR_HJL_BIOTIN_H01_20180913	19626	17737	SCNCLLLK	8	0	Carbamidomethyl (C),BIOTIN-M	_SC(ca)NC(bi)LLLK_	SC(0.278)NC(0.722)LLLK	SC(0.722)NC(0.278)LLLK		SC(-4.15)NC(4.15)LLLK	SC(4.15)NC(-4.15)LLLK		0	1	1	0	P06733;P06733-2	ENO1	Alpha-enolase	2	CID	ITMS	MULTI-MSMS	7	0	701.338	1400.66	0.092741	6.5043e-05	1.42727	75.786	0.0073142	127.84	51.622	4.1541	0.72243	2	0	0	0	-1	0	0	0	0	y2;y3;y4;y2-NH3;b2;b4;b5;b6;b7;b2-H2O;b4-H2O;b5-H2O;b6-H2O;b7-H2O;b5-NH3;b6-NH3;b7-NH3	590.9;806.4;1182;89.3;19.3;262.5;654.8;785.1;635;13.8;263;298;439.8;709.5;319.2;566.2;390.9	0.0946647818594215;-0.00745898188120009;0.0265561703938033;0.0650639225469263;-0.0575188459281151;-0.0780943607936706;-0.165722274924974;-0.126580169524914;-0.0306753688123536;-0.106474645509365;-0.194677113499893;-0.205461765912446;-0.0711048167624995;-0.0756638832374392;-0.0780745990812193;-0.080863646024909;-0.232029157812349
ZJR_HJL_BIOTIN_H05_20180913	22067	20144	SNELGDVGVHCVLQGLQTPSCK	22	0	Carbamidomethyl (C),BIOTIN-M	_SNELGDVGVHC(bi)VLQGLQTPSC(ca)K_	SNELGDVGVHC(0.999)VLQGLQTPSC(0.001)K	SNELGDVGVHC(0.001)VLQGLQTPSC(0.999)K		SNELGDVGVHC(29.78)VLQGLQTPSC(-29.78)K	SNELGDVGVHC(-29.78)VLQGLQTPSC(29.78)K		0	1	1	0	P13489	RNH1	Ribonuclease inhibitor	3	CID	ITMS	MULTI-MSMS	18	0	931.444	2791.31	-0.026976	-2.5126e-05	1.11632	82.001	0.0023096	63.488	25.864	29.781	0.99895	2	0	0	0	-1	0	0	0	0	y3;y4;y5;y6;y9;y6-NH3;y9(2+);y10(2+);y13(2+);y15(2+);y16(2+);y17(2+);y18(2+);y19(2+);y20(2+);b3;b4;b12;b15(2+);b16(2+);b18(2+)	167.9;617;583.8;599.8;843.2;396.6;256.1;262.3;845.4;2668.5;2118.8;1629.6;5052.9;1134.6;1105.1;236.6;193.3;114.9;714;1615.3;1550.4	-0.153986991537465;-0.084865717662467;-0.0559860716874709;0.0343907561187962;-0.0222681886373266;-0.226228169599949;-0.48338697429989;0.144338375275083;-0.182255465481148;-0.349902094799972;-0.0099090038875147;-0.361183581637533;-0.259265196400065;0.299978707862465;-0.351820447162481;-0.102927265646883;-0.09753760165313;-0.306691766487575;-0.156094983650064;-0.442676274699807;-0.260153750699828
ZJR_HJL_BIOTIN_H05_20180913	18507	16759	SVYHLSCFCCCVCERQLQK	19	1	2 Carbamidomethyl (C),BIOTIN-M	_SVYHLSC(ca)FCCC(ca)VC(bi)ERQLQK_	SVYHLSC(0.011)FC(0.05)C(0.045)C(0.116)VC(0.778)ERQLQK	SVYHLSC(0.939)FC(0.125)C(0.132)C(0.672)VC(0.133)ERQLQK		SVYHLSC(-23.7)FC(-16.29)C(-16.29)C(-8.46)VC(8.46)ERQLQK	SVYHLSC(16.29)FC(-9.29)C(-9.29)C(8.46)VC(-8.46)ERQLQK		0	1	2	0	Q8TE12	LMX1A	LIM homeobox transcription factor 1-alpha	4	CID	ITMS	MULTI-MSMS	14	1	704.308	2813.2	2.3256	0.001638	360.248	71.317	0.022669	43.791	27.128	16.295	0.93857	30	0	0	0	-1	0	0	0	0	y6;y6-H2O;y6(2+);y7(2+);y11(2+);y15(2+);b8(2+);b10(2+);b13(2+);b15(2+)	3290.5;385.3;299.5;23845.1;1611.8;214.6;2118.2;778.4;141.3;201.6	0.41860376294369;-0.0502128764812824;-0.0517998754625069;0.064718296825049;0.401326899831361;-0.290229146999991;-0.488343490268619;-0.202242508562449;-0.0156244298186721;0.368544526862934
ZJR_HJL_BIOTIN_H09_20180913	18230	16406	SVYHLSCFCCCVCERQLQK	19	1	2 Carbamidomethyl (C),BIOTIN-M	_SVYHLSC(ca)FC(ca)CCVC(bi)ERQLQK_	SVYHLSC(0.012)FC(0.026)C(0.082)C(0.087)VC(0.792)ERQLQK	SVYHLSC(0.948)FC(0.795)C(0.108)C(0.109)VC(0.04)ERQLQK		SVYHLSC(-24.87)FC(-19.22)C(-10.03)C(-10.03)VC(10.03)ERQLQK	SVYHLSC(18.24)FC(10.03)C(-10.03)C(-10.03)VC(-18.24)ERQLQK		0	1	2	0	Q8TE12	LMX1A	LIM homeobox transcription factor 1-alpha	4	CID	ITMS	MULTI-MSMS	10	2	704.308	2813.2	2.6837	0.0018902	715.857	71.28	0.02365	43.024	25.948	18.24	0.94785	30	0	0	0	-1	0	0	0	0	y6;y6-H2O;y6(2+);y7(2+);y11(2+);y15(2+);b6;b6-H2O;b9(2+);b13(2+);b15(2+);b17(2+)	874.5;298.3;115;26432.7;1441.4;85;2326.3;1829.6;479.2;112.2;128.2;25.1	0.10195337231869;-0.482891099137532;-0.0707207739000069;-0.081460902393701;0.271810298268861;-0.325385396999991;0.428571114950159;-0.484703532287313;0.447634907306224;-0.251525308724922;0.278090425300434;0.349777382137972
ZJR_HJL_BIOTIN_H01_20180913	20520	18587	SWDTGSPSSANAGYCASLTSCSGFKK	26	1	Carbamidomethyl (C),BIOTIN-M	_SWDTGSPSSANAGYC(ca)ASLTSC(bi)SGFKK_	SWDTGSPSSANAGYC(0.016)ASLTSC(0.984)SGFKK	SWDTGSPSSANAGYC(0.984)ASLTSC(0.016)SGFKK		SWDTGSPSSANAGYC(-17.97)ASLTSC(17.97)SGFKK	SWDTGSPSSANAGYC(17.97)ASLTSC(-17.97)SGFKK		0	1	1	0	P48304	REG1B	Lithostathine-1-beta	3	CID	ITMS	MULTI-MSMS	18	1	1040.79	3119.34	-0.69694	-0.00072537	325.602	78.66	0.011823	52.657	37.255	17.972	0.9843	2	0	0	0	-1	0	0	0	0	y10;y11;y12;y14;y9(2+);y16(2+);y19(2+);y20(2+);y21(2+);y23(2+);y24(2+);b4;b5;b6;b7;b9;b12;b17;b5-H2O;b6-H2O;b12-H2O;b12-NH3;b24(2+)	156.5;165.6;72.9;68.8;162.3;2381.1;1020.5;1956.6;688.4;483.4;387.1;290.7;249;810.9;130.5;598.8;296.1;72.1;281.3;1058.8;300.7;250.3;387.1	-0.225622002499904;0.0495288946751771;-0.122337552362296;-0.120308962337276;-0.178714804931246;-0.445511743649831;-0.0517867914124963;0.270981853337389;0.106698206724786;0.161410907137224;0.164872657512205;-0.00622355452503598;0.0405087237625139;0.0663725828812858;-0.129459756524966;-0.493991803912422;-0.325567249862388;-0.0871515810497385;0.116369818712542;-0.0105373182624362;-0.320751076787474;…
ZJR_HJL_BIOTIN_H01_20180913	20527	18593	SWDTGSPSSANAGYCASLTSCSGFKK	26	1	Carbamidomethyl (C),BIOTIN-M	_SWDTGSPSSANAGYC(ca)ASLTSC(bi)SGFKK_	SWDTGSPSSANAGYC(0.008)ASLTSC(0.992)SGFKK	SWDTGSPSSANAGYC(0.992)ASLTSC(0.008)SGFKK		SWDTGSPSSANAGYC(-20.71)ASLTSC(20.71)SGFKK	SWDTGSPSSANAGYC(20.71)ASLTSC(-20.71)SGFKK		0	1	1	0	P48304	REG1B	Lithostathine-1-beta	3	CID	ITMS	MULTI-MSMS	4	2	1040.79	3119.34	-0.69694	-0.00072537	-2.15899	78.684	9.9828e-06	76.693	55.879	20.706	0.99157	2	0	0	0	-1	0	0	0	0	y3;y8;y10;y12;y14;y8(2+);y10(2+);y11(2+);y12(2+);y16(2+);y17(2+);y18(2+);y19(2+);y20(2+);y21(2+);y22(2+);y24(2+);b3;b4;b5;b6;b7;b12;b18;b4-H2O;b5-H2O;b6-H2O;b7-H2O;b12-H2O;b18-NH3	160.7;1181.1;165.9;210.9;49.1;496.5;392.3;783.7;1191.2;1183.1;979.2;1865.3;2732.7;13154.6;9819.1;14088.6;3125.1;407.9;551.3;476.5;1692;205.8;663.1;104.4;214.6;278.9;1418.2;379.4;774.3;67.1	-0.000247118156210036;0.248983849387514;-0.390905205624904;-0.0560533726747963;0.106497678287724;-0.361371795131276;0.175067954706265;-0.382241850612445;-0.0263415780374316;0.0974570063501687;0.0808576502502092;0.0905241989501064;0.0163284429625037;0.135483806462389;-0.309683629212714;-0.449098251787746;-0.0397171862377945;-0.053474782531282;0.039857988443714;-0.0120425457687361;0.010830590693785…
ZJR_HJL_BIOTIN_H05_20180913	20654	18798	SWDTGSPSSANAGYCASLTSCSGFKK	26	1	Carbamidomethyl (C),BIOTIN-M	_SWDTGSPSSANAGYC(ca)ASLTSC(bi)SGFKK_	SWDTGSPSSANAGYC(0.009)ASLTSC(0.991)SGFKK	SWDTGSPSSANAGYC(0.991)ASLTSC(0.009)SGFKK		SWDTGSPSSANAGYC(-20.2)ASLTSC(20.2)SGFKK	SWDTGSPSSANAGYC(20.2)ASLTSC(-20.2)SGFKK		0	1	1	0	P48304	REG1B	Lithostathine-1-beta	3	CID	ITMS	MULTI-MSMS	12	2	1040.79	3119.34	-0.85133	-0.00088605	317.62	78.443	0.029534	45.913	25.099	20.202	0.99054	2	0	0	0	-1	0	0	0	0	y8;y11;y12;y13;y14;y8(2+);y10(2+);y11(2+);y12(2+);y14(2+);y16(2+);y18(2+);y19(2+);y21(2+);y22(2+);y24(2+);b3;b4;b5;b6;b9;b5-H2O;b6-H2O;b12(2+);b23(2+);b24(2+)	2854.8;115.7;134.3;34.9;53.9;279.4;313.9;243.7;546.3;1812.4;2740.5;402.4;1510.1;3018.5;1138.6;574.5;203.5;598.8;221.3;1095.4;401.4;250.9;1591.2;253.7;422.5;574.5	0.430990685325014;-0.300690831887323;-0.144188138299796;-0.0969728812497124;-0.114083376399776;-0.0582101740375265;0.0647163922062646;0.020468110325055;-0.187108179599932;-0.361753064274922;-0.404618188962331;0.0727019333251064;-0.349150072662496;-0.197378941712714;0.144651748212254;0.183915626262205;0.037223459656218;0.026857500162464;-0.185016178581236;-0.0174897218062142;-0.487277936724922;-0.…
ZJR_HJL_BIOTIN_H09_20180913	20433	18498	SWDTGSPSSANAGYCASLTSCSGFKK	26	1	Carbamidomethyl (C),BIOTIN-M	_SWDTGSPSSANAGYC(ca)ASLTSC(bi)SGFKK_	SWDTGSPSSANAGYC(0.011)ASLTSC(0.989)SGFKK	SWDTGSPSSANAGYC(0.989)ASLTSC(0.011)SGFKK		SWDTGSPSSANAGYC(-19.39)ASLTSC(19.39)SGFKK	SWDTGSPSSANAGYC(19.39)ASLTSC(-19.39)SGFKK		0	1	1	0	P48304	REG1B	Lithostathine-1-beta	3	CID	ITMS	MULTI-MSMS	2	1	1040.79	3119.34	-0.85349	-0.00088831	0.437711	78.678	0.00010774	70.917	57.022	19.391	0.98863	2	0	0	0	-1	0	0	0	0	y8;y11;y12;y11-NH3;y10(2+);y11(2+);y12(2+);y14(2+);y15(2+);y17(2+);y18(2+);y19(2+);y22(2+);y23(2+);y24(2+);b3;b4;b5;b6;b8;b19;b5-H2O;b6-H2O;b11(2+);b12(2+)	2051.8;318.6;249.2;236.2;442.3;384.4;1203;1965.5;2537.1;1534.5;1210.1;3440.6;14784.8;4720.5;6445.8;630;406.9;542.6;1249.2;486.3;95.1;455.8;2063;260;301.6	-0.0265288459249859;0.0404956915501771;-0.384544583612296;0.0481262775501818;-0.213542885137485;-0.410928374049945;-0.262303492099932;-0.146543103337422;-0.303401248499881;-0.116163834124791;0.0149626755126064;-0.302519213287496;-0.498292587725246;-0.295498272550276;-0.456587303425295;-0.076881764953157;-0.235074872884411;-0.149554752799986;-0.205233862431214;-0.390644237249944;-0.156581001549739…
ZJR_HJL_BIOTIN_H10_20180913	20320	18234	TLRPSVPQIPECPICGK	17	1	BIOTIN-M	_TLRPSVPQIPEC(bi)PICGK_	TLRPSVPQIPEC(0.5)PIC(0.5)GK			TLRPSVPQIPEC(0)PIC(0)GK			0	1	0	0	Q8IY92-2;Q8IY92	SLX4	Structure-specific endonuclease subunit SLX4	3	CID	ITMS	MULTI-MSMS	10	1	763.723	2288.15	-0.72692	-0.00055517	1.23273	79.827	0.02921	57.288	22.54	0	0.5	2	0	0	0	-1	0	0	0	0	y6;y7;y12;y7-H2O;y7-NH3;y7(2+);y8(2+);y9(2+);y14(2+);b2;b4;b7;b10;b10-H2O;b10-NH3;b6(2+);b8(2+);b16(2+)	755.8;488;25.9;250.3;205.2;2833.3;2770.8;2019.2;1250.1;6.2;1018.8;1532;818.5;755.8;9636.8;195.8;954.5;755.8	-0.291981302587601;-0.0533432845124935;-0.446965250637504;-0.161442150500079;-0.164731253199989;-0.24819210036253;0.365897345168719;-0.265898789631251;0.381389629556224;0.302638916217205;-0.0223527808312269;-0.334783809762371;-0.0193833487749089;-0.139445105387495;0.0309718466000959;0.462635398512589;-0.0735823475217785;0.258101835262778
ZJR_HJL_BIOTIN_H01_20180913	12778	11229	TQYSCYCCK	9	0	2 Carbamidomethyl (C),BIOTIN-M	_TQYSC(ca)YC(ca)C(bi)K_	TQYSC(0.122)YC(0.203)C(0.675)K	TQYSC(0.878)YC(0.797)C(0.325)K		TQYSC(-7.42)YC(-5.22)C(5.22)K	TQYSC(7.42)YC(5.22)C(-5.22)K		0	1	2	0	Q9UGI8-2;Q9UGI8	TES	Testin	2	CID	ITMS	MULTI-MSMS	7	1	832.322	1662.63	0.23026	0.00019165	603.837	52.2	0.036283	51.193	41.76	7.4235	0.87784	3	0	0	0	-1	0	0	0	0	y3;y4;y5;y6;y7;y7-NH3;b3;b4;b7;b3-H2O;b4-H2O	263.9;203.6;315;412.3;559.4;75.9;64.4;50.6;204.7;61.6;46.1	-0.0910405803000458;-0.0856954404375756;-0.290520871850049;-0.0584192197625271;-0.149997908024943;-0.322665173587438;-0.0786321736625268;-0.128451908293812;0.446063169525019;0.0269835599593762;-0.102883782093841
ZJR_HJL_BIOTIN_H01_20180913	13071	11507	TQYSCYCCK	9	0	2 Carbamidomethyl (C),BIOTIN-M	_TQYSC(ca)YC(ca)C(bi)K_	TQYSC(0.007)YC(0.378)C(0.615)K	TQYSC(0.993)YC(0.622)C(0.385)K		TQYSC(-19.65)YC(-2.11)C(2.11)K	TQYSC(19.65)YC(2.11)C(-2.11)K		0	1	2	0	Q9UGI8-2;Q9UGI8	TES	Testin	2	CID	ITMS	MULTI-MSMS	8	0	832.322	1662.63	-0.1005	-8.3645e-05	0.214872	53.215	0.026685	58.676	37.677	19.654	0.99334	3	0	0	0	-1	0	0	0	0	y3;y4;y5;y6;y7;y7-H2O;b3;b5;b8;b8-H2O;b8-NH3	260;336.2;327.7;690.1;781.9;45.2;49.7;103.2;40.8;29.7;45.9	-0.0868291545187958;-0.142458135750076;-0.0427181374750489;-0.156441680700027;-0.294407087712443;0.219442288487471;-0.190509615068777;-0.153040523299978;-0.425148532774983;-0.436811851887569;-0.140052126462479
ZJR_HJL_BIOTIN_H09_20180913	12652	11118	TQYSCYCCK	9	0	2 Carbamidomethyl (C),BIOTIN-M	_TQYSC(ca)YC(bi)C(ca)K_	TQYSC(0.127)YC(0.746)C(0.127)K	TQYSC(0.873)YC(0.254)C(0.873)K		TQYSC(-7.69)YC(7.69)C(-7.69)K	TQYSC(7.69)YC(-7.69)C(7.69)K		0	1	2	0	Q9UGI8-2;Q9UGI8	TES	Testin	2	CID	ITMS	MULTI-MSMS	7	0	832.322	1662.63	0.77972	0.00064898	-1.22862	51.902	0.010318	77.318	58.351	7.69	0.87301	3	0	0	0	-1	0	0	0	0	y2;y3;y4;y5;y6;y7;y8;y6-H2O;y7-H2O;y6-NH3;y7-NH3;b3;b8;b8-H2O;b8-NH3	46.8;245.5;386.9;311.8;736.6;797.4;15.2;50.4;46.1;33.1;36.7;172;53.7;17.8;26.4	-0.261210713937487;-0.0356206584250458;-0.102663213875076;-0.0941097390375489;-0.00116824320002706;-0.0601541580249432;-0.308583482562426;-0.171645038875113;-0.235025484950029;-0.344856016575022;-0.423373181399938;0.0968744181343482;-0.178322360899983;-0.192427086262569;-0.463050173337479
ZJR_HJL_BIOTIN_H09_20180913	12877	11332	TQYSCYCCK	9	0	2 Carbamidomethyl (C),BIOTIN-M	_TQYSC(ca)YC(bi)C(ca)K_	TQYSC(0.01)YC(0.69)C(0.3)K	TQYSC(0.99)YC(0.31)C(0.7)K		TQYSC(-18.38)YC(3.62)C(-3.62)K	TQYSC(18.38)YC(-3.62)C(3.62)K		0	1	2	0	Q9UGI8-2;Q9UGI8	TES	Testin	2	CID	ITMS	MULTI-MSMS	20	0	832.322	1662.63	0.77972	0.00064898	-0.0257106	52.676	0.036283	51.193	38.562	18.38	0.98998	3	0	0	0	-1	0	0	0	0	y3;y4;y5;y6;y7;y6-H2O;y7-H2O;y7-NH3;b3;b5;b7	298.2;283;54.9;606.1;670.9;37.4;66.8;44.2;151.2;81.9;39.4	-0.0931768107687958;-0.126588995125076;0.319586550024951;-0.0103235166375271;-0.104953962712443;0.123398906437387;-0.100504000575029;-0.235262829837438;-0.0464666463187768;-0.0955454061124783;-0.14085532792501
ZJR_HJL_BIOTIN_H13_20180913	12624	11073	TQYSCYCCK	9	0	2 Carbamidomethyl (C),BIOTIN-M	_TQYSC(ca)YC(ca)C(bi)K_	TQYSC(0.075)YC(0.463)C(0.463)K	TQYSC(0.925)YC(0.537)C(0.537)K		TQYSC(-7.92)YC(0)C(0)K	TQYSC(7.92)YC(0)C(0)K		0	1	2	0	Q9UGI8-2;Q9UGI8	TES	Testin	2	CID	ITMS	MSMS	10		832.322	1662.63	NaN	NaN	0.335163	51.986	0.035071	51.727	35.108	7.9193	0.9253	3	0	0	0	-1	0	0	0	0	y3;y4;y5;y6;y7;y6-H2O;y7-H2O;y7-NH3;b3;b8	239.4;211.9;359.1;640.8;613.2;77.7;85.4;40.2;65.4;37.5	0.0367060017312042;-0.276613409187576;-0.180291379662549;-0.0447473447625271;-0.0686990798999432;-0.167006367000113;-0.00467880526252884;-0.275423962649938;0.0153619669624732;-0.495949314024983
ZJR_HJL_BIOTIN_H05_20180913	15303	13713	TYTVGCEECTVFPCLSIPCK	20	0	Carbamidomethyl (C),2 BIOTIN-M	_TYTVGC(bi)EECTVFPC(bi)LSIPC(ca)K_	TYTVGC(0.725)EEC(0.275)TVFPC(0.833)LSIPC(0.167)K	TYTVGCEECTVFPC(0.167)LSIPC(0.833)K		TYTVGC(4.24)EEC(-4.24)TVFPC(7.03)LSIPC(-7.03)K	TYTVGC(-39.36)EEC(-39.2)TVFPC(-7.03)LSIPC(7.03)K		0	2	1	0	P01033	TIMP1	Metalloproteinase inhibitor 1	3	CID	ITMS	MSMS	12		1051.46	3151.37	NaN	NaN	317.901	60.449	0.031941	40.693	11.519	7.0266	0.83291	12	0	0	0	-1	0	0	0	0	y8;y10;y8-H2O;y6(2+);y7(2+);y8(2+);y10(2+);b10;b12;b12-H2O;b8(2+);b12(2+);b14(2+);b19(2+)	719.5;24.6;144.5;12.6;53.4;174.9;80.8;141.5;80.4;33.3;47.6;935.6;92.3;85.7	-0.0813770134122933;-0.386565782574962;-0.094138965337379;0.288555487681265;-0.258683664249929;0.28564259768757;-0.387032353300015;-0.234187222912169;-0.115303726449838;-0.267958256499924;-0.155009412699883;-0.384580036174953;-0.0461232972622838;-0.169475803962541
ZJR_HJL_BIOTIN_H13_20180913	20572	18606	VGTGEPCCDWVGDEGAGHFVK	21	0	Carbamidomethyl (C),BIOTIN-M	_VGTGEPC(ca)C(bi)DWVGDEGAGHFVK_	VGTGEPC(0.45)C(0.55)DWVGDEGAGHFVK	VGTGEPC(0.55)C(0.45)DWVGDEGAGHFVK		VGTGEPC(-0.87)C(0.87)DWVGDEGAGHFVK	VGTGEPC(0.87)C(-0.87)DWVGDEGAGHFVK		0	1	1	0	P52209-2;P52209	PGD	6-phosphogluconate dehydrogenase, decarboxylating	3	CID	ITMS	MULTI-MSMS	16	0	891.051	2670.13	-0.70718	-0.00063013	-0.508218	79.355	1.757e-05	94.882	68.407	0.87133	0.54999	2	0	0	0	-1	0	0	0	0	y3;y5;y7;y10;y12;y8(2+);y10(2+);y11(2+);y12(2+);y15(2+);y18(2+);y19(2+);b5;b8;b9;b11;b13;b5-H2O;b9-H2O;b11-H2O;b13-H2O;b10(2+)	187.6;458.7;631.1;3478;536.8;155.5;544.9;304.2;623.1;711.5;1522.8;611;239.4;418.2;356.7;107.1;94.1;487.9;243.3;86;54.7;1009.2	0.10006535260942;-0.0860080359999529;-0.0898694894436858;-0.100798348581179;-0.0217360296624065;-0.182750207462448;-0.392921829662441;-0.331188016093733;-0.106656051062487;-0.41581003551255;-0.165993449612415;-0.397647376624946;-0.20618017977813;0.416939360775132;0.0773052443375946;0.0256912937250036;-0.219603122550097;-0.058450188343727;0.00118880022500889;-0.123301126950082;-0.249454918225183;-…
ZJR_HJL_BIOTIN_H01_20180913	17457	15674	VHTECCHGDLLECADDRADLAK	22	1	2 Carbamidomethyl (C),BIOTIN-M	_VHTEC(bi)C(ca)HGDLLEC(ca)ADDRADLAK_	VHTEC(0.722)C(0.278)HGDLLECADDRADLAK	VHTEC(0.278)C(0.722)HGDLLEC(1)ADDRADLAK		VHTEC(4.15)C(-4.15)HGDLLEC(-41.69)ADDRADLAK	VHTEC(-4.15)C(4.15)HGDLLEC(41.69)ADDRADLAK		0	1	2	0	CON__P02768-1;P02768;P02768-2	ALB	Serum albumin	3	CID	ITMS	MULTI-MSMS	10	1	993.767	2978.28	-0.39852	-0.00039604	338.061	68.353	0.005328	61.561	46.092	41.693	0.99995	3	0	0	0	-1	0	0	0	0	y3;y6;y7;y11;y13;y14;y15;y17;y11-H2O;y11-NH3;y13-NH3;y8(2+);y10(2+);y13(2+);y18(2+);y20(2+);b9;b11;b12;b9-H2O;b9(2+);b12(2+);b15(2+);b19(2+);b20(2+);b21(2+)	95.4;213.9;161.3;157.4;138.7;24.3;28.5;10.4;132.2;127.9;122.5;36.6;69.6;268.5;242.2;303.9;132.7;33.5;16.7;122.5;268.5;527.7;184.6;588.1;178.7;201.7	-0.00460448698123628;0.000590216387422515;-0.130059525050115;-0.378015313900278;-0.138598290600157;-0.231406235162694;-0.208477667812758;0.0639437241122778;-0.0685116408253634;-0.069969688837773;0.0151504594623475;-0.0593946226000526;0.00549223137488752;0.00227121690613785;-0.293245267512702;-0.00543370111267905;-0.136789036150276;-0.402376895662655;0.208819716162225;-0.139419152137862;0.41699420…
ZJR_HJL_BIOTIN_H05_20180913	16984	15312	VHTECCHGDLLECADDRADLAK	22	1	2 Carbamidomethyl (C),BIOTIN-M	_VHTEC(ca)C(bi)HGDLLEC(ca)ADDRADLAK_	VHTEC(0.5)C(0.5)HGDLLECADDRADLAK	VHTEC(0.5)C(0.5)HGDLLEC(1)ADDRADLAK		VHTEC(0)C(0)HGDLLEC(-56.97)ADDRADLAK	VHTEC(0)C(0)HGDLLEC(56.97)ADDRADLAK		0	1	2	0	CON__P02768-1;P02768;P02768-2	ALB	Serum albumin	3	CID	ITMS	MULTI-MSMS	19	1	993.767	2978.28	-1.0019	-0.00099563	337.96	66.079	0.0014113	73.688	57.351	56.971	1	3	0	0	0	-1	0	0	0	0	y3;y6;y7;y11;y13;y14;y13-H2O;y13-NH3;y7(2+);y10(2+);y11(2+);y14(2+);y15(2+);y18(2+);y19(2+);b9;b11;b12;b9-H2O;b12-H2O;b9(2+);b10(2+);b12(2+);b14(2+);b16(2+);b21(2+)	106.9;296.3;439.8;168.9;110.6;54.5;247;332.2;28.4;64;79.6;227.3;192;207.3;300.6;252;31.3;53.8;332.2;36.4;378.6;227.3;726.5;96.1;218;450.4	0.0167883352843887;-0.111226189862577;-0.0253231969251146;-0.148034845150278;0.00520053752484273;0.0149316554623056;0.0647042105997571;0.0323623735248475;-0.048299488209409;-0.138550737375112;-0.228704384587672;0.240535213374869;-0.263503432637663;-0.0730304237627024;-0.460669422537649;0.0638945575997241;0.307461971524845;-0.224407822900275;-0.122207238075362;-0.167223485762861;-0.283506284775171…
ZJR_HJL_BIOTIN_H09_20180913	17351	15571	VHTECCHGDLLECADDRADLAK	22	1	2 Carbamidomethyl (C),BIOTIN-M	_VHTEC(ca)C(bi)HGDLLEC(ca)ADDRADLAK_	VHTEC(0.499)C(0.499)HGDLLEC(0.001)ADDRADLAK	VHTEC(0.501)C(0.501)HGDLLEC(0.999)ADDRADLAK		VHTEC(0)C(0)HGDLLEC(-26.17)ADDRADLAK	VHTEC(0)C(0)HGDLLEC(26.17)ADDRADLAK		0	1	2	0	CON__P02768-1;P02768;P02768-2	ALB	Serum albumin	3	CID	ITMS	MULTI-MSMS	18	3	993.767	2978.28	-0.72794	-0.0007234	1009.52	68.233	0.0021213	69.975	52.82	26.165	0.99879	3	0	0	0	-1	0	0	0	0	y3;y4;y6;y7;y13;y6-H2O;y6(2+);y14(2+);y15(2+);y17(2+);y18(2+);y20(2+);b3;b7;b9;b11;b9(2+);b10(2+);b15(2+);b16(2+);b19(2+);b20(2+);b21(2+)	77;22.9;138.1;122.9;56.7;54;21.2;108.9;118.9;74.8;141;794.2;51.6;149.5;141.2;23.7;197.8;80.5;89.6;157.5;209;165;153.9	-0.106075434246861;-0.0255740526375234;0.0137127749811725;-0.247735306300115;0.156933935962343;-0.0906629464750495;0.0763820719624846;-0.296940372562631;-0.181472182637663;-0.359960969775102;-0.474519681575202;-0.355775497987679;-0.112183392028157;-0.038589346437675;-0.0481659892752759;-0.458163028475155;-0.101621519150171;0.0339163304248586;0.342717496512478;-0.411877393737541;-0.228829602599944…
ZJR_HJL_BIOTIN_H09_20180913	16256	14529	VMFGMACLICNR	12	0	Carbamidomethyl (C),2 Oxidation (M),BIOTIN-M	_VM(ox)FGM(ox)AC(bi)LIC(ca)NR_	VMFGMAC(0.987)LIC(0.013)NR	VMFGMAC(0.013)LIC(0.987)NR	VM(1)FGM(1)ACLICNR	VMFGMAC(18.67)LIC(-18.67)NR	VMFGMAC(-18.67)LIC(18.67)NR	VM(42.39)FGM(42.39)ACLICNR	0	1	1	2	Q96PN6-4;Q96PN6-2;Q96PN6	ADCY10	Adenylate cyclase type 10	3	CID	ITMS	MULTI-SECPEP	10	0	633.28	1896.82	1.2192	0.00077212	50.2227	64.44	0.03331	42.395	13.846	42.395	1	2	0	0	0	-1	0	0	0	0	y6(2+);y7(2+);y11(2+);a2;b2;b4;b5;b7;b8;b7(2+);b10(2+)	904;2536.7;245;10;36.2;458.1;1583.9;49;37.1;3154.8;1171.6	-0.00884187108749757;-0.403920231093707;0.142482270231085;-0.160085386976561;-0.244287586165598;-0.135824741287479;-0.0168073489248854;-0.360182607175148;0.341190943537413;-0.0511478945063573;-0.426125047781284
[truncated: 19 more columns]
