# Supplementary material for: Extensive protein S-nitrosylation associated with human pancreatic ductal adenocarcinoma pathogenesis
Source: Cell Death Dis. 2019 Dec 4;10(12):914. doi: 10.1038/s41419-019-2144-6 (PMC6892852; doi:10.1038/s41419-019-2144-6)
Supplement: Supplementary file 16 — Supplemental Table S6 [file 41419_2019_2144_MOESM16_ESM.xlsx]

## Sheet: Cell list
Supplemental Table S6. A list of S-nitrosylated peptides and proteins in PANC-1 cells
Accession	Protein name	Annotation	S-nitrosylation sites	PEP	Score	Intensity in Repeat 1	Intensity in Repeat 2	Intensity in Repeat 3	Intensity in Repeat 4	Also identified in PDAC TISSUES*	Also identified in adjacent tissues*	Previous references (PMID)#
A1X283	SH3PXD2B	SH3 and PX domain-containing protein 2B	GPQC(1)EGHESR	0.00278701	95.775	81315	89100	0	0
A6NNZ2	TUBB4A;TUBB;TUBB4B;TUBB8;TUBB2A;TUBB2B	Tubulin beta-8 chain-like protein LOC260334;Tubulin beta-4A chain;Tubulin beta chain;Tubulin beta-4B chain;Tubulin beta-8 chain;Tubulin beta-2A chain;Tubulin beta-2B chain	TAVC(1)DIPPRGLK	0.00119004	120.46	43546	0	0	38137	1	1
P02769			LKEC(0.5)C(0.5)DKPLLEK	0.0183014	56.551	143120	79138	81137	0			21374595
			LKEC(0.5)C(0.5)DKPLLEK	0.0183014	56.551	143120	79138	81137	0
			TC(1)VADESHAGCEK	0.000984892	89.805	129140	56082	95969	56999
			TCVADESHAGC(1)EK	0.0147731	58.172	218680	144670	141330	82869
Q3SX28	TPM2	Tropomyosin beta chain	QAEDRC(1)KQLEEEQQALQK	6.41686e-33	192.4	354080	231470	154650	332150
Q58D62			SEGSSC(1)ALESPGSVPVGICHGSLGEPQGNQGK	1.64439e-15	109.26	0	242280	107460	0
O00154	ACOT7	Cytosolic acyl coenzyme A thioester hydrolase	SGPDVETPSAIQIC(1)R	8.17705e-25	150.46	0	0	0	442170
O00299	CLIC1	Chloride intracellular channel protein 1	EEFASTC(1)PDDEEIELAYEQVAK	1.04781e-22	142.88	1199000	581420	823400	624730			20687582; 20519370;
O00571	DDX3X	ATP-dependent RNA helicase DDX3X	WC(1)DKSDEDDWSKPLPPSER	4.33384e-08	112.16	108010	0	0	0			22126794;
O14562	UBFD1	Ubiquitin domain-containing protein UBFD1	AEENKKEPLC(1)R	0.0109696	78.488	0	59519	0	0
O14979	HNRNPDL	Heterogeneous nuclear ribonucleoprotein D-like	FGEVVDC(1)TIKTDPVTGR	0.00469399	63.062	0	0	125360	0	1	0	20687582;22126794;
O15067	PFAS	Phosphoribosylformylglycinamidine synthase	FC(1)DNSSAIQGK	2.04614e-14	147.2	0	48081	86722	76863
O15143	ARPC1B	Actin-related protein 2/3 complex subunit 1B	C(1)VRWAPNENKFAVGSGSR	0.0179591	56.121	0	0	154670	0
			VAWVSHDSTVC(1)LADADKK	2.76622e-06	110.35	364150	173800	219980	103160
O15355	PPM1G	Protein phosphatase 1G	YGQNC(1)HKGPPHSK	1.24569e-08	123.01	81962	0	0	0			20695533
O43175	PHGDH	D-3-phosphoglycerate dehydrogenase	ALVDHENVISC(1)PHLGASTK	3.82055e-05	100.07	147790	112590	0	95370	1	0	20695533
O43583	DENR	Density-regulated protein	AADISESSGADC(1)KGDPR	6.68075e-05	94.551	477130	228290	314170	417280
O43707	ACTN4	Alpha-actinin-4	IC(1)DQWDALGSLTHSRR	3.29706e-17	138.19	2117200	1085400	2188300	1608900			20687582
			RELPPDQAEYC(1)IAR	5.62107e-43	203.02	556130	282130	385100	513570
			TFTAWC(1)NSHLRK	9.49676e-10	151.55	1629200	607190	#	477190
O60506	SYNCRIP	Heterogeneous nuclear ribonucleoprotein Q	NRGFC(1)FLEYEDHKTAAQAR	0.000832354	88.427	0	0	126260	303860
O60664	PLIN3	Perilipin-3	TVC(1)DAAEKGVR	3.34624e-18	193.28	184630	101930	139650	83383
O75083	WDR1	WD repeat-containing protein 1	KC(1)FSIDNPGYEPEVVAVHPGGDTVAIGGVDGNVR	7.26468e-05	58.626	2316300	2327700	0	1061300
O75369	FLNB	Filamin-B	AHIANPSGASTEC(1)FVTDNADGTYQVEYTPFEK	3.66899e-25	131.98	0	743120	1283700	0			19483679
			VVPC(1)LVTPVTGR	2.66652e-09	124.38	613640	302550	314100	231940
			SSTETC(1)YSAIPKASSDASKVTSK	2.17437e-07	137.95	897410	666790	685900	440560	1	1
			VAVTEGC(1)QPSR	0.000493561	105.4	106600	88753	85578	0	1	0
			VHSPSGAVEEC(1)HVSELEPDKYAVR	4.42263e-05	82.859	330110	193310	317110	182410
O75821	EIF3G	Eukaryotic translation initiation factor 3 subunit G	PTGDFDSKPSWADQVEEEGEDDKC(1)VTSELLK	6.06467e-11	85.182	2490400	0	1541000	1528000
O95757	HSPA4L	Heat shock 70 kDa protein 4L	C(1)HAEHTPEEEIDHTGAK	4.94388e-27	149.3	0	0	0	31030
			GC(0.613)ALQC(0.387)AILSPAFKVR	0.00018699	93.823	0	546620	0	324770
			GC(0.5)ALQC(0.5)AILSPAFKVR	0.00018699	93.823	0	546620	0	324770
O95817	BAG3	BAG family molecular chaperone regulator 3	SQSPAASDC(1)SSSSSSASLPSSGR	0.000121534	85.013	171190	0	0	0
P00338	LDHA;LDHAL6A;LDHC	L-lactate dehydrogenase A chain;L-lactate dehydrogenase A-like 6A;L-lactate dehydrogenase C chain	VIGSGC(1)NLDSAR	3.56284e-14	168.22	289490	226360	142620	171520	1	1	17683036
P00441	SOD1	Superoxide dismutase [Cu-Zn]	HVGDLGNVTADKDGVADVSIEDSVISLSGDHC(1)IIGR	2.86775e-31	125.34	#	0	750290	0	1	0
P00492	HPRT1	Hypoxanthine-guanine phosphoribosyltransferase	DLNHVC(1)VISETGKAK	0.0055874	63.29	76971	0	0	42425
P00558	PGK1	Phosphoglycerate kinase 1	SLLGKDVLFLKDC(1)VGPEVEK	3.56693e-20	143.01	502180	284820	348650	299080	1	1	17683036
			IKAAVPSIKFC(1)LDNGAK	0.0152777	59.261	0	574900	690850	534400	1	0
P19652	ORM2;ORM1	Alpha-1-acid glycoprotein 2;Alpha-1-acid glycoprotein 1	KDKC(1)EPLEK	0.0053597	93.143	342090	158780	194180	255100
P02795	MT2A	Metallothionein-2	GASDKC(1)SCCA	0.00810632	84.615	97189	0	0	0
			SC(1)CSCCPVGCAK	2.74185e-14	169.09	75740	39990	51639	0
P04075	ALDOA	Fructose-bisphosphate aldolase A	RALANSLAC(1)QGK	6.19012e-70	246.93	1179900	933120	914610	601460			17683036; 22126794;
			YASIC(1)QQNGIVPIVEPEILPDGDHDLKR	2.53384e-19	130.72	2043000	2042100	1995700	0	1	0
P04183	TK1	Thymidine kinase, cytosolic	ASGQPAGPDNKENC(1)PVPGKPGEAVAAR	0.000386117	58.802	0	76654	0	0
P04406	GAPDH	Glyceraldehyde-3-phosphate dehydrogenase	IISNASC(1)TTNCLAPLAK	8.77578e-33	166.62	943210	620170	605310	443170			14871481; 15618409; 17683036; 20519370; 9706739; 9038816; 8626764; 7573405; 7540026; 8034046; 8327504; 7902582; 11890743; 17540725; 15951807; 20921417; 22613203; 22126794; 22771119; 25417112;
P04632	CAPNS1	Calpain small subunit 1	TDGFGIDTC(1)R	0.00737193	82.749	126700	96286	124760	70924			22126794
P06753	TPM3	Tropomyosin alpha-3 chain	C(1)TKEEHLC(1)TQR	5.15816e-05	124.6	516230	338700	162620	286940	1	0	18992711; 19447776;
			C(1)TKEEHLC(1)TQR	3.25039e-14	172.56	238510	233830	299960	42871
P07195	LDHB	L-lactate dehydrogenase B chain	VIGSGC(1)NLDSAR	3.56284e-14	168.22	1029700	786590	759590	575310	1	1	16404723; 17683036;
P07355	ANXA2;ANXA2P2	Annexin A2;Putative annexin A2-like protein	ALLYLC(1)GGDD	2.68211e-10	164.53	1454600	1153600	973590	462040			14871481; 16404723; 20140087; 20519370;
			STVHEILC(1)KLSLEGDHSTPPSAYGSVK	2.1958e-59	180.93	12490000	7150800	7303100	6106400
P07384	CAPN1;CAPN9;CAPN2	Calpain-1 catalytic subunit;Calpain-9;Calpain-2 catalytic subunit	GSTAGGC(1)R	0.0208664	77.741	0	86251	0	0			12496411
P07737	PFN1	Profilin-1	SSFYVNGLTLGGQKC(1)SVIR	0.00328063	68.944	0	666600	0	383840			22126794
P07814	EPRS	Bifunctional glutamate/proline--tRNA ligase;Glutamate--tRNA ligase;Proline--tRNA ligase	EAPC(1)VLIYIPDGHTK	0.000291144	93.228	0	0	609350	377950			20687582; 22126794
			SC(1)QFVAVRR	0.019534	70.919	209840	121500	136780	98407
P61586	RHOA;RHOC	Transforming protein RhoA;Rho-related GTP-binding protein RhoC	HFC(1)PNVPIILVGNKK	0.000291838	92.295	0	991210	0	367230	1	0
P08670	VIM	Vimentin	QVQSLTC(1)EVDALKGTNESLER	0.000488294	87.323	1524900	596980	812560	662370			15618409; 17704302; 19447776; 19673540; 20687582; 20519370
P08865	RPSA	40S ribosomal protein SA	ADHQPLTEASYVNLPTIALC(1)NTDSPLR	1.3503e-09	101.42	0	0	0	346430
P09211	GSTP1	Glutathione S-transferase P	ASC(1)LYGQLPK	8.99911e-14	160.63	300580	151550	240670	84277	0	1	20687582; 20519370; 11533048; 16597834; 24397869;
P09382	LGALS1	Galectin-1	AC(1)GLVASNLNLKPGECLR	7.67917e-84	217.12	0	0	0	1218900			20687582; 22126794;
			ACGLVASNLNLKPGEC(1)LR	3.54906e-06	107.35	2674600	901750	1202700	0
			FNAHGDANTIVC(1)NSK	0.00412388	65.565	160220	107940	134990	72321	1	0
P09496	CLTA	Clathrin light chain A	LC(1)DFNPK	0.011893	105.2	155660	61588	137080	0
P09525	ANXA4	Annexin A4	FLTVLC(1)SR	0.00454585	109.01	0	291040	0	240860			25040305
P09960	LTA4H	Leukotriene A-4 hydrolase	AILPC(1)QDTPSVK	0.00275798	85.533	134510	95262	89847	85751	1	0
P0DN79	CBS	Cystathionine beta-synthase	PSETPQAEVGPTGC(1)PHR	0.000998383	80.102	225050	145810	75546	113700
P10768	ESD	S-formylglutathione hydrolase	ALKQISSNKC(1)FGGLQK	0.000289542	80.746	1451800	951830	0	335980
P11142	HSPA8	Heat shock cognate 71 kDa protein	VC(1)NPIITK	0.0171529	83.005	160820	138150	130550	88195			16404723; 17683036
P11413	G6PD	Glucose-6-phosphate 1-dehydrogenase	LQFHDVAGDIFHQQC(1)KR	5.05009e-20	150.12	1589000	0	863600	757570
P11766	ADH5	Alcohol dehydrogenase class-3	ANEVIKC(1)K	0.0011947	123.69	577480	411120	375420	323900
P12004	PCNA	Proliferating cell nuclear antigen	DLSHIGDAVVISC(1)AKDGVK	5.75873e-28	148.52	0	904210	433260	606450	1	0	20519370; 22126794;
			IC(1)RDLSHIGDAVVISCAKDGVK	0.00485165	53.059	153520	0	110000	162250
P13489	RNH1	Ribonuclease inhibitor	C(1)KDISSALRVNPALAELNLR	0.0032369	84.208	0	387580	0	584230			20687582
			LDDC(1)GLTEAR	0.000136012	134.23	301400	131830	183470	238730
P13639	EEF2	Elongation factor 2	RC(1)LYASVLTAQPR	1.15274e-09	140.16	562970	354040	129110	318170			16404723; 16648260; 17683036; 20519370; 22126794;
			DLEEDHAC(1)IPIKKSDPVVSYR	5.7473e-24	179.1	1116600	572770	715940	716060
			ETVSEESNVLC(1)LSKSPNKHNR	8.78092e-87	240.8	1024700	613010	291930	533970
			STLTDSLVC(1)K	6.09911e-56	235.12	142630	108040	0	63670	1	0
P13693	TPT1	Translationally-controlled tumor protein	EIADGLC(1)LEVEGK	3.5366e-07	118.23	0	545030	0	211340	1	0	20519370
P13797	PLS3;LCP1	Plastin-3;Plastin-2	ALENDPDC(1)R	0.00841522	87.639	105190	145180	108790	90437	1	0	14871481;
			AVGDGIVLC(1)K	1.24665e-06	150.05	587280	218630	356310	263640
P13798	APEH	Acylamino-acid-releasing enzyme	GLSRQPALSAAC(1)LGPEVTTQYGGQYR	2.22958e-30	150.83	0	601630	877740	1079900
P14618	PKM	Pyruvate kinase PKM	C(1)C(1)SGAIIVLTKSGR	6.11519e-15	172.59	1347000	1794900	2363800	914680	1	0	17683036; 20519370; 25040305;
			C(1)C(1)SGAIIVLTKSGR	6.11519e-15	172.59	1347000	1794900	2363800	914680	1	0
			NIC(1)KVVEVGSK	7.7983e-33	205.18	124520	102080	96080	51372	1	1
			NTGIIC(1)TIGPASR	3.19181e-87	250.26	10432000	5948900	8496100	9244300	1	0
P15531	NME1;NME2;NME2P1	Nucleoside diphosphate kinase A;Nucleoside diphosphate kinase B;Putative nucleoside diphosphate kinase	GDFC(1)IQVGR	1.29084e-14	161.9	854370	677710	304550	385480	1	0
P16152	CBR1	Carbonyl reductase [NADPH] 1	SC(1)SPELQQK	0.0177219	86.794	66400	0	0	58281	1	1
P17655	CAPN2	Calpain-2 catalytic subunit	WNDNC(1)PSWNTIDPEERER	0.000312377	95.067	0	0	0	400720	1	0	10942731; 22126794;
P17812	CTPS1	CTP synthase 1	GLGLSPDLVVC(1)R	8.9333e-07	131.5	0	575820	601020	603320
P17987	TCP1	T-complex protein 1 subunit alpha	IC(1)DDELILIKNTKAR	4.3556e-17	167.12	6829100	2394500	4328200	4045900	1	0	17683036; 20687582; 22126794;
P18621	RPL17	60S ribosomal protein L17	VRYSLDPENPTKSC(1)K	1.91615e-11	124.16	704780	581360	597150	501330
P18669	PGAM1	Phosphoglycerate mutase 1	YADLTEDQLPSC(1)ESLKDTIAR	0.000632507	83.253	4310100	3672600	2224600	2209100	1	0	17683036;
P20810	CAST	Calpastatin	AAAPAPVSEAVC(1)R	0.000179289	99.568	261580	164590	180910	159540			22126794
P21333	FLNA	Filamin-A	AHVVPC(1)FDASKVK	0.00238206	82.171	425890	258220	292750	378460	1	0	19483679; 20687582; 22126794;
			ATC(1)APQHGAPGPGPADASKVVAK	1.51214e-34	169.58	894770	450430	704370	416230
			C(1)SGPGLER	0.0102824	93.429	190680	118410	138800	120750
			IEC(1)DDKGDGSCDVR	3.16785e-13	123.95	301580	275220	216580	159200	1	0
			IVGPSGAAVPC(1)KVEPGLGADNSVVR	3.37689e-05	74.308	4278600	3088900	4389000	4969900
			SPYTVTVGQAC(1)NPSACR	5.66022e-39	179.83	0	0	0	26465
			SSFTVDC(1)SK	0.0110662	82.426	0	0	82524	79273
			THEAEIVEGENHTYC(1)IR	0.00019154	95.236	101660	64364	0	108520
			VHSPSGALEEC(1)YVTEIDQDKYAVR	4.42263e-05	82.859	0	0	0	687920
			YGGQPVPNFPSKLQVEPAVDTSGVQC(1)YGPGIEGQGVFR	6.35941e-08	73.919	0	0	0	599710
P21980	TGM2	Protein-glutamine gamma-glutamyltransferase 2	SEGTYC(0.936)C(0.064)GPVPVR	0.0014652	98.249	445000	93223	122020	0			11305905; 21984378; 22126794;
			SEGTYC(0.074)C(0.926)GPVPVR	0.000632039	100.02	0	230560	296680	378830
P22314	UBA1	Ubiquitin-like modifier-activating enzyme 1	DNPGVVTC(1)LDEAR	1.53747e-40	196.15	629450	610960	541890	711840	1	0
P22392	NME2;NME2P1	Nucleoside diphosphate kinase B;Putative nucleoside diphosphate kinase	SC(1)AHDWVYE	0.00888498	86.716	1902900	968550	1417500	1287100			20695533
P23193	TCEA1;TCEA2	Transcription elongation factor A protein 1;Transcription elongation factor A protein 2	NC(1)TYTQVQTR	3.29151e-57	239.93	244940	119320	119220	93002
P23396	RPS3	40S ribosomal protein S3	GC(1)EVVVSGK	0.0121884	87.696	0	0	0	49612	1	1	22126794;
P23528	CFL1	Cofilin-1	KAVLFC(1)LSEDKK	9.0315e-44	218.58	1174200	1010900	1103000	908110	1	0	16404723; 20695533; 20687582; 20519370; 22126794;
			LTGIKHELQANC(1)YEEVKDR	1.35584e-27	146.88	308030	184960	0	157920	1	0
P25205	MCM3	DNA replication licensing factor MCM3	SVHYC(1)PATKK	0.00765979	79.906	0	64581	126500	0			22126794;
P26639	TARS	Threonine--tRNA ligase, cytoplasmic	C(1)RILNEKVNTPTTTVYR	0.000997205	86.548	87460	102790	0	90681
P26640	VARS	Valine--tRNA ligase	IC(1)LQPPPTSR	0.0228791	73.233	133470	98579	112570	73808
P27348	YWHAQ	14-3-3 protein theta	YLAEVAC(1)GDDRK	3.68628e-25	188.91	0	46078	0	61170	1	0	14871481; 16648260; 20695533; 20687582; 22126794;
P27816	MAP4	Microtubule-associated protein 4	C(1)GSKDNIKHVPGGGNVQIQNK	1.10121e-05	99.915	0	0	0	35414			16648260
P29373	CRABP2	Cellular retinoic acid-binding protein 2	VGEEFEEQTVDGRPC(1)K	1.57886e-09	122.97	1117900	965510	907280	760820
P30043	BLVRB	Flavin reductase (NADPH)	C(1)LTTDEYDGHSTYPSHQYQ	0.00961549	54.811	0	114260	0	85829
P30050	RPL12	60S ribosomal protein L12	HPHDIIDDINSGAVEC(1)PAS	2.24177e-08	113.01	0	921740	1319800	666210			22126794
P31153	MAT2A	S-adenosylmethionine synthase isoform type-2	VAC(1)ETVAK	0.00418881	110.81	451190	224360	214600	231270
P31689	DNAJA1	DnaJ homolog subfamily A member 1	GAVEC(1)CPNCR	2.52435e-11	168.27	0	0	0	27714			20695533
P31947	SFN	14-3-3 protein sigma	GAVEKGEELSC(1)EERNLLSVAYK	8.72636e-60	223.08	42039	0	0	0	1	0	20687582;
P31948	STIP1	Stress-induced-phosphoprotein 1	ALDLDSSC(1)KEAADGYQR	1.24611e-11	126.32	123360	90536	104250	76163	1	0	20624402;
			AYEDGC(1)K	0.00900437	123.99	241710	199320	190500	147200	1	0
			C(1)QQAEKILKEQER	4.78234e-06	111.31	456750	187770	178710	148080
P32321	DCTD	Deoxycytidylate deaminase	SEVSC(1)KK	0.0142914	68.398	110530	24393	125590	83832	1	1
P33176	KIF5B;KIF5C;KIF5A	Kinesin-1 heavy chain;Kinesin heavy chain isoform 5C;Kinesin heavy chain isoform 5A	ILQDSLGGNC(1)R	2.5635e-05	135.55	104350	0	0	83171			22126794
			KC(1)EEEIAKLYK	0.00101132	104.37	185380	195820	165830	101810	1	1
P33316	DUT	Deoxyuridine 5'-triphosphate nucleotidohydrolase, mitochondrial	IAQLIC(1)ER	0.0196438	79.474	98730	0	79510	65066	1	0	20695533
			PC(1)SEETPAISPSKR	4.02446e-10	131.13	332530	114930	169780	166790
P33992	MCM5	DNA replication licensing factor MCM5	KC(1)NTDQAGRPK	0.000477568	110.53	78122	0	77091	0
P34932	HSPA4	Heat shock 70 kDa protein 4	AGGIETIANEYSDRC(0.919)TPAC(0.081)ISFGPK	4.39174e-07	98.562	0	0	0	855390			16404723; 20695533;
P35579	MYH9	Myosin-9	C(1)IIPNHEKK	0.0230871	68.224	0	29979	0	0	1	0	16648260; 20687582; 22126794;
			LKKLEEEQIILEDQNC(1)K	9.96801e-70	209.23	527930	251870	309300	376480
			KQELEEIC(1)HDLEAR	0.0012465	83.877	1356200	617430	926310	1054800	1	0
			QSAC(1)NLEKK	0.00138392	143.28	272070	157930	216910	170980	1	1
			VEEEEERC(1)QHLQAEK	0.000843825	78.814	166310	203720	160150	115320	1	1
P36578	RPL4	60S ribosomal protein L4	AC(1)ARPLISVYSEKGESSGK	7.43004e-49	182.49	1415800	246230	0	273010			20687582;
P39023	RPL3;RPL3L	60S ribosomal protein L3;60S ribosomal protein L3-like	VAC(1)IGAWHPAR	1.04384e-19	178.54	157180	156900	165580	91219			22126794;
P40222	TXLNA	Alpha-taxilin	VTEAPC(1)YPGAPSTEASGQTGPQEPTSARA	3.64167e-07	71.06	313150	231310	0	187540
P40763	STAT3	Signal transducer and activator of transcription 3	YC(1)RPESQEHPEADPGSAAPYLK	0.000822585	70.99	83320	0	0	103690	1	0	28162277; 24063605;
P40925	MDH1	Malate dehydrogenase, cytoplasmic	VIVVGNPANTNC(1)LTASK	1.68582e-32	165.49	104170	205580	0	48876	1	0	17683036;
			SAPSIPKENFSC(1)LTR	0.0112393	58.831	0	279840	330040	333360
P41227	NAA10	N-alpha-acetyltransferase 10	GNSPPSSGEAC(1)REEK	0.00683069	92.247	0	0	318040	0
P41250	GARS	Glycine--tRNA ligase	SC(1)YDLSCHAR	4.69628e-05	140.17	0	114480	148570	0			20695533
P61163	ACTR1A;ACTR1B	Alpha-centractin;Beta-centractin	AGFAGDQIPKYC(1)FPNYVGRPK	6.35465e-09	118.55	0	0	466460	444200	1	1	22126794
P42677	RPS27;RPS27L	40S ribosomal protein S27;40S ribosomal protein S27-like	LTEGC(1)SFR	0.00337245	122.18	128230	104300	95388	116470
P46821	MAP1B	Microtubule-associated protein 1B;MAP1B heavy chain;MAP1 light chain LC1	TATC(1)HSSSSPPIDAASAEPYGFR	0.000192265	78.419	103860	0	0	0			17704770; 22126794;
			TPDTSTYC(1)YETAEKITR	0.00119751	75.911	132320	0	0	0
P46940	IQGAP1	Ras GTPase-activating-like protein IQGAP1	SPDVGLYGVIPEC(1)GETYHSDLAEAK	7.95135e-06	83.245	0	1157200	913850	1015800	1	0
P47756	CAPZB	F-actin-capping protein subunit beta	GC(1)WDSIHVVEVQEK	4.85254e-06	110.92	0	338780	0	409310	1	0	20695533;
P47895	ALDH1A3	Aldehyde dehydrogenase family 1 member A3	EQIC(1)EVEEGDKPDVDKAVEAAQVAFQR	0.000452523	57.694	0	0	1298900	1565000
			SGKKFATC(1)NPSTR	1.73023e-09	174.02	397280	246240	203740	153970
P48643	CCT5	T-complex protein 1 subunit epsilon	IAILTC(1)PFEPPKPK	2.02171e-10	133.05	2090700	1332800	1341900	1148600	1	1	17683036; 22126794;
			VVNSC(1)HR	0.0206201	89.296	71634	43022	0	0
P49023	PXN	Paxillin	TSSVSNPQDSVGSPC(1)SR	1.30911e-13	133.04	115470	61222	46063	0
P49327	FASN	Fatty acid synthase;[Acyl-carrier-protein] S-acetyltransferase;[Acyl-carrier-protein] S-malonyltransferase;3-oxoacyl-[acyl-carrier-protein] synthase;3-oxoacyl-[acyl-carrier-protein] reductase;3-hydroxyacyl-[acyl-carrier-protein] dehydratase;Enoyl-[acyl-carrier-protein] reductase;Oleoyl-[acyl-carrier-protein] hydrolase	ALC(1)ATRQEPLLIGSTK	1.88239e-12	130.47	1652300	705310	1057900	857210			22126794;
P49368	CCT3	T-complex protein 1 subunit gamma	KIGDEYFTFITDC(1)KDPK	0.020959	55.546	0	1169300	1231600	1252000
			VEKIPGGIIEDSC(1)VLR	3.98341e-08	118.16	0	0	0	314710
P49407	ARRB1	Beta-arrestin-1	AC(1)GVDYEVK	0.00293597	103.56	129410	136230	87703	109770
P49915	GMPS	GMP synthase [glutamine-hydrolyzing]	TVGVQGDC(1)R	0.00015564	143.73	44030	0	0	0
P50395	GDI2	Rab GDP dissociation inhibitor beta	TYDATTHFETTC(1)DDIKNIYKR	0.000321501	95.954	0	2274700	1872600	1714100	1	0	20687582;
P50552	VASP	Vasodilator-stimulated phosphoprotein	SETVIC(1)SSR	0.000344513	120.87	177400	66256	113150	83400
P50914	RPL14	60S ribosomal protein L14	ALVDGPC(1)TQVRR	3.41703e-34	206.43	748420	379180	383470	538300	1	0
P50991	CCT4	T-complex protein 1 subunit delta	ITGC(1)ASPGK	0.00967553	87.696	145640	116040	113180	103720	1	1	22126794;
P50995	ANXA11	Annexin A11	LGTDESKFNAVLC(1)SR	3.10714e-05	103.83	421900	0	184700	0			16648260
P52306	RAP1GDS1	Rap1 GTPase-GDP dissociation stimulator 1	ALGNIC(1)YDSHEGR	0.00295184	80.737	158120	139600	128670	108310			20695533
P52943	CRIP2	Cysteine-rich protein 2	ASSVTTFTGEPNTC(1)PR	3.9018e-18	145.81	286500	129810	175100	231350
P55060	CSE1L	Exportin-2	IC(1)AVGITK	0.00685371	98.997	113040	73408	107110	57045
			NLFEDQNTLTSIC(1)EK	1.09309e-19	150.69	0	0	0	347570
P55209	NAP1L1	Nucleosome assembly protein 1-like 1	C(1)AQIEAK	0.00900437	123.99	161480	33846	104340	169060
P55735	SEC13	Protein SEC13 homolog	LATC(1)SSDR	0.0194755	79.713	272550	122970	261630	211870	1	1	20519370;
P60174	TPI1	Triosephosphate isomerase	IIYGGSVTGATC(1)K	3.75855e-200	316.06	753300	604920	546710	524390	1	0	17683036; 17683036; 20687582; 20519370;
P60953	CDC42	Cell division control protein 42 homolog	YVEC(1)SALTQK	1.73685e-14	179.51	140070	127590	94849	108030	1	0
P60981	DSTN	Destrin	ASGVQVADEVC(1)R	1.27823e-41	208.33	1299900	806970	995840	1457300	1	0	22126794;
			KC(1)STPEEIKK	0.000530504	130.66	125360	50487	51986	0	1	1
			KAVIFC(1)LSADKK	0.000323845	105.36	406910	227620	300720	156450
P61927	RPL37	60S ribosomal protein L37	NKTHTLC(1)R	0.00523147	101.33	623510	178810	211200	161860
P62249	RPS16	40S ribosomal protein S16	C(1)ESKKFGGPGAR	0.00332122	89.266	178310	191200	206610	0			22126794;
			TATAVAHC(1)K	0.0018489	111.01	95032	0	79760	0	1	0
P62280	RPS11	40S ribosomal protein S11	DVQIGDIVTVGEC(1)RPLSK	0.000861538	86.214	0	1032900	0	0	1	1	22126794;
P62633	CNBP	Cellular nucleic acid-binding protein	C(1)GESGHLAK	0.0110526	82.452	160860	118850	156110	0
			C(1)GESGHLAR	8.06763e-05	145.34	1193200	898900	782920	749630
			C(1)GETGHVAINCSK	8.29135e-06	107.11	0	0	0	82775
			DC(1)DHADEQK	8.23377e-06	154.49	216770	133790	113750	83543	1	0
			EREQC(0.99)C(0.01)YNCGKPGHLAR	6.00871e-09	120.32	46899	0	23497	0
			SSNEC(1)FK	0.000274938	107.69	477930	173320	190580	129030
			TSEVNC(1)YR	1.26337e-10	187.34	1204900	612720	594620	774780
P62826	RAN	GTP-binding nuclear protein Ran	VC(1)ENIPIVLCGNKVDIK	5.50957e-14	133.87	0	277430	0	0	1	0
P62857	RPS28	40S ribosomal protein S28	TGSQGQC(1)TQVR	2.0749e-19	185.96	120810	0	0	80036			22126794
P62937	PPIA	Peptidyl-prolyl cis-trans isomerase A;Peptidyl-prolyl cis-trans isomerase A, N-terminally processed	GFGYKGSC(1)FHR	0.00377909	83.883	87074	39562	0	0			16404723; 20695533; 20519370;
			KITIADC(1)GQLE	5.37755e-56	234.67	6653700	2843200	3678900	2732800	1	0
P62979	RPS27A	Ubiquitin-40S ribosomal protein S27a;Ubiquitin;40S ribosomal protein S27a	CCLTYC(1)FNKPEDK	1.64158e-49	208.15	89253	0	0	0			20687582
P62987	UBA52	Ubiquitin-60S ribosomal protein L40;Ubiquitin;60S ribosomal protein L40	KC(1)GHTNNLRPK	8.31825e-18	190.26	266290	120640	0	0	1	1	22126794;
P63104	YWHAZ	14-3-3 protein zeta/delta	LAEQAERYDDMAAC(1)MK	0.022138	51.073	0	87498	0	0			14871481; 16648260; 17683036; 22126794;
P63208	SKP1	S-phase kinase-associated protein 1	KENQWC(1)EEK	3.00519e-49	238.51	409100	79130	261820	127930	1	1
P63241	EIF5A;EIF5A2	Eukaryotic translation initiation factor 5A-1;Eukaryotic translation initiation factor 5A-2	NGFVVLKGRPC(1)K	0.0138046	72.848	151190	160390	0	82810			20695533; 20519370;
P68036	UBE2L3	Ubiquitin-conjugating enzyme E2 L3	FC(1)KNAEEFTKK	0.0019834	99.343	0	0	0	38400			15618409;
P68363	TUBA1B;TUBA4A;TUBA1A;TUBA3C;TUBA3E	Tubulin alpha-1B chain;Tubulin alpha-4A chain;Tubulin alpha-1A chain;Tubulin alpha-3C/D chain;Tubulin alpha-3E chain	AYHEQLSVAEITNAC(1)FEPANQMVK	4.02452e-07	105.46	0	682950	974210	375690			17683036;
			HGKYMAC(0.5)C(0.5)LLYRGDVVPK	0.00800578	55.414	0	123240	0	0
			HGKYMAC(0.169)C(0.831)LLYRGDVVPK	0.00318692	65.038	0	123240	131540	0
Q00341	HDLBP	Vigilin	DC(1)DPGSPR	0.00974436	94.302	91679	0	0	78146
Q00610	CLTC	Clathrin heavy chain 1	IHEGC(1)EEPATHNALAK	2.76798e-20	153.81	0	75932	0	42129	1	0	22126794
Q00839	HNRNPU	Heterogeneous nuclear ribonucleoprotein U	AVVVC(1)PKDEDYKQR	0.000107207	104.17	835320	461780	425820	296650
Q01469	FABP5	Fatty acid-binding protein, epidermal	TTQFSC(1)TLGEKFEETTADGR	5.25147e-05	99.371	#	0	0	650570			16404723; 22126794;
Q01518	CAP1	Adenylyl cyclase-associated protein 1	NSLDC(1)EIVSAK	0.000126757	119.27	190700	107060	167850	153790
Q01813	PFKP	ATP-dependent 6-phosphofructokinase, platelet type	FTTDDSIC(1)VLGISKR	0.000916274	77.527	1241400	0	890970	473510			17683036; 20687582; 20519370; 22126794;
			LKAAC(1)NLLQR	0.0175047	68.371	33795	0	0	0
Q02543	RPL18A	60S ribosomal protein L18a	C(1)HTPPLYR	0.00104686	149.4	622010	472700	468350	393140
Q02790	FKBP4	Peptidyl-prolyl cis-trans isomerase FKBP4;Peptidyl-prolyl cis-trans isomerase FKBP4, N-terminally processed	TQLAVC(1)QQR	0.000765131	128.36	196100	112920	153680	124830	1	0
Q02952	AKAP12	A-kinase anchor protein 12	LKETC(1)VSGEDPTQGADLSPDEK	4.81577e-31	147.17	179000	125500	168930	116530	1	0	19483679
Q06210	GFPT1;GFPT2	Glutamine--fructose-6-phosphate aminotransferase [isomerizing] 1;Glutamine--fructose-6-phosphate aminotransferase [isomerizing] 2	ETDC(1)GVHINAGPEIGVASTK	0.000451771	94.325	412440	282580	307910	380920	1	0
Q07020	RPL18	60S ribosomal protein L18	GC(1)GTVLLSGPR	4.105e-11	166.09	106160	86272	0	0	1	1
Q07955	SRSF1	Serine/arginine-rich splicing factor 1	SGGGVIRGPAGNNDC(1)R	0.0147752	70.728	0	0	0	92278	1	0
Q12756	KIF1A	Kinesin-like protein KIF1A	C(1)NAVINEDPNNKLIR	0.0198001	63.32	1115000	0	0	0
Q12765	SCRN1	Secernin-1	SSPC(1)IHYFTGTPDPSR	0.00069604	83.633	572640	432380	331850	463110			20687582
			TQSPC(1)FGDDDPAKKEPR	1.09537e-26	147.12	1165200	296700	487860	262520	1	1
Q12769	NUP160	Nuclear pore complex protein Nup160	RNHDGEC(1)TAAPTNR	0.000164214	98.582	0	0	33471	0
Q13185	CBX3	Chromobox protein homolog 3	LTWHSC(1)PEDEAQ	1.69781e-09	147.75	0	47529	0	0
Q13642	FHL1	Four and a half LIM domains protein 1	C(1)SVNLANKR	0.00574555	115.49	334910	226970	327560	264060
			FVFHQEQVYC(0.99)PDC(0.01)AK	0.00045832	84.566	151390	105320	0	89615
			FVFHQEQVYC(0.002)PDC(0.998)AK	3.49582e-05	100.54	385190	248190	238600	205830
Q14019	COTL1	Coactosin-like protein	ATKIDKEAC(1)R	2.07097e-44	222	3465600	1739100	3445900	0	1	0
Q14247	CTTN	Src substrate cortactin	HC(1)SQVDSVRGFGGK	8.99939e-10	177.7	31286	0	0	0			22126794;
Q15046	KARS	Lysine--tRNA ligase	KILDDIC(1)VAK	0.0172615	78.655	85817	0	0	53997
Q15149	PLEC	Plectin	GC(1)LDEETSR	0.00126797	119.27	128710	43227	131110	70841			17683036; 20687582; 22126794;
Q15185	PTGES3	Prostaglandin E synthase 3	HLNEIDLFHC(1)IDPNDSKHK	6.36027e-20	144.51	0	0	248780	289200	1	0
Q15365	PCBP1;PCBP2;PCBP3	Poly(rC)-binding protein 1;Poly(rC)-binding protein 2;Poly(rC)-binding protein 3	INISEGNC(1)PER	4.40036e-99	270.36	148500	92672	98786	95424	1	1
Q15631	TSN	Translin	GFNKETAAAC(1)VEK	6.35945e-72	234.63	376070	144480	189530	181310			17683036; 20687582;
Q15637	SF1	Splicing factor 1	SITNTTVC(1)TK	0.000988513	109.44	152760	110520	171920	96564
Q15691	MAPRE1	Microtubule-associated protein RP/EB family member 1	NIELIC(1)QENEGENDPVLQR	1.73184e-20	143.99	0	722190	0	838620
Q15819	UBE2V2	Ubiquitin-conjugating enzyme E2 variant 2	IYSLKVEC(1)GPKYPEAPPSVR	0.0062956	53.773	248590	0	159950	111370
Q16555	DPYSL2	Dihydropyrimidinase-related protein 2	GLYDGPVC(1)EVSVTPK	7.45381e-39	184.87	2109300	1788700	1532700	1555400			20695533;
Q16658	FSCN1	Fascin	SGKVAFRDC(1)EGR	3.95528e-05	102.69	212390	123790	184070	142430
			EVPGPDC(1)R	0.0155589	85.265	901440	455390	471820	719790
			YLAADKDGNVTC(1)ER	1.79123e-08	127.56	822550	562550	742260	422980	1	0
Q16831	UPP1	Uridine phosphorylase 1	AATGANAEKAESHNDC(1)PVR	1.07542e-05	101.05	128830	87738	0	65310
Q32MZ4	LRRFIP1	Leucine-rich repeat flightless-interacting protein 1	EIDC(1)LSPEAQKLAEAR	0.00438145	83.998	0	0	0	220580
Q4G0F5	VPS26B	Vacuolar protein sorting-associated protein 26B	TPSQLSDNNC(1)RQ	3.73456e-06	130.98	92623	78155	143600	0
Q6FI81	CIAPIN1	Anamorsin	NC(0.002)TC(0.998)GLAEELEKEK	1.54534e-07	118.24	106490	0	0	0
Q6IBS0	TWF2	Twinfilin-2	HLSSC(1)AAPAPLTSAERELQQIR	6.13388e-50	203.51	75933	124900	35574	94439	1	0	22126794
Q6XQN6	NAPRT	Nicotinate phosphoribosyltransferase	ALDC(1)SEVTVR	0.0242861	65.157	159960	90668	172990	102570
Q7KZF4	SND1	Staphylococcal nuclease domain-containing protein 1	LSEC(1)EEQAK	0.00248039	106.68	237000	101090	166180	141100	1	1	20519370
Q7Z6Z7	HUWE1	E3 ubiquitin-protein ligase HUWE1	DQSAQC(1)TASK	0.00314043	94.409	30597	0	0	0
Q8N8S7	ENAH;EVL	Protein enabled homolog;Ena/VASP-like protein	SEQSIC(1)QAR	1.28105e-06	93.143	138860	77937	71040	67174
Q8WUA7	TBC1D22A	TBC1 domain family member 22A	SVSESHTSC(1)PAESASDAAPLQR	0.000327214	76.301	0	0	0	47233
Q8WVJ2	NUDCD2	NudC domain-containing protein 2	AQDIQC(1)GLQSR	6.17052e-05	125.97	136240	111460	117210	78233			20695533
Q92598	HSPH1	Heat shock protein 105 kDa	AGGIETIANEFSDRC(1)TPSVISFGSKNR	4.50016e-08	103.92	826540	537450	191180	0			20687582
			FIC(1)EQDHQNFLR	3.06727e-07	134.75	285480	227230	238260	175610
			IKELNNTC(1)EPVVTQPKPK	3.77453e-39	176.17	399330	292160	266900	298350	1	0
Q92688	ANP32B	Acidic leucine-rich nuclear phosphoprotein 32 family member B	ELVLDNC(1)K	1.01487e-06	176.66	239910	114280	145420	72158	1	0	22126794
Q96AE4	FUBP1	Far upstream element-binding protein 1	IQQESGC(1)KIQIAPDSGGLPER	2.44759e-14	131.54	0	122230	220770	176210	1	0	20519370; 22126794;
Q96HJ9	LUC7L2	Putative RNA-binding protein Luc7-like 2	FRDQDLASC(1)DRDR	0.0173349	64.827	0	42246	0	78885
Q96RS6	NUDCD1	NudC domain-containing protein 1	DSAQC(1)AAIAER	6.28797e-70	246.86	0	0	0	41475
Q99426	TBCB	Tubulin-folding cofactor B	LAEEKAQASSIPVGSRC(1)EVR	0.00233114	82.449	144760	94313	121660	65465
			YFEC(1)QAK	0.00938437	120.65	308780	145980	168390	153520
Q99497	PARK7	Protein deglycase DJ-1	VTVAGLAGKDPVQC(1)SR	9.97001e-21	141.85	1569200	821200	1394500	812130			20687582; 20519370; 16316629;
			DVVIC(1)PDASLEDAKK	0.000730532	96.067	2188700	1241300	1464800	1666500	1	1
Q99829	CPNE1	Copine-1	VRNC(1)SSPEFSK	0.000619709	117.53	63895	32584	95748	24014	1	0
Q9BRS2	RIOK1	Serine/threonine-protein kinase RIO1	LNTAEIPC(1)PEPIMLR	0.0123234	55.353	0	0	0	1019600
Q9GZP4	PITHD1	PITH domain-containing protein 1	RHEVTIC(1)NYEASANPADHR	5.88048e-19	141.85	99922	95651	0	0
Q9H3K6	BOLA2	BolA-like protein 2	LVNAC(1)LAEELPHIHAFEQK	0.0147754	51.591	0	0	0	330460
Q9H4A4	RNPEP	Aminopeptidase B	LDSHPC(1)LEVTAAALRR	0.0135914	54.871	289120	313650	255230	329100
Q9H773	DCTPP1	dCTP pyrophosphatase 1	KYTELPHGAISEDQAVGPADIPC(1)DSTGQTST	1.03158e-10	84.03	380570	718310	372560	647150
Q9H910	HN1L	Hematological and neurological expressed 1-like protein	DHVFLC(1)EGEEPKSDLK	0.0130738	76.311	111090	0	0	61587
Q9HC38	GLOD4	Glyoxalase domain-containing protein 4	AAC(1)NGPYDGKWSK	9.49566e-10	136.02	0	0	0	66078
			ALLGYADNQC(1)KLELQGVKGGVDHAAAFGR	6.45278e-07	64.68	0	0	0	636760
			VLRHEEFEEGC(1)K	2.60423e-19	173.72	63111	28489	37399	0
Q9NP77	SSU72	RNA polymerase II subunit A C-terminal domain phosphatase SSU72	VAVVC(1)SSNQNR	1.6965e-07	153.08	132560	90992	93627	80301
Q9NVS9	PNPO	Pyridoxine-5'-phosphate oxidase	KLPEEEAEC(1)YFHSRPK	0.00272645	74.789	0	48668	0	0	1	1
Q9NWV4	C1orf123	UPF0587 protein C1orf123	TIVEFEC(1)R	0.00601156	101.64	249850	0	153120	0
Q9NZT2	OGFR	Opioid growth factor receptor	TC(1)GPEHSKGGGRVDEGPQPR	1.68162e-05	107.73	57214	0	0	0
Q9P2T1	GMPR2	GMP reductase 2	VGIGPGSVC(1)TTR	0.000864164	96.171	100710	0	0	0
Q9UBQ7	GRHPR	Glyoxylate reductase/hydroxypyruvate reductase	AADC(1)EVEQWDSDEPIPAKELER	7.18409e-93	207.76	6919100	1700500	5618200	4491800
Q9UL46	PSME2	Proteasome activator complex subunit 2	AKPC(1)GVR	0.00849946	86.512	120350	0	65594	50314			20695533
Q9ULA0	DNPEP	Aspartyl aminopeptidase	RISASC(1)QHPTAFEEAIPK	0.00127654	80.361	70845	0	0	0			20687582
Q9ULC4	MCTS1	Malignant T-cell-amplified sequence 1	KFDEKENVSNC(1)IQLK	0.000450974	86.944	0	0	0	114470			20687582
Q9ULV4	CORO1C	Coronin-1C	SIKDTIC(1)NQDER	0.000573294	115.29	0	0	54306	0	1	0
Q9UNE7	STUB1	E3 ubiquitin-protein ligase CHIP	AQQAC(1)IEAK	0.000420164	138.06	121870	119730	119350	86000
Q9Y230	RUVBL2	RuvB-like 2	FVQC(1)PDGELQKR	0.00477896	85.377	161320	100630	88597	84849	1	0	17683036
Q9Y2H0	DLGAP4	Disks large-associated protein 4	DTDSDTQDANDSSC(1)KSSER	0.00356064	67.415	0	0	31709	0
Q9Y2Z0	SUGT1	Suppressor of G2 allele of SKP1 homolog	ALEQKPDDAQYYC(1)QR	9.27279e-08	116.9	118530	0	92099	97010
Q9Y316	MEMO1	Protein MEMO1	SNRVVC(1)R	0.0142677	73.975	182070	0	0	98781
Q9Y3I0	RTCB	tRNA-splicing ligase RtcB homolog	EGYAWAEDKEHC(1)EEYGR	0.000791319	81.619	172450	80002	95670	109970
Q9Y490	TLN1	Talin-1	ALEATTEHIRQELAVFC(1)SPEPPAKTSTPEDFIR	0.00869414	42.288	0	0	0	904340	1	0	20687582
Q9Y570	PPME1	Protein phosphatase methylesterase 1	QC(1)EGITSPEGSK	1.31883e-09	150.1	229820	84829	189200	97194
