# Supplementary material for: Extensive protein S-nitrosylation associated with human pancreatic ductal adenocarcinoma pathogenesis
Source: Cell Death Dis. 2019 Dec 4;10(12):914. doi: 10.1038/s41419-019-2144-6 (PMC6892852; doi:10.1038/s41419-019-2144-6)
Supplement: Supplementary file 17 — Supplemental Table S7 [file 41419_2019_2144_MOESM17_ESM.xlsx]

## Sheet: Sheet1
Supplemental Table S7. Detailed information of S-nitrosylated peptides identified in PANC-1 cells.
Raw file*	Scan number	Scan index	Sequence	Length	Missed cleavages	Modifications	Modified sequence	BIOTIN-M Probabilities	Carbamidomethyl (C) Probabilities	Oxidation (M) Probabilities	BIOTIN-M Score Diffs	Carbamidomethyl (C) Score Diffs	Oxidation (M) Score Diffs	Acetyl (Protein N-term)	BIOTIN-M	Carbamidomethyl (C)	Oxidation (M)	Proteins	Gene Names	Protein Names	Charge	Fragmentation	Mass analyzer	Type	Scan event number	Isotope index	m/z	Mass	Mass error [ppm]	Mass error [Da]	Simple mass error [ppm]	Retention time	PEP	Score	Delta score	Score diff	Localization prob	Combinatorics	PIF	Fraction of total spectrum	Base peak fraction	Precursor Full ScanNumber	Precursor Intensity	Precursor Apex Fraction	Precursor Apex Offset	Precursor Apex Offset Time	Matches	Intensities	Mass Deviations [Da]
HJL_C1_20181026	11841	8480	AAAPAPVSEAVCR	13	0	BIOTIN-M	_AAAPAPVSEAVC(bi)R_	AAAPAPVSEAVC(1)R			AAAPAPVSEAVC(57.35)R			0	1	0	0	P20810-9;P20810-5;P20810-10;P20810-7;P20810-6;P20810-4;P20810-8;P20810-2;P20810;P20810-3	CAST	Calpastatin	2	CID	ITMS	MULTI-MSMS	2	1	846.913	1691.81	-0.054513	-4.6168e-05	-3.25028	61.229	0.023285	57.348	23.94	57.348	1	1	0	0	0	-1	0	0	0	0	y2;y3;y4;y5;y6;y7;y8;y9;y10;y9-NH3;b4;b5;b7	150.2;210.2;111.4;165;248.9;30.3;609.9;76.1;54.7;22.6;25.8;51.1;47.5	-0.0114758298938114;-0.101448144162532;-0.0360140438625649;0.101183544524929;0.0704678137999508;-0.304965926250134;-0.0752001211251354;-0.0599369192625545;0.214994901487444;-0.10345379420005;-0.211888581671872;0.0405572373780956;-0.202736429968695
HJL_C1_20181026	11969	8585	AAAPAPVSEAVCR	13	0	BIOTIN-M	_AAAPAPVSEAVC(bi)R_	AAAPAPVSEAVC(1)R			AAAPAPVSEAVC(81.87)R			0	1	0	0	P20810-9;P20810-5;P20810-10;P20810-7;P20810-6;P20810-4;P20810-8;P20810-2;P20810;P20810-3	CAST	Calpastatin	2	CID	ITMS	MULTI-MSMS	1	1	846.913	1691.81	-0.054513	-4.6168e-05	-0.0584369	61.755	0.0028223	81.865	46.978	81.865	1	1	0	0	0	-1	0	0	0	0	y2;y3;y4;y5;y6;y7;y8;y9;y10;y8-H2O;b4;b5;b6;b7;b11;b12	193.6;193.4;223.6;165.5;403.6;56.1;1283.8;73.9;156;24.7;56.8;239.4;47.9;96.7;95.3;50	-0.402589111143811;-0.154365624631282;-0.0299715633938149;-0.268201221100071;-0.0351230065125492;-0.180210066875134;-0.151616136750135;-0.310303130200055;-0.140351778200056;-0.327586096487721;-0.0713856519843716;0.173095079174971;0.0859663530499688;-0.178261332312445;-0.237369934712433;0.132018948924951
HJL_C1_20181026	16932	12957	AADCEVEQWDSDEPIPAKELER	22	1	BIOTIN-M	_AADC(bi)EVEQWDSDEPIPAKELER_	AADC(1)EVEQWDSDEPIPAKELER			AADC(182.98)EVEQWDSDEPIPAKELER			0	1	0	0	Q9UBQ7	GRHPR	Glyoxylate reductase/hydroxypyruvate reductase	3	CID	ITMS	MULTI-MSMS	6	3	994.448	2980.32	0.27855	0.000277	1009.11	80.248	1.5245e-67	182.98	168.1	182.98	1	1	0	0	0	-1	0	0	0	0	y3;y4;y5;y6;y7;y9;y10;y11;y13;y14;y4-H2O;y7-NH3;y10-NH3;y11-NH3;y14-NH3;y7(2+);y9(2+);y10(2+);y11(2+);y12(2+);y13(2+);y14(2+);y16(2+);y17(2+);y19(2+);y20(2+);b4;b6;b7;b8;b9;b10;b11;b12;b13;b6-H2O;b7-H2O;b8-H2O;b10-H2O;b11-H2O;b12-H2O;b13-H2O;b10-NH3;b12-NH3;b13-NH3;b7(2+);b8(2+);b11(2+);b16(2+);b19(2+)	1500.1;1826.5;2074.2;1659.8;27287.3;10620.7;3453.9;1935.4;1435.8;239.1;537.1;1000.5;2673.6;1945.7;267;6505.4;2606.1;3587.4;892.9;13483.3;4325.1;27287.3;17683.9;10927.7;14230.6;6234.4;1386.1;5318;4102;3879.5;1870.3;1779.2;369.9;967.3;1101.7;4754.4;3392.9;1945.7;406.5;267;321.4;551.1;535.8;230.3;443.2;643.1;917.3;18999.6;2545.3;1793.5	-0.00512316427500537;0.0092716897373748;-0.0781383394376007;-0.0681241610126335;-0.191996051200135;-0.0628586484874631;-0.0537128179123556;0.0323122453376072;-0.150659672137408;-0.0787930076999146;0.0553476284374028;-0.0328762073876305;-0.114685747537351;0.117701620400112;-0.0256301951374098;-0.217787038393794;0.0453900613999849;-0.288660070187461;-0.0310479291874799;-0.388690950799969;-0.0834713…
HJL_C1_20181026	16942	12966	AADCEVEQWDSDEPIPAKELER	22	1	BIOTIN-M	_AADC(bi)EVEQWDSDEPIPAKELER_	AADC(1)EVEQWDSDEPIPAKELER			AADC(162.42)EVEQWDSDEPIPAKELER			0	1	0	0	Q9UBQ7	GRHPR	Glyoxylate reductase/hydroxypyruvate reductase	3	CID	ITMS	MULTI-MSMS	1	2	994.448	2980.32	0.27855	0.000277	1.10164	80.279	7.146e-42	162.42	142.2	162.42	1	1	0	0	0	-1	0	0	0	0	y2;y3;y4;y5;y7;y9;y10;y13;y4-H2O;y7(2+);y9(2+);y10(2+);y12(2+);y13(2+);y14(2+);y15(2+);y16(2+);y18(2+);y19(2+);y20(2+);b4;b5;b7;b8;b9;b10;b11;b12;b13;b7-H2O;b13-H2O;b11-NH3;b12-NH3;b13-NH3;b7(2+);b8(2+);b10(2+);b11(2+)	417.9;1413.8;1891.6;1994.5;27170.8;14538.5;5778.6;2218.1;1085.4;10795.5;4380.5;2582.7;5968.1;12088.8;27170.8;12644.2;28041.7;8517.2;23796.9;4605.5;1682.7;16739.2;7590;5529.3;3165.9;2542.2;1108;2225.7;782.7;7173.3;1365.4;970.9;962.5;837.9;2138.1;1773.5;1784.9;22681.5	-0.193526744284384;-0.168148066618755;-0.139165810262625;0.187181484781149;-0.141581012137635;-0.00609595317496314;-0.163454028849856;-0.0776616252624081;0.0446054409374028;-0.0368788352687943;-0.232136794068765;-0.0215091912812113;0.137737271856281;-0.277319044174988;0.297859893512509;-0.0788572101624823;-0.0552413261250422;-0.207379421487531;0.214680742987412;-0.022946373825107;-0.3350302530999…
HJL_C1_20181026	16966	12988	AADCEVEQWDSDEPIPAKELER	22	1	BIOTIN-M	_AADC(bi)EVEQWDSDEPIPAKELER_	AADC(1)EVEQWDSDEPIPAKELER			AADC(116.09)EVEQWDSDEPIPAKELER			0	1	0	0	Q9UBQ7	GRHPR	Glyoxylate reductase/hydroxypyruvate reductase	3	CID	ITMS	MULTI-MSMS	3	1	994.448	2980.32	0.27855	0.000277	339.32	80.347	3.9646e-10	116.09	95.433	116.09	1	1	0	0	0	-1	0	0	0	0	y3;y4;y5;y7;y9;y10;y13;y4-H2O;y7(2+);y9(2+);y10(2+);y11(2+);y12(2+);y13(2+);y14(2+);y15(2+);y16(2+);y17(2+);y18(2+);y19(2+);y20(2+);b5;b7;b8;b10;b12;b13;b10-H2O;b13-H2O;b8(2+);b10(2+);b11(2+)	544.1;974.8;1273.9;12642.2;4712.8;4210.1;642.5;533.6;2667.4;1165.8;1007.2;799.3;1207;3939.1;12642.2;4538.6;21613.4;6754.3;5846.4;2665.9;1938.1;8348.4;4110.7;1689.5;674.9;396.6;351.7;726.6;350.5;799.3;850.7;9182.6	0.0328712204906196;-0.0357112204188752;-0.262769687093851;-0.208231402762635;-0.146598882862463;-0.0985126225998556;0.0123041950500919;-0.289439969218847;-0.0896132102687943;0.0613812723374849;-0.191370031124961;-0.17161189403123;0.100322721075031;-0.105688184799988;0.231209502887509;-0.100585725787482;0.100764533249958;-0.304481633650084;-0.241559108987531;0.429158282049912;-0.276974694137607;-0…
HJL_C1_20181026	16986	13007	AADCEVEQWDSDEPIPAKELER	22	1	BIOTIN-M	_AADC(bi)EVEQWDSDEPIPAKELER_	AADC(1)EVEQWDSDEPIPAKELER			AADC(91.07)EVEQWDSDEPIPAKELER			0	1	0	0	Q9UBQ7	GRHPR	Glyoxylate reductase/hydroxypyruvate reductase	3	CID	ITMS	MULTI-MSMS	12	2	994.448	2980.32	0.27855	0.000277	672.002	80.4	8.8358e-05	91.067	71.398	91.067	1	1	0	0	0	-1	0	0	0	0	y3;y4;y5;y6;y7;y9;y12;y13;y14;y4-NH3;y14-NH3;y7(2+);y9(2+);y10(2+);y11(2+);y12(2+);y13(2+);y14(2+);y16(2+);y18(2+);y19(2+);y21(2+);b9;b10;b12;b13;b13-H2O;b13-NH3;b8(2+);b9(2+);b11(2+)	163.5;428.8;543.2;695.4;4645.9;2763.1;620.9;363.5;164.2;244.7;183.3;1573.5;691.3;662.3;499.2;1871.4;2409.3;4645.9;11271.1;2474.3;1926.3;427;410.2;258.3;177.1;195.5;153.2;63.3;499.2;356.9;4987.2	0.0263099411937446;0.0231877053623748;-0.0356578706876007;-0.0948575594501335;-0.165995074637635;0.0240554140125369;0.0723972958626291;0.154760249737592;0.138370078237585;0.21935588901863;0.37256316423759;-0.0944960227687943;0.116190842649985;-0.0226688592499613;0.00709904346877011;-0.279376985956219;-0.344457716049988;0.273445831012509;-0.317448357375042;-0.126324733987531;0.403157305487412;-0.4…
HJL_C1_20181026	9983	6906	AADISESSGADCKGDPR	17	1	Acetyl (Protein N-term),BIOTIN-M	_(ac)AADISESSGADC(bi)KGDPR_	AADISESSGADC(1)KGDPR			AADISESSGADC(48.35)KGDPR			1	1	0	0	O43583	DENR	Density-regulated protein	3	CID	ITMS	MULTI-MSMS	4	1	724.649	2170.93	0.077192	5.5937e-05	462.724	53.799	0.0098632	48.351	14.481	48.351	1	1	0	0	0	-1	0	0	0	0	y2;y9;y2-NH3;y7(2+);y9(2+);y11(2+);y12(2+);y13(2+);y14(2+);y15(2+);y16(2+);b3;b4;b5;b9;b12;b5-H2O;b15(2+)	581.1;9.8;26;162.2;466.9;441.3;473.5;2635.1;110.6;240.4;198.9;126.1;172.7;115.5;146.1;10.1;45.6;328.6	0.110955534953121;-0.318994024474932;-0.16641754115625;-0.0467808354187582;-0.24417665003125;-0.357228806537478;-0.487238410781174;-0.475069420674913;0.128852217962617;-0.380686519943652;-0.180305895574975;0.0492485769062228;0.00379595574372615;0.00970131876869118;-0.108278791631164;-0.173429279599986;-0.00849276206258764;0.0649024254623782
HJL_C1_20181026	10118	7020	AADISESSGADCKGDPR	17	1	Acetyl (Protein N-term),BIOTIN-M	_(ac)AADISESSGADC(bi)KGDPR_	AADISESSGADC(1)KGDPR			AADISESSGADC(55.66)KGDPR			1	1	0	0	O43583	DENR	Density-regulated protein	3	CID	ITMS	MULTI-MSMS	1	1	724.649	2170.93	0.077192	5.5937e-05	-0.488786	54.35	0.0035928	55.656	20.757	55.656	1	1	0	0	0	-1	0	0	0	0	y2;y3;y2-NH3;y6(2+);y7(2+);y9(2+);y11(2+);y12(2+);y13(2+);y14(2+);y15(2+);y16(2+);b3;b4;b5;b12;b5-H2O;b15(2+)	2016.9;60.1;55.6;149.2;428.1;903.2;1920.3;368.8;13796.4;941.4;360.6;215.5;770.1;996.3;380.6;49;149.4;1929.3	0.0842831716718706;0.00194275640620845;-0.00452178920312463;-0.00440518344998964;0.0146815669249918;-0.103978896125;-0.292226365131228;0.212773796250076;-0.497347252706163;0.037543624212617;0.151173831618848;0.156730237237525;0.136406780031223;0.0884517174624762;-0.0119051265438088;-0.379850178037486;-0.165414148781338;-0.310463785475122
HJL_C1_20181026	10206	7094	AADISESSGADCKGDPR	17	1	Acetyl (Protein N-term),BIOTIN-M	_(ac)AADISESSGADC(bi)KGDPR_	AADISESSGADC(1)KGDPR			AADISESSGADC(67.96)KGDPR			1	1	0	0	O43583	DENR	Density-regulated protein	3	CID	ITMS	MULTI-MSMS	1	1	724.649	2170.93	0.077192	5.5937e-05	461.48	54.706	0.00098236	67.964	48.64	67.964	1	1	0	0	0	-1	0	0	0	0	y2;y6(2+);y7(2+);y9(2+);y11(2+);y12(2+);y13(2+);y14(2+);y15(2+);y16(2+);b3;b4;b5;b12;b5-H2O;b15(2+)	829.2;73.2;145.9;313.6;405.6;425.2;3405.2;377;686.8;61.8;286.5;374.5;130.4;37.7;67.9;816.2	0.113122282999996;-0.19843594516874;0.0199305903624918;-0.102514052375;-0.303090622943728;-0.187799934218674;-0.364595787862413;-0.00493684453738297;-0.325083492599902;0.00633961223752522;0.0503166921405978;0.0852168541812262;-0.0466951656063088;-0.115934162412486;-0.0544522347188376;-0.415932535475122
HJL_C1_20181026	10248	7128	AADISESSGADCKGDPR	17	1	Acetyl (Protein N-term),BIOTIN-M	_(ac)AADISESSGADC(bi)KGDPR_	AADISESSGADC(1)KGDPR			AADISESSGADC(46.96)KGDPR			1	1	0	0	O43583	DENR	Density-regulated protein	3	CID	ITMS	MULTI-MSMS	3	0	724.649	2170.93	0.077192	5.5937e-05	-2.42344	54.883	0.011543	46.964	32.707	46.964	1	1	0	0	0	-1	0	0	0	0	y2;y6(2+);y11(2+);y12(2+);y13(2+);y14(2+);y15(2+);b3;b4;b5;b8(2+);b14(2+);b15(2+)	499.6;95.6;452.3;424.9;2587.2;606.5;219.7;119.2;148;70.3;25.5;189.3;593	0.103539763468746;0.19151766811251;-0.0605369120062278;0.00397252671882598;-0.298555748799913;-0.257134110162383;-0.0677592738499015;-0.0380927316875272;0.111217830743726;0.0584684086124412;0.221909065528166;-0.420553953818853;-0.332253336256372
HJL_C1_20181026	9003	6097	AATGANAEKAESHNDCPVR	19	1	Acetyl (Protein N-term),BIOTIN-M	_(ac)AATGANAEKAESHNDC(bi)PVR_	AATGANAEKAESHNDC(1)PVR			AATGANAEKAESHNDC(101.05)PVR			1	1	0	0	Q16831	UPP1	Uridine phosphorylase 1	3	CID	ITMS	MULTI-MSMS	4	1	812.034	2433.08	0.091109	7.3984e-05	414.795	49.779	1.0754e-05	101.05	77.014	101.05	1	1	0	0	0	-1	0	0	0	0	y3;y4;y6;y7;y8;y9;y10;y8(2+);y11(2+);y13(2+);y14(2+);y15(2+);y17(2+);y18(2+);b3;b4;b5;b6;b7;b10;b3-H2O;b4-H2O;b5-H2O;b10-NH3;b11(2+);b14(2+);b15(2+)	18.5;189.7;138;29.3;7.6;34.4;33.2;324.4;79.4;144.1;560.1;218;397;118.6;32.8;32;18.6;31.1;135.3;82.4;32.1;116;21.1;108;31.1;235.8;259	-0.369122980487475;-0.0350734523187839;-0.116142914524744;-0.239359958374735;0.412541498400287;-0.202824389774605;-0.0952760316620243;-0.29094550968739;0.0123318239751598;-0.0130613160561097;-0.37788909636231;-0.296343921212383;-0.380058955174945;-0.111135850337405;0.116736948693699;-0.104292003487558;-0.102181877796909;-0.138203405206241;-0.101883074437524;-0.315091590706288;0.00937050458117028;…
HJL_C1_20181026	8794	5931	AATGANAEKAESHNDCPVR	19	1	Acetyl (Protein N-term),BIOTIN-M	_(ac)AATGANAEKAESHNDC(bi)PVR_	AATGANAEKAESHNDC(1)PVR			AATGANAEKAESHNDC(51.76)PVR			1	1	0	0	Q16831	UPP1	Uridine phosphorylase 1	3	CID	ITMS	MSMS	1		812.034	2433.08	NaN	NaN	-4.18003	48.896	0.026784	51.76	27.96	51.76	1	1	0	0	0	-1	0	0	0	0	y3;y4;y10;y8(2+);y9(2+);y10(2+);y11(2+);y12(2+);y14(2+);y17(2+);b4;b5;b6;b11;b15;b4-H2O;b11(2+);b16(2+)	65.6;181.6;34.8;113;142.2;167.1;66.8;82.4;266.2;147.4;11.7;16.5;10.7;54.3;9.9;45.4;10.7;70.1	0.00435114060627484;-0.111733608568784;-0.438049469162024;-0.39470527531239;0.101322718100164;-0.358086696593546;-0.24755587133734;-0.12658891308115;-0.23366302214356;-0.386650752049945;-0.0166760366906828;-0.127908196156284;-0.260151647393741;0.014916056274842;0.247137940587436;-0.197895019865655;0.250048898156138;-0.0661501123997823
HJL_C1_20181026	17689	13665	ACGLVASNLNLKPGECLR	18	1	Acetyl (Protein N-term),Carbamidomethyl (C),BIOTIN-M	_(ac)AC(ca)GLVASNLNLKPGEC(bi)LR_	ACGLVASNLNLKPGEC(1)LR	AC(1)GLVASNLNLKPGECLR		AC(-77.55)GLVASNLNLKPGEC(77.55)LR	AC(77.55)GLVASNLNLKPGEC(-77.55)LR		1	1	1	0	P09382	LGALS1	Galectin-1	3	CID	ITMS	MULTI-MSMS	15	2	803.401	2407.18	-0.62103	-0.00049894	830.07	82.308	0.0003629	83.823	54.752	77.549	1	2	0	0	0	-1	0	0	0	0	y6;y7;y13;y6(2+);y7(2+);y8(2+);y9(2+);y13(2+);y16(2+);y17(2+);b2;b3;b4;b5;b6;b7;b9;b11;b12;b12-NH3;b13(2+)	3876.4;151.5;65.8;1385;4004.2;1130.6;3434;4646.3;1802.6;373;215.1;2593.7;3368.7;3191.1;1848;811.7;2807.2;3469.9;287.8;156.9;704.8	-0.122419790974845;0.0505461564125653;0.0516497249379881;0.136337029218794;-0.0737498213062509;-0.119425350637471;-0.472290240318671;0.104109091862711;-8.2207412333446E-05;-0.371354786399934;0.187959099131206;0.0311086137468237;0.00979539688120212;-0.0286022103562118;-0.0532560006812446;-0.241198293906223;-0.27607210068129;-0.0906700285499937;0.091695332899917;-0.324380135787578;0.481202298406174
HJL_C1_20181026	11474	8164	ACGVDYEVK	9	0	BIOTIN-M	_AC(bi)GVDYEVK_	AC(1)GVDYEVK			AC(98.46)GVDYEVK			0	1	0	0	P49407-2;P49407	ARRB1	Beta-arrestin-1	2	CID	ITMS	MULTI-MSMS	4	0	717.823	1433.63	0.28398	0.00020385	-1.30779	59.791	0.0040142	98.458	50.61	98.458	1	1	0	0	0	-1	0	0	0	0	y2;y3;y4;y5;y7;y3-H2O;b2;b4;b5;b6;b7;b8;b5-H2O;b6-H2O;b7-H2O;b8-H2O	135.3;101;417.2;454.5;823.6;87.9;200.4;193.9;477.1;90.7;191.7;47.3;215.7;37.9;133.2;80.4	0.00601667078436208;-0.100346531843741;-0.0583192630750773;0.00384105408113555;-0.0864570873687853;-0.159342614628144;-0.292153479149988;-0.0598197846624089;-0.0823152292249461;-0.205143917487476;-0.159621133787596;-0.27553338946268;-0.084212923337418;-0.0212505959750615;-0.272114531025181;-0.264369560137766
HJL_C1_20181026	11602	8274	ACGVDYEVK	9	0	BIOTIN-M	_AC(bi)GVDYEVK_	AC(1)GVDYEVK			AC(96.49)GVDYEVK			0	1	0	0	P49407-2;P49407	ARRB1	Beta-arrestin-1	2	CID	ITMS	MULTI-MSMS	1	0	717.823	1433.63	0.28398	0.00020385	-1.30779	60.292	0.0048063	96.492	44.704	96.492	1	1	0	0	0	-1	0	0	0	0	y2;y3;y4;y5;y7;y3-H2O;y4-H2O;y2-NH3;y3-NH3;b2;b4;b5;b7;b8;b7-H2O;b8-H2O	114.3;46.1;358.2;544.8;712.7;58.4;77;12.4;33.9;219.2;314.5;278.1;107.9;88;109.7;35.6	0.0875138631671746;-0.0166978502031156;-0.0378724857313273;-0.0227092388876144;-0.126007868618785;-0.0679729857218945;-0.0435543595312993;0.211233316354679;-0.247501102093736;-0.248574377587488;0.0487617583063411;-0.00437333469369605;-0.125441446287596;-0.19618768633768;-0.362568632587681;0.201694892987234
HJL_C1_20181026	18242	14181	AGGIETIANEFSDRCTPSVISFGSK	25	1	BIOTIN-M	_AGGIETIANEFSDRC(bi)TPSVISFGSK_	AGGIETIANEFSDRC(1)TPSVISFGSK			AGGIETIANEFSDRC(67.1)TPSVISFGSK			0	1	0	0	Q92598-2;Q92598-3;Q92598	HSPH1	Heat shock protein 105 kDa	3	CID	ITMS	MULTI-MSMS	2	2	1013.15	3036.43	-0.36492	-0.00036972	663.53	84.023	0.00011412	67.097	41.688	67.097	1	1	0	0	0	-1	0	0	0	0	y3;y4;y5;y6;y7;y9;y12;y14;y8(2+);y12(2+);y16(2+);y17(2+);y19(2+);y20(2+);y24(2+);b4;b5;b6;b7;b8;b12;b13;b14;b6-H2O;b7-H2O;b8-H2O;b20(2+)	34.9;89.6;540.2;373.5;139.7;1324.3;104;14.7;87.3;486.6;1199.9;829.2;2201.5;1072.5;131.8;36.2;138.4;165.2;242.9;229;842;1072.5;216.1;305;650.2;269.6;812.7	-0.104638754493749;0.0730280913937236;0.0097806223874386;-0.0265167253375012;-0.185092555231222;-0.148334961299952;-0.183623372337252;-0.0479917741872669;0.396710652821923;0.0561746916625907;-0.181712057749792;0.0764460017876445;-0.314259059424785;0.00218271668768466;0.357482791087705;-0.0585987867499966;-0.0467979268781278;-0.185856513324893;0.00215033816891719;-0.0489927099686156;-0.11028325843…
HJL_C1_20181026	18252	14190	AGGIETIANEFSDRCTPSVISFGSK	25	1	BIOTIN-M	_AGGIETIANEFSDRC(bi)TPSVISFGSK_	AGGIETIANEFSDRC(1)TPSVISFGSK			AGGIETIANEFSDRC(60.73)TPSVISFGSK			0	1	0	0	Q92598-2;Q92598-3;Q92598	HSPH1	Heat shock protein 105 kDa	3	CID	ITMS	MULTI-MSMS	2	1	1013.15	3036.43	-0.36492	-0.00036972	-0.604629	84.061	0.00070638	60.735	40.665	60.735	1	1	0	0	0	-1	0	0	0	0	y4;y5;y6;y9;y12;y13;y14;y6-H2O;y13-NH3;y10(2+);y11(2+);y12(2+);y14(2+);y15(2+);y16(2+);y17(2+);y19(2+);b5;b6;b7;b8;b5-H2O;b6-H2O;b7-H2O;b8-H2O;b8(2+);b19(2+)	176.7;371.9;224.8;1162.2;117.5;87.6;25.6;108.7;26;139.6;165.5;332.3;2357.2;2549.4;976.1;3824.7;735.8;106.5;101.2;113.2;110.5;48.8;139.6;417.5;361.5;52.7;726.7	-0.120544906653151;0.0785062083249386;0.0741912824749988;-0.102192383174952;-0.414824544212252;-0.132876629399789;-0.250628492937267;-0.418734243668723;-0.209352488712284;0.402406669387574;-0.41247164269987;0.0130838713500907;-0.449007556137417;-0.317266418349845;0.169118020375208;-0.277924115399856;0.00715207338771506;0.251267258668747;0.293818779643857;-0.0485088415185828;-0.245647983406116;-0.…
HJL_C1_20181026	15571	11720	AGIKVTVAGLAGKDPVQCSR	20	2	BIOTIN-M	_AGIKVTVAGLAGKDPVQC(bi)SR_	AGIKVTVAGLAGKDPVQC(1)SR			AGIKVTVAGLAGKDPVQC(101.54)SR			0	1	0	0	Q99497	PARK7	Protein deglycase DJ-1	3	CID	ITMS	MULTI-MSMS	6	1	807.763	2420.27	-0.37521	-0.00030308	412.042	75.76	4.4724e-05	101.54	75.181	101.54	1	1	0	0	0	-1	0	0	0	0	y4;y6;y7;y8;y9;y10;y13;y4-H2O;y13-H2O;y4-NH3;y6(2+);y8(2+);y9(2+);y12(2+);y14(2+);y15(2+);y16(2+);y17(2+);b3;b4;b5;b7;b11;b12;b13;b14;b7-H2O;b14-H2O;b8(2+);b10(2+);b14(2+);b18(2+)	846.1;2400.2;755.4;89;55.3;84;7;793;9.9;505.8;602.1;266;799.2;606.4;793;2201.8;1599.1;175.1;33.8;115.8;616.6;333.5;484.2;342.2;141.8;366.6;202.3;103.9;115.8;95.1;2621.8;182.9	-0.126680455468772;-0.0738010271124949;-0.0889722529250321;-0.0021879461626213;-0.182628519437685;-0.132453208200104;-0.168278513275027;-0.138954126143744;-0.0406596058251125;0.198821224281232;-0.318174389631281;-0.121723317906344;-0.326201417043876;-0.0253884836438374;-0.0722340066438392;-0.0968566836563696;-0.0714998232126618;0.105620357512407;0.0568088275406353;-0.0543743949937721;-0.135313506…
HJL_C1_20181026	15585	11733	AGIKVTVAGLAGKDPVQCSR	20	2	BIOTIN-M	_AGIKVTVAGLAGKDPVQC(bi)SR_	AGIKVTVAGLAGKDPVQC(1)SR			AGIKVTVAGLAGKDPVQC(105.52)SR			0	1	0	0	Q99497	PARK7	Protein deglycase DJ-1	3	CID	ITMS	MULTI-MSMS	5	1	807.763	2420.27	-0.37521	-0.00030308	-2.0861	75.81	2.6806e-05	105.52	58.501	105.52	1	1	0	0	0	-1	0	0	0	0	y2;y4;y6;y7;y8;y9;y10;y12;y7-H2O;y8-H2O;y2-NH3;y4-NH3;y7-NH3;y8-NH3;y9-NH3;y6(2+);y7(2+);y10(2+);y13(2+);y16(2+);y17(2+);b3;b4;b5;b6;b7;b8;b10;b11;b12;b13;b14;b6-H2O;b7-H2O;b14-H2O;b14(2+)	65.5;1330.8;5340.3;2387.2;43;335.7;62.8;10.9;139.2;21.9;3.5;2598.3;145.2;21.1;53.8;1249.4;731.9;1228.4;411.8;904.5;1590;74.7;385.5;986.6;1249.4;902.2;1396;650.2;1304.9;754.5;416.2;447.9;182.6;353.9;94.4;6381.2	0.0738016358218943;-0.0884724476562724;-0.0722141130499949;-0.125105065425032;-0.0704252508501213;-0.0291861366251851;-0.227301841012604;-0.218331754200108;-0.180713697037618;0.185489555037293;-0.382740141459351;0.199980892249982;-0.258099479425027;-0.199635485162617;-0.19123328500018;-0.088438061506281;-0.2197419361313;-0.136135734081336;0.329227980568703;0.243441583037338;-0.302094486237593;0.1…
HJL_C1_20181026	15586	11734	AGIKVTVAGLAGKDPVQCSR	20	2	BIOTIN-M	_AGIKVTVAGLAGKDPVQC(bi)SR_	AGIKVTVAGLAGKDPVQC(1)SR			AGIKVTVAGLAGKDPVQC(100.27)SR			0	1	0	0	Q99497	PARK7	Protein deglycase DJ-1	4	CID	ITMS	MULTI-MSMS	6	2	606.074	2420.27	0.19379	0.00011745	0.361376	75.813	2.0422e-05	100.27	76.038	100.27	1	1	0	0	0	-1	0	0	0	0	y1;y2;y3;y4;y7;y2-H2O;y3-H2O;y4-H2O;y4-NH3;y11(2+);y12(2+);y13(2+);y14(2+);b3;b4;b5;b7;b8;b9;b10;b11;b12;b13;b14;b14-H2O;b14-NH3;b8(2+);b9(2+);b10(2+);b11(2+);b14(2+);b15(2+);b16(2+)	14;497.2;3033.2;4010.5;87.1;7.3;4124.8;610.2;352.2;1511.8;6156.6;937.6;610.2;337.3;603.2;1097.6;3706.2;3975.3;10494.9;1565;350.4;112.1;108.7;37.9;80.7;29.5;603.2;1934.4;5200.3;3706.3;8620.6;8751.7;8736.6	-0.292317960601565;-0.328816772381231;-0.0767374590562895;-0.0941487171875224;-0.412092370112532;-0.102626087587481;-0.271201071137511;-0.108558618331244;-0.109284244468768;-0.331774642318805;-0.326352839112587;-0.240230027243797;-0.0418384988313392;0.0705417376968853;-0.408866582493772;-0.0515122366062428;-0.0327098853686039;-0.0923978553811367;-0.0793569833435868;0.0338207665876098;-0.112598160…
HJL_C1_20181026	13384	9800	AHVVPCFDASK	11	0	BIOTIN-M	_AHVVPC(bi)FDASK_	AHVVPC(1)FDASK			AHVVPC(60.06)FDASK			0	1	0	0	P21333-2;P21333	FLNA	Filamin-A	3	CID	ITMS	MULTI-MSMS	11	1	542.259	1623.75	0.045435	2.4638e-05	618.137	67.344	0.030327	60.064	30.736	60.064	1	1	0	0	0	-1	0	0	0	0	y2;y3;y4;y7;y2-H2O;y7-H2O;y2-NH3;y7-NH3;y7(2+);y8(2+);y9(2+);a2;b2;b3;b4;b6;b7(2+);b8(2+)	246.7;401.2;313.2;31.7;42;27.2;42.3;58.4;2932.4;645.9;334.3;44;371.2;678.6;1109.5;29.2;497.2;671.6	0.0224570922187297;-0.00988712779377465;-0.0364719278250618;-0.120124025987479;0.0933438219343543;-0.113843009162565;0.268155305171859;-0.379095002487475;-0.496548291412523;-0.228271509093815;0.000271386506142335;0.1023755318094;-0.0140684886687268;0.0273678884687456;0.0114312187312748;-0.141428252662536;-0.0715652239938436;-0.437549274400112
HJL_C1_20181026	13395	9810	AHVVPCFDASK	11	0	BIOTIN-M	_AHVVPC(bi)FDASK_	AHVVPC(1)FDASK			AHVVPC(77.38)FDASK			0	1	0	0	P21333-2;P21333	FLNA	Filamin-A	3	CID	ITMS	MULTI-MSMS	7	0	542.259	1623.75	0.045435	2.4638e-05	-1.5383	67.384	0.0065386	77.379	56.319	77.379	1	1	0	0	0	-1	0	0	0	0	y2;y3;y4;y6;y7;y2-H2O;y7-H2O;y2-NH3;y7-NH3;y7(2+);y8(2+);a2;b2;b3;b4;b6(2+);b9(2+)	178;227.1;321.7;12.5;95.1;31;46.9;3.9;46.8;2928.5;760.6;19.7;499.6;631.8;920;3040.4;344	0.0516318969062297;0.0531011534562253;0.0155910604561882;-0.203283385799978;-0.0710517603624794;-0.195444019862521;-0.211987540412565;-0.175570280765641;-0.260076447799975;-0.344143506256273;-0.335266138000065;-0.0222582572530996;0.119537468362523;0.0555050954999956;0.0154595390437748;0.475648716343699;-0.398728708625072
HJL_C1_20181026	12825	9316	AHVVPCFDASKVK	13	1	BIOTIN-M	_AHVVPC(bi)FDASKVK_	AHVVPC(1)FDASKVK			AHVVPC(50.21)FDASKVK			0	1	0	0	P21333-2;P21333	FLNA	Filamin-A	3	CID	ITMS	MULTI-MSMS	1	1	617.98	1850.92	-0.12841	-7.9358e-05	-0.418578	65.145	0.037333	50.207	30.116	50.207	1	1	0	0	0	-1	0	0	0	0	y2;y3;y4;y5;y9;y9(2+);y11(2+);a2;b2;b3;b4;b8;b6(2+);b7(2+);b8(2+)	45.9;52.1;153.2;323.5;48.4;972;1896.5;14.6;485.7;742.7;384.2;26.4;194.6;2173.1;235.3	-0.0756331094890754;-0.13592827049996;-0.0279110910686882;0.0024888295437222;-0.230184592087426;0.0795859763187536;0.00255311517491918;-0.142466997487475;0.0760041431672107;-0.0170046701250044;0.0248589531062748;-0.0475361482126573;-0.492124721156301;-0.127778602900094;0.335888225599888
HJL_C1_20181026	13096	9555	AHVVPCFDASKVK	13	1	BIOTIN-M	_AHVVPC(bi)FDASKVK_	AHVVPC(1)FDASKVK			AHVVPC(49.28)FDASKVK			0	1	0	0	P21333-2;P21333	FLNA	Filamin-A	3	CID	ITMS	MULTI-MSMS	4	1	617.98	1850.92	0.0032922	2.0345e-06	0.391831	66.191	0.040868	49.28	26.272	49.28	1	1	0	0	0	-1	0	0	0	0	y2;y3;y4;y5;y9;y2-NH3;y8(2+);y9(2+);y10(2+);y11(2+);a2;b2;b3;b4;b10;b6(2+);b7(2+);b12(2+)	54.8;68.8;219.3;857.7;99.8;62.6;293.8;664.6;4382.9;6192.1;43.2;1300.5;1692.8;748;33.5;171.7;954.2;596.7	0.0425767293781121;-0.15936577049996;-0.0415219309124382;-0.0117933970187778;-0.276083029587426;-0.0251253262234457;-0.329913625462495;0.211299843506254;-0.375953159331289;-0.127207627012581;-0.0406603568624746;0.0794831470734607;0.0772336111249956;-0.0607733711124752;-0.443115630200055;-0.281065150843801;-0.181245399775094;-0.240906407818898
HJL_C1_20181026	13142	9594	AHVVPCFDASKVK	13	1	BIOTIN-M	_AHVVPC(bi)FDASKVK_	AHVVPC(1)FDASKVK			AHVVPC(51.77)FDASKVK			0	1	0	0	P21333-2;P21333	FLNA	Filamin-A	3	CID	ITMS	MULTI-MSMS	3	2	617.98	1850.92	0.0032922	2.0345e-06	1084.88	66.376	0.031362	51.774	33.178	51.774	1	1	0	0	0	-1	0	0	0	0	y2;y3;y4;y5;y8;y2-NH3;y9(2+);a2;b2;b3;b4;b6(2+);b7(2+);b9(2+);b12(2+)	6.6;100.8;101.7;309.6;46;15.8;2929.1;33.9;590.2;528.7;493.8;255.1;1514.2;287.6;444.6	0.104924141487487;0.02612006934379;-0.219073200443688;-0.0183851938937778;-0.307240436274924;0.0311796054171793;-0.301761679931246;-0.139216875417162;0.135162468362523;0.0226071462812456;-0.4105353340031;-0.131040736781301;-0.317720009150094;0.178053517937428;-0.246033360943898
HJL_C1_20181026	13151	9601	AHVVPCFDASKVK	13	1	BIOTIN-M	_AHVVPC(bi)FDASKVK_	AHVVPC(1)FDASKVK			AHVVPC(49.63)FDASKVK			0	1	0	0	P21333-2;P21333	FLNA	Filamin-A	3	CID	ITMS	MULTI-MSMS	1	1	617.98	1850.92	0.0032922	2.0345e-06	541.097	66.414	0.039528	49.632	32.413	49.632	1	1	0	0	0	-1	0	0	0	0	y2;y4;y5;y9;y2-NH3;y9(2+);y10(2+);y11(2+);a2;b2;b3;b4;b5;b8;b7(2+)	14.1;89.6;292.7;14.5;8.3;2300.1;1235.4;352.3;42.4;406.6;451.3;184.6;99.1;12.8;1091.7	-0.0233107217937629;0.0455142019000618;-0.0287001353000278;-0.245565451462426;-0.0774477139187582;-0.242557578368746;-0.273841342925039;0.293995986268669;-0.0420336478780996;0.107452507425023;0.0598691091718706;0.00480890427814984;0.0236677269812731;-0.327931656025157;0.0954879986624064
HJL_C1_20181026	14382	10677	AILPCQDTPSVK	12	0	BIOTIN-M	_AILPC(bi)QDTPSVK_	AILPC(1)QDTPSVK			AILPC(58.7)QDTPSVK			0	1	0	0	P09960-2;P09960;P09960-3;P09960-4	LTA4H	Leukotriene A-4 hydrolase	2	CID	ITMS	MULTI-MSMS	6	0	861.931	1721.85	-0.22387	-0.00019296	-1.98372	71.194	0.027389	58.699	27.221	58.699	1	1	0	0	0	-1	0	0	0	0	y4;y5;y9;y10;y4-H2O;b3;b7;b8;b10;b11;b8-H2O;b10-H2O;b11-NH3	128.3;143.3;402;40.3;27.3;16.9;66.3;39;18.8;40.1;40.9;38.4;26.9	0.0158882783875356;-0.190461567825082;-0.0385011794123784;-0.231903019324818;-0.193162736037493;-0.0480408668312862;-0.21059463857523;-0.197217922287791;-0.412352418200271;-0.350408228562856;0.00523008672462311;0.0541336767496432;0.369624701187149
HJL_C1_20181026	14388	10682	AILPCQDTPSVK	12	0	BIOTIN-M	_AILPC(bi)QDTPSVK_	AILPC(1)QDTPSVK			AILPC(72.43)QDTPSVK			0	1	0	0	P09960-2;P09960;P09960-3;P09960-4	LTA4H	Leukotriene A-4 hydrolase	2	CID	ITMS	MULTI-MSMS	2	1	861.931	1721.85	-0.22387	-0.00019296	581.924	71.218	0.0082767	72.434	54.375	72.434	1	1	0	0	0	-1	0	0	0	0	y2;y3;y4;y5;y6;y9;y10;y4-H2O;y6-H2O;y5-NH3;y9-NH3;b3;b7;b8;b11	2;25.4;59.9;110.3;59;694.7;53.6;14.5;41.6;31.1;57.4;42.1;43.1;31.6;32.6	-0.202693046012513;-0.0623882689249626;-0.166240627862464;-0.117890767043832;-0.114690410825119;-0.0144533278498784;-0.223846378699818;-0.00657826338124323;-0.239757050250091;0.204009838487423;0.0239389769001264;0.0180296898093388;-0.19167374013773;-0.0752696801002912;0.176569310499644
HJL_C1_20181026	14580	10848	AILPCQDTPSVK	12	0	BIOTIN-M	_AILPC(bi)QDTPSVK_	AILPC(1)QDTPSVK			AILPC(62.17)QDTPSVK			0	1	0	0	P09960-2;P09960;P09960-3;P09960-4	LTA4H	Leukotriene A-4 hydrolase	2	CID	ITMS	MULTI-MSMS	5	1	861.931	1721.85	-0.37423	-0.00032256	584.944	71.965	0.019847	62.166	44.333	62.166	1	1	0	0	0	-1	0	0	0	0	y4;y5;y6;y8;y9;y10;b3;b4;b6;b7;b8;b10;b11;b11-H2O;b6-NH3;b8-NH3	112.1;245;93.3;37;693.7;32.1;53.9;85.5;84.9;66.5;72.4;14.3;23.7;35.1;87.2;35.5	0.149372165106286;-0.0472730912625821;0.0825141790186308;0.175580671712623;0.0260740159001216;-0.251312199012318;0.0706114769187138;0.0925525750124621;-0.359974194012693;-0.0212635838877304;0.0719471167747088;0.0284434802372289;0.219904271437144;-0.143809828925441;-0.337817240825188;-0.234509211287786
HJL_C1_20181026	14589	10856	AILPCQDTPSVK	12	0	BIOTIN-M	_AILPC(bi)QDTPSVK_	AILPC(1)QDTPSVK			AILPC(59.54)QDTPSVK			0	1	0	0	P09960-2;P09960;P09960-3;P09960-4	LTA4H	Leukotriene A-4 hydrolase	2	CID	ITMS	MULTI-MSMS	5	0	861.931	1721.85	-0.37423	-0.00032256	-3.84219	71.999	0.025556	59.542	34.156	59.542	1	1	0	0	0	-1	0	0	0	0	y4;y5;y7;y8;y9;y10;y5-H2O;b4;b7;b8;b11;b11-H2O;b7-NH3	155.9;168;163.4;89.6;511.5;18.9;32.9;41.1;108.3;111.5;59.8;21.2;54.2	-0.0232352567687144;-0.0601515092313321;-0.110495223643852;-0.197954484537377;-0.0868410231623784;0.00491338692518184;0.048302359156196;-0.141090003112538;0.0275645411122696;-0.114210109787791;-0.0224052988753556;-0.105113539862941;-0.0359718650752257
HJL_C1_20181026	11018	7783	ALANSLACQGK	11	0	BIOTIN-M	_ALANSLAC(bi)QGK_	ALANSLAC(1)QGK			ALANSLAC(89.89)QGK			0	1	0	0	P04075;P04075-2	ALDOA	Fructose-bisphosphate aldolase A	2	CID	ITMS	MULTI-MSMS	9	1	763.876	1525.74	-0.039869	-3.0455e-05	657.078	57.935	0.0025593	89.886	54.591	89.886	1	1	0	0	0	-1	0	0	0	0	y4;y5;y6;y7;y8;y9;y9-H2O;y8-NH3;y9-NH3;b3;b5;b6;b8;b9;b6-H2O;b8-H2O;b9-H2O;b5-NH3;b6-NH3	845.1;970.4;293.9;206.7;114.1;52.9;86.3;58.6;50.2;42.4;70.9;155;66.4;83.8;92.5;76.1;65.5;98.3;312.3	-0.192038171700119;-0.090715399525152;-0.142271536312592;-0.15260152485007;-0.10845337452497;-0.211354235162389;-0.0161083745874748;-0.209709507274965;-0.459460953849884;0.146860747209359;-0.0838169406125076;-0.166256866462504;-0.187976851275153;0.0701856210623646;-0.0163601269812261;-0.0425356782002382;-0.154368323050221;-0.0368186788312528;-0.121028624212499
HJL_C1_20181026	11025	7789	ALANSLACQGK	11	0	BIOTIN-M	_ALANSLAC(bi)QGK_	ALANSLAC(1)QGK			ALANSLAC(106.2)QGK			0	1	0	0	P04075;P04075-2	ALDOA	Fructose-bisphosphate aldolase A	2	CID	ITMS	MULTI-MSMS	6	0	763.876	1525.74	-0.039869	-3.0455e-05	0.73978	57.962	0.00045943	106.2	64.09	106.2	1	1	0	0	0	-1	0	0	0	0	y3;y4;y5;y6;y7;y8;y9;y7-H2O;y9-H2O;y3-NH3;b4;b5;b6;b9;b10;b6-H2O;b10-H2O;b6-NH3;b9-NH3;b10-NH3	130.2;1001.8;1696.2;453.6;467.9;186;176.8;79.1;102.5;114.6;59.1;80.5;160.4;41.2;131.9;168.9;51.7;165.5;48.4;54	0.0155077591156214;-0.0931001834188692;-0.055009833118902;0.00775287774990829;-0.10914449360007;-0.0946594292124701;-0.241017321099889;-0.237629101775156;-0.191035132399975;-0.115991293556249;-0.00308289934065442;-0.254043991393758;-0.00854202271250415;-0.178227464875135;-0.121363350650199;-0.155215107449976;-0.165131161950285;-0.00225421014999938;-0.306949417937631;-0.145471045900194
HJL_C1_20181026	11154	7897	ALANSLACQGK	11	0	BIOTIN-M	_ALANSLAC(bi)QGK_	ALANSLAC(1)QGK			ALANSLAC(192.26)QGK			0	1	0	0	P04075;P04075-2	ALDOA	Fructose-bisphosphate aldolase A	2	CID	ITMS	MULTI-MSMS	2	0	763.876	1525.74	-0.039869	-3.0455e-05	0.215444	58.484	3.1518e-20	192.26	152.19	192.26	1	1	0	0	0	-1	0	0	0	0	y3;y4;y5;y6;y7;y8;y9;y10;y7-H2O;y9-H2O;y3-NH3;y4-NH3;y5-NH3;y7-NH3;y8-NH3;y9-NH3;b3;b4;b5;b6;b8;b9;b10;b5-H2O;b6-H2O;b5-NH3;b6-NH3;b8-NH3;b9-NH3	390.3;5257.3;7368.3;2443.5;1952.6;882.8;496;17.4;280.8;297.8;429.6;511;392.5;234.8;262.5;258.3;178.6;328.2;505.8;921.8;190.3;398.2;414.1;367.4;610;440.3;896;284.2;345.5	0.0288439407562464;-0.0468355349813692;-0.011125555775152;-0.0381455597500917;-0.0479872670375698;-0.00652466358747006;0.0156965460876108;-0.463838106324829;0.0221365232248445;0.00549807072502517;0.0695555814437512;-0.0641072927313644;-0.0189978994626472;0.0105466392749349;0.0300365864750347;-0.0245244304123844;0.00873818861560949;0.0581048447999706;0.0251308132937424;0.0621977233812459;0.0072135…
HJL_C1_20181026	15476	11634	ALCATRQEPLLIGSTK	16	1	BIOTIN-M	_ALC(bi)ATRQEPLLIGSTK_	ALC(1)ATRQEPLLIGSTK			ALC(101.72)ATRQEPLLIGSTK			0	1	0	0	P49327	FASN	Fatty acid synthase;[Acyl-carrier-protein] S-acetyltransferase;[Acyl-carrier-protein] S-malonyltransferase;3-oxoacyl-[acyl-carrier-protein] synthase;3-oxoacyl-[acyl-carrier-protein] reductase;3-hydroxyacyl-[acyl-carrier-protein] dehydratase;Enoyl-[acyl-carrier-protein] reductase;Oleoyl-[acyl-carrier-protein] hydrolase	3	CID	ITMS	MULTI-MSMS	1	1	718.047	2151.12	-0.052642	-3.78e-05	-3.51418	75.413	2.7099e-05	101.72	73.679	101.72	1	1	0	0	0	-1	0	0	0	0	y2;y3;y4;y5;y8;y9;y10;y2-H2O;y4-H2O;y8-H2O;y9-H2O;y10-H2O;y2-NH3;y8-NH3;y10-NH3;y8(2+);y10(2+);y11(2+);y12(2+);y13(2+);b4;b6;b7;b8;b8-H2O;b7-NH3;b8-NH3;b6(2+);b7(2+);b8(2+)	27.7;91;474;501.5;5113.3;655.8;376.5;37.9;170.7;575.2;695.5;359.1;15;517.3;186.6;503.5;306.3;832.2;1964.9;1962;575.2;359.1;55.2;412.8;60.1;103.5;58.1;338.4;856.1;4294.3	-0.0671784881125177;-0.122125175868746;0.200302903199997;-0.0166585070249994;-0.018300873912608;0.00366233947488581;0.0274498118124029;-0.108642222264081;-0.261067447162532;0.02801920541242;0.224665035987414;-0.146444952612683;0.0634989728874871;-0.131519897287603;-0.164992844375092;0.0822563510312193;0.315458842331168;-0.209669237368871;-0.207314375318902;-0.00900894626261106;-0.116654421887461;…
HJL_C1_20181026	15616	11761	ALCATRQEPLLIGSTK	16	1	BIOTIN-M	_ALC(bi)ATRQEPLLIGSTK_	ALC(1)ATRQEPLLIGSTK			ALC(92.27)ATRQEPLLIGSTK			0	1	0	0	P49327	FASN	Fatty acid synthase;[Acyl-carrier-protein] S-acetyltransferase;[Acyl-carrier-protein] S-malonyltransferase;3-oxoacyl-[acyl-carrier-protein] synthase;3-oxoacyl-[acyl-carrier-protein] reductase;3-hydroxyacyl-[acyl-carrier-protein] dehydratase;Enoyl-[acyl-carrier-protein] reductase;Oleoyl-[acyl-carrier-protein] hydrolase	3	CID	ITMS	MULTI-MSMS	3	1	718.047	2151.12	0.37755	0.0002711	-0.446003	75.924	0.00025565	92.265	57.991	92.265	1	1	0	0	0	-1	0	0	0	0	y2;y4;y5;y6;y8;y10;y4-H2O;y8-H2O;y10-H2O;y2-NH3;y10-NH3;y8(2+);y13(2+);y14(2+);b4;b6;b8;b11;b8-H2O;b11-NH3;b6(2+);b7(2+);b8(2+);b10(2+)	70.8;635.2;867.2;1113.5;7644;538;300.9;851.4;617.3;28.4;619.7;928.4;2884.7;8530;851.4;617.3;416.5;37.1;231.6;21.8;1066.7;991.2;4395.7;909.9	-0.0604646209250177;0.0698097391374972;-0.0748250109312494;-0.0177996047500528;-0.00176034656885804;-0.132950578812597;0.0193280606499684;0.06885172494367;0.0516751645748172;0.0455851545281121;0.00248762437490768;-0.00221630521878069;-0.0881105087626111;-0.311741262256305;-0.0758219023562106;-0.0453795681250995;-0.122553687087702;-0.447194100850083;-0.158386928075288;-0.172107460162579;-0.0084314…
HJL_C1_20181026	15739	11870	ALCATRQEPLLIGSTK	16	1	BIOTIN-M	_ALC(bi)ATRQEPLLIGSTK_	ALC(1)ATRQEPLLIGSTK			ALC(56.85)ATRQEPLLIGSTK			0	1	0	0	P49327	FASN	Fatty acid synthase;[Acyl-carrier-protein] S-acetyltransferase;[Acyl-carrier-protein] S-malonyltransferase;3-oxoacyl-[acyl-carrier-protein] synthase;3-oxoacyl-[acyl-carrier-protein] reductase;3-hydroxyacyl-[acyl-carrier-protein] dehydratase;Enoyl-[acyl-carrier-protein] reductase;Oleoyl-[acyl-carrier-protein] hydrolase	3	CID	ITMS	MULTI-MSMS	3	2	718.047	2151.12	0.37755	0.0002711	934.091	76.384	0.011409	56.851	34.63	56.851	1	1	0	0	0	-1	0	0	0	0	y2;y3;y4;y5;y6;y8;y9;y10;y2-H2O;y4-H2O;y10-H2O;y10-NH3;y8(2+);y13(2+);b6;b8;b12;b13;b8-H2O;b13-NH3;b8(2+)	29.3;44.2;355.2;304.3;584.4;2868.7;380.1;282.7;3.9;90.4;233.8;144;539.6;2940.5;233.8;258.6;7;11.1;60.8;6.4;3153.2	-0.0804536345968927;0.112982246006254;-0.0200950460187528;-0.0342976671812494;0.0650861374374472;-0.137563569225108;-0.0328977191188642;-0.167618547562597;-0.0249782818343931;-0.236104068256282;-0.0835787416751828;-0.0622096412500923;-0.220355953656281;-0.251989903293861;-0.180633474375099;-0.219477515212702;-0.313203362637523;-0.163932021850087;-0.358948451512788;0.448312821962418;-0.45223089540…
HJL_C1_20181026	15754	11884	ALCATRQEPLLIGSTK	16	1	BIOTIN-M	_ALC(bi)ATRQEPLLIGSTK_	ALC(1)ATRQEPLLIGSTK			ALC(52.01)ATRQEPLLIGSTK			0	1	0	0	P49327	FASN	Fatty acid synthase;[Acyl-carrier-protein] S-acetyltransferase;[Acyl-carrier-protein] S-malonyltransferase;3-oxoacyl-[acyl-carrier-protein] synthase;3-oxoacyl-[acyl-carrier-protein] reductase;3-hydroxyacyl-[acyl-carrier-protein] dehydratase;Enoyl-[acyl-carrier-protein] reductase;Oleoyl-[acyl-carrier-protein] hydrolase	3	CID	ITMS	MULTI-MSMS	5	1	718.047	2151.12	0.37755	0.0002711	466.056	76.439	0.018712	52.008	35.651	52.008	1	1	0	0	0	-1	0	0	0	0	y4;y8;y9;y10;y4-H2O;y10-H2O;y10-NH3;y8(2+);y11(2+);y13(2+);y14(2+);b6;b8;b11;b8-H2O;b6(2+);b8(2+);b10(2+);b12(2+)	115.2;1864.5;259.1;125.4;57.9;152.9;68.3;280.8;414.4;1565.7;1814.5;152.9;90.3;15.5;36.3;164.7;1487;312.7;431.8	-0.0126487569562528;-0.015798432506358;0.132080308224886;-0.194596086625097;-0.166096744037532;-0.0793062807376828;-0.241042649062592;0.0385551791562193;-0.00684941315012111;0.178735194362389;-0.341526418506305;-0.176361013437599;-0.158686499587702;-0.0737810149125835;-0.299256068700288;-0.120736121075083;-0.370077575087635;0.246615149706145;0.377248954324955
HJL_C1_20181026	12800	9293	ALDCSEVTVR	10	0	BIOTIN-M	_ALDC(bi)SEVTVR_	ALDC(1)SEVTVR			ALDC(65.16)SEVTVR			0	1	0	0	Q6XQN6-3;Q6XQN6;Q6XQN6-2	NAPRT	Nicotinate phosphoribosyltransferase	2	CID	ITMS	MULTI-MSMS	3	1	772.366	1542.72	-0.18126	-0.00014	-1.42702	65.053	0.024286	65.157	18.361	65.157	1	1	0	0	0	-1	0	0	0	0	y2;y3;y4;y5;y6;y7;y8;y6-H2O;b3;b6;b7;b8;b9;b7-H2O;b9-H2O	93.6;1076.8;427;280.4;444.2;148.9;191.8;607.3;34.3;211.7;337.3;83.9;127.1;134.5;244.9	0.0413700034500266;0.0144024814562727;0.019400870312495;-0.0467706819250679;-0.139559166556296;-0.149747919637548;-0.112550981387585;0.475242358081232;-0.0864240222625199;0.00333832059982342;-0.173242880387761;-0.116042921912822;-0.0780245135254063;-0.182220652625347;-0.194546231075492
HJL_C1_20181026	12431	8982	ALDLDSSCK	9	0	BIOTIN-M	_ALDLDSSC(bi)K_	ALDLDSSC(1)K			ALDLDSSC(74.3)K			0	1	0	0	P31948;P31948-2;P31948-3	STIP1	Stress-induced-phosphoprotein 1	2	CID	ITMS	MULTI-MSMS	3	0	701.821	1401.63	-0.082227	-5.7709e-05	-0.84866	63.578	0.017239	74.301	45.152	74.301	1	1	0	0	0	-1	0	0	0	0	y3;y4;y5;y6;y7;y4-H2O;y7-H2O;y4-NH3;y6-NH3;y7-NH3;b3;b4;b5;b8	212.5;418.2;744.3;239.7;341.8;231.9;73.9;512.6;29.7;47.9;312.1;142.5;196.1;53	-0.0795285358625506;0.000961788099971272;-0.0350224259938159;0.071075245812608;-0.0555461753124291;0.0557657541437493;-0.0849096897375148;-0.326307528243774;-0.276274636937387;0.00982366850007566;0.150422901565605;0.202718083137484;-0.12879835751869;-0.204446892362512
HJL_C1_20181026	12475	9021	ALDLDSSCK	9	0	BIOTIN-M	_ALDLDSSC(bi)K_	ALDLDSSC(1)K			ALDLDSSC(78.15)K			0	1	0	0	P31948;P31948-2;P31948-3	STIP1	Stress-induced-phosphoprotein 1	2	CID	ITMS	MULTI-MSMS	2	1	701.821	1401.63	-0.082227	-5.7709e-05	713.321	63.745	0.013241	78.149	41.754	78.149	1	1	0	0	0	-1	0	0	0	0	y2;y3;y4;y5;y6;y7;y8;y7-H2O;y2-NH3;y7-NH3;b3;b4;b5	347.3;322.9;621.5;649.4;219.4;233.1;10;74.2;1031.2;90.4;321.3;144.2;269.3	-0.264388977012572;-0.0980832233625506;-0.196364872056279;-0.114551234587566;-0.265594676062392;0.000117887187570886;-0.230149187099869;0.0643823024499852;-0.0218951097625677;-0.146060120562424;-0.10796943241877;0.0407002608718585;-0.14698683408119
HJL_C1_20181026	13413	9826	ALDLDSSCKEAADGYQR	17	1	BIOTIN-M	_ALDLDSSC(bi)KEAADGYQR_	ALDLDSSC(1)KEAADGYQR			ALDLDSSC(95.76)KEAADGYQR			0	1	0	0	P31948;P31948-2;P31948-3	STIP1	Stress-induced-phosphoprotein 1	3	CID	ITMS	MULTI-MSMS	3	0	765.012	2292.02	-0.046619	-3.5664e-05	0.911653	67.453	0.00015239	95.755	77.955	95.755	1	1	0	0	0	-1	0	0	0	0	y2;y3;y4;y5;y6;y7;y8;y11;y9(2+);y10(2+);y11(2+);y12(2+);y13(2+);y14(2+);y15(2+);b3;b4;b5;b6;b8;b12;b5-H2O;b8-H2O;b11(2+);b12(2+);b13(2+)	80.6;175.6;1234.6;1390.6;1694.8;982.4;357.4;29.6;119.5;935.6;1353.5;3843.8;5978;1917.7;10307.4;626.8;217.2;329.3;152.3;215.9;20;97.4;70.7;1221.2;616.4;355.2	-0.122976899396861;0.183241043199985;0.0452199035187277;-0.00205581448130943;0.0208367819124078;-0.041963981068875;-0.214275670025131;-0.158935397849973;-0.0883667256750869;-0.411973065106281;-0.23281188750002;-0.279358717706259;-0.254351557175028;-0.0884181997874975;-0.297236722849902;0.0621355480499801;-0.00821941686251648;-0.11591993954994;-0.231352467149918;-0.191019157987512;0.10035437526244…
HJL_C1_20181026	13555	9956	ALDLDSSCKEAADGYQR	17	1	BIOTIN-M	_ALDLDSSC(bi)KEAADGYQR_	ALDLDSSC(1)KEAADGYQR			ALDLDSSC(104.94)KEAADGYQR			0	1	0	0	P31948;P31948-2;P31948-3	STIP1	Stress-induced-phosphoprotein 1	3	CID	ITMS	MULTI-MSMS	1	1	765.012	2292.02	-0.046619	-3.5664e-05	1.04254	67.98	1.216e-05	104.94	73.55	104.94	1	1	0	0	0	-1	0	0	0	0	y2;y3;y4;y5;y6;y7;y8;y13;y9(2+);y11(2+);y12(2+);y13(2+);y14(2+);y15(2+);b3;b4;b5;b6;b8;b10;b5-H2O;b9(2+);b11(2+);b13(2+);b16(2+)	107;251.3;1842.9;3019;2468.6;1317.6;611.9;40.5;343.1;1838.8;7072.1;10247.8;3115.5;2672.3;919.4;349.1;716.8;355;103.1;42.3;182.1;684.4;2600.5;1639.6;349	0.0386441943531395;0.00233284007498469;-0.0289988464812723;-0.0232960488563094;-0.0669317727750922;-0.071260856068875;0.00966231825611885;0.0391962003000117;-0.0393554952063369;-0.08803649687502;-0.497376295831259;-0.497515619675028;-0.0507595083812475;0.166874605275098;0.0939348644562301;-0.0759074051437665;-0.05921827939369;-0.130400318712418;-0.185403923612512;-0.431758942525221;-0.26234888366…
HJL_C1_20181026	13600	9995	ALDLDSSCKEAADGYQR	17	1	BIOTIN-M	_ALDLDSSC(bi)KEAADGYQR_	ALDLDSSC(1)KEAADGYQR			ALDLDSSC(62.86)KEAADGYQR			0	1	0	0	P31948;P31948-2;P31948-3	STIP1	Stress-induced-phosphoprotein 1	3	CID	ITMS	MULTI-MSMS	2	1	765.012	2292.02	-0.046619	-3.5664e-05	437.034	68.157	0.0048461	62.861	48.268	62.861	1	1	0	0	0	-1	0	0	0	0	y3;y4;y5;y6;y8;y6-NH3;y9(2+);y11(2+);y12(2+);y13(2+);y14(2+);y15(2+);b3;b4;b5;b6;b8;b10;b13(2+)	31.7;177.5;476.2;597.1;181.4;259.7;92.2;281.9;726.7;1485.8;535.5;1651.8;219.6;49;127.6;97.1;47.4;24.7;282.4	-0.0298937224250153;-0.00592755741877227;0.0470164511436906;0.0387811178499078;-0.317119908306381;0.0259649265061626;-0.0124389913000869;-0.08266540312502;-0.0316780536437591;-0.361041010300028;-0.0894557974437475;-0.114497465037402;0.16772636836248;0.232137028449984;0.04411424013756;-0.239653248399918;0.203267951387488;-0.0526085519002208;-0.0638776138500816
HJL_C1_20181026	8214	5487	ALENDPDCR	9	0	BIOTIN-M	_ALENDPDC(bi)R_	ALENDPDC(1)R			ALENDPDC(86.14)R			0	1	0	0	P13797-3;P13797-2;P13797;P13796	PLS3;LCP1	Plastin-3;Plastin-2	2	CID	ITMS	MULTI-MSMS	2	0	742.319	1482.62	0.59631	0.00044265	2.09014	46.269	0.0091799	86.136	70.129	86.136	1	1	0	0	0	-1	0	0	0	0	y2;y3;y4;y5;y6;y7;y5-H2O;y7-H2O;y4-NH3;y7-NH3;b3;b4;b5;b8;b5-NH3	491.4;75.9;1401;241;197;118.5;40.6;35.4;47.2;32.7;34;57.6;392.5;25.3;116.8	-0.0997326658313114;-0.0770010596125985;-0.0879579107376003;-0.199930894362524;-0.059957548724924;-0.244781444712544;-0.279587377537609;-0.207982849762629;-0.00726824270634552;-0.293303202462539;0.325161100531261;-0.338759596800003;0.0047727906687669;-0.391163179975138;-0.0530873459874783
HJL_C1_20181026	10472	7319	ALEQKPDDAQYYCQR	15	1	BIOTIN-M	_ALEQKPDDAQYYC(bi)QR_	ALEQKPDDAQYYC(1)QR			ALEQKPDDAQYYC(54.9)QR			0	1	0	0	Q9Y2Z0-2;Q9Y2Z0	SUGT1	Suppressor of G2 allele of SKP1 homolog	3	CID	ITMS	MULTI-MSMS	8	1	760.346	2278.01	-0.093029	-7.0734e-05	443.405	55.762	0.016224	54.898	41.75	54.898	1	1	0	0	0	-1	0	0	0	0	y3;y4;y5;y8;y8-H2O;y5-NH3;y6(2+);y11(2+);y13(2+);b8;b10;b11;b12;b12-H2O;b10(2+);b11(2+);b13(2+)	294.7;443.4;176.8;12.6;21.5;40.6;187.6;130.3;290.2;165.3;167.4;64;32.4;24.3;99.3;267.9;102.5	0.147992794787456;-0.072309038006324;-0.15747903486249;-0.356133766162429;-0.433470913400015;-0.107367980112485;-0.16690627843127;-0.192562448931312;-0.4743135709125;0.106591780006283;-0.0829342059500959;-0.078809769212512;-0.0921413871624281;-0.119185565650014;-0.132067150925081;0.10339350494371;0.0134778018500583
HJL_C1_20181026	10524	7362	ALEQKPDDAQYYCQR	15	1	BIOTIN-M	_ALEQKPDDAQYYC(bi)QR_	ALEQKPDDAQYYC(1)QR			ALEQKPDDAQYYC(54.95)QR			0	1	0	0	Q9Y2Z0-2;Q9Y2Z0	SUGT1	Suppressor of G2 allele of SKP1 homolog	3	CID	ITMS	MULTI-MSMS	2	0	760.346	2278.01	-0.093029	-7.0734e-05	3.28508	55.974	0.016158	54.95	36.812	54.95	1	1	0	0	0	-1	0	0	0	0	y2;y3;y4;y5;y7;y8(2+);y11(2+);y13(2+);b8;b9;b10;b11;b12;b11-H2O;b11-NH3;b8(2+);b10(2+);b11(2+)	75.3;535.1;577.1;179.6;14.2;451.7;137.2;499.6;202.7;135;108.2;103.6;12.9;45;30.9;54.9;87.5;179.4	-0.0237032177562355;-0.0377371856812943;0.038225629962426;-0.0366294254874902;0.0495403893376078;0.179209045531252;-0.152767527056312;-0.3544405240375;0.117578108131283;-0.0870073228187493;-0.0997799090750959;-0.093824417650012;-0.247292754349928;-0.114887150825098;-0.471813948837507;-0.328075642321835;-0.384142346237581;-0.11181645599379
HJL_C1_20181026	12386	8944	ALGNICYDSHEGR	13	0	BIOTIN-M	_ALGNIC(bi)YDSHEGR_	ALGNIC(1)YDSHEGR			ALGNIC(62.09)YDSHEGR			0	1	0	0	P52306-4;P52306;P52306-5	RAP1GDS1	Rap1 GTPase-GDP dissociation stimulator 1	3	CID	ITMS	MULTI-MSMS	9	0	629.282	1884.82	-0.34923	-0.00021977	1.30997	63.396	0.014321	62.088	50.065	62.088	1	1	0	0	0	-1	0	0	0	0	y2;y3;y4;y6;y8;y7(2+);y8(2+);y9(2+);y11(2+);b2;b3;b4;b5;b8;b8-H2O;b4-NH3;b5-NH3	44.8;42.1;102.8;223.1;10.6;117.9;1226.6;456.3;3604;106.3;18.7;77.7;65;29.2;12.5;41.5;79.4	-0.00204015008750957;-0.0782214679499589;-0.0453716172686995;0.245106172287478;-0.164339491712553;-0.0344051535937524;-0.17435670786881;-0.0589604598562801;-0.0122995424250121;0.00836756487814228;-0.14970362363124;0.100773872396871;-0.12299295775;-0.428713363187626;-0.181099338550212;-0.0601441255874988;0.0522401673125046
HJL_C1_20181026	12620	9140	ALGNICYDSHEGR	13	0	BIOTIN-M	_ALGNIC(bi)YDSHEGR_	ALGNIC(1)YDSHEGR			ALGNIC(50.48)YDSHEGR			0	1	0	0	P52306-4;P52306;P52306-5	RAP1GDS1	Rap1 GTPase-GDP dissociation stimulator 1	3	CID	ITMS	MULTI-MSMS	5	1	629.282	1884.82	-0.54383	-0.00034222	530.537	64.337	0.041036	50.484	50.484	50.484	1	1	0	0	0	-1	0	0	0	0	y2;y3;y2-NH3;y6(2+);y8(2+);y9(2+);y10(2+);y12(2+);b2;b3;b4;b5;b6;b8;b8-H2O;b5-NH3	48.7;47.8;4.5;47;1070.7;485.3;328;113.9;30.8;86.6;78.1;91.6;64.7;67.6;11.1;64	0.0565841174906154;-0.141759065606209;-0.0783176451421923;-0.0891407118062375;-0.29972291880631;-0.29968311610628;-0.0104581620374802;-0.086966770974982;0.0352535512062673;-0.0695339458968647;-0.0576733932281286;-0.25354715696875;-0.192019601456309;-0.393923324125126;-0.383125705737712;-0.303838934249995
HJL_C1_20181026	16579	12630	ALKQISSNKCFGGLQK	16	2	Acetyl (Protein N-term),BIOTIN-M	_(ac)ALKQISSNKC(bi)FGGLQK_	ALKQISSNKC(1)FGGLQK			ALKQISSNKC(47.62)FGGLQK			1	1	0	0	P10768	ESD	S-formylglutathione hydrolase	3	CID	ITMS	MULTI-MSMS	14	0	739.05	2214.13	0.25721	0.00019009	-0.884521	79.238	0.013104	47.621	24.637	47.621	1	1	0	0	0	-1	0	0	0	0	y4;y5;y7;y7-NH3;y6(2+);y10(2+);y12(2+);y13(2+);y14(2+);a2;b2;b3;b4;b5;b13(2+);b15(2+)	163.9;531.7;712.8;211.2;176.2;2740.9;3761.5;4519.5;3182.4;25.2;149.4;144.4;615.5;569;1191.5;482.6	0.0849538195937498;0.0381192033499929;-0.0404354186873661;0.133577003250139;-0.113505363175022;-0.33451310504995;-0.492775503649909;-0.382920341699901;-0.282704457849945;-0.0184018045156336;-0.0456734617124823;0.00595459505001372;0.0146053486375308;-0.0672242256499658;0.269372698843654;-0.0164232544748302
HJL_C1_20181026	17907	13870	ALLYLCGGDD	10	0	BIOTIN-M	_ALLYLC(bi)GGDD_	ALLYLC(1)GGDD			ALLYLC(145.04)GGDD			0	1	0	0	P07355;P07355-2;A6NMY6	ANXA2;ANXA2P2	Annexin A2;Putative annexin A2-like protein	2	CID	ITMS	MULTI-MSMS	7	1	745.836	1489.66	0.32266	0.00024065	-0.597206	82.903	1.788e-05	145.04	129.47	145.04	1	1	0	0	0	-1	0	0	0	0	y2;y4;y5;y6;y7;y8;y9;y2-H2O;y4-H2O;y5-H2O;y6-H2O;y7-H2O;y8-H2O;b3;b4;b5;b6;b7;b8;b9	917.1;1407.9;11139.9;7851.7;3139.1;527.2;72.1;163.3;698.5;2593.1;1488.6;948.2;258.5;2577.6;3911.5;5332.3;5161.3;786;1126.9;304.7	-0.123142778217215;0.0226746836312373;-0.117274811637571;-0.196540909362511;-0.101474089812427;-0.214187453162367;-0.186519957137307;-0.0822853453765902;0.00164246803433343;-0.175446919812543;-0.148389775349983;-0.042946979237513;-0.421895694149953;0.0230650901999638;-0.000825609781315961;-0.0330946371938126;-0.0661105387127918;-0.384612635425356;-0.0558979352629194;-0.208520332950457
HJL_C1_20181026	18044	13999	ALLYLCGGDD	10	0	BIOTIN-M	_ALLYLC(bi)GGDD_	ALLYLC(1)GGDD			ALLYLC(149.4)GGDD			0	1	0	0	P07355;P07355-2;A6NMY6	ANXA2;ANXA2P2	Annexin A2;Putative annexin A2-like protein	2	CID	ITMS	MULTI-MSMS	8	1	745.836	1489.66	0.32266	0.00024065	672.309	83.336	1.3458e-06	149.4	124.61	149.4	1	1	0	0	0	-1	0	0	0	0	y2;y4;y5;y6;y7;y8;y2-H2O;y4-H2O;y5-H2O;y6-H2O;y7-H2O;b3;b4;b5;b6;b7;b8;b9	196.4;724.2;5534.3;2780.2;1402.2;400.5;71;251.5;1252.1;551.7;401.5;961.9;1142;2316.7;1731.5;285.6;584.3;34	-0.221027910053152;0.0255433359749873;-0.100612213981321;-0.117561417175011;-0.0577729179374273;0.0237275859001329;0.0436301819671598;-0.158147571028167;-0.0577101034062935;-0.0496348925374832;-0.231179401112513;0.0582213401999638;-0.011018480875066;-0.0200941489125626;-0.109079288712792;-0.0435481823003556;-0.0892231305754194;-0.106469551700457
HJL_C1_20181026	12875	9361	ALVDGPCTQVR	11	0	BIOTIN-M	_ALVDGPC(bi)TQVR_	ALVDGPC(1)TQVR			ALVDGPC(107.79)TQVR			0	1	0	0	P50914	RPL14	60S ribosomal protein L14	2	CID	ITMS	MULTI-MSMS	2	0	805.395	1608.78	0.21371	0.00017212	-0.363678	65.334	0.00039181	107.79	64.506	107.79	1	1	0	0	0	-1	0	0	0	0	y3;y4;y5;y6;y7;y8;y9;y8-H2O;y9-H2O;y4-NH3;b3;b4;b5;b7;b9;b10;b10-H2O;b10-NH3	100.7;125.6;79.5;309.1;339.2;391.2;25.4;78.4;16;96.9;16;49.5;38.1;52.2;70.5;94.1;37;44.9	-0.0536779734312063;0.00138575457503975;0.276048075712652;-0.0896451035373502;0.015436784125086;-0.0121856135624512;-0.271286345800036;-0.0472864326750368;0.115976116337379;-0.104020768799955;-0.12106397790626;-0.0268602037187406;-0.0369516558999976;0.0394979547374987;-0.319456020700045;-0.171818471687629;-0.301401712675215;-0.00500819818762466
HJL_C1_20181026	12892	9376	ALVDGPCTQVR	11	0	BIOTIN-M	_ALVDGPC(bi)TQVR_	ALVDGPC(1)TQVR			ALVDGPC(131.11)TQVR			0	1	0	0	P50914	RPL14	60S ribosomal protein L14	2	CID	ITMS	MULTI-MSMS	3	1	805.395	1608.78	0.21371	0.00017212	622.222	65.4	4.1789e-05	131.11	85.153	131.11	1	1	0	0	0	-1	0	0	0	0	y2;y3;y4;y6;y7;y8;y7-H2O;y8-H2O;y4-NH3;y8-NH3;b3;b4;b5;b7;b8;b9;b10;b5-H2O;b10-H2O;b10-NH3	31.5;107;130.8;475.6;541.6;372.4;74.5;69;43.4;47.4;19.7;112.2;41.7;83.2;59.9;48;146.4;55.4;77.9;100.3	0.0238529136062766;-0.144071039837456;0.0153017702000398;-0.0155484238498502;0.048639909125086;0.0349335270625488;-0.0484726287374997;-0.0211633858000368;0.138899153075045;0.0967633318125536;0.10641404943749;-0.131779637312491;-0.0331369586343726;0.283760650049999;-0.110089196162562;-0.052732387887545;-0.161442495125129;-0.20138597110622;-0.0394388220502151;-0.235599018500125
HJL_C1_20181026	13002	9470	ALVDGPCTQVR	11	0	BIOTIN-M	_ALVDGPC(bi)TQVR_	ALVDGPC(1)TQVR			ALVDGPC(178.55)TQVR			0	1	0	0	P50914	RPL14	60S ribosomal protein L14	2	CID	ITMS	MULTI-MSMS	1	0	805.395	1608.78	0.21371	0.00017212	0.506549	65.842	5.3543e-15	178.55	108.15	178.55	1	1	0	0	0	-1	0	0	0	0	y2;y3;y4;y5;y6;y7;y8;y9;y7-H2O;y8-H2O;y9-H2O;y3-NH3;y4-NH3;y8-NH3;b3;b4;b5;b7;b8;b9;b10;b7-H2O;b8-H2O;b10-H2O;b9-NH3;b10-NH3	234.1;531.7;820.6;191.9;2222.5;3275.4;2380.6;243.6;136.1;510;133.4;40.4;390.6;243.4;161.5;330.8;157.5;319.3;193.6;145.3;822.6;133.1;172.3;192.3;108.7;209.1	-0.0182613442062234;0.0682092336000437;0.0467348756687898;-0.0707536820998484;-0.0309292832248502;-0.017644270562414;-0.0580840510624512;-0.201828337987536;-0.2699081756125;-0.191939752987537;-0.0164701727251213;-0.0631677487593265;0.216352766356295;-0.303749363499946;0.148131578734365;0.0427503919843844;-0.119715327774998;-0.0916055608875013;0.0695983038374379;0.00390823711245503;-0.035343862312…
HJL_C1_20181026	11206	7944	ALVDGPCTQVRR	12	1	BIOTIN-M	_ALVDGPC(bi)TQVRR_	ALVDGPC(1)TQVRR			ALVDGPC(62.3)TQVRR			0	1	0	0	P50914	RPL14	60S ribosomal protein L14	3	CID	ITMS	MULTI-MSMS	1	0	589.299	1764.88	0.63118	0.00037195	-0.324426	58.679	0.017097	62.303	45.637	62.303	1	1	0	0	0	-1	0	0	0	0	y1;y1-NH3;y7(2+);y8(2+);y9(2+);y10(2+);y11(2+);a2;b2;b3;b4;b5;b4-H2O	12.9;25.9;1964;5466.8;11992.4;21621.9;104.5;26.9;653.8;366.5;353.3;200;125.7	-0.298894498687503;-0.204410885343748;-0.286649312231134;-0.229103485587416;-0.263483532087434;-0.287382042737477;0.336131881056303;-0.0496574087843555;0.124090221128142;0.0833122427968647;-0.00220200059374065;-0.145472163712498;-0.0139263548625195
HJL_C1_20181026	11271	8001	ALVDGPCTQVRR	12	1	BIOTIN-M	_ALVDGPC(bi)TQVRR_	ALVDGPC(1)TQVRR			ALVDGPC(57.35)TQVRR			0	1	0	0	P50914	RPL14	60S ribosomal protein L14	3	CID	ITMS	MULTI-MSMS	4	1	589.299	1764.88	0.63118	0.00037195	567.761	58.939	0.026523	57.348	35.252	57.348	1	1	0	0	0	-1	0	0	0	0	y1;y11;y7(2+);y8(2+);y9(2+);y10(2+);y11(2+);b2;b3;b4;b5	5.2;4.3;319.1;1150.6;3914.3;627.1;116.5;142.4;208.7;66.8;124.6	-0.0632835367734401;-0.0433867279248261;-0.099454488012384;-0.281532684806166;-0.408747203962434;0.277254187731273;-0.318897415818697;0.0337581898781423;-0.0597236458750103;-0.268498387312491;-0.188868159806248
HJL_C1_20181026	14452	10735	ALVDHENVISCPHLGASTK	19	0	BIOTIN-M	_ALVDHENVISC(bi)PHLGASTK_	ALVDHENVISC(1)PHLGASTK			ALVDHENVISC(81.01)PHLGASTK			0	1	0	0	O43175	PHGDH	D-3-phosphoglycerate dehydrogenase	3	CID	ITMS	MULTI-MSMS	4	1	814.735	2441.18	-0.32709	-0.00026649	410.834	71.478	0.0017845	81.01	65.231	81.01	1	1	0	0	0	-1	0	0	0	0	y3;y4;y5;y6;y9;y10;y11;y4-H2O;y6-H2O;y8(2+);y9(2+);y14(2+);y15(2+);y16(2+);y17(2+);y18(2+);b5;b8;b9;b11;b11-H2O;b8(2+);b14(2+)	39.7;51.8;157.4;146.2;18.5;93.2;20.1;28.5;31.5;35.3;403.6;181.2;302;356.5;254.3;38.1;70.1;276;222.5;46.4;13.8;29.6;189.2	-0.108148125087496;-0.0799759876780968;0.0217794839687713;-0.00945194578753217;-0.291570941499913;-0.0296841331623909;-0.0554834340123307;-0.132777002103126;-0.147641143806254;0.047853144950011;0.0917394813000101;-0.125725121093637;-0.121720850049883;-0.381930974674788;-0.46515565719983;-0.2540562841873;0.0578695297750755;-0.0175661278124153;-0.0816344716312187;-0.469096572624949;-0.3512432901750…
HJL_C1_20181026	14625	10889	ALVDHENVISCPHLGASTK	19	0	BIOTIN-M	_ALVDHENVISC(bi)PHLGASTK_	ALVDHENVISC(1)PHLGASTK			ALVDHENVISC(65.1)PHLGASTK			0	1	0	0	O43175	PHGDH	D-3-phosphoglycerate dehydrogenase	3	CID	ITMS	MULTI-MSMS	11	2	814.735	2441.18	-0.61752	-0.00050311	818.956	72.134	0.0045058	65.105	41.422	65.105	1	1	0	0	0	-1	0	0	0	0	y3;y4;y5;y6;y9;y10;y5-H2O;y5-NH3;y8(2+);y9(2+);y10(2+);y11(2+);y13(2+);y14(2+);y16(2+);b5;b8;b9;b12(2+);b13(2+);b14(2+);b18(2+)	67;79.3;99.8;304.9;46.7;153.5;68.6;39.8;69.7;571.5;337.3;493.6;336;322.6;288.3;156.6;368.6;391.3;235.8;581.2;291.5;165.4	-0.161889580165621;-0.270680333381222;0.0493063394375213;-0.103751262193782;-0.149725238374913;-0.284689015974891;-0.150741989440576;-0.113290125343724;0.134706172293761;0.26965696176876;-0.110263891874979;-0.124445280581199;0.0169187604938088;-0.274162621093637;0.00771746282521235;-0.149039649912424;-0.0994753074999153;-0.221771190381219;0.121094431581241;-0.323936941906254;-0.379744307174974;-0…
HJL_C1_20181026	14631	10894	ALVDHENVISCPHLGASTK	19	0	BIOTIN-M	_ALVDHENVISC(bi)PHLGASTK_	ALVDHENVISC(1)PHLGASTK			ALVDHENVISC(100.07)PHLGASTK			0	1	0	0	O43175	PHGDH	D-3-phosphoglycerate dehydrogenase	3	CID	ITMS	MULTI-MSMS	3	0	814.735	2441.18	-0.61752	-0.00050311	-2.69495	72.158	3.8205e-05	100.07	76.469	100.07	1	1	0	0	0	-1	0	0	0	0	y2;y3;y4;y5;y6;y7;y9;y10;y11;y14;y10-H2O;y7(2+);y8(2+);y9(2+);y10(2+);y14(2+);y15(2+);y16(2+);b3;b5;b6;b7;b8;b9;b11;b11-NH3;b10(2+);b14(2+);b15(2+);b16(2+)	10.2;38.1;108.7;200.5;271.9;197;51.9;43.8;27.9;29.2;33.7;43.8;91.8;359.3;407.7;275.8;608.1;322.6;25.9;42.6;118.2;686.5;499.7;501.5;58.7;37.9;70.6;151.9;193.4;205.1	-0.0419557097922052;-0.155572441493746;-0.197712804084347;-0.0557046468906037;-0.188284953600032;-0.332925337293773;-0.359808246187413;-0.186544484724891;-0.443300816824831;0.00225961933779217;-0.482875772587477;-0.155256075971863;0.084718379325011;-0.26452272573124;-0.380893774687479;-0.335808128906137;-0.294633447706133;0.0716823065752124;0.10281297521874;-0.125602149912424;0.0756823525375694;-…
HJL_C1_20181026	11985	8599	ANEVIKCK	8	1	Acetyl (Protein N-term),BIOTIN-M	_(ac)ANEVIKC(bi)K_	ANEVIKC(1)K			ANEVIKC(56.72)K			1	1	0	0	P11766	ADH5	Alcohol dehydrogenase class-3	2	CID	ITMS	MULTI-MSMS	1	0	699.349	1396.68	-0.07689	-5.3773e-05	1.25669	61.818	0.025868	56.721	13.475	56.721	1	1	0	0	0	-1	0	0	0	0	y3;y4;y5;y6;y4-NH3;b2;b3;b4;b5;b3-NH3;b4-NH3	821.9;1081.4;445.5;44.1;151.7;142.7;687;483.2;117.1;107.4;63	-0.051567072593798;-0.0315900062563514;0.0421339685374278;-0.234364732137465;0.0267607945874033;-0.00465667459999963;0.0639373981624658;0.106167232331188;-0.247451892737558;-0.0484271330250294;0.052335415987443
HJL_C1_20181026	12115	8712	ANEVIKCK	8	1	Acetyl (Protein N-term),BIOTIN-M	_(ac)ANEVIKC(bi)K_	ANEVIKC(1)K			ANEVIKC(110.81)K			1	1	0	0	P11766	ADH5	Alcohol dehydrogenase class-3	2	CID	ITMS	MULTI-MSMS	1	0	699.349	1396.68	-0.07689	-5.3773e-05	-0.461668	62.326	0.0015446	110.81	40.283	110.81	1	1	0	0	0	-1	0	0	0	0	y3;y4;y5;y6;y3-NH3;y4-NH3;y5-NH3;b2;b3;b4;b5;b7;b3-H2O;b7-H2O;b2-NH3;b3-NH3	3220.5;3665.3;1306;137.3;323.1;406.7;108.4;432.8;2789.9;1797.5;264.9;109;114.9;113;3.9;359.5	0.019538884437452;0.0182757163998986;0.00233904666242779;-0.100819810262465;0.0830776735624568;0.0199248570874033;-0.277261812650067;0.170193789267188;0.108706685271841;0.0570339315499382;0.0317839471061916;-0.20912538202515;0.0774815985812438;-0.283044560512735;-0.0297867087171824;0.0520977693187206
HJL_C1_20181026	12244	8821	ANEVIKCK	8	1	Acetyl (Protein N-term),BIOTIN-M	_(ac)ANEVIKC(bi)K_	ANEVIKC(1)K			ANEVIKC(73.25)K			1	1	0	0	P11766	ADH5	Alcohol dehydrogenase class-3	2	CID	ITMS	MULTI-MSMS	2	0	699.349	1396.68	-0.07689	-5.3773e-05	-0.318472	62.844	0.010222	73.248	16.071	73.248	1	1	0	0	0	-1	0	0	0	0	y3;y4;y5;y6;y4-NH3;y5-NH3;b2;b3;b4;b5;b7;b7-H2O;b2-NH3;b3-NH3	3607.4;4248;1591.8;161.2;560.3;135.9;473.2;3141.1;2078.1;510.9;163.3;115.4;16.2;493.4	-0.023612971031298;-0.0788922523501014;-0.0486863439625722;0.0858256975500353;-0.388034127287597;-0.113077242337567;0.145489809775;0.101443501678091;0.0776027792061882;-0.208267322425058;-0.00539003046264952;0.0852415722997648;0.124937412376568;-0.102534799040654
HJL_C1_20181026	12292	8859	ANEVIKCK	8	1	Acetyl (Protein N-term),BIOTIN-M	_(ac)ANEVIKC(bi)K_	ANEVIKC(1)K			ANEVIKC(78.77)K			1	1	0	0	P11766	ADH5	Alcohol dehydrogenase class-3	2	CID	ITMS	MULTI-MSMS	5	1	699.349	1396.68	-0.07689	-5.3773e-05	717.524	63.046	0.0074265	78.77	16.306	78.77	1	1	0	0	0	-1	0	0	0	0	y3;y4;y5;y6;y4-NH3;a2;b2;b3;b4;b5;b7;b2-NH3;b3-NH3;b4-NH3;b7-NH3	1480.1;2174.1;831.5;170;271.4;6.3;230.7;1479.4;1057.6;295.6;161.1;25.6;301.2;169.1;42.2	-0.025077814781298;-0.0513043617251014;-0.120097476775072;-0.104115708699965;-0.187289498381347;0.0641188888468491;0.162869570517188;0.0328705036312158;0.0299343221749382;-0.0115510138313084;-0.0433538976501495;-0.14164889133437;-0.132716683806279;-0.139314974637557;-0.0850397179001448
HJL_C1_20181026	9810	6758	ANNPEQNRLSECEEQAK	17	1	BIOTIN-M	_ANNPEQNRLSEC(bi)EEQAK_	ANNPEQNRLSEC(1)EEQAK			ANNPEQNRLSEC(45.54)EEQAK			0	1	0	0	Q7KZF4	SND1	Staphylococcal nuclease domain-containing protein 1	3	CID	ITMS	MULTI-MSMS	2	2	804.362	2410.06	-0.37663	-0.00030295	415.14	53.11	0.03807	45.54	20.175	45.54	1	1	0	0	0	-1	0	0	0	0	y3;y4;y6;y8;y4-H2O;y6(2+);y8(2+);y11(2+);y12(2+);y13(2+);y14(2+);y15(2+);b3;b6;b3-NH3;b6-NH3;b8(2+);b9(2+);b16(2+)	56.9;133;120;85.8;43;84.6;290;624.3;284;128.3;419.5;422.8;50.9;107.2;64.7;86.1;61.4;49.6;254.5	0.147216172924971;0.00017303865621443;-0.129043711974873;0.0486051378752563;0.323897903137436;-0.0888987594062201;-0.274244256356155;-0.453100743349864;-0.195845679056106;-0.422657041112416;0.170985627075197;-0.101984243074867;0.159938752315611;-0.0277710751937548;0.156186281674991;0.43676869049375;0.0328717868687818;-0.0329453440250518;-0.178448180699661
HJL_C1_20181026	9815	6762	ANNPEQNRLSECEEQAK	17	1	BIOTIN-M	_ANNPEQNRLSEC(bi)EEQAK_	ANNPEQNRLSEC(1)EEQAK			ANNPEQNRLSEC(45.87)EEQAK			0	1	0	0	Q7KZF4	SND1	Staphylococcal nuclease domain-containing protein 1	3	CID	ITMS	MULTI-MSMS	1	0	804.362	2410.06	-0.37663	-0.00030295	1.25062	53.132	0.036913	45.873	28.155	45.873	1	1	0	0	0	-1	0	0	0	0	y4;y5;y7;y8;y7-H2O;y6(2+);y8(2+);y11(2+);y12(2+);y14(2+);b3;b8;b3-NH3;b8(2+);b10(2+);b12(2+)	79;140.6;97.9;46.9;31.1;74.4;236.5;276.4;669.9;880.5;45.5;155.8;57.6;86.3;60.2;124.8	-0.119883113687536;-0.171528298737599;-0.103784600149766;-0.158548182437244;-0.159027020824851;-0.10757551721872;-0.383069939949905;-0.00986343866236439;-0.371565893899856;0.164393830200197;-0.00409323010626395;-0.0352218577062331;0.0336582055031158;0.0592389743687818;0.393469251549959;0.198764440687569
HJL_C1_20181026	10057	6966	ANNPEQNRLSECEEQAK	17	1	BIOTIN-M	_ANNPEQNRLSEC(bi)EEQAK_	ANNPEQNRLSEC(1)EEQAK			ANNPEQNRLSEC(65.47)EEQAK			0	1	0	0	Q7KZF4	SND1	Staphylococcal nuclease domain-containing protein 1	3	CID	ITMS	MULTI-MSMS	1	2	804.362	2410.06	-0.075131	-6.0432e-05	-1.86133	54.115	0.0033274	65.472	41.461	65.472	1	1	0	0	0	-1	0	0	0	0	y3;y7;y8;y3-NH3;y8(2+);y11(2+);y12(2+);y13(2+);y14(2+);y15(2+);b3;b8;b3-NH3;b8(2+);b9(2+);b10(2+);b11(2+);b12(2+)	24.4;21.6;36.4;23.8;120.9;90.9;195.8;83.3;154.3;560.5;28;76.6;16.9;23;41.6;32.7;42.1;96.8	-0.133667616137529;-0.210107842337266;-0.478128260562244;-0.0171808289656497;-0.117200799324905;0.385827479306386;-0.334029272806106;-0.171192197362416;0.166224884887697;-0.344293813387367;-0.0237465504187639;-0.0385787912999831;-0.158846677309384;0.475132529056282;-0.0859848948063018;0.139440931237459;-0.329313790193737;-0.148403528062431
HJL_C1_20181026	10153	7050	ANNPEQNRLSECEEQAK	17	1	BIOTIN-M	_ANNPEQNRLSEC(bi)EEQAK_	ANNPEQNRLSEC(1)EEQAK			ANNPEQNRLSEC(45.08)EEQAK			0	1	0	0	Q7KZF4	SND1	Staphylococcal nuclease domain-containing protein 1	3	CID	ITMS	MULTI-MSMS	2	2	804.362	2410.06	-0.075131	-6.0432e-05	831.146	54.49	0.039656	45.084	30.774	45.084	1	1	0	0	0	-1	0	0	0	0	y5;y7;y8;y9;y7-NH3;y8-NH3;y9-NH3;y8(2+);y11(2+);y14(2+);b3;b4;b10;b3-NH3;b9(2+);b10(2+);b13(2+)	41.6;56.5;56.6;16.8;17.5;41.3;12.6;91.4;75.9;597;69.7;28.4;117.5;13.1;35.7;28.9;82	-0.141376931550099;-0.0838871392122655;-0.108011073062244;-0.261617991099683;-0.0735710063372608;-0.324867791749739;0.417155173025321;-0.283826775887405;-0.108252110537364;-0.206333708862303;-0.120426237918764;-0.452946809746891;-0.382081127562515;-0.207461179262509;-0.479661652618802;0.308752454674959;-0.287629440899991
HJL_C1_20181026	10332	7199	AQASSIPVGSRCEVR	15	1	BIOTIN-M	_AQASSIPVGSRC(bi)EVR_	AQASSIPVGSRC(1)EVR			AQASSIPVGSRC(54.87)EVR			0	1	0	0	Q99426-2;Q99426	TBCB	Tubulin-folding cofactor B	3	CID	ITMS	MULTI-MSMS	3	1	671	2009.98	0.042529	2.8537e-05	0.0282696	55.216	0.016259	54.871	34.043	54.871	1	1	0	0	0	-1	0	0	0	0	y2;y9(2+);y10(2+);y11(2+);y12(2+);y13(2+);y14(2+);b2;b3;b4;b6;b10;b4-H2O;b6-H2O;b2-NH3;b6-NH3	43.1;1621.1;518.1;1477.2;2530.2;9306.1;68.7;165.4;217.8;32.2;185.2;183.1;53.6;115.5;10.3;109.8	-0.0857051918624734;-0.227742575781349;-0.290874159800069;-0.387652923600058;-0.231929245993797;-0.361931922406256;-0.234803811237498;-0.0284867019734349;0.162756114146816;-0.0361725072031618;-0.251165321981148;-0.491778623406049;-0.179152964987566;0.41222018703138;0.0317409299250073;-0.232975653949893
HJL_C1_20181026	10955	7728	AQDIQCGLQSR	11	0	BIOTIN-M	_AQDIQC(bi)GLQSR_	AQDIQC(1)GLQSR			AQDIQC(88.16)GLQSR			0	1	0	0	Q8WVJ2	NUDCD2	NudC domain-containing protein 2	2	CID	ITMS	MULTI-MSMS	6	0	835.393	1668.77	-0.2006	-0.00016758	1.10121	57.691	0.0028795	88.155	56.284	88.155	1	1	0	0	0	-1	0	0	0	0	y2;y3;y4;y5;y6;y7;y8;y9;y3-H2O;y7-H2O;y8-H2O;y7-NH3;y9-NH3;b3;b4;b6;b8;b9;b10;b9-NH3	48.3;146.7;60;199.4;388.1;259.3;66;80.1;110.3;53.2;21.7;84.3;39.2;61.1;22.3;53.5;95;147.6;31.2;51.4	0.0918375244937693;0.0982299773000364;0.00224024676253975;0.077720083643726;-0.0307352709999122;0.0868022013376049;-0.134797880762335;-0.265081411262372;-0.0813105390781175;-0.0774490083999808;-0.242530535812421;-0.19572834547489;-0.111576801824867;-0.00107064751256303;-0.10346906945631;-0.0653342173875444;0.125154424112452;0.0844887714499691;-0.313292388962509;-0.123823025362526
HJL_C1_20181026	8093	5402	AQQACIEAK	9	0	BIOTIN-M	_AQQAC(bi)IEAK_	AQQAC(1)IEAK			AQQAC(94.69)IEAK			0	1	0	0	Q9UNE7-2;Q9UNE7	STUB1	E3 ubiquitin-protein ligase CHIP	2	CID	ITMS	MULTI-MSMS	2	0	706.837	1411.66	0.57382	0.0004056	0.312869	45.67	0.0055313	94.692	33.781	94.692	1	1	0	0	0	-1	0	0	0	0	y2;y3;y4;y5;y6;y7;y3-H2O;y7-H2O;y2-NH3;y6-NH3;y7-NH3;b2;b3;b4;b5;b6;b7;b8;b3-NH3;b8-NH3	60.4;45.3;113.2;350.6;347.4;309.3;92.2;210.8;8;51.2;233.5;4.5;22.7;41.3;82;115.4;210.8;46.9;35.7;20.5	-0.0542598980453306;-0.0998473438374958;0.00203890218750757;-0.122407663393801;-0.140774832624857;-0.100874079037339;-0.0831293152937178;-0.255603804399925;0.0998092865874867;-0.320644246624852;-0.233136071162335;0.179414299003128;-0.0488734239718838;-0.0428570482812916;-0.184698633393737;-0.150012094400154;-0.291989310700274;-0.241447788525193;-0.188551187581254;-0.360648257212688
HJL_C1_20181026	8125	5428	AQQACIEAK	9	0	BIOTIN-M	_AQQAC(bi)IEAK_	AQQAC(1)IEAK			AQQAC(115.71)IEAK			0	1	0	0	Q9UNE7-2;Q9UNE7	STUB1	E3 ubiquitin-protein ligase CHIP	2	CID	ITMS	MULTI-MSMS	3	1	706.837	1411.66	0.57382	0.0004056	708.841	45.802	0.0015026	115.71	82.822	115.71	1	1	0	0	0	-1	0	0	0	0	y2;y3;y4;y5;y6;y7;y3-H2O;y6-H2O;y7-H2O;y6-NH3;y7-NH3;b2;b3;b4;b5;b6;b7;b8;b2-NH3;b3-NH3	78;89.8;167.7;462.8;445.1;489.5;277.5;122.2;295.7;63.1;205.2;3.9;154.5;95.6;87.5;152;295.7;155.5;4;36.8	0.0505222064468569;-0.0514769825093708;0.0152835310937576;0.0259688014499488;0.0562466517501434;-0.00590337591233947;-0.0545038270124678;-0.0110807298624422;0.0764274456000749;0.101596964312648;0.0322447882126653;-0.00524756623124745;0.105667591653116;0.00346863531245845;-0.0592713872999866;0.111218374349846;0.0400419392997264;0.0184399067873073;0.25111654027657;-0.015516519612504
HJL_C1_20181026	8199	5478	AQQACIEAK	9	0	BIOTIN-M	_AQQAC(bi)IEAK_	AQQAC(1)IEAK			AQQAC(88.18)IEAK			0	1	0	0	Q9UNE7-2;Q9UNE7	STUB1	E3 ubiquitin-protein ligase CHIP	2	CID	ITMS	MULTI-MSMS	1	0	706.837	1411.66	0.57382	0.0004056	-0.25384	46.177	0.0081554	88.177	59.015	88.177	1	1	0	0	0	-1	0	0	0	0	y2;y3;y4;y5;y6;y7;y3-H2O;y4-H2O;y5-H2O;y6-H2O;y7-H2O;y2-NH3;y7-NH3;b2;b3;b4;b7;b8;b3-NH3;b4-NH3	39.1;28.8;52.1;327.7;275.2;270.8;30.7;28.1;65.1;93.5;220.7;6.5;88.4;4.7;29.3;23.1;220.7;55.6;21.7;93.4	-0.167434336521893;-0.106530693446871;-0.158788734531242;-0.167207468081301;-0.0924349888748566;0.00093256158766053;0.213806719862532;0.00484091510622875;-0.152381529381273;0.386868488887558;-0.246570601274925;0.0205856537749867;-0.379742516474835;0.32451012419844;0.0522923475124912;0.249013068906208;-0.282956107575274;-0.323356968212693;0.062913656168746;-0.00303041735941179
HJL_C1_20181026	15067	11279	ASCLYGQLPK	10	0	BIOTIN-M	_ASC(bi)LYGQLPK_	ASC(1)LYGQLPK			ASC(133.86)LYGQLPK			0	1	0	0	P09211	GSTP1	Glutathione S-transferase P	2	CID	ITMS	MULTI-MSMS	4	0	765.876	1529.74	-0.011429	-8.7531e-06	0.255824	73.824	0.00014219	133.86	96.718	133.86	1	1	0	0	0	-1	0	0	0	0	y2;y3;y5;y6;y7;y8;y2-NH3;y5-NH3;b4;b5;b6;b7;b8;b9;b5-H2O;b7-H2O;b8-H2O;b7-NH3;b8-NH3	235.9;179.9;734.8;651.2;284.3;38.7;50.9;93.4;294.3;288.3;64.1;126.4;436.5;17.7;138.4;95;302.9;89.4;82.9	0.00281777845935949;0.0382062217500447;-0.00986533621869512;-0.117984551824975;-0.144882485487528;-0.0314750471623029;0.0616263429749893;-0.0884774259999404;-0.245213920881156;-0.0712896794561857;-0.457357694137499;-0.0759042061749824;-0.000385147649922146;-0.433583209712424;-0.207708857943658;-0.107587056537568;-0.191858037075008;-0.00296600298747762;-0.176958663212417
HJL_C1_20181026	15076	11287	ASCLYGQLPK	10	0	BIOTIN-M	_ASC(bi)LYGQLPK_	ASC(1)LYGQLPK			ASC(123.69)LYGQLPK			0	1	0	0	P09211	GSTP1	Glutathione S-transferase P	2	CID	ITMS	MULTI-MSMS	3	1	765.876	1529.74	-0.011429	-8.7531e-06	656.186	73.859	0.00031442	123.69	75.752	123.69	1	1	0	0	0	-1	0	0	0	0	y2;y3;y5;y7;y2-NH3;y5-NH3;b4;b5;b7;b8;b4-H2O;b5-H2O;b7-H2O;b8-H2O;b7-NH3;b8-NH3	201.2;316.6;979.2;438.6;40.6;65.1;222.4;252.5;114.7;469.1;154.1;227.5;153;219.2;134.4;215.1	-0.100240082868766;0.0535260459687947;-0.0582662151249451;-0.0425265284562784;0.254650024615614;-0.19077234787494;0.422327583025094;-0.0227056950811857;0.0920645438250176;0.0245171961000779;0.262226763912622;-0.286322139193658;-0.300702290912568;-0.214318974575008;-0.381261901424978;-0.115435225712417
HJL_C1_20181026	15198	11392	ASCLYGQLPK	10	0	BIOTIN-M	_ASC(bi)LYGQLPK_	ASC(1)LYGQLPK			ASC(104.44)LYGQLPK			0	1	0	0	P09211	GSTP1	Glutathione S-transferase P	2	CID	ITMS	MULTI-MSMS	7	0	765.876	1529.74	-0.011429	-8.7531e-06	0.77879	74.339	0.0013854	104.44	66.351	104.44	1	1	0	0	0	-1	0	0	0	0	y2;y3;y4;y5;y7;y8;y2-NH3;y4-NH3;b5;b7;b8;b9;b5-H2O;b8-H2O;b7-NH3;b8-NH3	126.2;165.9;55.9;685.4;347.8;25.6;23.9;52.6;156.1;129.5;497;27.2;235;280.6;88.8;167.6	0.108851103654672;-0.0937517860624553;-0.217242145756188;0.0128397419063049;-0.221176430800028;-0.210430125287303;0.0605734865296768;0.121809338681317;0.0547479182000643;-0.128516510862482;-0.0283392492124221;-0.319569537837424;-0.00610973684990768;0.0109007519874922;-0.170568542049978;0.0279973914750826
HJL_C1_20181026	15213	11406	ASCLYGQLPK	10	0	BIOTIN-M	_ASC(bi)LYGQLPK_	ASC(1)LYGQLPK			ASC(119.27)LYGQLPK			0	1	0	0	P09211	GSTP1	Glutathione S-transferase P	2	CID	ITMS	MULTI-MSMS	10	1	765.876	1529.74	-0.011429	-8.7531e-06	653.571	74.395	0.00049108	119.27	72.922	119.27	1	1	0	0	0	-1	0	0	0	0	y2;y3;y4;y5;y7;y2-NH3;y4-NH3;b5;b7;b8;b9;b7-H2O;b8-H2O;b8-NH3	133.4;147.2;75.2;535;196.8;76.4;62.6;198.3;80.4;393.5;25.7;70;212.8;178.5	0.0792948292406095;-0.0817888954374553;0.0674868581500618;-0.0301290080936951;-0.0594332667375284;0.0716055910218643;-0.0755173214749334;0.0705560236688143;-0.0696786202374824;0.146099227350078;-0.174916217524924;0.117510599712432;0.0582640332374922;-0.0316949913374174
HJL_C1_20181026	15650	11792	ASGVQVADEVCR	12	0	Acetyl (Protein N-term),BIOTIN-M	_(ac)ASGVQVADEVC(bi)R_	ASGVQVADEVC(1)R			ASGVQVADEVC(152.69)R			1	1	0	0	P60981	DSTN	Destrin	2	CID	ITMS	MULTI-MSMS	3	0	863.898	1725.78	-0.05106	-4.411e-05	0.699587	76.045	2.6694e-10	152.69	122.93	152.69	1	1	0	0	0	-1	0	0	0	0	y2;y3;y4;y5;y6;y7;y8;y9;y5-H2O;y6-H2O;y7-H2O;y8-H2O;y6-NH3;y8-NH3;b3;b4;b5;b6;b7;b9;b10;b11;b3-H2O;b4-H2O;b5-H2O;b6-H2O;b7-H2O;b11-H2O	919;2417.9;280.5;693.7;1013;527.7;175.3;29.6;118.7;287.2;77.5;84.8;112.2;42.5;17;229.8;104.8;657.5;307.2;166.6;301.2;48.7;15.4;42.9;43.3;89.2;126.6;20.9	-0.00305297833131135;-0.299324120725032;0.105024346568712;-0.0519315472124617;-0.0323958844123808;-0.00597415571246529;0.00804769162505181;-0.117019837487533;-0.127071428825047;-0.125968383212467;-0.282285912325051;-0.0973656274875339;-0.444076821849876;-0.0637894958124434;-0.0846681601749992;0.06730288493128;0.0656386971125471;0.0571483164376332;-0.0210333059186496;-0.122090439437443;0.154209218…
HJL_C1_20181026	15689	11826	ASGVQVADEVCR	12	0	Acetyl (Protein N-term),BIOTIN-M	_(ac)ASGVQVADEVC(bi)R_	ASGVQVADEVC(1)R			ASGVQVADEVC(199.33)R			1	1	0	0	P60981	DSTN	Destrin	2	CID	ITMS	MULTI-MSMS	4	1	863.898	1725.78	-0.05106	-4.411e-05	583.508	76.195	4.29e-33	199.33	162.81	199.33	1	1	0	0	0	-1	0	0	0	0	y2;y3;y4;y5;y6;y7;y8;y9;y5-H2O;y6-H2O;y7-H2O;y8-H2O;y9-H2O;y5-NH3;y6-NH3;y7-NH3;y8-NH3;b3;b4;b5;b6;b7;b9;b10;b11;b3-H2O;b4-H2O;b5-H2O;b6-H2O;b11-H2O;b7-NH3	2546.7;1425.4;915.8;1790;2849.9;826.1;961.7;103;160.4;359.3;233.2;164;17.2;169.5;216.9;104.9;155.3;141.8;694.4;313.6;1727.9;695.2;684.8;578.8;272.5;30.3;69.9;77.7;227.1;124.5;113.5	-0.0401623533313114;-0.00983437463128212;-0.161333075306288;-0.0570585003374617;-0.0913558453498808;-0.0800708353999653;-0.0918058239999482;-0.129959290612533;-0.0380821710125474;-0.246085570712467;-0.044981224825051;-0.221144924362534;-0.448141164412618;-0.338246273712457;-0.100448892162376;-0.219901186899961;-0.0801469176874434;0.112383841778126;0.09629458415003;0.0152846932062971;0.01375232034…
HJL_C1_20181026	15695	11831	ASGVQVADEVCR	12	0	Acetyl (Protein N-term),BIOTIN-M	_(ac)ASGVQVADEVC(bi)R_	ASGVQVADEVC(1)R			ASGVQVADEVC(178.46)R			1	1	0	0	P60981	DSTN	Destrin	2	CID	ITMS	MULTI-MSMS	3	1	863.898	1725.78	-0.05106	-4.411e-05	-592.423	76.219	3.6277e-20	178.46	124.7	178.46	1	1	0	0	0	-1	0	0	0	0	y2;y3;y4;y5;y6;y7;y8;y9;y5-H2O;y6-H2O;y7-H2O;y8-H2O;y6-NH3;y8-NH3;b3;b4;b5;b6;b7;b9;b10;b11;b3-H2O;b4-H2O;b5-H2O;b6-H2O;b7-H2O;b11-H2O;b5-NH3;b11-NH3	3237.7;2498.6;861.1;2263.4;3909.9;1182.5;1070.7;69.5;606.3;384.7;196.7;223;217.6;55.1;174.2;1168.2;521.5;1987.3;638.3;802.1;572.7;385.4;51.6;56.1;164.4;270.9;159.5;31.9;117.1;104.3	-0.0419323728625614;-0.398079003537532;-0.124528876087538;-0.0548612347124617;-0.121507212537381;-0.120964390087465;-0.106088050562448;-0.168045228112533;-0.206172991325047;-0.0705484613374665;0.014100806424949;-0.145949611862534;-0.0982516265373761;0.00444780887505658;0.0760984413875008;0.105602445478155;0.0440932869562971;0.0207713633126332;0.0198602487688504;-0.138630966781193;-0.2352561130811…
HJL_C1_20181026	15808	11934	ASGVQVADEVCR	12	0	Acetyl (Protein N-term),BIOTIN-M	_(ac)ASGVQVADEVC(bi)R_	ASGVQVADEVC(1)R			ASGVQVADEVC(208.33)R			1	1	0	0	P60981	DSTN	Destrin	2	CID	ITMS	MULTI-MSMS	2	0	863.898	1725.78	-0.05106	-4.411e-05	-0.11164	76.628	1.2782e-41	208.33	167.34	208.33	1	1	0	0	0	-1	0	0	0	0	y2;y3;y4;y5;y6;y7;y8;y9;y5-H2O;y6-H2O;y7-H2O;y8-H2O;y6-NH3;y8-NH3;b3;b4;b5;b6;b7;b9;b10;b11;b3-H2O;b4-H2O;b5-H2O;b6-H2O;b7-H2O;b10-H2O;b11-H2O;b7-NH3	5648.3;3701.9;1929.5;4762.3;7161.2;2752.1;1641.2;110.2;451.4;853.1;448.8;384.9;198.6;375.1;352.2;1739.1;718.4;3378.5;1245.2;1554;1660.4;694.7;50.3;261.6;198.1;321.6;140.1;576.3;158.5;157.8	0.0137927247936886;-0.348823632443782;-0.0644092471812883;-0.00969521908746174;0.0180191546501192;0.0302807271000347;-0.0233243786874482;-0.227615540612533;0.0219764227374526;-0.0588297113374665;-0.161924584200051;-0.0834496118625339;-0.215927407787376;-0.0329057067499434;0.152697562481251;0.10538882243128;0.184413111175047;0.0645335703438832;0.0359735300188504;0.0656537011875571;-0.0214499607374…
HJL_C1_20181026	12890	9374	ASSVTTFTGEPNTCPR	16	0	BIOTIN-M	_ASSVTTFTGEPNTC(bi)PR_	ASSVTTFTGEPNTC(1)PR			ASSVTTFTGEPNTC(140.24)PR			0	1	0	0	P52943;P52943-2	CRIP2	Cysteine-rich protein 2	2	CID	ITMS	MULTI-MSMS	1	0	1059.98	2117.95	0.26105	0.00027671	1.61609	65.393	3.179e-17	140.24	120.59	140.24	1	1	0	0	0	-1	0	0	0	0	y3;y4;y5;y6;y7;y8;y9;y10;y11;y12;y7-H2O;y9-H2O;y10-H2O;y11-H2O;y5-NH3;y6-NH3;y9-NH3;y10-NH3;y12-NH3;b6;b8;b10;b14;b8-H2O;b10-H2O;b14-H2O;b14-NH3	131;170.5;124;2478.3;217.3;574.6;496.5;205.8;111.7;74.5;39.6;41.7;28.4;34.5;103.1;95.8;71.6;28.1;13.8;62.5;40;306.3;94.2;99.2;364.1;24;16	0.0436683931999369;0.0904923751123761;-0.0366241229999105;-0.0326883959999122;-0.0955640497998047;-0.0306432949498685;-0.0501034927249293;-0.111572389025014;-0.303640008675075;-0.226786729887635;-0.19707111891239;0.077393344412485;0.0184879246749006;-0.32091856216266;-0.309633185437406;0.166104299375093;0.000984124525075458;-0.047667388962509;-0.154947159512631;0.0551769229749652;0.00818337577504…
HJL_C1_20181026	13021	9487	ASSVTTFTGEPNTCPR	16	0	BIOTIN-M	_ASSVTTFTGEPNTC(bi)PR_	ASSVTTFTGEPNTC(1)PR			ASSVTTFTGEPNTC(145.81)PR			0	1	0	0	P52943;P52943-2	CRIP2	Cysteine-rich protein 2	2	CID	ITMS	MULTI-MSMS	1	1	1059.98	2117.95	0.26105	0.00027671	2.5604	65.914	3.9018e-18	145.81	145.81	145.81	1	1	0	0	0	-1	0	0	0	0	y3;y4;y5;y6;y7;y8;y9;y10;y11;y12;y4-H2O;y6-H2O;y9-H2O;y10-H2O;y6-NH3;y10-NH3;y11-NH3;y12-NH3;b5;b7;b8;b10;b12;b13;b14;b15;b7-H2O;b8-H2O;b10-H2O;b14-H2O;b14-NH3;b15-NH3	355.8;157.6;246.6;3598;435;881;837.4;293.7;132.3;45.5;93.1;83.7;45;34.6;226.3;98.5;36.6;31.1;44.7;47.1;86.4;443.2;53.1;55;109.9;2.6;92.7;152;888.3;43.4;19.7;9.1	0.0611244478874369;-0.0410994217626239;-0.31347959174991;-0.0608866381874122;-0.0125562372998047;-0.0147741543248685;-0.155938453662429;-0.0654298109000138;-0.0898948914875746;0.00355994979986463;-0.161283248687596;-0.0249425354249979;-0.372069546212515;-0.0431575831375994;-0.0814542943749075;-0.117369537400009;-0.18651235236257;-0.177163956387631;-0.0631802620625308;0.0353340032374945;0.04919900…
HJL_C1_20181026	13054	9517	ASSVTTFTGEPNTCPR	16	0	BIOTIN-M	_ASSVTTFTGEPNTC(bi)PR_	ASSVTTFTGEPNTC(1)PR			ASSVTTFTGEPNTC(48.21)PR			0	1	0	0	P52943;P52943-2	CRIP2	Cysteine-rich protein 2	3	CID	ITMS	MULTI-MSMS	6	1	706.991	2117.95	-0.17938	-0.00012682	-1.20572	66.037	0.036881	48.214	48.214	48.214	1	1	0	0	0	-1	0	0	0	0	y2;y3;y4;y6;y8;y6-H2O;y6-NH3;y8-NH3;y6(2+);y8(2+);y10(2+);y11(2+);y12(2+);b3;b5;b10;b3-H2O;b10-H2O	212.5;367.3;228.7;283.8;23.4;52.8;47.8;24.7;2111.1;800.6;1271.4;951.7;347.4;38.7;108.4;439.6;85.9;177.4	0.128075896281246;0.166043881481187;-0.0754011795751239;-0.243747966312412;-0.272708724637369;-0.148477691674998;-0.312655466249907;0.360898423862636;-0.0797225662624896;-0.0147962071437178;-0.44606885965004;-0.253406380412571;0.111009028512399;-0.0359926230656242;-0.150094324562531;-0.157496132549909;0.0230685451265629;-0.0448918735373809
HJL_C1_20181026	6556	4157	ATCAPQHGAPGPGPADASK	19	0	BIOTIN-M	_ATC(bi)APQHGAPGPGPADASK_	ATC(1)APQHGAPGPGPADASK			ATC(78.55)APQHGAPGPGPADASK			0	1	0	0	P21333-2;P21333	FLNA	Filamin-A	3	CID	ITMS	MULTI-MSMS	5	2	728.67	2182.99	0.5491	0.00040011	915.242	39.2	0.0019918	78.552	58.184	78.552	1	1	0	0	0	-1	0	0	0	0	y2;y3;y5;y7;y9;y10;y11;y12;y13;y14;y15;y7-H2O;y10-H2O;y12-H2O;y14-H2O;y10-NH3;y6(2+);y8(2+);y10(2+);y13(2+);y14(2+);y15(2+);y17(2+);b4;b5;b6;b7;b9;b9-H2O;b6-NH3;b9-NH3;b7(2+);b8(2+);b9(2+);b13(2+)	12.5;79.2;65.7;377.2;266.3;1243.6;134.1;248.4;41.1;79.5;17.4;392.4;120.9;333.9;19.6;130.3;33;91.5;271.4;153.4;377.2;593.4;333.9;78;108.1;94.9;19.1;203.9;58.6;333.9;19.6;162.2;246;579.2;266.3	-0.262134582585958;0.106506915174975;0.0870066060686554;-0.261556345675103;0.0465579486749448;-0.105512183700057;0.14314945566241;-0.31268174261254;-0.0582132395873032;-0.167360337562286;-0.119235157437288;0.330540100837425;-0.303637905156279;-0.327640960162512;-0.141303930112372;-0.328960699262552;0.465002954521822;-0.164478716662529;0.0974275516062448;-0.316484011493685;-0.266504337824927;0.006…
HJL_C1_20181026	6563	4163	ATCAPQHGAPGPGPADASK	19	0	BIOTIN-M	_ATC(bi)APQHGAPGPGPADASK_	ATC(1)APQHGAPGPGPADASK			ATC(70.33)APQHGAPGPGPADASK			0	1	0	0	P21333-2;P21333	FLNA	Filamin-A	3	CID	ITMS	MULTI-MSMS	4	0	728.67	2182.99	0.5491	0.00040011	-3.31479	39.227	0.0034226	70.334	50.757	70.334	1	1	0	0	0	-1	0	0	0	0	y2;y3;y9;y10;y11;y12;y12-H2O;y2-NH3;y7(2+);y8(2+);y10(2+);y13(2+);y15(2+);y17(2+);b4;b5;b6;b7;b8;b9;b9-H2O;b6-NH3;b8(2+);b9(2+);b12(2+);b14(2+)	7;62.1;213.2;1550;116.4;250.9;509.1;8.1;17.7;85.2;519.2;433.6;870.4;509.1;103.7;101.5;137.4;28.8;33.6;311.2;75.4;509.1;271.5;894.8;97.3;88.2	-0.249439270085958;-0.0738519715437747;-0.0200314067938052;-0.112226050887557;0.0381079517561602;-0.0199571332375399;-0.322636077350012;0.049267976070297;0.210140333899972;-0.240955767443779;0.0624544070749948;-0.270097292743685;-0.353830907918677;-0.358587384699831;0.0309810679062821;-0.13262470899997;-0.200023760099953;-0.233763264887557;-0.277485088162621;-0.11781270661254;-0.195516064787626;-…
HJL_C1_20181026	6701	4283	ATCAPQHGAPGPGPADASK	19	0	BIOTIN-M	_ATC(bi)APQHGAPGPGPADASK_	ATC(1)APQHGAPGPGPADASK			ATC(110.74)APQHGAPGPGPADASK			0	1	0	0	P21333-2;P21333	FLNA	Filamin-A	3	CID	ITMS	MULTI-MSMS	2	0	728.67	2182.99	0.5491	0.00040011	-0.428837	39.763	2.4501e-06	110.74	89.929	110.74	1	1	0	0	0	-1	0	0	0	0	y3;y5;y7;y9;y10;y11;y12;y13;y14;y15;y10-H2O;y12-H2O;y13-H2O;y14-H2O;y12-NH3;y7(2+);y8(2+);y10(2+);y13(2+);y14(2+);y15(2+);y17(2+);b4;b6;b7;b9;b11;b4-H2O;b9-H2O;b6-NH3;b7-NH3;b9-NH3;b8(2+);b9(2+);b10(2+);b12(2+);b13(2+);b16(2+)	64.7;139;1483.9;260.5;2291.8;177.7;385;49.8;186.9;56.6;295.3;407.3;43.3;22.7;198.7;23.4;155.8;339.5;372;1483.9;521.3;407.3;152;146.7;36.8;172.8;9.2;99.6;75.8;407.3;43.3;22.7;380.3;1483.9;521.3;95.5;152;133.2	-0.00311222545002465;0.0517282857561554;0.364298146512397;-0.00275845757505522;0.069353538956193;0.0772314869124102;0.0501112261374601;-0.209946638024803;-0.0604267438122861;-0.116061329312288;-0.100634975468779;-0.180851409381262;-0.0205601524498888;-0.146675023862372;0.0809962066687149;-0.101871384850028;-0.273426470568779;0.0579378055124948;-0.0189376247749351;0.359350154362573;0.0523580569250…
HJL_C1_20181026	6709	4290	ATCAPQHGAPGPGPADASK	19	0	BIOTIN-M	_ATC(bi)APQHGAPGPGPADASK_	ATC(1)APQHGAPGPGPADASK			ATC(83.89)APQHGAPGPGPADASK			0	1	0	0	P21333-2;P21333	FLNA	Filamin-A	3	CID	ITMS	MULTI-MSMS	4	1	728.67	2182.99	0.5491	0.00040011	459.262	39.793	0.0015416	83.891	48	83.891	1	1	0	0	0	-1	0	0	0	0	y2;y3;y5;y7;y9;y10;y12;y13;y14;y15;y2-H2O;y12-H2O;y14-H2O;y12-NH3;y8(2+);y10(2+);y13(2+);y14(2+);y15(2+);y17(2+);b4;b8;b9;b11;b8-H2O;b9-H2O;b8-NH3;b9-NH3;b8(2+);b9(2+);b13(2+)	17.4;74.1;80.5;1434.1;154.6;1435;259;31.1;133.9;4.8;12.7;238.1;36.6;196.2;62.8;287.8;198.2;1434.1;690.1;238.1;124.5;25.8;205.3;19.9;32.1;55.1;96.2;36.6;222.3;1434.1;154.6	0.22680279534373;0.0474554015031003;-0.0737599954938446;0.314371388699897;0.0435672260186948;-0.146894019637557;-0.17486435980004;-0.0157327708373032;-0.163698228187286;-0.152316212124788;0.231191722324979;-0.223637053912512;-0.105415258237372;-0.275693246456285;0.0459094669312208;0.0426179812937448;-0.227250613056185;0.309423396550073;-0.327219579793677;-0.259588361262331;0.0338497202500321;-0.0…
HJL_C1_20181026	8642	5810	ATCAPQHGAPGPGPADASKVVAK	23	1	BIOTIN-M	_ATC(bi)APQHGAPGPGPADASKVVAK_	ATC(1)APQHGAPGPGPADASKVVAK			ATC(70.5)APQHGAPGPGPADASKVVAK			0	1	0	0	P21333-2;P21333	FLNA	Filamin-A	4	CID	ITMS	MULTI-MSMS	2	0	646.072	2580.26	-0.09237	-5.9677e-05	-0.626779	48.235	0.00039692	70.501	70.501	70.501	1	1	0	0	0	-1	0	0	0	0	y2;y4;y6;y7;y9;y10;y11;y12;y13;y11-H2O;y2-NH3;y7(2+);y8(2+);y10(2+);y12(2+);y16(2+);y17(2+);y19(2+);y20(2+);b6;b9;b11;b13;b6-H2O;b9-H2O;b11-NH3;b11(2+);b13(2+);b16(2+);b17(2+)	76.1;167.8;1901.4;475.4;287.4;378.5;117.5;44.6;41;104.4;11.3;163.5;122.9;709.1;969.2;688.3;1902;575.8;162.5;174.7;102.3;13.9;3.1;151.2;24.6;9;921;1311;192.3;118.7	0.0305942279312319;0.205141786893762;0.449931066056251;-0.0222324898937813;-0.0275726427501013;0.0215901350311469;0.0099117687875605;-0.139716957337441;-0.0365881946750051;0.135943762174975;-0.120237710482826;0.140990005931258;0.0340696762281141;0.0560897949562218;-0.156369171150004;-0.141297194056278;-0.228052200356274;-0.268206713968766;-0.324845132568726;0.186878095368797;-0.000381065987539841…
HJL_C1_20181026	8655	5822	ATCAPQHGAPGPGPADASKVVAK	23	1	BIOTIN-M	_ATC(bi)APQHGAPGPGPADASKVVAK_	ATC(1)APQHGAPGPGPADASKVVAK			ATC(83.4)APQHGAPGPGPADASKVVAK			0	1	0	0	P21333-2;P21333	FLNA	Filamin-A	3	CID	ITMS	MULTI-MSMS	5	1	861.093	2580.26	0.35087	0.00030213	387.659	48.283	0.00012279	83.395	51.907	83.395	1	1	0	0	0	-1	0	0	0	0	y3;y6;y7;y10;y11;y12;y14;y15;y17;y3-NH3;y8(2+);y10(2+);y12(2+);y14(2+);y16(2+);y18(2+);y19(2+);y20(2+);b8;b9;b10;b11;b9-H2O;b11-H2O;b9-NH3;b10-NH3;b9(2+);b11(2+);b13(2+);b20(2+);b22(2+)	87.8;128.2;95.5;278.9;86.3;144.8;431.9;54.5;18.6;16.6;41.7;54.4;354.7;2041.6;139.8;396.6;239.9;359.3;80.2;650.6;29.8;71.8;278.6;39.3;74.8;17.3;213.7;134.4;263.7;126.8;80.2	-0.0316376078218923;0.256998937150001;-0.378128485987531;-0.255326368875103;-0.23825717652494;-0.295844887024941;-0.240660280175007;-0.388849226749926;-0.21899610168748;-0.0139667386187625;0.100964207478114;-0.338990771450028;-0.300961456306254;-0.252495129443787;-0.289612623743778;-0.231417253250015;-0.00215446787501605;-0.292008218506226;-0.390888408475121;-0.0426173941125398;-0.144272487425042…
HJL_C1_20181026	8678	5840	ATCAPQHGAPGPGPADASKVVAK	23	1	BIOTIN-M	_ATC(bi)APQHGAPGPGPADASKVVAK_	ATC(1)APQHGAPGPGPADASKVVAK			ATC(48.71)APQHGAPGPGPADASKVVAK			0	1	0	0	P21333-2;P21333	FLNA	Filamin-A	3	CID	ITMS	MULTI-MSMS	1	2	861.093	2580.26	0.35087	0.00030213	3.27844	48.38	0.013041	48.706	27.815	48.706	1	1	0	0	0	-1	0	0	0	0	y7;y10;y11;y12;y14;y15;y16;y10(2+);y12(2+);y14(2+);y16(2+);y17(2+);y19(2+);y20(2+);y21(2+);b3;b7;b8;b9;b11;b11-H2O;b9-NH3;b9(2+);b13(2+);b22(2+)	123.8;192.5;166.4;190.9;430.1;47.1;28.4;136.8;373.6;2229.2;224.4;183.2;197.6;399;116.6;121.2;152.4;79.6;693.2;54;45.9;178.6;307;319.1;79.6	-0.194168525050031;-0.153641798562603;-0.13498569214994;-0.226753090149941;-0.114317506737507;-0.209772078312426;-0.28633081564999;-0.0796523925437782;0.0186796569749959;-0.224113781787537;-0.267578932337528;-0.328088821450024;0.0159729735312339;-0.344986734131226;-0.164320612624806;-0.135466215987435;0.137574625737443;-0.363300517850121;-0.10145528473754;-0.376592943512605;0.465747643624809;-0.0…
HJL_C1_20181026	8270	5526	ATKIDKEACR	10	2	Acetyl (Protein N-term),BIOTIN-M	_(ac)ATKIDKEAC(bi)R_	ATKIDKEAC(1)R			ATKIDKEAC(99.69)R			1	1	0	0	Q14019	COTL1	Coactosin-like protein	2	CID	ITMS	MULTI-MSMS	3	1	814.4	1626.79	0.50443	0.00041081	618.674	46.552	0.00050261	99.688	62.343	99.688	1	1	0	0	0	-1	0	0	0	0	y3;y4;y5;y6;y7;y4-H2O;y6-H2O;y7-NH3;b3;b4;b5;b6;b9;b3-H2O;b4-H2O;b5-H2O;b4-NH3	350.3;159.6;223.7;376.6;213.8;51.4;39.2;9.9;21.1;112.9;180.9;69.6;11;100.9;51.7;21.6;54.1	-0.0198332335000941;-0.0556703130813503;-0.0302263383500758;-0.114855571975113;-0.237090419700053;0.0698123638999277;-0.0507132270251986;-0.316984247762548;0.0931957977343814;-0.0353256710843652;-0.00157721916241371;-0.130063908493639;-0.187865113512544;-0.0505475995031475;-0.0350566171499622;-0.210933409368636;0.0420986160875145
HJL_C1_20181026	8274	5528	ATKIDKEACR	10	2	Acetyl (Protein N-term),BIOTIN-M	_(ac)ATKIDKEAC(bi)R_	ATKIDKEAC(1)R			ATKIDKEAC(98.05)R			1	1	0	0	Q14019	COTL1	Coactosin-like protein	2	CID	ITMS	MULTI-MSMS	2	1	814.4	1626.79	0.50443	0.00041081	-0.829711	46.581	0.00062282	98.048	67.794	98.048	1	1	0	0	0	-1	0	0	0	0	y3;y4;y5;y6;y7;y6-H2O;y7-H2O;b3;b4;b5;b6;b8;b9;b3-H2O;b4-H2O;b5-H2O;b3-NH3;b4-NH3	367.4;220.6;403.7;384.3;132.6;27;28.9;23.4;131.5;221.3;87.5;31.4;32.1;47.8;70.6;30.7;13.5;31.4	0.0791657899374059;-0.0243592779251003;0.0165265913374242;-0.040026470412613;-0.0478814353250527;-0.476982758275199;-0.346776199750138;0.267115475468756;0.16105494415001;-0.200429758224914;-0.223935978806139;-0.189700286212428;-0.101195191637544;0.0134172442468525;0.0995869375375378;-0.452266417181136;-0.183078645562489;-0.156753922974985
HJL_C1_20181026	8381	5604	ATKIDKEACR	10	2	Acetyl (Protein N-term),BIOTIN-M	_(ac)ATKIDKEAC(bi)R_	ATKIDKEAC(1)R			ATKIDKEAC(222)R			1	1	0	0	Q14019	COTL1	Coactosin-like protein	2	CID	ITMS	MULTI-MSMS	1	0	814.4	1626.79	0.50443	0.00041081	0.522649	47.106	2.071e-44	222	171.96	222	1	1	0	0	0	-1	0	0	0	0	y2;y3;y4;y5;y6;y7;y8;y9;y4-H2O;y5-H2O;y6-H2O;y7-H2O;y4-NH3;y5-NH3;y6-NH3;y7-NH3;y8-NH3;b3;b4;b5;b6;b8;b9;b3-H2O;b4-H2O;b5-H2O;b3-NH3;b5-NH3;b9-NH3	727.7;2319.8;1895.5;3525.6;3764.7;1791.2;128.3;19.8;259.1;114.8;250.9;138.1;231.4;80.4;175.6;129.1;26.5;167.7;795.6;2147.9;530.8;243.8;235.5;691.4;871.9;121.8;84.5;100.4;41.8	-0.0484020994250614;-0.0447966124063441;-0.0963807623001003;-0.0492693071000758;-0.096178814162613;-0.119170497825053;-0.260047323875142;-0.270352248212703;0.113208359993678;-0.178608407462661;-0.133110687962699;0.0333507533748616;-0.180913262237596;-0.229993213287571;-0.0771956891001082;-0.227018427450048;-0.108007558187637;0.164027096562506;-0.00032200897499024;-0.316030344162414;0.020631892287…
HJL_C1_20181026	8354	5584	ATKIDKEACR	10	2	Acetyl (Protein N-term),BIOTIN-M	_(ac)ATKIDKEAC(bi)R_	ATKIDKEAC(1)R			ATKIDKEAC(65.28)R			1	1	0	0	Q14019	COTL1	Coactosin-like protein	3	CID	ITMS	MULTI-MSMS	1	0	543.269	1626.79	0.063568	3.4535e-05	-0.569362	46.981	0.0078329	65.278	34.404	65.278	1	1	0	0	0	-1	0	0	0	0	y1;y3;y4;y7;y4-H2O;y3-NH3;y4-NH3;y7-NH3;y6(2+);y9(2+);b2;b3;b4;b5;b7;b2-H2O;b3-H2O;b7(2+)	919.7;5398.7;1707.8;195.2;1988.2;2151.1;985.5;80.4;4041.9;4748.3;588.9;1037.5;6245.6;6998.7;715.1;278.3;3343.2;4709.8	-0.194219205718753;-0.127804424906344;-0.0531678716751003;-0.218657802512553;-0.0133785540688223;0.00305614156241063;-0.171757988800096;-0.173063349325048;-0.10243457221884;-0.186103320493885;-0.0692721027781147;-0.179356692499994;0.0684035769625098;-0.159414133224914;-0.252815050574895;-0.23129552931249;-0.00602245301877247;-0.226101811518674
HJL_C1_20181026	15386	11556	AVGDGIVLCK	10	0	BIOTIN-M	_AVGDGIVLC(bi)K_	AVGDGIVLC(1)K			AVGDGIVLC(150.05)K			0	1	0	0	P13797-3;P13797-2;P13797	PLS3	Plastin-3	2	CID	ITMS	MULTI-MSMS	2	1	713.365	1424.72	0.16326	0.00011646	704.6	75.064	1.2467e-06	150.05	117.44	150.05	1	1	0	0	0	-1	0	0	0	0	y2;y3;y4;y5;y6;y7;y8;y8-H2O;y2-NH3;y5-NH3;b3;b4;b5;b6;b7;b9;b4-H2O;b6-H2O;b7-H2O;b9-H2O	2297;2678.1;3512.6;369.8;899;119.3;653.3;108.9;1511.9;128.6;122.1;402.2;198.5;804.8;761.9;55.7;71.6;472.4;325.2;99	0.0915070190811775;0.0660739291687378;-0.016330025724983;-0.133682060949923;-0.0659536889124865;0.0240996946499763;0.0880438869999125;0.00777705226232683;-0.456465422262568;-0.114759971043668;0.0339871324812577;0.095353992606249;0.340694669331242;-0.00633265886244772;-0.0345984301624185;-0.0722344333123601;-0.0443000491625298;-0.0012723451624197;0.0714140319751095;0.184168653825054
HJL_C1_20181026	15434	11596	AVGDGIVLCK	10	0	BIOTIN-M	_AVGDGIVLC(bi)K_	AVGDGIVLC(1)K			AVGDGIVLC(115.49)K			0	1	0	0	P13797-3;P13797-2;P13797	PLS3	Plastin-3	2	CID	ITMS	MULTI-MSMS	1	0	713.365	1424.72	0.16326	0.00011646	1.7232	75.256	0.00065416	115.49	73.098	115.49	1	1	0	0	0	-1	0	0	0	0	y2;y3;y4;y5;y6;y7;y8;y8-H2O;y2-NH3;y7-NH3;b3;b4;b5;b6;b7;b9;b4-H2O;b6-H2O;b7-H2O;b9-H2O	1986.7;3437.7;4702.6;330;814.8;128.3;865.7;87.4;4279.9;62;55.5;427.6;125.7;799.4;622.3;118.7;106.2;564.7;406.8;69.9	-0.125106750450072;-0.0465969692687622;-0.087435982756233;-0.0257719046999227;-0.0636343529749865;-0.211496008475024;-0.0658867770625875;-0.0549670883626732;-0.462874113668818;-0.219124211537519;-0.116250904628117;0.075700672293749;0.100124600971867;0.0286404856688023;-0.0603552660999185;-0.14791802706236;-0.0970954593187798;-0.0255643373499197;-0.47619338989989;-0.244664353987446
HJL_C1_20181026	15583	11731	AVGDGIVLCK	10	0	BIOTIN-M	_AVGDGIVLC(bi)K_	AVGDGIVLC(1)K			AVGDGIVLC(113.26)K			0	1	0	0	P13797-3;P13797-2;P13797	PLS3	Plastin-3	2	CID	ITMS	MULTI-MSMS	3	0	713.365	1424.72	0.29248	0.00020865	1.7232	75.803	0.00075071	113.26	74.293	113.26	1	1	0	0	0	-1	0	0	0	0	y2;y3;y4;y5;y6;y7;y8;y8-H2O;b3;b4;b5;b6;b7;b9;b4-H2O;b6-H2O;b7-H2O;b9-H2O	3387.6;3695.3;6567.1;467.7;1276.9;220.2;917;103.1;60.1;584.7;148.2;1473.8;1062.3;311.3;163.2;725.4;741.2;77.9	-0.0914153442000725;0.0366549838562378;-0.029330514006233;-0.00648479532492274;-0.00967927484998654;0.0054229368374763;-0.0074150973750875;-0.263707322737673;0.00876435416094523;0.098832996512499;-0.027713533793758;0.0796048411375523;0.0387658276500815;-0.0837090426873601;0.21308520474372;0.0626314634313303;0.0609770202563595;-0.0638782211749458
HJL_C1_20181026	16736	12778	AVLFCLSEDKK	11	1	BIOTIN-M	_AVLFC(bi)LSEDKK_	AVLFC(1)LSEDKK			AVLFC(94.69)LSEDKK			0	1	0	0	P23528	CFL1	Cofilin-1	3	CID	ITMS	MULTI-MSMS	6	0	568.621	1702.84	0.79823	0.00045389	0.0713655	79.676	0.0014606	94.692	72.05	94.692	1	1	0	0	0	-1	0	0	0	0	y2;y3;y5;y7(2+);y8(2+);y9(2+);y10(2+);b2;b3;b4;b5;b6;b9;b9-H2O;b9(2+)	5687.8;706.5;3094.9;12350.1;49217.8;2005.5;4065.1;3383.6;2957.9;1226.7;682;832.9;249.4;205;5814.9	0.0727574226750107;0.129363540612474;-0.0828191525063176;-0.383218983200095;-0.405042298537637;0.409389594006143;-0.0504830377376493;0.0957753620062647;0.0976555045156147;-0.0450817023312879;-0.089389107756233;-0.14051799845015;-0.317639983787785;-0.0945620919628709;-0.327789180468926
HJL_C1_20181026	16897	12925	AVLFCLSEDKK	11	1	BIOTIN-M	_AVLFC(bi)LSEDKK_	AVLFC(1)LSEDKK			AVLFC(156.83)LSEDKK			0	1	0	0	P23528	CFL1	Cofilin-1	2	CID	ITMS	MULTI-MSMS	3	0	852.428	1702.84	0.32785	0.00027947	-1.17569	80.15	1.7975e-07	156.83	126.82	156.83	1	1	0	0	0	-1	0	0	0	0	y2;y3;y4;y5;y6;y7;y8;y9;y10;y3-H2O;y4-H2O;y5-H2O;y7-H2O;y9-H2O;y6-NH3;y9-NH3;b3;b5;b6;b7;b8;b9;b10;b9-H2O	2225.3;1280.9;1167.6;4501.6;4119.3;4475.1;2672.6;1700.6;87.2;184.7;666.3;618.6;1337.8;355.9;2781.5;389.6;339.4;2031.4;3228.3;1856.3;1051.6;5448.8;652.9;1096.2	0.0450779793156357;0.0611262359249736;-0.0937904335000894;-0.0463201290688176;-0.014136031481371;-0.0469077923751229;-0.166848368362707;-0.0892541145251471;-0.430508167075232;0.16906130548432;-0.129562639331311;-0.13079838958754;0.0345685369497915;-0.423427199262733;0.185877367018634;-0.418781731650142;0.107176988890615;-0.00253608041248299;-0.17677288126265;-0.0242610729251282;0.0388398357747519…
HJL_C1_20181026	16909	12936	AVLFCLSEDKK	11	1	BIOTIN-M	_AVLFC(bi)LSEDKK_	AVLFC(1)LSEDKK			AVLFC(107.57)LSEDKK			0	1	0	0	P23528	CFL1	Cofilin-1	3	CID	ITMS	MULTI-MSMS	1	0	568.621	1702.84	0.94481	0.00053724	-0.985691	80.186	0.00035059	107.57	82.357	107.57	1	1	0	0	0	-1	0	0	0	0	y2;y3;y3-NH3;y6(2+);y7(2+);y8(2+);y9(2+);y10(2+);b2;b3;b4;b5;b6;b9	8496.2;802.8;1409.7;1280.4;17618.6;7060.7;88756.6;3638.2;4644.4;6223.9;707.7;1560.8;1236.1;179.5	-0.0166590812312393;-0.0251164398562764;0.195465806299978;-0.215923678925037;-0.177408436325095;0.252916685837363;0.0865136174436429;0.00682897398110072;0.0296132526312647;-0.0131538216562603;-0.0127330695187879;-0.042941353849983;-0.0913236625126501;-0.136731780662785
HJL_C1_20181026	10150	7048	AVVVCPKDEDYK	12	1	BIOTIN-M	_AVVVC(bi)PKDEDYK_	AVVVC(1)PKDEDYK			AVVVC(57.35)PKDEDYK			0	1	0	0	Q00839-2;Q00839	HNRNPU	Heterogeneous nuclear ribonucleoprotein U	3	CID	ITMS	MULTI-MSMS	3	0	606.292	1815.85	0.43747	0.00026524	1.50263	54.475	0.02612	57.348	39.386	57.348	1	1	0	0	0	-1	0	0	0	0	y2;y5;y8;y8-H2O;y9(2+);y10(2+);b3;b5;b9(2+);b10(2+)	331;432;5.2;20.3;445.9;1153.9;63;50.5;157.5;432.8	0.0287328065562633;-0.341890084025067;-0.443914955687433;-0.154430813862518;0.0310366393374579;-0.0383330627188343;0.174199043831266;-0.0170264766436503;-0.045871191618744;-0.187123796712513
HJL_C1_20181026	10422	7275	AVVVCPKDEDYK	12	1	BIOTIN-M	_AVVVC(bi)PKDEDYK_	AVVVC(1)PKDEDYK			AVVVC(50.45)PKDEDYK			0	1	0	0	Q00839-2;Q00839	HNRNPU	Heterogeneous nuclear ribonucleoprotein U	3	CID	ITMS	MULTI-MSMS	3	0	606.292	1815.85	0.033384	2.024e-05	-1.14075	55.577	0.043853	50.452	33.767	50.452	1	1	0	0	0	-1	0	0	0	0	y2;y5;y7;y7(2+);y8(2+);y9(2+);y10(2+);y11(2+);b2;b3;b5;b6;b10(2+)	502.8;201.1;53.7;70.8;294.7;1384.6;2011.6;65.2;3.7;153.8;42.3;29.9;824.6	0.0488133729625133;-0.00467084574381715;-0.233408819793794;0.0814223487937511;0.000674896081250154;-0.289092755193792;-0.0106841369375843;-0.00119641711887652;0.34275412177189;0.0430650106281405;-0.14251475789365;0.128266672231348;-0.267690202962513
HJL_C1_20181026	10468	7315	AVVVCPKDEDYK	12	1	BIOTIN-M	_AVVVC(bi)PKDEDYK_	AVVVC(1)PKDEDYK			AVVVC(49.3)PKDEDYK			0	1	0	0	Q00839-2;Q00839	HNRNPU	Heterogeneous nuclear ribonucleoprotein U	3	CID	ITMS	MULTI-MSMS	4	1	606.292	1815.85	0.033384	2.024e-05	553.144	55.749	0.04824	49.3	32.184	49.3	1	1	0	0	0	-1	0	0	0	0	y2;y5;y8(2+);y9(2+);y10(2+);b2;b3;b4;b5;b10(2+)	649.2;337.6;596.3;1036;6502.9;20.4;133.5;83;157.7;1198	0.119400531165638;-0.254914986368817;-0.1286586000125;0.00802638543120793;-0.448367242406334;0.0273396930609522;-0.12227922765311;-0.0250262001249553;-0.3945289180499;0.0942482735999874
HJL_C1_20181026	8958	6061	AVVVCPKDEDYKQR	14	2	BIOTIN-M	_AVVVC(bi)PKDEDYKQR_	AVVVC(1)PKDEDYKQR			AVVVC(52.58)PKDEDYKQR			0	1	0	0	Q00839-2;Q00839	HNRNPU	Heterogeneous nuclear ribonucleoprotein U	3	CID	ITMS	MULTI-MSMS	2	1	701.012	2100.01	-0.041546	-2.9124e-05	-1.98093	49.588	0.048452	52.576	36.81	52.576	1	1	0	0	0	-1	0	0	0	0	y2;y4;y6;y9;y6(2+);y9(2+);y10(2+);y11(2+);y12(2+);b3;b5;b8;b10	36.3;236.6;142;52.6;81.4;455.7;904.2;1129.1;4273.3;116.1;200.8;41.5;64.9	-0.0713411572093605;-0.410211466443798;-0.242347701525091;-0.180226627950105;0.128497097381228;-0.219287580675086;-0.0314193107312803;-0.0263871573188226;-0.494926781250115;-0.11123186437186;-0.0348487422686503;-0.283457649162528;-0.116875622524958
HJL_C1_20181026	9046	6132	AVVVCPKDEDYKQR	14	2	BIOTIN-M	_AVVVC(bi)PKDEDYKQR_	AVVVC(1)PKDEDYKQR			AVVVC(78.32)PKDEDYKQR			0	1	0	0	Q00839-2;Q00839	HNRNPU	Heterogeneous nuclear ribonucleoprotein U	3	CID	ITMS	MULTI-MSMS	1	1	701.012	2100.01	-0.041546	-2.9124e-05	478.873	49.954	0.0034899	78.324	64.096	78.324	1	1	0	0	0	-1	0	0	0	0	y2;y3;y4;y6;y9;y3-NH3;y6(2+);y9(2+);y10(2+);y12(2+);b3;b4;b5;b6;b8;b9;b10(2+)	175.1;144.5;368.9;218.4;56.3;85.8;168.7;1375.2;1738.1;1099;253;66;341.4;65.7;42.1;12.9;229.5	0.168374418962514;0.0508740577562889;0.0555478108999523;-0.043434127306341;-0.334767643575105;0.000704350787543717;-0.102826144806272;-0.264758772081336;-0.12956384198128;0.157722144531135;0.0991563192218905;0.0848981162812947;0.0224632694500997;-0.206633230112402;-0.166392219475028;-0.349507131087421;-0.0656638357750126
HJL_C1_20181026	9132	6209	AVVVCPKDEDYKQR	14	2	BIOTIN-M	_AVVVC(bi)PKDEDYKQR_	AVVVC(1)PKDEDYKQR			AVVVC(68.68)PKDEDYKQR			0	1	0	0	Q00839-2;Q00839	HNRNPU	Heterogeneous nuclear ribonucleoprotein U	3	CID	ITMS	MULTI-MSMS	4	2	701.012	2100.01	-0.48627	-0.00034088	1.44762	50.281	0.0090972	68.676	51.998	68.676	1	1	0	0	0	-1	0	0	0	0	y2;y3;y4;y9;y6(2+);y9(2+);y10(2+);y11(2+);y13(2+);b3;b4;b5;b8;b10;b8-H2O;b8-NH3;b10(2+)	98.7;168.9;606.1;145;530.6;1416.1;4436.4;540.6;84.6;291.9;56.2;679.8;170;142.5;143.5;127.3;288.7	-0.150107026349986;-0.100615200056211;-0.00426664222504769;-0.123830143575105;-0.261395480743772;0.00281935291866375;-0.48381188885628;0.285014209868677;-0.029689549712657;0.149662911018766;0.0912152549531697;0.1247581913251;-0.0163678054125285;-0.0222711303374581;-0.237137569837614;-0.243966711600024;0.181772687662487
HJL_C1_20181026	7912	5263	CAAPRPPSSSPEQR	14	1	BIOTIN-M	_C(bi)AAPRPPSSSPEQR_	C(1)AAPRPPSSSPEQR			C(95.48)AAPRPPSSSPEQR			0	1	0	0	Q5H9R7-4;Q5H9R7-6;Q5H9R7-2;Q5H9R7;Q5H9R7-5	PPP6R3	Serine/threonine-protein phosphatase 6 regulatory subunit 3	2	CID	ITMS	MSMS	2		967.454	1932.89	NaN	NaN	-0.311829	44.858	0.0013006	95.483	30.178	95.483	1	1	0	0	0	-1	0	0	0	0	y2;y4;y5;y9;y10;y5-H2O;y4-NH3;y5-NH3;a2;b2;b3;b5;b8;b10;b12;b13;b12-H2O;b10-NH3;b12-NH3	69.5;83.7;41.3;173.6;11.3;34.8;41.9;31;34.8;25;68;169.9;34.3;52.5;41.7;25.9;14;20.3;43.3	-0.120138764631236;-0.3364273242438;-0.349137683875028;-0.113207945231238;-0.497509514787453;-0.1291115498625;-0.0300296484000455;-0.218521258031274;-0.175862046562543;0.052573083350012;-0.188450335881271;-0.071623795624987;0.171034857337418;-0.370865354112539;0.0964398362750671;0.0590700820500842;-0.226014498462519;-0.214186916550034;-0.126032116787428
HJL_C1_20181026	9171	6244	CAQIEAK	7	0	BIOTIN-M	_C(bi)AQIEAK_	C(1)AQIEAK			C(108.09)AQIEAK			0	1	0	0	P55209-2;P55209;P55209-3	NAP1L1	Nucleosome assembly protein 1-like 1	2	CID	ITMS	MULTI-MSMS	5	0	607.289	1212.56	0.48566	0.00029493	-1.04492	50.43	0.011245	108.09	50.276	108.09	1	1	0	0	0	-1	0	0	0	0	y2;y3;y4;y5;y6;y3-H2O;y4-H2O;y2-NH3;y3-NH3;a2;b3;b4;b5;b6;b5-H2O;b6-H2O;b3-NH3;b4-NH3;b5-NH3;b6-NH3	201.5;489.9;425.6;868.2;329.5;449.1;96.5;15.5;72.6;4379.7;1015.2;678.1;489.7;259.3;161.1;190.5;693.4;179;116.3;130.9	-0.0616604107406431;0.102392646396879;-0.0674801407812424;-0.339774211412532;0.051160377168685;0.102051348768782;0.121784274481229;-0.112867715365638;-0.00334957033749106;-0.247273179375043;-0.471124795874971;-0.0462405029749107;-0.105026801306167;-0.218975025225063;-0.0491242024498888;0.025709311912351;0.211981864343784;-0.239354545881156;-0.246444066868662;-0.216837603287559
HJL_C1_20181026	16112	12201	CCSGAIIVLTK	11	0	Carbamidomethyl (C),BIOTIN-M	_C(ca)C(bi)SGAIIVLTK_	C(0.5)C(0.5)SGAIIVLTK	C(0.5)C(0.5)SGAIIVLTK		C(0)C(0)SGAIIVLTK	C(0)C(0)SGAIIVLTK		0	1	1	0	P14618;P14618-3	PKM	Pyruvate kinase PKM	2	CID	ITMS	MSMS	2		808.404	1614.79	NaN	NaN	1.3975	77.758	0.00040051	94.692	54.775	0	0.5	2	0	0	0	-1	0	0	0	0	y2;y3;y4;y5;y9;y2-H2O;y5-H2O;a2;b2;b5;b6;b7;b8;b9;b10;b8-H2O	109.2;250.1;247.8;315;553.3;4.7;69.7;326.6;235.1;310;246.1;295.8;357;138.7;46.9;92.5	-0.135019064284393;0.0802705020531107;0.0989102483312649;-0.100778212674982;-0.00917715863113244;-0.0335689800765806;0.0130467494625464;0.244063968600017;-0.360630784299929;-0.0292411715936396;-0.194994085725057;0.0285962618625035;-0.0969595485000809;-0.0431690056000207;-0.263434867437581;-0.393290836362667
HJL_C1_20181026	6256	3911	CGESGHLAK	9	0	BIOTIN-M	_C(bi)GESGHLAK_	C(1)GESGHLAK			C(78.77)GESGHLAK			0	1	0	0	P62633-2;P62633;P62633-7;P62633-3;P62633-8;P62633-5;P62633-4;P62633-6	CNBP	Cellular nucleic acid-binding protein	2	CID	ITMS	MULTI-MSMS	1	0	676.808	1351.6	0.53333	0.00036096	-3.13958	37.95	0.012925	78.77	48.695	78.77	1	1	0	0	0	-1	0	0	0	0	y2;y3;y4;y5;y6;y7;y6-H2O;y7-H2O;y6-NH3;b2;b3;b6;b7;b8;b3-H2O;b7-H2O;b8-H2O	91.6;121.2;201.6;212.2;453.2;150.4;178.4;132.7;261.2;453.2;150.4;327.5;311.7;367.5;132.7;68.9;73.4	0.114059804103107;0.0416601614562637;0.0599836449500231;-0.0449564400437339;0.029857614387538;0.102785183243782;0.202215291368816;0.0111047742875598;0.0913212082000427;-0.0896638949124053;-0.0167363260561615;-0.0902454160935804;0.0480788182126162;-0.114636495549803;-0.108416735012383;-0.0601421180874695;-0.158648447474889
HJL_C1_20181026	6810	4377	CGESGHLAR	9	0	BIOTIN-M	_C(bi)GESGHLAR_	C(1)GESGHLAR			C(107.01)GESGHLAR			0	1	0	0	P62633-2;P62633;P62633-7;P62633-3;P62633-8;P62633-5;P62633-4;P62633-6	CNBP	Cellular nucleic acid-binding protein	2	CID	ITMS	MULTI-MSMS	1	0	690.811	1379.61	0.34211	0.00023633	0.58606	40.189	0.002433	107.01	61.006	107.01	1	1	0	0	0	-1	0	0	0	0	y2;y3;y4;y5;y6;y7;y8;y7-H2O;y2-NH3;b3;b4;b6;b7;b8;b3-H2O;b4-H2O;b6-H2O;b7-H2O;b8-H2O	799.5;1003.9;714.7;1075.8;1913.9;303.1;122.9;151.7;38.4;522;137;1086;1124.4;733.3;341.5;196;197.1;243.2;136.8	0.089659718799993;0.0322442070125248;-0.0519713719937158;0.0642189141062772;-0.0826467189624509;-0.0518334079187071;-0.212925836662407;0.021769386250071;0.0308230196437478;-0.113599119024911;-0.0797396544373896;-0.12564580671858;-0.102067666162384;-0.231335714299803;-0.0193664420436335;-0.225131000893612;-0.129069379737302;-0.0257182899624695;-0.291827158412389
HJL_C1_20181026	7202	4698	CHQPLAR	7	0	BIOTIN-M	_C(bi)HQPLAR_	C(1)HQPLAR			C(82.26)HQPLAR			0	1	0	0	Q15942-2;Q15942	ZYX	Zyxin	2	CID	ITMS	MULTI-MSMS	1	0	638.308	1274.6	0.23717	0.00015139	0.640297	41.812	0.027295	82.263	33.468	82.263	1	1	0	0	0	-1	0	0	0	0	y2;y3;y4;y5;y2-NH3;y4-NH3;b2;b3;b5;b6;b6-NH3	196.6;70.5;2933.3;557.2;13.6;68.5;664.5;1870.8;231.6;409.3;89	-0.00683686323125698;0.0927300468562748;0.0218366722937731;-0.120391480368767;-0.0466916287937522;-0.210095729987472;-0.0523378264249459;-0.0936138306499288;0.135499157999902;0.138311187987483;-0.237236936950012
HJL_C1_20181026	10882	7665	CHTPPLYR	8	0	BIOTIN-M	_C(bi)HTPPLYR_	C(1)HTPPLYR			C(90.99)HTPPLYR			0	1	0	0	Q02543	RPL18A	60S ribosomal protein L18a	2	CID	ITMS	MULTI-MSMS	1	0	719.342	1436.67	0.18618	0.00013392	-0.322581	57.407	0.011787	90.986	37.276	90.986	1	1	0	0	0	-1	0	0	0	0	y2;y3;y4;y5;y2-NH3;b3;b4;b6;b7;b3-H2O;b6-H2O;b7-H2O	136.3;51.8;315.1;2332.6;44;1109.8;123.9;182.2;159.1;400.7;72.3;46.1	0.0126029849250244;-0.0513432885812222;0.00532681341871921;-0.0633692955187826;0.271698414675029;0.098612132050107;-0.251578117512395;0.02123604301255;-0.149566278062366;0.048740805125135;-0.0917456354750357;0.0903573168875482
HJL_C1_20181026	11020	7784	CHTPPLYR	8	0	BIOTIN-M	_C(bi)HTPPLYR_	C(1)HTPPLYR			C(94.01)HTPPLYR			0	1	0	0	Q02543	RPL18A	60S ribosomal protein L18a	2	CID	ITMS	MULTI-MSMS	1	0	719.342	1436.67	0.18618	0.00013392	0.0950518	57.946	0.0099266	94.006	35.777	94.006	1	1	0	0	0	-1	0	0	0	0	y2;y3;y4;y5;y6;y3-NH3;b2;b3;b5;b6;b7;b3-H2O;b6-H2O;b7-H2O	854.9;238.8;1735.2;10306.5;1607.5;103.8;2116.2;4702;98.4;793.3;994.4;1425.9;345.3;485.9	0.0527641177375244;0.0987421606375278;-0.0204300225187808;-0.0167994713000326;-0.0205125987625934;-0.0994988353937174;-0.0537416350186959;0.00608283517510699;-0.213950984262397;-0.16809501167495;0.0406192688126339;0.023899496531385;0.0294701848374643;-0.00412510498745178
HJL_C1_20181026	17962	13922	CKDISSALRVNPALAELNLR	20	2	BIOTIN-M	_C(bi)KDISSALRVNPALAELNLR_	C(1)KDISSALRVNPALAELNLR			C(84.21)KDISSALRVNPALAELNLR			0	1	0	0	P13489	RNH1	Ribonuclease inhibitor	3	CID	ITMS	MSMS	10		878.8	2633.38	NaN	NaN	-2.0469	83.075	0.0080746	84.208	67.302	84.208	1	1	0	0	0	-1	0	0	0	0	y2;y3;y4;y5;y6;y7;y9;y10;y11;y14;y10-H2O;y2-NH3;y4-NH3;y5-NH3;y9(2+);y12(2+);y13(2+);y14(2+);y16(2+);y18(2+);y19(2+);b2;b3;b10;b11;b13;b11-H2O;b9(2+);b11(2+);b14(2+);b16(2+)	70.2;158.3;1242.9;491.8;1364.5;2139.8;4003.8;1163.4;707.7;155.8;1019;65.5;187.4;235.3;187.4;1001.9;1136.7;1689.1;3868.8;5912.8;1265.5;1001.9;1770;108.3;74.5;53.1;75.4;662.5;5280.7;2503.2;833.9	-0.0175954108655674;-0.00784057108745628;-0.0270480750624529;0.026104103168791;-0.132033573874992;-0.221004261443682;-0.0947496685187161;-0.101077592412366;-0.0678199262124508;0.0485118388376122;-0.088693059962452;-0.0119484674436876;-0.157723153124948;0.0130437712000457;0.33428463927504;0.037800874087452;-0.379212545868768;-0.451414929312477;0.0104840860562945;-0.497794146024944;0.26904771438762…
HJL_C1_20181026	13366	9783	CKQLEEEQQALQK	13	1	BIOTIN-M	_C(bi)KQLEEEQQALQK_	C(1)KQLEEEQQALQK			C(166.45)KQLEEEQQALQK			0	1	0	0	CON__Q3SX28;P07951-2;P07951	TPM2	Tropomyosin beta chain	3	CID	ITMS	MULTI-MSMS	5	1	675.996	2024.97	0.028132	1.9017e-05	-1.96321	67.278	2.272e-18	166.45	141.08	166.45	1	1	0	0	0	-1	0	0	0	0	y2;y3;y4;y5;y6;y7;y8;y9;y2-NH3;y9-NH3;y6(2+);a2;b3;b4;b5;b6;b7;b8;b9;b10;b5-H2O;b7-H2O;b5-NH3;b6-NH3;b8-NH3;b6(2+);b7(2+);b8(2+);b9(2+);b10(2+);b11(2+);b12(2+)	325.2;536;875.1;875;998.4;754.9;714.5;135.8;210.6;101.2;96.1;3086.5;1262.9;770.7;549.2;327.1;105.8;122.4;10.3;11.3;76.8;24.2;70.4;146.2;49.7;1569.5;1308.8;714.9;1440;4325.9;1048.8;443.7	-0.0642445387031216;0.0247632893531318;0.0371883564500308;0.0247819811312411;-0.0937034957499918;-0.046837938612498;-0.0281706236625041;-0.24558729308751;-0.0210304566093669;-0.0861012383375055;-0.143005995043723;-0.0940260002562354;0.0469905473063363;0.0730711292688966;-0.11962630187486;0.091301755262748;-0.0572672579121445;-0.207552051199627;-0.17204582886211;-0.180220126999529;-0.2829009491124…
HJL_C1_20181026	13417	9830	CKQLEEEQQALQK	13	1	BIOTIN-M	_C(bi)KQLEEEQQALQK_	C(1)KQLEEEQQALQK			C(181.98)KQLEEEQQALQK			0	1	0	0	CON__Q3SX28;P07951-2;P07951	TPM2	Tropomyosin beta chain	3	CID	ITMS	MULTI-MSMS	7	1	675.996	2024.97	0.028132	1.9017e-05	501.897	67.466	8.9619e-32	181.98	145.39	181.98	1	1	0	0	0	-1	0	0	0	0	y2;y3;y4;y5;y6;y7;y8;y9;y8-H2O;y9-H2O;y2-NH3;y8(2+);a2;b3;b5;b6;b7;b8;b9;b10;b11;b5-H2O;b6-H2O;b8-H2O;b6(2+);b7(2+);b8(2+);b9(2+);b10(2+);b11(2+);b12(2+)	196.1;355.2;669.9;765.7;752.7;588.8;600.4;206.7;189.7;94.6;298.2;132.2;2456.3;997.9;589.8;357.1;265;37.3;46;9.5;19.3;210.6;60.6;36.6;848.2;1856.2;359;1808.6;3737.6;884.5;553.1	0.0663096605156284;-0.0173204508812432;-0.0805484599562192;-0.0112287610562589;-0.00923083949999182;0.018469678575002;-0.0971403502250041;-0.0709046759000103;-0.342629352931226;-0.128710573137596;0.0791587523750081;-0.0746560629062287;-0.129060179943735;0.179619941837586;0.0617701825001404;0.021355466200248;-0.0921793672871445;0.208585644112873;-0.45781243042461;0.269120693312971;-0.3753309512869…
HJL_C1_20181026	13370	9787	CKQLEEEQQALQK	13	1	BIOTIN-M	_C(bi)KQLEEEQQALQK_	C(1)KQLEEEQQALQK			C(177.04)KQLEEEQQALQK			0	1	0	0	CON__Q3SX28;P07951-2;P07951	TPM2	Tropomyosin beta chain	2	CID	ITMS	MULTI-MSMS	9	1	1013.49	2024.97	-0.4738	-0.00048019	492.996	67.292	5.5533e-23	177.04	135.99	177.04	1	1	0	0	0	-1	0	0	0	0	y3;y4;y5;y6;y7;y8;y9;y10;y11;y5-NH3;y6-NH3;y9-NH3;y11-NH3;b2;b3;b4;b5;b6;b7;b8;b9;b10;b11;b12;b8-H2O;b9-H2O;b11-H2O;b12-H2O;b2-NH3;b6-NH3;b7-NH3;b9-NH3;b10-NH3;b11-NH3	132.1;114.3;45.9;133.9;121.7;212.3;207.2;124.9;115.9;83.1;102.4;104.9;103.1;67;121.8;162.5;195.5;145.9;204.8;124.4;93.6;108.2;219.8;45.2;36.3;24.4;25;7.5;44.1;86.7;72.3;38.5;70.1;87.8	0.143659773728132;-0.103680784174969;0.158632078787491;0.0228736526875082;-0.176110399549998;-0.00937179553750411;-0.13731092590001;-0.36464831268745;-0.243082520037433;0.0722685241624959;-0.071424472249987;0.472736652287495;-0.133645293412428;-0.0956934094061808;-0.0423038862874137;-0.0358766246373534;-0.21593977843736;-0.292609377549752;-0.231461593849644;-0.354524707449627;-0.12199700073711;0.…
HJL_C1_20181026	13419	9832	CKQLEEEQQALQK	13	1	BIOTIN-M	_C(bi)KQLEEEQQALQK_	C(1)KQLEEEQQALQK			C(173.04)KQLEEEQQALQK			0	1	0	0	CON__Q3SX28;P07951-2;P07951	TPM2	Tropomyosin beta chain	2	CID	ITMS	MULTI-MSMS	9	0	1013.49	2024.97	-0.4738	-0.00048019	1.5314	67.473	1.0337e-22	173.04	141.51	173.04	1	1	0	0	0	-1	0	0	0	0	y3;y4;y5;y6;y7;y9;y10;y11;y12;y3-NH3;y6-NH3;y11-NH3;b2;b3;b5;b6;b7;b8;b9;b10;b11;b12;b5-H2O;b8-H2O;b10-H2O;b11-H2O;b12-H2O;b2-NH3;b9-NH3;b11-NH3	21.3;54.8;12;37.9;145.5;190.6;82.5;50.2;29.4;30.7;43.2;54.8;48.9;75.2;125.8;74.7;186.7;100.7;40.4;61;83.2;38.3;126.3;53.7;35.8;36.9;7.8;28.8;20.7;65.5	-0.0978868571312432;-0.203168088862469;-0.126402100900009;-0.0329124801249918;-0.263756883924998;0.0365171990999897;-0.05690905487495;-0.0820717778499329;-0.157396846087522;-0.0467992398812385;-0.087842929281237;-0.290505644974928;-0.0309351086249308;0.381280098087586;-0.20910384093736;-0.058478518174752;-0.0936442110371445;-0.101106738699627;0.0408447961378897;0.0146040917504706;-0.1897840762869…
HJL_C1_20181026	12523	9060	CKQLEEEQQALQKK	14	2	BIOTIN-M	_C(bi)KQLEEEQQALQKK_	C(1)KQLEEEQQALQKK			C(108.32)KQLEEEQQALQKK			0	1	0	0	CON__Q3SX28;P07951-2;P07951	TPM2	Tropomyosin beta chain	3	CID	ITMS	MULTI-MSMS	1	0	718.694	2153.06	-0.10592	-7.6127e-05	-1.31834	63.944	4.6607e-05	108.32	86.521	108.32	1	1	0	0	0	-1	0	0	0	0	y4;y5;y7;y9;y9-H2O;y7-NH3;y9-NH3;y7(2+);y8(2+);y9(2+);b3;b4;b5;b6;b7;b8;b9;b10;b5-H2O;b7-H2O;b9-H2O;b10-H2O;b6-NH3;b9-NH3;b10-NH3;b6(2+);b9(2+);b13(2+)	106.4;340.9;244;84.6;74.5;184.7;69;159.4;67.8;165.7;246.1;226.5;140.2;174.3;65.1;50.4;14.9;14.1;171;33.9;31.9;27.4;34.5;25.1;28.1;132.6;176.6;175.2	-0.0781801870874688;0.0438335030562484;-0.234946532737467;-0.29661092627498;-0.00834748757506532;-0.311361356893713;-0.116006707462475;-0.29925983775621;0.240835538468787;-0.292738518900023;0.226678047306336;-0.163623206668603;-0.20702864562486;-0.039557619737252;-0.336075851662144;-0.314363574637127;-0.25419914917461;-0.201094150437029;-0.299258370987445;-0.16084952233723;-0.098259929224696;0.30…
HJL_C1_20181026	12530	9066	CKQLEEEQQALQKK	14	2	BIOTIN-M	_C(bi)KQLEEEQQALQKK_	C(1)KQLEEEQQALQKK			C(138.31)KQLEEEQQALQKK			0	1	0	0	CON__Q3SX28;P07951-2;P07951	TPM2	Tropomyosin beta chain	3	CID	ITMS	MULTI-MSMS	1	1	718.694	2153.06	-0.10592	-7.6127e-05	465.18	63.972	2.5972e-11	138.31	119.27	138.31	1	1	0	0	0	-1	0	0	0	0	y2;y4;y5;y8;y9;y11;y9-NH3;y7(2+);y9(2+);b2;b3;b5;b6;b7;b8;b9;b10;b11;b12;b6-H2O;b7-H2O;b8-H2O;b11-H2O;b7-NH3;b10-NH3;b11-NH3;b6(2+);b10(2+);b12(2+)	80.4;125.3;398.5;230.9;139.2;32.1;101.5;115.3;208.3;384.8;427;251;84;69;14.8;15.3;19.7;25.6;23.4;55.5;49.8;21.8;4.5;64.6;6.8;30.5;261.4;699.3;343.4	0.0314671394718857;-0.0361879995874688;0.0415141671187484;0.101042559556277;0.0829056752875204;-0.348786857487312;0.0824796206625251;0.0310319102906647;-0.191969475931273;0.0666601062188192;-0.188910331599914;0.0511500653126404;-0.013068361924752;0.183821609275356;-0.132356738699627;-0.39262688354961;-0.0785355566870294;-0.486414935661969;-0.336162619574452;0.0585202720876623;0.13456063391277;-0.…
HJL_C1_20181026	12651	9166	CKQLEEEQQALQKK	14	2	BIOTIN-M	_C(bi)KQLEEEQQALQKK_	C(1)KQLEEEQQALQKK			C(192.4)KQLEEEQQALQKK			0	1	0	0	CON__Q3SX28;P07951-2;P07951	TPM2	Tropomyosin beta chain	3	CID	ITMS	MULTI-MSMS	1	1	718.694	2153.06	-0.10592	-7.6127e-05	-0.34298	64.461	6.4169e-33	192.4	170.09	192.4	1	1	0	0	0	-1	0	0	0	0	y2;y3;y4;y5;y7;y9;y10;y11;y10-H2O;y3-NH3;y9-NH3;y7(2+);y8(2+);y9(2+);b3;b5;b6;b7;b8;b9;b10;b11;b12;b5-H2O;b6-H2O;b7-H2O;b8-H2O;b9-H2O;b7-NH3;b10-NH3;b6(2+);b7(2+);b9(2+);b10(2+);b12(2+)	179.5;177.8;529.2;635.2;426.8;411.2;74.8;58.6;86;265.5;201.5;172.5;367.3;776.4;474.2;626.8;331.3;306.4;163.8;8.4;30.2;54;26.9;210.1;158;81.6;55.7;39.7;86.8;33.6;380.8;671.2;431.1;1514.8;877.3	0.0619542000187607;0.0369440649344028;-0.0287417105249688;0.0720927803999984;-0.250937743674967;-0.000712488774979647;0.0687360761751279;-0.235627677799812;-0.317194821062458;0.0250739185125326;0.0343839175375251;0.101466480603165;-0.0439545005937134;-0.0411516048375233;-0.169440116756164;-0.0694554034373596;-0.016486330674752;-0.0669108125996445;-0.0575276371371274;-0.17924797729961;-0.190962314…
HJL_C1_20181026	16183	12260	CNAVINEDPNNKLIR	15	1	BIOTIN-M	_C(bi)NAVINEDPNNKLIR_	C(1)NAVINEDPNNKLIR			C(63.32)NAVINEDPNNKLIR			0	1	0	0	Q12756;Q12756-3;Q12756-2	KIF1A	Kinesin-like protein KIF1A	2	CID	ITMS	MULTI-SECPEP	1	0	1082.54	2163.06	-1.0139	-0.0010975	-4.08927	78.038	0.0198	63.32	15.036	63.32	1	1	0	0	0	-1	0	0	0	0	y4;y5;y4-NH3;y5-NH3;b2;b3;b4;b8;b9;b10;b11;b8-H2O;b2-NH3;b3-NH3;b10-NH3	924.9;687.9;1192.4;1093.9;472.9;964.2;1542.1;7368.7;2677.5;4573.2;1097.5;866.4;1593.9;1126.4;820.1	-0.0253665084687782;0.109418848887458;0.0739999173749766;-0.0190589635500373;-0.417077124437469;-0.120197711637502;-0.177638287624973;-0.264069716199856;-0.267946489199858;-0.270429198249758;-0.478356243237158;-0.102393191562442;-0.189842046249964;-0.121112047512497;-0.306377713812253
HJL_C1_20181026	16887	12916	CQKICDQWDALGSLTHSRR	19	2	Carbamidomethyl (C),BIOTIN-M	_C(ca)QKIC(bi)DQWDALGSLTHSRR_	C(0.001)QKIC(0.999)DQWDALGSLTHSRR	C(0.999)QKIC(0.001)DQWDALGSLTHSRR		C(-30.15)QKIC(30.15)DQWDALGSLTHSRR	C(30.15)QKIC(-30.15)DQWDALGSLTHSRR		0	1	1	0	O43707;O43707-3;O43707-2	ACTN4	Alpha-actinin-4	4	CID	ITMS	MULTI-MSMS	9	1	682.074	2724.27	-0.1747	-0.00011916	-2.71585	80.12	0.0037239	64.04	41.916	30.147	0.99903	2	0	0	0	-1	0	0	0	0	y7(2+);y8(2+);y9(2+);y10(2+);y11(2+);y12(2+);y13(2+);y14(2+);y15(2+);y16(2+);b2;b4;b6;b8;b6-H2O;b2-NH3;b4-NH3;b6(2+);b8(2+);b11(2+)	1898.6;8488.2;12237.5;25632.2;44267.8;32734;15772.8;8107.2;1364.5;513.8;1369.8;5026.6;947.1;98.9;531.4;445.6;1549.9;6329.7;8469;1282.8	0.0716528476062877;-0.211743708562437;-0.0618015621124641;-0.356355019774924;-0.347155964712442;-0.468998511399946;-0.348034951012437;-0.0853568920437056;-0.0956087392873997;-0.10631112408737;0.137304181353102;-0.0494830295311885;-0.069105703737705;-0.118715238837694;-0.271564921287791;-0.188408738506268;0.177813083812566;-0.394928290443886;-0.374383936900131;-0.143402150081329
HJL_C1_20181026	16898	12926	CQKICDQWDALGSLTHSRR	19	2	Carbamidomethyl (C),BIOTIN-M	_C(ca)QKIC(bi)DQWDALGSLTHSRR_	C(0.095)QKIC(0.905)DQWDALGSLTHSRR	C(0.905)QKIC(0.095)DQWDALGSLTHSRR		C(-9.79)QKIC(9.79)DQWDALGSLTHSRR	C(9.79)QKIC(-9.79)DQWDALGSLTHSRR		0	1	1	0	O43707;O43707-3;O43707-2	ACTN4	Alpha-actinin-4	4	CID	ITMS	MULTI-MSMS	4	1	682.074	2724.27	-0.1747	-0.00011916	366.411	80.152	0.0055406	59.345	39.853	9.7854	0.90492	2	0	0	0	-1	0	0	0	0	y9;y7(2+);y8(2+);y9(2+);y10(2+);y11(2+);y12(2+);y15(2+);y16(2+);a2;b2;b3;b4;b7;b9;b13;b2-NH3;b6(2+);b7(2+);b16(2+)	786.2;1012;2432.6;3977;12046.8;20395.7;12909.4;400.5;263.9;373.5;772.9;575.2;2013.4;326.6;118.6;55.5;388.3;5664.8;16492.4;263.9	0.238505174800139;0.174985367137538;-0.0192388257499374;-0.451755175393714;-0.345063515868674;-0.390857136587442;-0.0548139410874455;-0.1117220205374;0.49903555560013;-0.187627530590646;-0.315118914350023;-0.0955221075875556;-0.0384967014061885;-0.0768123720251879;-0.0241452537127316;-0.409045664512632;0.0677863298531065;-0.331695868568886;-0.346718636306377;-0.0312776553498679
HJL_C1_20181026	13517	9922	CQQAEKILKEQER	13	2	BIOTIN-M	_C(bi)QQAEKILKEQER_	C(1)QQAEKILKEQER			C(111.31)QQAEKILKEQER			0	1	0	0	P31948;P31948-2;P31948-3	STIP1	Stress-induced-phosphoprotein 1	3	CID	ITMS	MULTI-MSMS	6	1	685.343	2053.01	-0.087048	-5.9658e-05	-3.70625	67.835	4.7823e-06	111.31	94.911	111.31	1	1	0	0	0	-1	0	0	0	0	y2;y3;y4;y6;y7;y11;y4-H2O;y7-NH3;y7(2+);y8(2+);y9(2+);y10(2+);y12(2+);b3;b5;b6;b7;b8;b9;b5-H2O;b6-H2O;b7-H2O;b8-H2O;b5-NH3;b7-NH3;b8-NH3;b10(2+)	145.5;507.9;1025.2;928.5;1648.4;30.1;195.8;261.6;274.9;510;316.4;676.4;258.4;510.9;328.9;66.7;93.4;146.5;18.7;189.5;46.6;125.1;58.1;194.8;87.1;80.3;510.9	0.0835118299343662;0.0321345073500083;-0.0115150722313047;-0.0816335819437199;-0.48231081248116;-0.23362150484968;0.0658719016249734;0.350087839925095;-0.337584311612432;-0.111269794949976;-0.282172953881172;-0.286992524824882;-0.308493138424865;-0.122085388681171;-0.16530330936871;-0.124722615887549;-0.224740666737489;-0.281301686337429;-0.350034957700018;-0.0257215112936819;-0.0671720678126349;…
HJL_C1_20181026	13994	10338	CRILNEKVNTPTTTVYR	17	2	BIOTIN-M	_C(bi)RILNEKVNTPTTTVYR_	C(1)RILNEKVNTPTTTVYR			C(55.59)RILNEKVNTPTTTVYR			0	1	0	0	P26639;P26639-2	TARS	Threonine--tRNA ligase, cytoplasmic	3	CID	ITMS	MULTI-MSMS	6	2	820.423	2458.25	-0.43496	-0.00035685	748.292	69.69	0.020893	55.589	39.482	55.589	1	1	0	0	0	-1	0	0	0	0	y3;y6;y7;y8;y9;y10;y11;y12;y9-NH3;y7(2+);y12(2+);b5;b6;b7;b10;b8(2+);b13(2+)	32.5;267.4;460.7;232.1;388.7;145.9;55.9;19.8;110.9;63.9;633.7;95;152.6;78.9;14.3;633.7;219	-0.124061223875003;0.374442948424871;-0.0867092152001305;0.0173047081185587;-0.0844822001499779;-0.0481727761375623;0.209021686874848;-0.184786584112544;-0.0416953641499731;-0.139966618440667;0.272573066243694;-0.460704346474813;-0.161275312774933;-0.0693640528875221;-0.0709887466375676;-0.237193280356337;0.484465002268621
HJL_C1_20181026	14037	10375	CRILNEKVNTPTTTVYR	17	2	BIOTIN-M	_C(bi)RILNEKVNTPTTTVYR_	C(1)RILNEKVNTPTTTVYR			C(58.67)RILNEKVNTPTTTVYR			0	1	0	0	P26639;P26639-2	TARS	Threonine--tRNA ligase, cytoplasmic	3	CID	ITMS	MULTI-MSMS	2	1	820.423	2458.25	-0.43496	-0.00035685	406.097	69.859	0.016181	58.671	38.303	58.671	1	1	0	0	0	-1	0	0	0	0	y7;y8;y9;y10;y12;y9-H2O;y10-NH3;y12(2+);b4;b5;b6;b7;b5-NH3;b6(2+);b7(2+)	901.2;532;1014.3;360;16.7;227.3;105;1135.4;453.8;248.6;446.5;146.5;227.3;145.9;197.8	-0.0136501331688805;-0.126799295787691;-0.0550632548374779;-0.0718544167625623;0.209012244012456;-0.0680693473875635;-0.135390822950058;-0.0366920704750555;-0.0265199772685492;-0.0922961433498131;-0.0288290237124329;-0.134793740387522;-0.103586455787308;-0.4839818449625;0.171592925606205
HJL_C1_20181026	8875	5994	CSGPGLER	8	0	BIOTIN-M	_C(bi)SGPGLER_	C(1)SGPGLER			C(93.43)SGPGLER			0	1	0	0	P21333-2;P21333	FLNA	Filamin-A	2	CID	ITMS	MULTI-MSMS	1	0	635.289	1268.56	0.20575	0.00013071	0.0554418	49.245	0.010282	93.429	44.867	93.429	1	1	0	0	0	-1	0	0	0	0	y2;y3;y4;y5;y6;y7;y2-NH3;a2;b3;b5;b6;b7;b3-H2O;b6-H2O;b7-H2O	414.2;104;162.4;1164.5;1286.6;149.3;51;617.9;261.4;83.4;212.8;118;181.6;156.9;79.9	0.0924229627468662;-0.0919151564625054;0.0365431960437377;-0.0479610183625709;-0.0296100877312711;-0.390098767674999;0.150438070231246;0.258200524756262;-0.189410387356133;0.383474414806415;-0.139883479793639;-0.203064309375122;-0.149010718187355;-0.0504725801561108;-0.347173917550208
HJL_C1_20181026	8915	6027	CSGPGLER	8	0	BIOTIN-M	_C(bi)SGPGLER_	C(1)SGPGLER			C(75.74)SGPGLER			0	1	0	0	P21333-2;P21333	FLNA	Filamin-A	2	CID	ITMS	MULTI-MSMS	3	1	635.289	1268.56	0.20575	0.00013071	788.033	49.407	0.023001	75.738	32.655	75.738	1	1	0	0	0	-1	0	0	0	0	y2;y3;y4;y5;y6;b3;b5;b6;b7;b3-H2O;b6-H2O;b7-H2O	285.5;106.7;101.8;735.8;814.4;202.6;122.5;149.8;77.8;206.4;77.6;28	0.108383656106241;0.0622596482249946;-0.0529343430187623;-0.124499104300071;-0.0130085252312711;-0.00404661782488347;-0.219613964099835;0.0564666178626112;-0.00335727812512232;0.0244511958751445;-0.248043380937361;-0.244756925362708
HJL_C1_20181026	9227	6294	CSGPGLER	8	0	BIOTIN-M	_C(bi)SGPGLER_	C(1)SGPGLER			C(64.76)SGPGLER			0	1	0	0	P21333-2;P21333	FLNA	Filamin-A	2	CID	ITMS	MULTI-MSMS	5	0	635.289	1268.56	-0.095117	-6.0427e-05	-1.20583	50.642	0.043818	64.757	20.44	64.757	1	1	0	0	0	-1	0	0	0	0	y2;y3;y5;y2-NH3;a2;b5;b6;b7;b6-H2O;b7-H2O	329.7;99.7;554.9;54.7;1952.3;183;234.9;72.3;86.1;54.5	-0.0554957384250088;-0.124935175993755;-0.126696369925071;0.108171224528121;0.057761071631262;0.0599270515251646;-0.148001155574889;0.222228659374878;-0.103267990312361;-0.290411222237708
HJL_C1_20181026	16129	12215	CSLQLPVSSNPPPSASK	17	0	BIOTIN-M	_C(bi)SLQLPVSSNPPPSASK_	C(1)SLQLPVSSNPPPSASK			C(67.46)SLQLPVSSNPPPSASK			0	1	0	0	Q6UE05-2			2	CID	ITMS	MULTI-MSMS	1	1	1082.03	2162.05	-0.73909	-0.00079972	0.479659	77.826	0.0033933	67.456	14.009	67.456	1	1	0	0	0	-1	0	0	0	0	y4;y14;y15;y4-H2O;y15-NH3;a2;b2;b7;b9;b13;b14;b15;b2-H2O;b9-H2O;b15-H2O;b13-NH3	926.4;1200.3;4227.3;159.3;384;344.8;568.4;702.4;290.3;619.3;232.4;195.3;295.9;212.1;210.8;560.8	0.0760963602312472;0.0484897830751834;0.0327002478502436;-0.194233951068782;0.143602318225248;-0.164834143212488;-0.247190028924933;-0.163711085400109;-0.270796843725066;-0.215207723337471;0.154100960000051;-0.302803806887368;-0.0660432894436553;-0.0716447331501513;-0.252089196312454;-0.158138660774966
HJL_C1_20181026	18251	14189	CSLQLPVSSNPPPSASK	17	0	BIOTIN-M	_C(bi)SLQLPVSSNPPPSASK_	C(1)SLQLPVSSNPPPSASK			C(77.67)SLQLPVSSNPPPSASK			0	1	0	0	Q6UE05-2			2	CID	ITMS	MULTI-MSMS	1	1	1082.03	2162.05	0.11865	0.00012838	1.77473	84.058	0.0011946	77.674	15.336	77.674	1	1	0	0	0	-1	0	0	0	0	y4;y13;y14;y15;y14-H2O;y15-H2O;y14-NH3;y15-NH3;b2;b7;b13;b14;b15;b2-H2O;b14-H2O;b15-H2O;b13-NH3;b14-NH3;b15-NH3	1742.1;654;1837.8;5472.5;501.4;351.6;339.7;646.1;726.8;1392.9;1074.7;225.9;298.4;428.9;78.5;146.7;654.7;166.6;135.5	-0.0303184346906278;-0.00837874394983373;-0.0672328731748166;-0.0283349083997564;-0.131996778224902;0.116129702175158;-0.397248771549812;-0.0369396739622516;-0.227109462518683;-0.0488429213376094;-0.0788551842749712;-0.166455680624949;-0.208077244387368;-0.109988601943655;-0.160418804425035;-0.0178362666249541;0.0104404407875336;-0.208263571187445;-0.113410525574864
HJL_C1_20181026	9661	6634	CSVNLANKR	9	1	BIOTIN-M	_C(bi)SVNLANKR_	C(1)SVNLANKR			C(86.83)SVNLANKR			0	1	0	0	Q13642-1;Q13642-5;Q13642-4	FHL1	Four and a half LIM domains protein 1	2	CID	ITMS	MULTI-MSMS	1	0	728.363	1454.71	0.057688	4.2018e-05	0.968653	52.505	0.033423	86.833	15.914	86.833	1	1	0	0	0	-1	0	0	0	0	y2;y3;y4;y5;y6;y7;y4-NH3;y6-NH3;y7-NH3;b4;b5;b6;b4-H2O;b5-H2O;b6-H2O;b5-NH3;b6-NH3	215.9;558.2;1092.1;466.9;917.3;363.9;71.6;552.8;115.9;335.1;672.5;102.1;234.7;90.8;92.9;113.3;134.9	0.0165275033875218;0.0136175482437579;0.0360218633874752;-0.0395821249625214;-0.0887567285437854;-0.187457070156256;0.10169688298123;-0.133067060512531;0.0920241017812486;0.010879850100082;-0.0331079273124715;-0.211570311387504;-0.20665505104364;-0.247102789393693;-0.254361560187476;-0.279322556156217;-0.283407498824999
HJL_C1_20181026	5987	3713	CTKEEHLCTQR	11	1	Carbamidomethyl (C),BIOTIN-M	_C(ca)TKEEHLC(bi)TQR_	CTKEEHLC(1)TQR	C(1)TKEEHLCTQR		C(-76.6)TKEEHLC(76.6)TQR	C(76.6)TKEEHLC(-76.6)TQR		0	1	1	0	P06753-2;P06753-5;P06753-7	TPM3	Tropomyosin alpha-3 chain	3	CID	ITMS	MULTI-MSMS	1	0	619.28	1854.82	-0.05559	-3.4426e-05	-1.26	36.682	0.0038232	82.261	63.665	76.601	1	2	0	0	0	-1	0	0	0	0	y3;y4;y5;y4-H2O;y5-H2O;y6(2+);y7(2+);y8(2+);y9(2+);a2;b2;b4;b6;b2-H2O;b6-NH3;b6(2+);b7(2+)	97.1;237.3;176.8;38.5;36.3;312.1;175.8;123;369.6;32.3;65.2;96.4;140.1;47.8;132.7;110.2;58.4	-0.167797204593739;-0.0263746295501051;-0.249683696024931;-0.038221054131327;-0.0346624448250168;0.359973507893756;-0.0935224244749406;0.157205275968863;-0.157007551118681;0.132131391093708;-0.0188280102437943;0.100112381000031;-0.179486176024966;0.0165667761124553;-0.385112425962461;-0.235183223853085;0.0104925651750136
HJL_C1_20181026	6963	4504	CTKEEHLCTQR	11	1	Carbamidomethyl (C),BIOTIN-M	_C(bi)TKEEHLC(ca)TQR_	C(1)TKEEHLCTQR	CTKEEHLC(1)TQR		C(63.95)TKEEHLC(-63.95)TQR	C(-63.95)TKEEHLC(63.95)TQR		0	1	1	0	P06753-2;P06753-5;P06753-7	TPM3	Tropomyosin alpha-3 chain	3	CID	ITMS	MULTI-MSMS	1	1	619.28	1854.82	0.064804	4.0132e-05	-0.613032	40.81	0.01003	70.685	27.501	63.953	1	2	0	0	0	-1	0	0	0	0	y1;y2;y3;y4;y5;y7;y8;y6(2+);y7(2+);b4;b5;b6;b4-H2O;b5-H2O;b4-NH3;b5-NH3;b8(2+)	43.7;98.3;463.6;2167.6;1870.7;351.1;148.5;486.7;1346.2;644.4;136.8;50.1;560.5;193.7;179.2;98.6;259.6	0.0943092366640599;-0.00307333494373552;0.0512884887656355;-0.0742827922563265;-0.12376373373138;-0.0413017438813768;-0.0693263234625192;-0.064493268771912;-0.14460663278129;-0.117909632074884;-0.0831290358748902;-0.193528696912381;-0.166987501968606;-0.140080440924976;-0.207569085137379;-0.110044348312385;0.13433495621257
HJL_C1_20181026	3803	2078	DCDHADEQK	9	0	BIOTIN-M	_DC(bi)DHADEQK_	DC(1)DHADEQK			DC(132.76)DHADEQK			0	1	0	0	P62633-2;P62633;P62633-7;P62633-3;P62633-8;P62633-5;P62633-4;P62633-6	CNBP	Cellular nucleic acid-binding protein	2	CID	ITMS	MULTI-MSMS	2	0	756.298	1510.58	0.070582	5.3381e-05	-0.417208	26.515	0.00064893	132.76	102.57	132.76	1	1	0	0	0	-1	0	0	0	0	y2;y3;y4;y5;y6;y7;y3-H2O;y7-H2O;y2-NH3;y3-NH3;b2;b4;b5;b6;b7;b8;b5-H2O;b6-H2O;b8-H2O;b8-NH3	32.3;38.3;139.3;100.5;195.4;129.7;148.1;18.7;26.6;31.2;78.6;52.7;55.3;237.3;163.1;66.1;30.7;33.8;7.9;22.8	0.160151213250003;0.00297624304374722;0.0899778687936532;-0.0300128355938796;-0.0348216763188702;-0.0620778630689074;-0.00832086513128161;0.0992324506311206;0.0155296019843831;0.058977190371877;0.0029736166126213;-0.167030863987407;-0.275058677749939;-0.0442582238749765;-0.0106983307998689;-0.131320038149852;0.303060717981339;-0.246351230487562;-0.409096638512437;-0.447419920899847
HJL_C1_20181026	3894	2150	DCDHADEQK	9	0	BIOTIN-M	_DC(bi)DHADEQK_	DC(1)DHADEQK			DC(114.89)DHADEQK			0	1	0	0	P62633-2;P62633;P62633-7;P62633-3;P62633-8;P62633-5;P62633-4;P62633-6	CNBP	Cellular nucleic acid-binding protein	2	CID	ITMS	MULTI-MSMS	2	1	756.298	1510.58	0.070582	5.3381e-05	662.506	26.902	0.0015566	114.89	84.282	114.89	1	1	0	0	0	-1	0	0	0	0	y2;y3;y4;y5;y7;y3-H2O;y2-NH3;y3-NH3;b3;b4;b5;b6;b7;b8;b4-H2O;b5-H2O;b6-H2O;b8-NH3	45.2;63.4;149.3;207.5;171.3;176.3;59.8;39.2;110.9;70.6;86.4;202.1;189.3;93.1;25.5;43.5;63.3;44.3	0.0327403245781284;-0.138014967893753;0.0299803101999032;0.15321470346862;-0.110783917756407;0.189494076274968;-0.0142860718437419;-0.144971784237498;0.275888328300084;-0.126991801487407;-0.0697364121249393;-0.0670853723124765;-0.00740243236236893;0.0465364071626482;-0.131025726068629;-0.0448396726436613;-0.105970371112562;-0.201326170899847
HJL_C1_20181026	12735	9236	DCEGRYLAPSGPSGTLK	17	1	BIOTIN-M	_DC(bi)EGRYLAPSGPSGTLK_	DC(1)EGRYLAPSGPSGTLK			DC(52.45)EGRYLAPSGPSGTLK			0	1	0	0	Q16658	FSCN1	Fascin	3	CID	ITMS	MULTI-MSMS	1	2	734.682	2201.02	-0.082798	-6.083e-05	0.930044	64.802	0.014049	52.453	20.087	52.453	1	1	0	0	0	-1	0	0	0	0	y6;y9;y10;y11;y6(2+);y9(2+);y10(2+);y14(2+);y15(2+);b6;b7;b8;b7-H2O;b8-H2O;b8-NH3;b6(2+);b8(2+);b12(2+)	272.9;4433.8;1224.2;186.7;35.8;1663.5;327.6;957.3;497.6;181.6;266.8;760.9;30.5;114.4;40.5;508.3;6923.3;326.3	-0.0736358659625012;-0.0123627906186812;-0.032683084849964;-0.03004000288729;0.0899892456312728;0.0700276387719327;-0.0127643442812087;-0.414829048924958;-0.0911643367624038;-0.276342497187443;-0.0152765636623826;-0.0387096508623017;-0.131798281212468;-0.145221602787387;-0.190258752362297;0.0547980393937451;-0.411163369474934;0.129039908650043
HJL_C1_20181026	11291	8018	DCEGRYLAPSGPSGTLKAGK	20	2	BIOTIN-M	_DC(bi)EGRYLAPSGPSGTLKAGK_	DC(1)EGRYLAPSGPSGTLKAGK			DC(62)EGRYLAPSGPSGTLKAGK			0	1	0	0	Q16658	FSCN1	Fascin	3	CID	ITMS	MULTI-MSMS	7	1	820.067	2457.18	-0.3444	-0.00028243	404.695	59.018	0.0088991	62.002	42.608	62.002	1	1	0	0	0	-1	0	0	0	0	y7;y9;y10;y11;y12;y13;y16;y12-H2O;y9(2+);y12(2+);y13(2+);y19(2+);b5;b6;b7;b8;b10;b11;b8-H2O;b6(2+);b7(2+);b8(2+)	125.6;267.5;153.5;155.6;518.9;226.8;23.5;56.7;55.6;1038.7;157.5;106.8;56.7;86.8;48.2;513.3;6;11.2;44.3;146.4;108.1;492.7	-0.15979482532498;0.00330554204379041;0.0513805937688403;-0.0725358205498878;0.0852085002002241;-0.00841501668719502;-0.099022798012129;-0.0736716157873616;0.0895500375250435;-0.176413766599921;-0.129170349262381;0.392895584450116;-0.0750225979872994;0.0832766434375571;-0.0556818370998826;-0.0609264477373017;-0.162047271774782;-0.151325735674845;0.0471612097126126;0.147632512049995;0.156827588187…
HJL_C1_20181026	11302	8027	DCEGRYLAPSGPSGTLKAGK	20	2	BIOTIN-M	_DC(bi)EGRYLAPSGPSGTLKAGK_	DC(1)EGRYLAPSGPSGTLKAGK			DC(61.68)EGRYLAPSGPSGTLKAGK			0	1	0	0	Q16658	FSCN1	Fascin	3	CID	ITMS	MULTI-MSMS	1	0	820.067	2457.18	-0.3444	-0.00028243	1.79333	59.062	0.0091569	61.684	41.892	61.684	1	1	0	0	0	-1	0	0	0	0	y3;y9;y10;y12;y13;y14;y15;y12-NH3;y9(2+);y11(2+);y12(2+);y13(2+);y16(2+);y18(2+);y19(2+);b5;b7;b8;b10;b11;b8-H2O;b6(2+);b8(2+);b16(2+);b19(2+)	11.9;162.4;205.3;578;190.8;39;16.4;67.2;32.8;40;560.3;112.6;330.5;105.8;96.3;76.3;56;500.3;34.8;21.2;37.1;146.8;497.3;74.6;79.2	-0.0828907789374966;-0.25841320795621;0.0967297148625903;-0.0368618122997759;-0.083854469812195;-0.268589317537135;0.458557580137949;-0.228938257549771;-0.0637397573968315;0.122704795681329;-0.303366891599921;-0.179524353168631;-0.428319454768598;-0.483144072212326;0.170849686012616;-0.378794570643549;0.0312322254001174;-0.0295543774248017;0.134461517287718;-0.245441946612345;0.0841485144001126;0…
HJL_C1_20181026	11342	8057	DCEGRYLAPSGPSGTLKAGK	20	2	BIOTIN-M	_DC(bi)EGRYLAPSGPSGTLKAGK_	DC(1)EGRYLAPSGPSGTLKAGK			DC(93.81)EGRYLAPSGPSGTLKAGK			0	1	0	0	Q16658	FSCN1	Fascin	3	CID	ITMS	MULTI-MSMS	3	2	820.067	2457.18	-0.3444	-0.00028243	817.851	59.242	0.00087649	93.812	93.812	93.812	1	1	0	0	0	-1	0	0	0	0	y3;y4;y5;y7;y9;y10;y11;y12;y13;y10-H2O;y9(2+);y12(2+);y13(2+);y16(2+);y18(2+);y19(2+);b5;b6;b7;b8;b10;b5-H2O;b8-H2O;b10-H2O;b7-NH3;b6(2+);b7(2+);b8(2+);b11(2+);b18(2+)	17.3;33.3;42.5;120.5;421.1;298.8;151.1;1264.8;83.4;85.3;96.8;1702.6;268.8;353.9;96.3;287;111.5;73;168.8;841.2;25.9;51.4;52.3;15.7;35.1;208.8;170.4;253.1;228.8;162.8	-0.0603077711249966;-0.206128444831222;-0.197442882399969;-0.39008046985623;-0.0147608642062096;0.0493664336125903;-0.162989922112388;-0.0557827107372759;-0.072624001062195;-0.360795420656132;0.115795154712544;-0.195273629881171;-0.096638610981131;-0.467381954768598;0.325083466850174;0.387158279762616;-0.176768203456049;-0.0187741378124429;0.00132499883761739;0.0692005053876983;0.0104380797877184…
HJL_C1_20181026	9593	6582	DCVGPEVEK	9	0	BIOTIN-M	_DC(bi)VGPEVEK_	DC(1)VGPEVEK			DC(115.49)VGPEVEK			0	1	0	0	P00558;P00558-2	PGK1	Phosphoglycerate kinase 1	2	CID	ITMS	MULTI-MSMS	2	1	713.821	1425.63	0.17249	0.00012313	704.68	52.209	0.0015171	115.49	65.958	115.49	1	1	0	0	0	-1	0	0	0	0	y2;y3;y5;y6;y7;y2-H2O;y5-H2O;y2-NH3;y5-NH3;b2;b3;b4;b6;b7;b8;b6-H2O;b7-H2O;b8-H2O	180.5;89.8;273.5;1156.1;546.2;73.6;139.5;144.3;82;495;581.5;157.1;40.4;158.1;52.5;71.9;63.5;36	0.14758476679998;-0.122776951765616;-0.274642903956305;0.0120185735499945;0.0318485053750237;0.0449180297187013;0.0512792261499726;-0.0290192663406401;-0.0343463023313006;-0.0880908365123787;-0.0120475257810995;-0.10508575530605;0.209936720237465;-0.0195009260626193;-0.203958611112512;-0.296721716062621;-0.008703307675205;-0.385055523975097
HJL_C1_20181026	9597	6585	DCVGPEVEK	9	0	BIOTIN-M	_DC(bi)VGPEVEK_	DC(1)VGPEVEK			DC(82.43)VGPEVEK			0	1	0	0	P00558;P00558-2	PGK1	Phosphoglycerate kinase 1	2	CID	ITMS	MULTI-MSMS	2	0	713.821	1425.63	0.17249	0.00012313	0.708808	52.226	0.011066	82.426	36.297	82.426	1	1	0	0	0	-1	0	0	0	0	y2;y3;y5;y6;y7;y5-H2O;y2-NH3;b2;b3;b4;b7;b8;b7-H2O;b8-H2O	89.1;88.6;394.6;1042.8;549.4;106.6;96.1;465.7;719.8;217.7;87;113.9;53.2;24.8	-0.00448432499689488;0.128596339250009;-0.249252278956305;-0.00366746160625553;-0.000194951656226294;-0.104543527756277;0.0366240442062349;-0.284013688074879;-0.0183341468748495;-0.3425735482748;0.0417783708123807;-0.231668572050012;-0.228674010800205;-0.116012555225097
HJL_C1_20181026	9610	6596	DCVGPEVEK	9	0	BIOTIN-M	_DC(bi)VGPEVEK_	DC(1)VGPEVEK			DC(80.22)VGPEVEK			0	1	0	0	P00558;P00558-2	PGK1	Phosphoglycerate kinase 1	2	CID	ITMS	MULTI-MSMS	6	2	713.821	1425.63	0.17249	0.00012313	1402.2	52.278	0.012188	80.219	43.901	80.219	1	1	0	0	0	-1	0	0	0	0	y2;y3;y5;y6;y7;y2-H2O;y5-H2O;y2-NH3;b2;b3;b4;b6;b7;b8	136.6;73.5;180.4;1262;563.1;65.8;99.3;245.4;344.1;657;87.5;42.3;126.8;47.9	-0.0690595203093949;-0.0295762681718656;0.235549967137445;0.0734809758937445;0.0563846381875237;0.0800742797187013;-0.179616769943777;0.0137663781906099;-0.0592822427623787;-0.117455240624849;0.39698944000645;-0.144799607887535;-0.0600282698126193;0.0317591623249882
HJL_C1_20181026	9719	6679	DCVGPEVEK	9	0	BIOTIN-M	_DC(bi)VGPEVEK_	DC(1)VGPEVEK			DC(124.98)VGPEVEK			0	1	0	0	P00558;P00558-2	PGK1	Phosphoglycerate kinase 1	2	CID	ITMS	MULTI-MSMS	2	0	713.821	1425.63	0.17249	0.00012313	0.00736181	52.753	0.00094288	124.98	74.943	124.98	1	1	0	0	0	-1	0	0	0	0	y2;y3;y5;y6;y7;y2-H2O;y5-H2O;y2-NH3;b2;b3;b4;b6;b7;b8;b3-H2O;b6-H2O;b7-H2O;b8-H2O	569.8;503.4;2181;6258.3;2886.4;254.6;219.5;1174.9;1403.6;3171.6;639.8;321.7;923.3;560.4;802.1;121.8;374.7;125.2	0.0675371593781051;0.0134229994062594;-0.00523372426880542;-0.0652519342625055;-0.0695308891562263;0.0647239379218263;0.101450124587473;0.0904265344406099;-0.0893115396373787;-0.0583121742185995;-0.0366653451497996;-0.201806443825035;-0.148040965125119;-0.103128532987512;-0.147246001143571;-0.147795934812621;-0.134924010800205;-0.196334820850097
HJL_C1_20181026	14593	10859	DLEEDHACIPIK	12	0	BIOTIN-M	_DLEEDHAC(bi)IPIK_	DLEEDHAC(1)IPIK			DLEEDHAC(59.26)IPIK			0	1	0	0	P13639	EEF2	Elongation factor 2	3	CID	ITMS	MULTI-MSMS	1	1	611.955	1832.84	0.20006	0.00012243	-0.128237	72.017	0.025482	59.265	35.808	59.265	1	1	0	0	0	-1	0	0	0	0	y2;y3;y4;y5;y6;y8(2+);a2;b2;b3;b5;b6;b8;b9;b2-H2O;b6-H2O;b8-H2O;b9-H2O;b7(2+);b9(2+)	190.4;4046.3;215.8;44;104.8;2060.2;2190.7;1208.1;776.5;788.1;6359.4;113.5;42.9;64.1;1254.9;22.8;69.1;261.1;6359.4	0.141356676390672;0.110166670968795;0.0158859248062981;-0.28702743764984;-0.0921988060997592;-0.421408722549927;0.125367758267203;-0.106310637210925;0.0273011357468818;0.16541026199377;-0.22794838341872;0.0650899325498813;-0.232559954237558;-0.103920611596863;0.181286734968808;0.292440285312296;-0.314657843662644;-0.0851262324781032;-0.209321431318813
HJL_C1_20181026	14731	10981	DLEEDHACIPIK	12	0	BIOTIN-M	_DLEEDHAC(bi)IPIK_	DLEEDHAC(1)IPIK			DLEEDHAC(81.52)IPIK			0	1	0	0	P13639	EEF2	Elongation factor 2	3	CID	ITMS	MULTI-MSMS	1	1	611.955	1832.84	0.20006	0.00012243	-0.455597	72.549	0.0037124	81.525	63.16	81.525	1	1	0	0	0	-1	0	0	0	0	y2;y3;y4;y5;y7;y9;y2-NH3;y8(2+);y9(2+);y10(2+);a2;b2;b3;b4;b6;b8;b9;b2-H2O;b4-H2O;b8-H2O;b8(2+);b9(2+)	244.1;4862.1;265.1;62.9;51.4;22.5;61.1;2403.7;9565.6;1783.3;3271.1;1777.1;928.6;289;9565.6;96.2;163;85.1;169.7;55.5;1850.1;9565.6	0.131560533812547;0.101621749093795;-0.103376770506202;-0.16642196889984;-0.16561116244975;0.160638832937593;-0.0681453059686987;-0.298483917862427;-0.471950553356237;0.215300584587567;0.0417190766265776;0.0670139477500129;-0.0171934931593682;-0.193319879381249;-0.0349552193562204;-0.195163973700119;-0.222550188612558;-0.0291220276124875;-0.0746121047437782;-0.465860495937704;-0.440257230112593;-…
HJL_C1_20181026	14601	10867	DLEEDHACIPIK	12	0	BIOTIN-M	_DLEEDHAC(bi)IPIK_	DLEEDHAC(1)IPIK			DLEEDHAC(112.3)IPIK			0	1	0	0	P13639	EEF2	Elongation factor 2	2	CID	ITMS	MULTI-MSMS	9	1	917.429	1832.84	-0.30693	-0.00028158	546.114	72.044	3.7952e-05	112.3	85.697	112.3	1	1	0	0	0	-1	0	0	0	0	y2;y3;y4;y5;y6;y7;y8;y9;y10;y3-NH3;y5-NH3;y9-NH3;y10-NH3;b3;b4;b7;b8;b9;b10;b11;b3-H2O;b8-H2O;b9-H2O	28.2;426.1;51.4;324.8;437.3;341.7;239.6;117.3;26.1;22.4;186.7;138.9;19.7;137.7;40.8;176.9;156.5;737.8;23.2;194.6;22.4;91.8;138.9	0.0278618033437965;0.0289288780000447;-0.0669387822249519;-0.10807235952484;-0.195958571724759;-0.14363850619975;-0.155880044512287;-0.274419760812407;-0.197769047424799;0.0272821202500495;-0.135292847743585;-0.150089956062402;0.345017788575205;-0.0584532587843682;-0.127981744615624;-0.0304952401500032;-0.0964090908876187;-0.155411516737558;-0.21946895380006;-0.2146286062125;-0.0454888923500221;-…
HJL_C1_20181026	14607	10872	DLEEDHACIPIK	12	0	BIOTIN-M	_DLEEDHAC(bi)IPIK_	DLEEDHAC(1)IPIK			DLEEDHAC(111.65)IPIK			0	1	0	0	P13639	EEF2	Elongation factor 2	2	CID	ITMS	MULTI-MSMS	4	0	917.429	1832.84	-0.30693	-0.00028158	-1.887	72.069	4.0059e-05	111.65	85.533	111.65	1	1	0	0	0	-1	0	0	0	0	y2;y3;y4;y5;y6;y7;y8;y4-NH3;y8-NH3;b3;b4;b5;b6;b7;b8;b9;b11;b9-H2O	18.1;211;83.5;447.8;428.2;181.5;196.1;41.5;112.9;94.7;52.5;55.7;596.6;307.5;251.9;803.4;199.1;171.3	-0.134247571656203;0.0579205772187947;0.117234801759423;0.00154678110015993;-0.0692495873497592;-0.23812092807475;0.025638510175213;0.0584286201813029;-0.312922310074782;-0.212414440424993;0.111489690931251;0.00165293777502029;0.0647762259562796;-0.120338990150003;-0.104831942450119;-0.107437883925058;0.0717483469125;-0.209799445225144
HJL_C1_20181026	14743	10992	DLEEDHACIPIK	12	0	BIOTIN-M	_DLEEDHAC(bi)IPIK_	DLEEDHAC(1)IPIK			DLEEDHAC(102.06)IPIK			0	1	0	0	P13639	EEF2	Elongation factor 2	2	CID	ITMS	MULTI-MSMS	3	0	917.429	1832.84	-0.30693	-0.00028158	-1.23228	72.592	0.00026525	102.06	68.171	102.06	1	1	0	0	0	-1	0	0	0	0	y3;y4;y5;y6;y7;y8;y9;y9-NH3;b3;b5;b6;b7;b8;b9;b10;b11;b8-H2O;b9-H2O	291.4;110.5;390.1;496;285.4;207.1;76.6;208;20.9;76.1;529.4;230.4;199.2;830.9;47.5;179.4;58.2;208	-0.17520320207808;0.0637069697281731;-0.0856114220248401;-0.0254263451622592;-0.0324324515122498;-0.052120278887287;0.0267277001250932;-0.000675893562402052;-0.406017956049993;-0.35759999191248;-0.13743324669997;-0.276161744056253;-0.179905184637619;-0.0476234308000585;-0.21141231317506;-0.0893844655875;-0.366617331875204;-0.0734469061626442
HJL_C1_20181026	11995	8608	DLEEDHACIPIKK	13	1	BIOTIN-M	_DLEEDHAC(bi)IPIKK_	DLEEDHAC(1)IPIKK			DLEEDHAC(122.69)IPIKK			0	1	0	0	P13639	EEF2	Elongation factor 2	3	CID	ITMS	MULTI-MSMS	1	1	654.654	1960.94	-0.26329	-0.00017236	0.153979	61.855	3.233e-08	122.69	97.816	122.69	1	1	0	0	0	-1	0	0	0	0	y2;y4;y6;y4-NH3;y7(2+);y8(2+);y9(2+);y11(2+);a2;b2;b3;b4;b6;b8;b9;b11;b2-H2O;b3-H2O;b9-H2O;b8(2+);b9(2+);b11(2+);b12(2+)	744;4368.2;206.6;873.8;2847.1;8387;8839.7;10611.1;5485.4;2611.6;1028.1;953.6;5585.6;117.5;672.2;192.6;122.9;268.1;437.1;1963.9;5585.6;2407;718	-0.117763817559364;-0.151742869924988;-0.107713834012429;0.135611837168767;-0.447433274181208;-0.455574999231203;-0.247401334793722;0.132472034843886;0.0735031342437651;0.0223819897422004;0.0624879033250068;-0.197897516099999;-0.48399086388747;0.279201260674881;-0.0595863214250585;-0.163969426525;-0.175896319604675;0.0166754142906029;-0.158407843662644;-0.171092191050093;-0.465363911787563;-0.393…
HJL_C1_20181026	12124	8720	DLEEDHACIPIKK	13	1	BIOTIN-M	_DLEEDHAC(bi)IPIKK_	DLEEDHAC(1)IPIKK			DLEEDHAC(56.55)IPIKK			0	1	0	0	P13639	EEF2	Elongation factor 2	3	CID	ITMS	MULTI-MSMS	1	0	654.654	1960.94	-0.26329	-0.00017236	-0.304985	62.36	0.021626	56.551	30.403	56.551	1	1	0	0	0	-1	0	0	0	0	y2;y3;y4;y4-NH3;y8(2+);y10(2+);a2;b2;b3;b4;b6;b9;b11;b2-H2O;b6-H2O;b9-H2O;b11-H2O;b9(2+)	85.6;42;568;164;1011.5;254.5;886.1;301.8;169.2;76.6;2082.2;49.7;31.7;37.4;279.1;68.9;4.7;2082.2	-0.0251734855281143;-0.0563133625499859;-0.0471286121124876;0.0773232629500171;-0.253365526574953;0.278839060962582;0.107499716275015;0.10691568114845;-0.0281493037062432;-0.0601411684437494;0.29078940955003;-0.192642962050058;-0.27358856715;0.0118630798093875;-0.377062874406192;-0.0852877264751442;-0.387913019075086;0.309416361649937
HJL_C1_20181026	12159	8750	DLEEDHACIPIKK	13	1	BIOTIN-M	_DLEEDHAC(bi)IPIKK_	DLEEDHAC(1)IPIKK			DLEEDHAC(60.26)IPIKK			0	1	0	0	P13639	EEF2	Elongation factor 2	3	CID	ITMS	MULTI-MSMS	4	1	654.654	1960.94	-0.26329	-0.00017236	511.287	62.5	0.01576	60.255	32.489	60.255	1	1	0	0	0	-1	0	0	0	0	y4;y4-NH3;y9(2+);y11(2+);a2;b2;b3;b6;b8;b9;b2-H2O;b8-H2O;b9-H2O;b9(2+)	338.6;71.3;981.4;3163.4;415.3;161.2;69.1;567.8;15;43.9;18.1;25.9;43.9;567.8	-0.0379123035187376;-0.0221030065812329;-0.300562955887472;-0.249547008124864;0.0896774506500151;-0.0494258715859246;-0.0544554560499932;-0.33006019982497;0.399196377862381;-0.205704485487558;-0.057305011010925;-0.245157370937704;-0.275473273350144;-0.311433247725063
HJL_C1_20181026	13741	10116	DLEEDHACIPIKKSDPVVSYR	21	2	BIOTIN-M	_DLEEDHAC(bi)IPIKKSDPVVSYR_	DLEEDHAC(1)IPIKKSDPVVSYR			DLEEDHAC(45.61)IPIKKSDPVVSYR			0	1	0	0	P13639	EEF2	Elongation factor 2	4	CID	ITMS	MULTI-MSMS	1	1	717.103	2864.38	0.1349	9.6734e-05	-1.25878	68.716	0.021341	45.608	33.643	45.608	1	1	0	0	0	-1	0	0	0	0	y2;y3;y4;y4-H2O;y2-NH3;y6(2+);y12(2+);y15(2+);y17(2+);a2;b2;b3;b8;b9;b11;b2-H2O;b9-H2O;b8(2+);b15(2+);b18(2+)	59.7;226.4;598.3;59.9;54;513.4;773.4;106.9;63.9;8.9;75;75.7;48.5;45.4;29.7;4.3;17.3;983.4;66.8;57.3	-0.0284126400749756;-0.0555578141593855;-0.00151767725628815;0.14514419894374;0.0266422623312792;0.081504167443768;-0.4412093495813;-0.380618406474923;-0.255781779587323;-0.14259183645936;-0.136095793460925;-0.410107311518743;-0.151706942450119;-0.420670305800058;-0.08022919215;0.008735028051575;-0.225424445225144;0.358021578481157;0.376790735250097;0.048490874324898
HJL_C1_20181026	13879	10235	DLEEDHACIPIKKSDPVVSYR	21	2	BIOTIN-M	_DLEEDHAC(bi)IPIKKSDPVVSYR_	DLEEDHAC(1)IPIKKSDPVVSYR			DLEEDHAC(69.29)IPIKKSDPVVSYR			0	1	0	0	P13639	EEF2	Elongation factor 2	4	CID	ITMS	MULTI-MSMS	2	1	717.103	2864.38	0.1349	9.6734e-05	-0.420902	69.256	0.0014547	69.289	52.965	69.289	1	1	0	0	0	-1	0	0	0	0	y2;y3;y4;y5;y9;y2-NH3;y3-NH3;y4-NH3;y6(2+);y9(2+);y12(2+);y20(2+);a2;b2;b3;b4;b8;b9;b2-H2O;b8-H2O;b9-H2O;b14(2+);b15(2+);b16(2+);b17(2+)	119.8;856.3;3382.3;773.3;570.8;116.6;152;194.1;2096;1103.7;5604.4;59.3;128.6;478;217.8;369.8;167.5;494.1;39.8;99.1;223.4;303.3;5578.8;240.2;104.5	-0.190888226012476;-0.00749262861251054;-0.0795206069437882;-0.0190412610562589;-0.175074883050002;-0.174346507199971;-0.159407941050006;-0.201406622506283;-0.064156232946857;0.411645225368716;-0.36399987692505;-0.209364700999686;-0.146604897982797;0.0800296948203254;-0.108715709956243;-0.0612398012562494;-0.369724520575119;-0.123795305800058;-0.14559236452655;-0.493814597500204;-0.47347132022514…
HJL_C1_20181026	13929	10281	DLEEDHACIPIKKSDPVVSYR	21	2	BIOTIN-M	_DLEEDHAC(bi)IPIKKSDPVVSYR_	DLEEDHAC(1)IPIKKSDPVVSYR			DLEEDHAC(53.78)IPIKKSDPVVSYR			0	1	0	0	P13639	EEF2	Elongation factor 2	4	CID	ITMS	MULTI-MSMS	2	1	717.103	2864.38	0.1349	9.6734e-05	349.532	69.438	0.0053265	53.779	40.304	53.779	1	1	0	0	0	-1	0	0	0	0	y3;y4;y4-H2O;y6(2+);y9(2+);y12(2+);a2;b2;b3;b8;b9;b11;b2-H2O;b9-H2O;b8(2+);b15(2+);b17(2+)	117.6;579.2;76.4;429.7;193.1;850.7;7.2;46.5;52.6;59.2;49.9;23.1;3.6;39.1;835.8;638.4;67.3	-0.187851515331261;-0.0955118178812882;-0.20123031277501;-0.00922459232185702;0.473656944118716;-0.1147933339563;-0.0659469389984224;-0.181612761234362;-0.0807005732374932;-0.286472567450119;-0.169327532362558;-0.375395207775;-0.107063922143738;-0.195883429600144;0.260792574574907;-0.018106725687403;-0.38073561502506
HJL_C1_20181026	13769	10140	DLEEDHACIPIKKSDPVVSYR	21	2	BIOTIN-M	_DLEEDHAC(bi)IPIKKSDPVVSYR_	DLEEDHAC(1)IPIKKSDPVVSYR			DLEEDHAC(99.41)IPIKKSDPVVSYR			0	1	0	0	P13639	EEF2	Elongation factor 2	3	CID	ITMS	MULTI-MSMS	5	2	955.802	2864.38	0.092797	8.8696e-05	696.545	68.826	5.3994e-05	99.413	81.344	99.413	1	1	0	0	0	-1	0	0	0	0	y3;y6;y8;y9;y10;y12;y3-NH3;y9(2+);y10(2+);y12(2+);y13(2+);y14(2+);y16(2+);b3;b5;b7;b8;b9;b11;b12;b13;b9-H2O;b12-NH3;b10(2+);b14(2+);b15(2+);b18(2+)	40.5;1300.1;314.4;400.5;133;72.1;27;103.3;73.9;323.8;140.6;278.6;275;24.1;43.7;206.6;92.3;193;74.6;37.6;23.9;49.2;25.9;103.6;228.2;687.5;75.2	0.127242478809364;-0.0178521160875107;-0.280047666375026;-0.219752617425002;-0.184481982537591;-0.0999002438875323;-0.0458215152687558;-0.244726844943784;0.0745442146874211;0.0625748301062004;-0.34308605078752;-0.0841118238124636;-0.267300170587305;-0.233441051753118;-0.20647694503748;0.188987181724997;-0.0623514737001187;-0.210709368300058;-0.3891891530875;0.0758910521124108;-0.177290461437678;-…
HJL_C1_20181026	13780	10149	DLEEDHACIPIKKSDPVVSYR	21	2	BIOTIN-M	_DLEEDHAC(bi)IPIKKSDPVVSYR_	DLEEDHAC(1)IPIKKSDPVVSYR			DLEEDHAC(68.95)IPIKKSDPVVSYR			0	1	0	0	P13639	EEF2	Elongation factor 2	3	CID	ITMS	MULTI-MSMS	1	1	955.802	2864.38	0.092797	8.8696e-05	348.721	68.872	0.0036826	68.952	53.993	68.952	1	1	0	0	0	-1	0	0	0	0	y3;y6;y7;y8;y9;y10;y12;y9(2+);y10(2+);y11(2+);y12(2+);y14(2+);y16(2+);y18(2+);b5;b6;b7;b8;b9;b11;b12;b6-H2O;b9-H2O;b9(2+)	46.3;2196.1;157.2;554.6;355.6;145.9;69.8;158.5;114;61.7;614.4;449.7;563.2;69.7;29.6;211.2;309.5;65;312.8;83.4;34;832.1;52.9;211.2	0.0204614729499895;0.0751654620374893;0.0714688455999521;-0.038653623406276;-0.102198906487502;0.00619184558740926;-0.0603494626375323;0.112633994899966;-0.241495824375079;-0.314331998237549;-0.1680159902063;-0.261113776937464;-0.312588256524805;0.22950402632523;0.0689747151187703;0.13508872595628;0.0443338614124968;0.0633809481748813;-0.0269935479875585;0.091401667225;-0.130163635387589;-0.04240…
HJL_C1_20181026	13797	10164	DLEEDHACIPIKKSDPVVSYR	21	2	BIOTIN-M	_DLEEDHAC(bi)IPIKKSDPVVSYR_	DLEEDHAC(1)IPIKKSDPVVSYR			DLEEDHAC(126.4)IPIKKSDPVVSYR			0	1	0	0	P13639	EEF2	Elongation factor 2	3	CID	ITMS	MULTI-MSMS	3	1	955.802	2864.38	0.092797	8.8696e-05	0.89752	68.936	1.2556e-13	126.4	106.71	126.4	1	1	0	0	0	-1	0	0	0	0	y2;y3;y4;y5;y6;y7;y8;y9;y10;y12;y9(2+);y10(2+);y12(2+);y14(2+);y16(2+);y18(2+);y19(2+);b4;b6;b7;b8;b9;b10;b11;b12;b6-H2O;b8-H2O;b11-H2O;b6(2+);b8(2+);b9(2+);b15(2+);b20(2+)	43.1;24.6;72.7;57.1;2940.9;287;688.4;656.8;259.2;216.7;105.6;115;491.6;383.1;742.3;120.2;167;55.7;221.9;176;218.5;385.9;49.7;77.8;36.3;1270.3;103.2;46.1;26.2;126.4;221.9;2491.4;103.2	-0.100617229918726;-0.158371534862511;-0.260001563975038;-0.451109132150009;0.0121161456312393;-0.00293300986879785;-0.110858213250026;-0.0765641408625015;-0.121371630975091;-0.0455789548250323;0.250146201931216;0.0207112068749211;-0.3082747792688;-0.192388190999964;-0.357265990899805;-0.00706823929976963;-0.226860558387216;-0.224661432115624;0.0153987845500296;-0.0420308846812532;-0.151951083075…
HJL_C1_20181026	13913	10267	DLEEDHACIPIKKSDPVVSYR	21	2	BIOTIN-M	_DLEEDHAC(bi)IPIKKSDPVVSYR_	DLEEDHAC(1)IPIKKSDPVVSYR			DLEEDHAC(72.68)IPIKKSDPVVSYR			0	1	0	0	P13639	EEF2	Elongation factor 2	3	CID	ITMS	MULTI-MSMS	5	2	955.802	2864.38	0.092797	8.8696e-05	698.116	69.377	0.0027186	72.676	40.889	72.676	1	1	0	0	0	-1	0	0	0	0	y2;y5;y6;y8;y9;y12;y8(2+);y9(2+);y10(2+);y12(2+);y14(2+);y15(2+);y16(2+);y18(2+);y19(2+);b6;b8;b9;b11;b12;b6-H2O;b8-H2O;b9-H2O;b11-H2O;b8(2+);b9(2+);b15(2+);b20(2+)	8;23.2;820.3;320.3;161.7;59.8;18.5;21.6;66;132.7;187.4;156.9;101.4;47.8;86.9;89;75.3;269.7;66.4;14.9;391;55.9;34.5;22.1;50.8;89;298.6;55.9	0.116881549378149;-0.0380231946500089;-0.0360405926500107;0.284039247687474;0.122288398199998;-0.197434423575032;0.14584096261251;-0.113501259006284;0.00789382406242112;-0.1534896230188;-0.333989753499964;-0.120608640849923;0.0285982669126952;-0.27757605179977;-0.417290245887216;-0.0279361763874704;-0.152073153387619;-0.240738665175058;-0.2749313405875;-0.267492736950089;-0.119189339249942;0.1303…
HJL_C1_20181026	12408	8963	DLNHVCVISETGKAK	15	1	BIOTIN-M	_DLNHVC(bi)VISETGKAK_	DLNHVC(1)VISETGKAK			DLNHVC(63.29)VISETGKAK			0	1	0	0	P00492	HPRT1	Hypoxanthine-guanine phosphoribosyltransferase	3	CID	ITMS	MULTI-MSMS	3	1	689.012	2064.01	-0.65312	-0.00045001	480.104	63.483	0.0055874	63.29	32.697	63.29	1	1	0	0	0	-1	0	0	0	0	y2;y5;y7;y8;y5-H2O;y2-NH3;y5-NH3;y11(2+);y12(2+);y13(2+);a2;b2;b3;b5;b7;b8;b10;b2-H2O;b7-H2O;b8-H2O;b6(2+);b14(2+)	32.3;181.7;702.2;403;120.7;17.4;186.6;436;563;354.4;17.4;27.5;89.4;272.1;157.9;59.5;9.6;11.5;32.6;25.3;270.6;151.6	-0.136932017185956;-0.283388935575033;-0.0034451638500741;0.0806798517061225;-0.164009774218812;-0.0837234282562633;-0.283021533168778;-0.360964019937569;-0.185756135612564;-0.269089775293764;-0.0837234282562349;-0.0239284350624871;0.158189685965624;-0.0702889787936556;0.0464078640122807;-0.0639861634001591;-0.044052157300257;-0.116768511987488;-0.403976158225305;-0.331020576262745;-0.37827543732…
HJL_C1_20181026	15788	11916	DNPGVVTCLDEAR	13	0	BIOTIN-M	_DNPGVVTC(bi)LDEAR_	DNPGVVTC(1)LDEAR			DNPGVVTC(143.42)LDEAR			0	1	0	0	P22314-2;P22314	UBA1	Ubiquitin-like modifier-activating enzyme 1	2	CID	ITMS	MULTI-MSMS	6	1	920.422	1838.83	-0.40882	-0.00037629	547.81	76.556	1.4035e-11	143.42	120.7	143.42	1	1	0	0	0	-1	0	0	0	0	y3;y4;y5;y6;y7;y8;y9;y10;y11;y8-H2O;b4;b5;b6;b7;b8;b9;b10;b11;b12;b4-H2O;b5-H2O;b8-H2O;b4-NH3;b5-NH3;b6-NH3;b7-NH3;b12-NH3	279.8;262.6;384.7;959.8;1758.7;2053.6;63.9;130.2;35.2;169.6;213.4;343.1;187;82.1;181.7;165;120.4;99.9;67.5;76.1;77;107.6;194.6;184.8;291.5;114.4;74.4	-0.0551251146874847;-0.010787063156215;-0.0601459343187116;-0.0951149608374635;-0.103832971112524;-0.0875430783501088;-0.0843147090251932;0.015884366137243;-0.152909399050259;-0.169030616212694;0.0643994237437369;0.108246689553141;0.0349674905188522;-0.0826982736624586;-0.166556460337461;-0.1499973627499;-0.151740854187437;-0.0147874064248299;0.084216029812751;0.134218038224958;-0.087315555340637…
HJL_C1_20181026	15795	11922	DNPGVVTCLDEAR	13	0	BIOTIN-M	_DNPGVVTC(bi)LDEAR_	DNPGVVTC(1)LDEAR			DNPGVVTC(196.02)LDEAR			0	1	0	0	P22314-2;P22314	UBA1	Ubiquitin-like modifier-activating enzyme 1	2	CID	ITMS	MULTI-MSMS	4	0	920.422	1838.83	-0.40882	-0.00037629	1.81031	76.581	1.5596e-40	196.02	171.13	196.02	1	1	0	0	0	-1	0	0	0	0	y3;y4;y5;y6;y7;y8;y9;y10;y11;y12;y3-H2O;y7-H2O;y8-H2O;y6-NH3;y7-NH3;y8-NH3;b4;b5;b6;b7;b8;b9;b10;b11;b12;b4-H2O;b5-H2O;b7-H2O;b8-H2O;b11-H2O;b4-NH3;b5-NH3;b6-NH3;b7-NH3;b11-NH3;b12-NH3	195.2;385.2;200.7;709.9;1836;2200.6;199.9;302.7;51.9;5.5;44;82.5;182.9;96.4;90.2;88.4;201.1;338.6;196.3;181.6;156.1;296.1;96.4;172.6;138.4;65.1;35.3;84.1;103.9;68.8;200.7;188.8;196.7;143.5;51.7;32.3	0.0270587232031403;0.064530319656285;0.0182842414625384;-0.0532448436499635;-0.0799071898625243;-0.0461612424126088;-0.280969982462693;0.062515225512243;-0.115067602175259;0.365237774712341;0.118788958778168;0.11814628789989;-0.237634131837694;-0.305501952962459;0.37559937269998;-0.298418351725104;-0.0358203028187631;0.0369881446312661;-0.0736750876061478;-0.149348664287459;-0.111380679087461;-0.…
HJL_C1_20181026	15938	12053	DNPGVVTCLDEAR	13	0	BIOTIN-M	_DNPGVVTC(bi)LDEAR_	DNPGVVTC(1)LDEAR			DNPGVVTC(152.38)LDEAR			0	1	0	0	P22314-2;P22314	UBA1	Ubiquitin-like modifier-activating enzyme 1	2	CID	ITMS	MULTI-MSMS	5	1	920.422	1838.83	0.25059	0.00023065	542.589	77.091	8.3514e-14	152.38	130.51	152.38	1	1	0	0	0	-1	0	0	0	0	y3;y4;y5;y6;y7;y8;y9;y10;y11;y7-H2O;y8-H2O;b4;b5;b6;b7;b8;b9;b10;b11;b12;b6-H2O;b12-H2O;b4-NH3;b5-NH3;b6-NH3;b7-NH3;b8-NH3;b9-NH3;b11-NH3	172.5;335.1;440.3;853.9;1864.1;1654.9;119.9;131.4;49.9;228.1;168.6;277.3;402.6;424.6;213.3;253.5;165.7;82.8;107.6;123.5;85.1;25.2;206.3;213;191.3;85.1;128.4;124.3;51.9	-0.171519157656235;0.00126738020315997;0.0181011359937884;-0.0932839061499635;-0.0648925414250243;-0.0412784299126088;0.111974353474807;-0.033676180737757;-0.0365763912377588;-0.14735664178761;-0.0259642099626944;-0.0792773340687631;0.0169686133812661;0.0700627053626022;-0.0256914377249586;-0.00444708533746052;-0.00815165962490028;-0.270149057312437;-0.0792405314248299;-0.051892368624749;0.082569…
HJL_C1_20181026	15946	12060	DNPGVVTCLDEAR	13	0	BIOTIN-M	_DNPGVVTC(bi)LDEAR_	DNPGVVTC(1)LDEAR			DNPGVVTC(147.24)LDEAR			0	1	0	0	P22314-2;P22314	UBA1	Ubiquitin-like modifier-activating enzyme 1	2	CID	ITMS	MULTI-MSMS	3	0	920.422	1838.83	0.25059	0.00023065	4.52944	77.122	1.5619e-13	147.24	129.58	147.24	1	1	0	0	0	-1	0	0	0	0	y3;y4;y5;y6;y7;y8;y9;y10;y11;y8-H2O;y9-H2O;b4;b5;b6;b8;b9;b10;b11;b12;b5-H2O;b6-H2O;b8-H2O;b11-H2O;b4-NH3;b5-NH3;b6-NH3;b11-NH3;b12-NH3	119.3;191.9;187.1;621.3;1759.4;1654.4;122.6;161.9;54.5;57.6;38.5;235;283.2;271.4;145.3;183.6;82.5;118.9;105;108.2;71.9;125.5;48.4;150.7;122.9;143.8;108.9;34.1	0.000783088437515289;-0.038374953781215;0.0144390266187884;0.00156472666253649;0.0420410523249757;0.0663875857123912;-0.153894787150193;-0.153793368237757;-0.399491430300259;-0.267907569337694;-0.359527832825279;-0.104667959068763;-0.107848281149984;0.0670109475501022;0.367379086537539;0.0653346685000997;-0.0854566744999374;-0.0070969767373299;-0.038464634249749;0.312800411456237;0.19102878078138…
HJL_C1_20181026	16083	12177	DNPGVVTCLDEAR	13	0	BIOTIN-M	_DNPGVVTC(bi)LDEAR_	DNPGVVTC(1)LDEAR			DNPGVVTC(115.57)LDEAR			0	1	0	0	P22314-2;P22314	UBA1	Ubiquitin-like modifier-activating enzyme 1	2	CID	ITMS	MULTI-MSMS	2	1	920.422	1838.83	0.25059	0.00023065	-0.147453	77.644	5.4256e-07	115.57	96.332	115.57	1	1	0	0	0	-1	0	0	0	0	y3;y4;y5;y6;y7;y8;y9;y10;y8-NH3;b4;b5;b6;b7;b8;b9;b10;b11;b12;b4-H2O;b5-H2O;b11-H2O;b4-NH3;b5-NH3;b6-NH3;b7-NH3;b12-NH3	226.1;339.5;342.2;1057.4;2085.4;2188.6;68.8;186;94.8;186.5;455.9;236.7;278.2;250.8;147.9;158.2;115.8;123.8;99.2;104.4;42.2;173.9;281.7;244.9;102.5;50.5	-0.0626934740624847;0.00428862043753497;-0.0116229850999616;-0.142478242087464;-0.122387658612524;-0.169574328350109;-0.272669201212693;-0.269393954175257;-0.079546281412604;0.0110546971812369;0.0480049903343911;-0.0647639547936478;0.0667157888375414;-0.211600405649961;-0.1667209955624;-0.198615854187437;-0.10035869548733;-0.223401157687249;0.00226003041245804;0.399470333331237;-0.169517131787416…
HJL_C1_20181026	14855	11093	DVVICPDASLEDAKK	15	1	BIOTIN-M	_DVVIC(bi)PDASLEDAKK_	DVVIC(1)PDASLEDAKK			DVVIC(71.55)PDASLEDAKK			0	1	0	0	Q99497	PARK7	Protein deglycase DJ-1	3	CID	ITMS	MULTI-MSMS	10	0	685.336	2052.99	-0.0035079	-2.4041e-06	-1.53054	73.011	0.0021862	71.548	49.707	71.548	1	1	0	0	0	-1	0	0	0	0	y10;y8(2+);y9(2+);y10(2+);y11(2+);y12(2+);y13(2+);a2;b2;b3;b4;b5;b7;b8;b12;b11(2+)	247.5;193.1;83.1;947.8;4204.6;9309.5;7868.5;63.6;665.8;658.2;113.2;186.3;40.5;38.5;22.4;265.3	-0.00247452110011182;-0.0932996372187631;-0.0476625938750317;-0.0362342811563394;-0.320350874493784;-0.335814001481253;-0.131929309006296;-0.214836749292203;0.193194327885948;0.0429650556093861;-0.0583652510999855;-0.232677539337374;-0.19935737408764;0.0556519215249409;-0.372733231850134;-0.298555855656332
HJL_C1_20181026	14986	11209	DVVICPDASLEDAKK	15	1	BIOTIN-M	_DVVIC(bi)PDASLEDAKK_	DVVIC(1)PDASLEDAKK			DVVIC(56.57)PDASLEDAKK			0	1	0	0	Q99497	PARK7	Protein deglycase DJ-1	3	CID	ITMS	MULTI-MSMS	1	1	685.336	2052.99	-0.0035079	-2.4041e-06	0.223002	73.51	0.014324	56.569	35.731	56.569	1	1	0	0	0	-1	0	0	0	0	y3;y9;y10;y10-H2O;y8(2+);y10(2+);y11(2+);y12(2+);y13(2+);a2;b2;b3;b4;b5;b8;b9;b2-H2O;b4-H2O;b5-H2O	256;412;989.7;176.4;863.2;4687.8;18295.2;12155.5;4307.5;56.7;2945.8;3880.7;638.3;1336.4;177.6;57.6;69.5;154.3;420.2	-0.0522686821031471;-0.17254794341261;-0.0718104586001118;-0.0900655745876975;0.110710372546862;-0.233866117093839;-0.262733686993784;0.118104455549997;0.336454480056204;-0.118279132104703;0.166918693120323;0.0855065595156361;-0.0655063643812355;-0.0432244143373737;0.00230719496244092;-0.0559964263875372;-0.177737179703115;-0.0835783748999575;-0.184160194387346
HJL_C1_20181026	15117	11321	DVVICPDASLEDAKK	15	1	BIOTIN-M	_DVVIC(bi)PDASLEDAKK_	DVVIC(1)PDASLEDAKK			DVVIC(48.35)PDASLEDAKK			0	1	0	0	Q99497	PARK7	Protein deglycase DJ-1	3	CID	ITMS	MULTI-MSMS	1	0	685.336	2052.99	-0.16155	-0.00011072	-0.069255	74.027	0.0371	48.351	28.342	48.351	1	1	0	0	0	-1	0	0	0	0	y3;y4;y7;y9;y10;y11;y10-NH3;y8(2+);y10(2+);y11(2+);y12(2+);y13(2+);a2;b2;b3;b4;b5;b10	59.1;82.9;340.3;110.9;271.4;7.9;48.1;55.5;1247.5;519.9;2630.4;19777.9;36.6;469.4;794.7;110.7;298.6;10.9	-0.153159795384397;0.0695535002874408;-0.42416579836879;-0.21502841216261;-0.0242030367251118;-0.0268844655875;-0.133393739787607;0.255516280749987;-0.153604886625089;0.245750199724966;0.141786096174997;-0.404207141037546;-0.0380941955812659;0.143191276128135;0.0822411786562611;-0.101456071412485;0.0112799801938763;0.00450798370002303
HJL_C1_20181026	15253	11441	DVVICPDASLEDAKK	15	1	BIOTIN-M	_DVVIC(bi)PDASLEDAKK_	DVVIC(1)PDASLEDAKK			DVVIC(62.03)PDASLEDAKK			0	1	0	0	Q99497	PARK7	Protein deglycase DJ-1	3	CID	ITMS	MULTI-MSMS	2	0	685.336	2052.99	-0.16155	-0.00011072	0.223002	74.549	0.0072895	62.035	35.887	62.035	1	1	0	0	0	-1	0	0	0	0	y3;y7;y8;y10;y11;y8(2+);y10(2+);y11(2+);y12(2+);y13(2+);y14(2+);a2;b2;b3;b4;b5;b7;b11;b3-H2O	362.6;615.3;1767.1;1522.7;45;519.7;4874.8;18884.8;2866.2;74278.7;470.3;103.9;2216.1;2666.6;474.5;1137.6;50.1;50.6;186.5	-0.161918340306272;0.13430588131871;-0.347135018381323;-0.116854403912612;-0.4548629812125;0.185631026843737;-0.0304359413125894;-0.306434858868784;0.308290002424997;-0.447420031662546;-0.470647155593838;-0.0609213440187659;0.0820340495656353;-0.0276526201718639;0.0783840164781395;0.0285529294126263;0.26756157122486;-0.119280756037597;0.109762429856232
HJL_C1_20181026	15331	11509	DVVICPDASLEDAKK	15	1	BIOTIN-M	_DVVIC(bi)PDASLEDAKK_	DVVIC(1)PDASLEDAKK			DVVIC(45.79)PDASLEDAKK			0	1	0	0	Q99497	PARK7	Protein deglycase DJ-1	3	CID	ITMS	MULTI-MSMS	4	1	685.336	2052.99	-0.16155	-0.00011072	488.877	74.85	0.047212	45.79	29.667	45.79	1	1	0	0	0	-1	0	0	0	0	y10;y10-NH3;y8(2+);y10(2+);y11(2+);y12(2+);y13(2+);y14(2+);b2;b3;b5;b7;b8;b2-H2O;b7-H2O;b11(2+)	63.4;68.4;782.4;681;2486.2;982.6;8971.6;372.7;261.1;324.3;119.3;53.9;25;8.3;35.9;535.1	-0.130037997662612;0.094877744587393;0.132347335437487;-0.135111234281339;-0.385780561993784;0.122743127424997;-0.463716418381296;-0.331181823562588;0.154467521245323;0.0619775067812611;-0.166271289337374;-0.24525581158764;-0.174694758162559;-0.0928677949374901;-0.461753115075226;0.342679495906168
HJL_C1_20181026	18033	13989	EEFASTCPDDEEIELAYEQVAK	22	0	BIOTIN-M	_EEFASTC(bi)PDDEEIELAYEQVAK_	EEFASTC(1)PDDEEIELAYEQVAK			EEFASTC(131.31)PDDEEIELAYEQVAK			0	1	0	0	O00299	CLIC1	Chloride intracellular channel protein 1	3	CID	ITMS	MULTI-MSMS	9	1	989.769	2966.28	0.15941	0.00015778	340.898	83.3	1.1399e-15	131.31	96.378	131.31	1	1	0	0	0	-1	0	0	0	0	y3;y4;y5;y6;y7;y8;y9;y10;y11;y4-NH3;y11(2+);y17(2+);y18(2+);y20(2+);b3;b4;b5;b6;b7;b10;b11;b12;b13;b3-H2O;b4-H2O;b6-H2O;b12-H2O;b12(2+);b16(2+);b18(2+);b19(2+);b21(2+)	346.9;479;1373;6358.6;5231.5;2547.9;4389.5;1607.5;658.7;368.9;226.8;1342.6;1088.1;441.1;319.6;374.1;257.4;325;2735.7;256.7;335.2;620.5;227.5;183.8;401.2;226.8;187.4;1731.4;5689.8;1498.3;740.7;1105	0.146798671474983;0.0234608996718748;-0.0390790607688132;0.017718715812407;-0.00791163701262576;-0.102802734737566;-0.0211471385375717;0.0536394981124886;-0.110676585374904;0.314569268875005;-0.325137559387485;-0.371267042387444;-0.340238189000047;-0.454710665125049;0.145953479496882;-0.033149773718776;-0.0381086685061973;-0.0542119326875081;-0.0660486349877374;-0.00432059398781348;-0.04119527122…
HJL_C1_20181026	18041	13996	EEFASTCPDDEEIELAYEQVAK	22	0	BIOTIN-M	_EEFASTC(bi)PDDEEIELAYEQVAK_	EEFASTC(1)PDDEEIELAYEQVAK			EEFASTC(142.88)PDDEEIELAYEQVAK			0	1	0	0	O00299	CLIC1	Chloride intracellular channel protein 1	3	CID	ITMS	MULTI-MSMS	5	2	989.769	2966.28	0.15941	0.00015778	677.885	83.328	1.0478e-22	142.88	118.48	142.88	1	1	0	0	0	-1	0	0	0	0	y3;y4;y5;y6;y7;y8;y9;y10;y11;y5-H2O;y8-H2O;y10-H2O;y4-NH3;y6-NH3;y10(2+);y15(2+);b3;b4;b5;b6;b7;b10;b11;b12;b13;b3-H2O;b4-H2O;b6-H2O;b11-H2O;b12-H2O;b13-H2O;b11(2+);b13(2+);b14(2+);b15(2+);b18(2+);b21(2+)	165.8;817.1;1494.1;6787.6;5260.4;2543.9;4857.8;1715.5;891;234.8;2150.1;1067.7;309;375.1;285;2770.4;194.7;530.9;213.7;250.2;1532.9;290.8;357.8;363.5;128;337.8;485.7;201.4;191.3;139.5;100.6;788.2;2716.3;1945.4;2655;1270.7;1116	0.178353847256233;0.1079640735;0.00919974782493682;-0.033367709968843;-0.0646743323251258;-0.0637402347375655;-0.131498701037572;0.132252779362489;-0.0612381088124039;0.0120017607437148;0.125524180524963;0.356307233687403;-0.0868284362031204;-0.102641420843838;-0.479490748112539;-0.37405120953747;-0.0922972529249932;0.041007941124974;-0.0434187270999473;0.0256220516874919;-0.0952234396752374;-0.0…
HJL_C1_20181026	12402	8958	EGYAWAEDKEHCEEYGR	17	1	BIOTIN-M	_EGYAWAEDKEHC(bi)EEYGR_	EGYAWAEDKEHC(1)EEYGR			EGYAWAEDKEHC(44.93)EEYGR			0	1	0	0	Q9Y3I0	RTCB	tRNA-splicing ligase RtcB homolog	3	CID	ITMS	MULTI-MSMS	6	2	841.683	2522.03	-0.28011	-0.00023576	793.236	63.459	0.040207	44.925	30.764	44.925	1	1	0	0	0	-1	0	0	0	0	y3;y4;y5;y6;y7(2+);y9(2+);y10(2+);y11(2+);y12(2+);y14(2+);b7;b6(2+)	71.8;57.9;90.3;134.8;123.8;730.4;519;509.3;143.6;527.7;1193.4;19	-0.0567230863968575;-0.163513535118796;-0.175180692825052;-0.0805720826249399;-0.494740704937499;-0.435301026893853;-0.191788006987622;-0.245381595606432;0.241925298293609;-0.463838381837604;0.106491250781232;0.150424957075018
HJL_C1_20181026	12418	8971	EGYAWAEDKEHCEEYGR	17	1	BIOTIN-M	_EGYAWAEDKEHC(bi)EEYGR_	EGYAWAEDKEHC(1)EEYGR			EGYAWAEDKEHC(64.37)EEYGR			0	1	0	0	Q9Y3I0	RTCB	tRNA-splicing ligase RtcB homolog	3	CID	ITMS	MULTI-MSMS	4	1	841.683	2522.03	-0.28011	-0.00023576	397.126	63.526	0.0036985	64.374	51.704	64.374	1	1	0	0	0	-1	0	0	0	0	y3;y4;y6;y7;y7(2+);y9(2+);y10(2+);y11(2+);y12(2+);y13(2+);y14(2+);y16(2+);b3;b4;b7;b3-H2O;b4-H2O;b6(2+);b10(2+);b13(2+)	121.3;83;116.8;21.8;87.2;643.7;272.8;477.4;1739.4;637.6;90.4;44.4;33.8;23.3;1134.8;86.3;93.5;14.1;78.4;100	-0.174124209443733;-0.107605331993796;-0.21851153574994;-0.195488345224931;-0.0235492986874988;-0.439085206581353;-0.327652264800122;-0.451436283106432;-0.316668451706391;-0.124973400737645;0.0412885712873958;-0.275446157137594;-0.160656778815621;-0.436683860156279;0.147873086718732;0.1655094919156;-0.0422192495813078;0.274906158246893;-0.200923941406472;-0.221519500756358
HJL_C1_20181026	14579	10847	ELPPDQAEYCIAR	13	0	BIOTIN-M	_ELPPDQAEYC(bi)IAR_	ELPPDQAEYC(1)IAR			ELPPDQAEYC(49.28)IAR			0	1	0	0	O43707;O43707-3;O43707-2;P12814-2;P12814;P12814-3;P12814-4	ACTN4;ACTN1	Alpha-actinin-4;Alpha-actinin-1	3	CID	ITMS	MULTI-MSMS	4	0	652.638	1954.89	0.18132	0.00011834	0.845129	71.962	0.046225	49.28	23.457	49.28	1	1	0	0	0	-1	0	0	0	0	y2;y3;y4;y5;y8;y2-NH3;y7(2+);y10(2+);y11(2+);y12(2+);a2;b2;b9;b2-H2O;b7(2+);b10(2+)	171.4;202.2;178.9;53.8;9.3;3;2943.9;1361.8;6002.8;178.9;156.4;141.3;100.6;111.1;225.4;481.6	-0.0603189188953195;-0.117108820331225;-0.105141811693784;-0.12573661323745;-0.398829170962244;-0.0457913602390647;-0.308988447724914;-0.176247617212425;-0.159265105274926;0.388443154456354;-0.0551644285093857;-0.0526204118781095;-0.159424193350105;-0.0752853179046724;-0.0351015751562045;-0.44917971452503
HJL_C1_20181026	14755	11003	ELPPDQAEYCIAR	13	0	BIOTIN-M	_ELPPDQAEYC(bi)IAR_	ELPPDQAEYC(1)IAR			ELPPDQAEYC(51.01)IAR			0	1	0	0	O43707;O43707-3;O43707-2;P12814-2;P12814;P12814-3;P12814-4	ACTN4;ACTN1	Alpha-actinin-4;Alpha-actinin-1	3	CID	ITMS	MULTI-MSMS	4	1	652.638	1954.89	0.18132	0.00011834	511.257	72.636	0.038754	51.013	26.095	51.013	1	1	0	0	0	-1	0	0	0	0	y2;y3;y5;y10;y2-NH3;y10-NH3;y7(2+);y8(2+);y11(2+);a2;b2;b9;b2-H2O;b9-H2O;b9-NH3;b7(2+)	242.1;173.2;108.3;9.8;7.8;8.3;2211.4;457.4;408.3;211.2;242;88.6;43.3;98.7;89.8;46.6	0.102980641651556;0.0956597343562748;-0.07202567573745;-0.444610568212283;0.0466158663234353;-0.372893068149779;-0.496244307099914;0.0589843900063443;0.239355500193824;0.118053344928114;0.0686259260125155;-0.146973021475105;0.13072359322814;-0.168768176525191;-0.241881497975101;0.395867663125046
HJL_C1_20181026	14719	10970	ELPPDQAEYCIAR	13	0	BIOTIN-M	_ELPPDQAEYC(bi)IAR_	ELPPDQAEYC(1)IAR			ELPPDQAEYC(203.02)IAR			0	1	0	0	O43707;O43707-3;O43707-2;P12814-2;P12814;P12814-3;P12814-4	ACTN4;ACTN1	Alpha-actinin-4;Alpha-actinin-1	2	CID	ITMS	MULTI-MSMS	1	1	978.453	1954.89	-0.15299	-0.00014969	0.577322	72.505	3.5605e-41	203.02	203.02	203.02	1	1	0	0	0	-1	0	0	0	0	y3;y4;y5;y6;y7;y8;y10;y11;y6-H2O;y8-H2O;y3-NH3;y5-NH3;y7-NH3;y8-NH3;y10-NH3;b5;b6;b7;b9;b10;b11;b12;b5-H2O;b6-H2O;b7-H2O;b9-H2O;b10-H2O;b12-H2O;b11-NH3;b12-NH3	75.2;1472.2;2193.9;2144.1;1707.6;1205.1;496.1;344.9;152.7;174.6;114.3;185.7;131.3;188.6;109.4;206.4;237.6;430.7;336;179.6;122.7;163.5;150.7;193.5;786.2;382.3;143.1;328.1;170.3;161.5	-0.129315851581225;-0.145974331225034;-0.10254325386245;-0.115248009224842;-0.131723088612262;-0.111475655337244;-0.107330294774783;0.00744527597521483;-0.129596875212428;-0.17428643538733;0.0690190801219046;0.0792816680750548;0.0610881614502432;-0.33248276464974;-0.236174318149779;-0.22566115048744;-0.0901183070561729;-0.103541628631206;-0.0487064199126053;-0.272945465962493;-0.164589493374933;-…
HJL_C1_20181026	14848	11086	ELPPDQAEYCIAR	13	0	BIOTIN-M	_ELPPDQAEYC(bi)IAR_	ELPPDQAEYC(1)IAR			ELPPDQAEYC(62.26)IAR			0	1	0	0	O43707;O43707-3;O43707-2;P12814-2;P12814;P12814-3;P12814-4	ACTN4;ACTN1	Alpha-actinin-4;Alpha-actinin-1	3	CID	ITMS	MULTI-MSMS	3	0	652.638	1954.89	0.084676	5.5263e-05	2.07282	72.987	0.014021	62.258	36.451	62.258	1	1	0	0	0	-1	0	0	0	0	y2;y3;y4;y5;y2-NH3;y8(2+);y10(2+);y11(2+);y12(2+);a2;b2;b8;b9;b10;b2-H2O;b9-H2O;b10-H2O;b9-NH3;b10-NH3	411.3;268.4;336.7;168;11.8;475.4;1669.2;10426.4;336.7;250.4;239.3;371.1;127.6;3.4;78.2;87.3;19.3;67;6.8	0.0633688252453055;0.0464043632625248;-0.197488003100034;-0.18738212104995;0.0771944796046853;0.119348159537594;-0.282082578149925;-0.249780241993676;0.296096963050104;0.128902343951552;0.15972089671564;-0.0952502902437118;-0.0476077871001053;0.148441252787507;0.0125137543609526;-0.0359556765251909;-0.321718160075079;-0.344786771412601;-0.243098083087489
HJL_C1_20181026	14987	11210	ELPPDQAEYCIAR	13	0	BIOTIN-M	_ELPPDQAEYC(bi)IAR_	ELPPDQAEYC(1)IAR			ELPPDQAEYC(53.03)IAR			0	1	0	0	O43707;O43707-3;O43707-2;P12814-2;P12814;P12814-3;P12814-4	ACTN4;ACTN1	Alpha-actinin-4;Alpha-actinin-1	3	CID	ITMS	MULTI-MSMS	2	1	652.638	1954.89	0.084676	5.5263e-05	0.384746	73.512	0.030292	53.034	33.763	53.034	1	1	0	0	0	-1	0	0	0	0	y2;y3;y4;y5;y6;y7;y2-NH3;y10(2+);y11(2+);y12(2+);a2;b2;b3;b9;b2-H2O;b3-H2O;b9-NH3;b6(2+);b10(2+)	501.3;268.5;300.1;105.4;27.5;18.6;16.9;2385;11767.1;300.1;377.9;302.5;68.1;110.4;207.9;127.8;105;68.1;690.1	0.070860890674993;0.0164971367000248;-0.314431362475034;-0.08899344917495;-0.458753868599842;-0.269662541737262;-0.0646054471531272;-0.385170957056175;-0.309838835743676;0.179153603675104;0.206462768756239;-0.12867021656561;-0.400338737612515;-0.277954466787605;0.0967575287750151;-0.249892681724987;0.0169075645248995;0.0790929957875619;-0.31954104265003
HJL_C1_20181026	15137	11339	ELPPDQAEYCIAR	13	0	BIOTIN-M	_ELPPDQAEYC(bi)IAR_	ELPPDQAEYC(1)IAR			ELPPDQAEYC(69.85)IAR			0	1	0	0	O43707;O43707-3;O43707-2;P12814-2;P12814;P12814-3;P12814-4	ACTN4;ACTN1	Alpha-actinin-4;Alpha-actinin-1	3	CID	ITMS	MULTI-MSMS	2	0	652.638	1954.89	0.084676	5.5263e-05	0.99859	74.101	0.0071158	69.846	43.298	69.846	1	1	0	0	0	-1	0	0	0	0	y2;y3;y5;y6;y7;y2-NH3;y7(2+);y10(2+);y11(2+);a2;b2;b7;b9;b10;b11;b2-H2O;b10-H2O;b10-NH3;b9(2+)	172.7;80.2;38.5;28.5;20.2;6.9;1011.1;1084.1;5976.6;189.3;128.2;902.9;54.7;9.1;14.8;55.5;4.4;4.7;120.7	-0.136170359325007;0.00453424607502484;-0.25427665229995;0.00389261577515754;-0.269174260487262;0.430359152456248;-0.424527998506164;-0.0406275000249252;-0.261315886524926;-0.0430794675718857;-0.0745930681281095;0.392918332306294;-0.220825560537605;-0.496212067524993;0.158896834750067;0.0188461518218901;-0.394960347575079;-0.0934398799624887;0.493872425687414
HJL_C1_20181026	14946	11173	ELPPDQAEYCIAR	13	0	BIOTIN-M	_ELPPDQAEYC(bi)IAR_	ELPPDQAEYC(1)IAR			ELPPDQAEYC(201.09)IAR			0	1	0	0	O43707;O43707-3;O43707-2;P12814-2;P12814;P12814-3;P12814-4	ACTN4;ACTN1	Alpha-actinin-4;Alpha-actinin-1	2	CID	ITMS	MULTI-MSMS	1	0	978.453	1954.89	-0.010107	-9.8896e-06	0.884245	73.36	6.8834e-41	201.09	161.51	201.09	1	1	0	0	0	-1	0	0	0	0	y3;y4;y5;y6;y7;y8;y9;y10;y11;y8-H2O;y9-H2O;y10-H2O;y6-NH3;y7-NH3;y8-NH3;y9-NH3;y10-NH3;b6;b7;b8;b9;b10;b11;b12;b7-H2O;b9-H2O;b10-H2O;b11-H2O;b12-H2O;b7-NH3;b8-NH3;b9-NH3;b11-NH3;b12-NH3	412.4;3083.2;3500.5;2507.9;3374.4;1995.3;312.3;1727;655.3;163.4;107.9;103.4;141.2;101.9;137.3;87.7;77;331.5;255.5;667.4;290.2;347.4;164.9;466.9;1511.3;379.1;188.6;91;343.8;621.4;724.5;292;229.3;250.9	-0.184796808612475;-0.155251674975034;-0.03540458198745;-0.0267470326623425;-0.0568939870497616;-0.157862374087244;-0.0646351623997816;0.0346374786627166;-0.376465856837285;0.00576727555016987;-0.236332661199867;0.0451909564251309;-0.0460939857248377;0.296561794262743;-0.25460190527474;-0.248166685774777;-0.114470216587279;-0.314239400806173;-0.161891238006206;-0.0497180636812118;-0.2124027089751…
HJL_C1_20181026	15081	11291	ELPPDQAEYCIAR	13	0	BIOTIN-M	_ELPPDQAEYC(bi)IAR_	ELPPDQAEYC(1)IAR			ELPPDQAEYC(122.69)IAR			0	1	0	0	O43707;O43707-3;O43707-2;P12814-2;P12814;P12814-3;P12814-4	ACTN4;ACTN1	Alpha-actinin-4;Alpha-actinin-1	2	CID	ITMS	MULTI-MSMS	1	0	978.453	1954.89	-0.010107	-9.8896e-06	0.577322	73.88	3.6968e-08	122.69	90.075	122.69	1	1	0	0	0	-1	0	0	0	0	y3;y4;y5;y6;y7;y8;y9;y10;y11;y8-H2O;y10-H2O;b4;b7;b9;b11;b12;b7-H2O;b9-H2O;b11-H2O;b12-H2O;b7-NH3;b11-NH3;b12-NH3	151;1842.1;2121.2;1687.1;1810.3;807.8;70;880.9;492.4;85.1;42.5;38.4;188.5;191.3;122.3;165.8;533.8;216.8;72.7;168.5;239.4;98.4;81.9	0.0154595390437748;-0.144326382006284;-0.11951102729995;-0.0818007435998425;-0.129769963612262;-0.106104561587244;-0.133116607712282;-0.202911349462283;-0.300049841212285;-0.11581475569983;-0.284032676387369;-0.0798441727218915;-0.255519167693706;-0.106811888662605;-0.480751602749933;0.107631716300148;-0.0692454750874276;-0.230413684337691;-0.191389531237519;-0.159524766874938;-0.210657136381201;…
HJL_C1_20181026	15231	11422	ELPPDQAEYCIAR	13	0	BIOTIN-M	_ELPPDQAEYC(bi)IAR_	ELPPDQAEYC(1)IAR			ELPPDQAEYC(139.32)IAR			0	1	0	0	O43707;O43707-3;O43707-2;P12814-2;P12814;P12814-3;P12814-4	ACTN4;ACTN1	Alpha-actinin-4;Alpha-actinin-1	2	CID	ITMS	MULTI-MSMS	2	1	978.453	1954.89	-0.010107	-9.8896e-06	-0.54806	74.463	3.2102e-11	139.32	110.94	139.32	1	1	0	0	0	-1	0	0	0	0	y3;y4;y5;y6;y7;y8;y9;y10;y11;y6-H2O;y8-NH3;y10-NH3;b5;b6;b7;b8;b9;b10;b12;b5-H2O;b6-H2O;b7-H2O;b8-H2O;b10-H2O;b12-H2O;b6-NH3;b7-NH3;b12-NH3	188.8;1642;1427.5;1302.4;1082;878.5;203.2;531.9;248;79.7;137.5;65.6;55.1;262.5;202.6;376.8;221.5;80.6;163.9;90.6;165.9;529;346.5;79;289;71.1;350.3;107.1	-0.0556769355656002;-0.123879604662534;-0.09912528511245;-0.0719130482873425;-0.0399262136122616;-0.0926768272122445;0.0527964782252184;-0.0619201385247834;0.0948476197252148;-0.0976144533374281;-0.33065170996224;-0.223356935337279;-0.32887159970619;0.0434876499750771;-0.00954748800620564;-0.0933582003999618;-0.0491947011626053;-0.179927887837493;0.129482302237648;-0.245014899287412;0.03005431133…
HJL_C1_20181026	15370	11542	ELPPDQAEYCIAR	13	0	BIOTIN-M	_ELPPDQAEYC(bi)IAR_	ELPPDQAEYC(1)IAR			ELPPDQAEYC(117.25)IAR			0	1	0	0	O43707;O43707-3;O43707-2;P12814-2;P12814;P12814-3;P12814-4	ACTN4;ACTN1	Alpha-actinin-4;Alpha-actinin-1	2	CID	ITMS	MULTI-MSMS	1	0	978.453	1954.89	-0.010107	-9.8896e-06	-0.13883	75.005	4.2347e-07	117.25	93.539	117.25	1	1	0	0	0	-1	0	0	0	0	y3;y4;y5;y6;y7;y8;y9;y10;y11;y8-H2O;y10-H2O;b6;b7;b10;b11;b12;b6-H2O;b7-H2O;b10-H2O;b11-H2O;b12-H2O;b12-NH3	79.2;879.6;1176.4;920.3;1094.4;695.9;33.4;569;236.4;58.1;57;106.6;151.5;26;72.8;106.5;85.2;326.8;77;36.4;97;94	-0.0960211738468502;-0.196023159350034;-0.00879325386245;-0.0439589467248425;-0.0787445729872616;-0.0562998740872445;-0.200133209274782;-0.0583800994622834;-0.0129404662122852;-0.15939385726233;-0.397680137324869;0.00436411481882715;-0.151637331756206;-0.00182730189999347;-0.0383687902499332;0.0922508569251477;-0.123632212106145;-0.0466014321186776;-0.159486714762579;-0.0024246874875189;-0.269388…
HJL_C1_20181026	15509	11664	ELPPDQAEYCIAR	13	0	BIOTIN-M	_ELPPDQAEYC(bi)IAR_	ELPPDQAEYC(1)IAR			ELPPDQAEYC(90.65)IAR			0	1	0	0	O43707;O43707-3;O43707-2;P12814-2;P12814;P12814-3;P12814-4	ACTN4;ACTN1	Alpha-actinin-4;Alpha-actinin-1	2	CID	ITMS	MULTI-MSMS	1	1	978.453	1954.89	-0.010107	-9.8896e-06	0.986552	75.534	0.0013422	90.653	90.653	90.653	1	1	0	0	0	-1	0	0	0	0	y3;y4;y5;y6;y7;y8;y9;y10;y11;y7-H2O;y8-H2O;b6;b7;b10;b12;b6-H2O;b7-H2O;b10-H2O;b12-H2O;b7-NH3;b12-NH3	162.6;747.5;1120.3;846.8;1017;386.5;41.3;518.6;86;111;73.7;79.9;201.2;110.8;49.5;127.8;287.8;92;112.6;287.9;98.6	0.16948175584065;-0.125832729662534;-0.10547294136245;-0.0293105092248425;-0.110482854237262;-0.0169932334622445;-0.232848053024782;-0.158721896337283;0.312621057225215;-0.0651393374123472;-0.0763860447623301;-0.153655904712423;-0.120509402068706;-0.497921051899993;-0.379672971199852;-0.163366098824895;0.000700813975072379;-0.439760152262579;-0.183938829374938;-0.0429325270062009;-0.2613246117623…
HJL_C1_20181026	15653	11794	ELPPDQAEYCIAR	13	0	BIOTIN-M	_ELPPDQAEYC(bi)IAR_	ELPPDQAEYC(1)IAR			ELPPDQAEYC(133.91)IAR			0	1	0	0	O43707;O43707-3;O43707-2;P12814-2;P12814;P12814-3;P12814-4	ACTN4;ACTN1	Alpha-actinin-4;Alpha-actinin-1	2	CID	ITMS	MULTI-MSMS	1	1	978.453	1954.89	-0.010107	-9.8896e-06	0.577322	76.06	3.2488e-10	133.91	109.66	133.91	1	1	0	0	0	-1	0	0	0	0	y3;y4;y5;y6;y7;y8;y9;y10;y11;y8-H2O;y10-H2O;y9-NH3;y10-NH3;b4;b5;b6;b7;b10;b12;b5-H2O;b6-H2O;b7-H2O;b10-H2O;b12-H2O;b7-NH3;b12-NH3	56.5;563.2;692.1;758.5;488.9;356.1;36.7;380.4;69.1;47.5;25.8;31.1;39.5;24.6;32.6;74.9;228.1;37.8;20.2;58.9;113.4;270.9;69.1;59.1;126;37.5	-0.00394964064372516;-0.0698024562250339;-0.11975516792495;-0.0590956654748425;0.0377105051377384;-0.0699717490872445;0.0542613219752184;0.0382995880377166;0.246214807225215;-0.17550713851233;-0.0551508404498691;-0.188474302962277;-0.300261232212279;0.412617985481234;-0.04267775204994;-0.251434225024923;0.0276229221500444;0.128055510600007;-0.0708350805748523;-0.0709426336624119;0.120996694143855…
HJL_C1_20181026	15799	11926	ELPPDQAEYCIAR	13	0	BIOTIN-M	_ELPPDQAEYC(bi)IAR_	ELPPDQAEYC(1)IAR			ELPPDQAEYC(89.9)IAR			0	1	0	0	O43707;O43707-3;O43707-2;P12814-2;P12814;P12814-3;P12814-4	ACTN4;ACTN1	Alpha-actinin-4;Alpha-actinin-1	2	CID	ITMS	MULTI-MSMS	8	1	978.453	1954.89	-0.010107	-9.8896e-06	513.342	76.594	0.0014404	89.9	67.119	89.9	1	1	0	0	0	-1	0	0	0	0	y5;y6;y7;y8;y9;y10;y11;y10-H2O;y9-NH3;b3;b5;b6;b7;b11;b12;b6-H2O;b7-H2O;b12-H2O;b11-NH3;b12-NH3	394.6;264.6;345.2;201;54.6;146.3;57.7;33;45.3;19;25;89.3;86.6;35.2;14.1;49.8;296.2;55.4;37.6;57.8	0.08715401176255;0.0550400767126575;-0.00696722923726156;0.00351457903775554;0.0806285094752184;0.0500183380377166;-0.0268564818372852;0.0361577533001309;-0.265378599837277;0.435598762387485;0.49302781435631;0.0419007359125771;0.0237777073062944;-0.0762105871249332;0.178798708487648;0.207178334768855;-0.0967112953999276;0.094381483125062;0.138329178562572;-0.204928127387348
HJL_C1_20181026	15819	11945	ELPPDQAEYCIAR	13	0	BIOTIN-M	_ELPPDQAEYC(bi)IAR_	ELPPDQAEYC(1)IAR			ELPPDQAEYC(63.69)IAR			0	1	0	0	O43707;O43707-3;O43707-2;P12814-2;P12814;P12814-3;P12814-4	ACTN4;ACTN1	Alpha-actinin-4;Alpha-actinin-1	2	CID	ITMS	MULTI-MSMS	13	0	978.453	1954.89	-0.010107	-9.8896e-06	0.781937	76.663	0.011793	63.694	63.694	63.694	1	1	0	0	0	-1	0	0	0	0	y3;y5;y6;y7;y8;y9;y10;y11;y10-H2O;y10-NH3;b11;b12;b11-H2O;b12-H2O;b12-NH3	40.7;581.2;307.3;522;115.5;25.2;281.2;72.1;21.5;24.8;30.6;48.2;57;7.8;10.1	-0.181928156268725;-0.13269462104995;-0.0511610951623425;-0.0797211354872616;-0.0655772178372445;-0.173643951462282;-0.119903536962283;-0.112305700587285;-0.0837152935748691;-0.0594165056497786;-0.468544571499933;-0.123447385262352;-0.0408768359250189;-0.025003282499938;-0.260714260199848
HJL_C1_20181026	16002	12108	ELPPDQAEYCIAR	13	0	BIOTIN-M	_ELPPDQAEYC(bi)IAR_	ELPPDQAEYC(1)IAR			ELPPDQAEYC(54.26)IAR			0	1	0	0	O43707;O43707-3;O43707-2;P12814-2;P12814;P12814-3;P12814-4	ACTN4;ACTN1	Alpha-actinin-4;Alpha-actinin-1	2	CID	ITMS	MULTI-MSMS	4	0	978.453	1954.89	-0.010107	-9.8896e-06	0.0657851	77.335	0.028878	54.259	41.059	54.259	1	1	0	0	0	-1	0	0	0	0	y5;y6;y7;y8;y10;y11;b7;b10;b12;b7-H2O;b12-H2O;b10-NH3	397.6;169.3;175.7;52.2;50.5;41.3;73.7;16.8;22.6;135.4;23;55	-0.06641044136245;-0.0512831654748425;0.0576079660752384;-0.00625104596224446;-0.0495910369622834;-0.332276403712285;-0.104884402068706;0.116702971537507;0.347133669425148;-0.0743113930561776;0.192526014375062;-0.160700622149989
HJL_C1_20181026	15456	11616	ELPPDQAEYCIAR	13	0	BIOTIN-M	_ELPPDQAEYC(bi)IAR_	ELPPDQAEYC(1)IAR			ELPPDQAEYC(59.2)IAR			0	1	0	0	O43707;O43707-3;O43707-2;P12814-2;P12814;P12814-3;P12814-4	ACTN4;ACTN1	Alpha-actinin-4;Alpha-actinin-1	3	CID	ITMS	MSMS	4		652.638	1954.89	NaN	NaN	0.538207	75.339	0.025691	59.198	29.475	59.198	1	1	0	0	0	-1	0	0	0	0	y2;y3;y4;y5;y2-NH3;y7(2+);y10(2+);y11(2+);y12(2+);a2;b2;b8;b2-H2O;b8(2+)	135.4;96;210.1;45.5;17.3;1730.8;641.5;2900;210.1;91.2;87.8;237.5;33.1;78.6	-0.024018259715632;-0.21455144728435;-0.224892788256284;-0.24158133979995;-0.237029763559377;-0.360380049287414;0.0697850976313248;-0.240624968556176;0.268692177893854;0.0299948732484268;-0.0143513689093595;0.0624645535062882;-0.102583291537485;0.0431407737250424
HJL_C1_20181026	13506	9912	ELVLDNCK	8	0	BIOTIN-M	_ELVLDNC(bi)K_	ELVLDNC(1)K			ELVLDNC(124.59)K			0	1	0	0	Q92688-2;Q92688	ANP32B	Acidic leucine-rich nuclear phosphoprotein 32 family member B	2	CID	ITMS	MULTI-MSMS	4	0	692.834	1383.65	-0.037043	-2.5664e-05	0.570718	67.794	0.003121	124.59	90.591	124.59	1	1	0	0	0	-1	0	0	0	0	y3;y4;y5;y6;y4-H2O;y5-H2O;y4-NH3;y5-NH3;a2;b2;b3;b4;b6;b2-H2O;b3-H2O;b4-H2O;b6-H2O	968.5;2582;1509.6;309.5;233.6;95.4;233.8;121.7;218.8;204.9;237.4;75.8;1754.1;104.8;334.9;308.4;2071.5	-0.0538589907500864;-0.108580997812624;-0.113872486162563;-0.0150630621501477;-0.211186699737596;-0.152147133400149;-0.113645724312619;-0.111735064225059;0.107601074420302;-0.0182576189093595;0.0832068343999595;0.0237771624562129;0.495075864312525;0.0861679291656401;0.0403545504436806;0.0365889409999909;-0.310898978237447
HJL_C1_20181026	13583	9980	ELVLDNCK	8	0	BIOTIN-M	_ELVLDNC(bi)K_	ELVLDNC(1)K			ELVLDNC(166.78)K			0	1	0	0	Q92688-2;Q92688	ANP32B	Acidic leucine-rich nuclear phosphoprotein 32 family member B	2	CID	ITMS	MULTI-MSMS	4	1	692.834	1383.65	-0.037043	-2.5664e-05	723.874	68.092	0.00012806	166.78	99.983	166.78	1	1	0	0	0	-1	0	0	0	0	y3;y4;y5;y6;y4-H2O;y3-NH3;y5-NH3;a2;b2;b3;b4;b5;b6;b7;b2-H2O;b3-H2O;b4-H2O;b5-H2O;b6-H2O;b7-H2O;b6-NH3;b7-NH3	980.5;1408.3;1231.8;370.6;204.4;210.6;72.4;143.3;208.5;190;115.6;206;1663.9;63.7;63;304.4;318;266.9;594.4;64.1;561.1;29.6	-0.144374127468836;-0.114928654062624;-0.263530689287563;-0.222826734025148;-0.291203789581346;-0.454919811000082;0.110188763899941;-0.0784188230406357;-0.0293354997687345;0.000992478931209462;0.0707742327687129;-0.0241699422624606;0.176472348687525;-0.293860447362704;0.0303665375640776;0.0904338961468056;-0.167573656656259;-0.0794733980936826;-0.108323294643697;-0.333233727412789;0.0591639698437…
HJL_C1_20181026	15056	11269	ETDCGVHINAGPEIGVASTK	20	0	BIOTIN-M	_ETDC(bi)GVHINAGPEIGVASTK_	ETDC(1)GVHINAGPEIGVASTK			ETDC(75.32)GVHINAGPEIGVASTK			0	1	0	0	Q06210-2;Q06210;O94808	GFPT1;GFPT2	Glutamine--fructose-6-phosphate aminotransferase [isomerizing] 1;Glutamine--fructose-6-phosphate aminotransferase [isomerizing] 2	3	CID	ITMS	MULTI-MSMS	1	1	817.054	2448.14	-0.35635	-0.00029116	0.3784	73.784	0.0018911	75.319	50.526	75.319	1	1	0	0	0	-1	0	0	0	0	y2;y3;y4;y5;y6;y7;y8;y9;y10;y11;y12;y13;y9(2+);y10(2+);y12(2+);y13(2+);y14(2+);y16(2+);y17(2+);b3;b7;b8;b11;b12;b3-H2O;b7-H2O;b8-H2O;b11-H2O;b11-NH3;b11(2+)	8.4;142.8;221.2;56.2;914.9;391.3;2571.3;1086.6;969.6;424.7;760.9;102.4;424.6;303;165.7;130.2;1109.8;1236.2;570.8;52.7;61.9;41.5;26.3;19.7;40.4;123.6;57.7;256;93.3;1236.2	-0.171029806471893;-0.0412230762593708;0.119242762321903;0.0150797742250575;-0.00404488108119949;-0.0684794358375029;-0.353645128700009;-0.0384301048250109;0.062684497681289;0.00769623470023362;-0.133336279037167;0.0398390294878936;0.0888848508093929;-0.446007066687457;-0.00156750387486682;-0.105470572268587;-0.244471672318582;0.142325057737594;-0.34076614497485;0.0932410688999994;-0.154449685887…
HJL_C1_20181026	15972	12083	ETVSEESNVLCLSK	14	0	BIOTIN-M	_ETVSEESNVLC(bi)LSK_	ETVSEESNVLC(1)LSK			ETVSEESNVLC(134.98)LSK			0	1	0	0	P13639	EEF2	Elongation factor 2	2	CID	ITMS	MULTI-MSMS	6	1	994.969	1987.92	-0.016919	-1.6834e-05	509.461	77.218	2.095e-11	134.98	88.133	134.98	1	1	0	0	0	-1	0	0	0	0	y3;y4;y5;y6;y7;y8;y9;y10;y11;y8-NH3;y9-NH3;y11-NH3;b6;b10;b11;b12;b13;b6-H2O;b10-H2O;b12-H2O;b11-NH3;b12-NH3;b13-NH3	50.8;1626.2;1713.4;460.8;509.8;1014.5;687;221.2;119.7;102.1;110.6;119.4;117.3;189.7;119.4;75;145.7;224.7;217.2;134.1;74.6;111.5;172.1	0.0658716585562615;0.0472600539125096;-0.0598380750624301;-0.0467220104249009;-0.0291851882248011;-0.0450083408247792;-0.0494123149371717;-0.385115117174564;-0.113462683837042;-0.0979246298247745;-0.295077627374667;-0.0736055353370375;-0.249538288349981;-0.213266644024998;-0.109991041637386;-0.138475889362326;-0.124025604462304;0.0121138222250465;-0.223343049075083;-0.310173388162411;-0.106266705…
HJL_C1_20181026	15996	12103	ETVSEESNVLCLSK	14	0	BIOTIN-M	_ETVSEESNVLC(bi)LSK_	ETVSEESNVLC(1)LSK			ETVSEESNVLC(147.26)LSK			0	1	0	0	P13639	EEF2	Elongation factor 2	2	CID	ITMS	MULTI-MSMS	2	2	994.969	1987.92	-0.016919	-1.6834e-05	0.990428	77.311	6.3764e-14	147.26	98.261	147.26	1	1	0	0	0	-1	0	0	0	0	y3;y4;y5;y6;y7;y8;y9;y10;y11;y12;y8-NH3;y9-NH3;y10-NH3;y11-NH3;b4;b5;b6;b9;b10;b11;b4-H2O;b5-H2O;b6-H2O;b9-H2O;b11-H2O;b9-NH3;b11-NH3	121.9;1395.6;1385.8;297.7;436.6;784.7;552.3;76.2;183.3;124.5;166.2;80.9;86.5;136.7;43.6;94.4;90.5;1003.1;212.4;136.7;84.7;137.8;186.5;825.4;83.1;749.1;135	0.0242456819937615;-0.0762751023374904;0.00327227650006989;-0.0882259166749009;-0.108897102287301;-0.110926309574779;-0.0632062602496717;-0.0682205859245641;-0.260801551024542;-0.127690369199627;-0.384301582949774;-0.265536611749667;-0.110638828049559;-0.0754365900245375;-0.173713738562526;0.0845775998250247;-0.0738791086624815;0.269075625575056;-0.168466839337498;-0.111822096324886;-0.1273326240…
HJL_C1_20181026	16187	12264	ETVSEESNVLCLSK	14	0	BIOTIN-M	_ETVSEESNVLC(bi)LSK_	ETVSEESNVLC(1)LSK			ETVSEESNVLC(171.92)LSK			0	1	0	0	P13639	EEF2	Elongation factor 2	2	CID	ITMS	MULTI-MSMS	5	1	994.969	1987.92	-0.24283	-0.00024161	505.034	78.048	2.3424e-24	171.92	128.03	171.92	1	1	0	0	0	-1	0	0	0	0	y3;y4;y5;y6;y7;y8;y9;y10;y11;y3-H2O;y4-H2O;y8-H2O;y9-H2O;y8-NH3;y9-NH3;y10-NH3;y11-NH3;b5;b6;b11;b12;b13;b5-H2O;b6-H2O;b11-H2O;b12-H2O;b13-H2O;b11-NH3;b12-NH3;b13-NH3	614.7;5778.8;4820.4;2186.8;2057.6;3376.9;1972.5;571.6;714.4;100.3;802.4;338.7;373.7;669.1;523.7;123.5;533.8;129.5;218.1;533.8;429.8;256;298.8;591.5;254;299.4;212.3;360.7;180.9;159.8	0.156783523790637;-0.0608942429624904;0.00119708118756989;-0.0763850963624009;-0.0272320632248011;-0.0279184970747792;0.0364031147503283;-0.0273270312370641;0.0701310661629577;0.118814052334415;0.245435601987538;-0.134064238062365;0.226522022200243;0.129492362362726;-0.128085439874667;0.0984676172629406;0.0817899724754625;-0.0252856814249753;0.0955544850875185;0.0454044661751141;-0.17412042061232…
HJL_C1_20181026	16195	12270	ETVSEESNVLCLSK	14	0	BIOTIN-M	_ETVSEESNVLC(bi)LSK_	ETVSEESNVLC(1)LSK			ETVSEESNVLC(194.17)LSK			0	1	0	0	P13639	EEF2	Elongation factor 2	2	CID	ITMS	MULTI-MSMS	2	0	994.969	1987.92	-0.24283	-0.00024161	-1.32354	78.084	7.6799e-41	194.17	122.55	194.17	1	1	0	0	0	-1	0	0	0	0	y3;y4;y5;y6;y7;y8;y9;y10;y11;y3-H2O;y9-H2O;y8-NH3;y9-NH3;y10-NH3;y11-NH3;b5;b10;b11;b12;b13;b5-H2O;b10-H2O;b11-H2O;b12-H2O;b13-H2O;b11-NH3;b12-NH3;b13-NH3	357.9;5187.3;4813.1;2119.7;2049.5;3416.2;2217.2;670.5;822.9;116.5;327.4;765.1;419.1;154.9;308.1;158.4;938.9;308.1;389;305.3;349;1101.1;256.1;183.4;247.1;263.4;304.6;187.5	0.170180740587512;-0.0572321335874904;0.00388262806256989;-0.0607600963624009;-0.0228375319748011;0.00577290917522078;0.0160173725628283;-0.0457596484245641;-0.0241072150870423;-0.0732025492280854;0.274617725325243;0.202734549862726;0.111904794500333;-0.0931827733620594;0.0810575506004625;0.208234826387525;-0.0306494565249977;0.0446720443001141;-0.0820794049873257;-0.00647189352480382;-0.09395583…
HJL_C1_20181026	12082	8683	ETVSEESNVLCLSKSPNKHNR	21	2	BIOTIN-M	_ETVSEESNVLC(bi)LSKSPNKHNR_	ETVSEESNVLC(1)LSKSPNKHNR			ETVSEESNVLC(47.73)LSKSPNKHNR			0	1	0	0	P13639	EEF2	Elongation factor 2	3	CID	ITMS	MULTI-MSMS	5	2	941.457	2821.35	-0.41528	-0.00039097	711.206	62.199	0.041461	47.732	31.226	47.732	1	1	0	0	0	-1	0	0	0	0	y2;y3;y7;y10;y7(2+);y8(2+);y9(2+);y10(2+);y11(2+);y12(2+);y15(2+);y16(2+);y17(2+);y18(2+);y19(2+);b4;b9;b11;b4-H2O;b11-NH3	20.5;133;229.6;86.1;96.4;61.8;18.5;31.3;319.3;196.8;579.1;117.3;274.6;306.9;99.6;26.6;130.4;26.4;49.1;28.6	-0.14555445383121;-0.0384858531499503;0.00695077989996662;0.270618492587573;-0.400906396281243;0.00668253444376887;0.105765587049973;0.0405588077187531;-0.113980148899941;0.239209067862589;-0.140888272050006;0.254187572925048;-0.00356861334989844;0.161371372849999;-0.0689480362375434;-0.231514031531276;-0.111905819737444;-0.0263728775748859;-0.117017682675055;-0.278507916574881
HJL_C1_20181026	12356	8916	ETVSEESNVLCLSKSPNKHNR	21	2	BIOTIN-M	_ETVSEESNVLC(bi)LSKSPNKHNR_	ETVSEESNVLC(1)LSKSPNKHNR			ETVSEESNVLC(54.1)LSKSPNKHNR			0	1	0	0	P13639	EEF2	Elongation factor 2	3	CID	ITMS	MULTI-MSMS	4	1	941.457	2821.35	-0.39168	-0.00036875	-1.11317	63.288	0.012915	54.103	39.555	54.103	1	1	0	0	0	-1	0	0	0	0	y3;y5;y6;y12;y7(2+);y9(2+);y10(2+);y11(2+);y12(2+);y13(2+);y14(2+);y15(2+);y16(2+);y17(2+);y18(2+);y19(2+);b9;b11;b14;b7(2+)	153.6;29.3;148.5;26.7;153.6;65.9;49.8;292.6;1497.2;233.9;253.1;1064.3;189;596.7;217.5;341;76.2;25.5;15.7;62.3	-0.30252393908745;-0.333944997625053;-0.0934370050000553;-0.403980401187255;0.202059912312507;-0.064400428575027;-0.116057403218747;-0.274319504368691;-0.444201576668661;-0.458273427162453;-0.0482598988749032;-0.148334561112506;0.0957403073000478;-0.243314707099898;0.108392857224999;-0.265237098737543;-0.0874917572374443;-0.307378736949886;-0.134531336762393;0.419724602668794
HJL_C1_20181026	9432	6456	FATCNPSTR	9	0	BIOTIN-M	_FATC(bi)NPSTR_	FATC(1)NPSTR			FATC(91.27)NPSTR			0	1	0	0	P47895	ALDH1A3	Aldehyde dehydrogenase family 1 member A3	2	CID	ITMS	MULTI-MSMS	8	1	724.326	1446.64	0.26964	0.00019531	693.638	51.521	0.0069115	91.265	74.633	91.265	1	1	0	0	0	-1	0	0	0	0	y2;y3;y4;y5;y6;y7;y8;y4-H2O;y2-NH3;y3-NH3;y8-NH3;b2;b4;b5;b6;b8;b5-H2O;b5-NH3;b6-NH3	22.4;109.4;748.5;291.7;211.7;143.7;16.2;94.3;271.8;29.7;17.2;7.5;100.2;255.8;29.7;33.9;137;106;32.9	0.1738938386938;-0.0104473803124279;0.0905342451250704;0.0301291727937496;0.0548525290876114;-0.0615314968124494;-0.175784896512369;0.119032058825042;0.096319346568805;0.308767678343827;0.387143541050136;0.173106904975015;0.0558114697438441;-0.0878455557124198;-0.072801430275149;0.129586117787312;-0.0816255740436418;-0.094253055649915;0.433608452599856
HJL_C1_20181026	9442	6465	FATCNPSTR	9	0	BIOTIN-M	_FATC(bi)NPSTR_	FATC(1)NPSTR			FATC(80.45)NPSTR			0	1	0	0	P47895	ALDH1A3	Aldehyde dehydrogenase family 1 member A3	2	CID	ITMS	MULTI-MSMS	8	0	724.326	1446.64	0.26964	0.00019531	-1.90597	51.559	0.012068	80.455	80.455	80.455	1	1	0	0	0	-1	0	0	0	0	y4;y5;y6;y7;y8;y7-H2O;b2;b3;b5;b6;b8;b3-H2O;b5-H2O;b8-H2O;b5-NH3	860.8;401;346;124.5;32.1;61.8;65.2;39.8;268.6;64;57.7;28;173.6;55.3;118.7	-0.00388714159367964;-0.0398781514250004;-0.109820322474889;-0.0443195827499494;-0.232181380887369;-0.234815909675035;0.0314137897406397;-0.113504171706268;-0.0269324697749198;-0.158983070900149;-0.123709780650188;-0.0835720318343647;-0.218710534981142;-0.338742240387774;-0.088881961899915
HJL_C1_20181026	9555	6552	FATCNPSTR	9	0	BIOTIN-M	_FATC(bi)NPSTR_	FATC(1)NPSTR			FATC(174.02)NPSTR			0	1	0	0	P47895	ALDH1A3	Aldehyde dehydrogenase family 1 member A3	2	CID	ITMS	MULTI-MSMS	1	0	724.326	1446.64	0.26964	0.00019531	0.44431	52.051	1.7302e-09	174.02	174.02	174.02	1	1	0	0	0	-1	0	0	0	0	y2;y3;y4;y5;y6;y7;y8;y2-H2O;y4-H2O;y5-H2O;y2-NH3;y4-NH3;y5-NH3;y6-NH3;a2;b2;b3;b4;b5;b6;b7;b8;b3-H2O;b4-H2O;b5-H2O;b8-H2O;b5-NH3;b6-NH3;b8-NH3	250.9;168.7;3678.3;1662.2;873.2;570.7;50.9;101.3;92;239.5;425;73.3;110.2;66.8;9.2;92.4;124.3;248.4;1202.9;68.2;174.9;115.1;46;195.7;539.7;75;441.6;76.5;115.5	0.0110825593969253;-0.172556755312428;0.0680733076250704;0.0392234110749996;-0.117876963099889;0.0557780735000506;-0.144901107449869;-0.0853891093249786;-0.124681320081208;0.172579623212528;0.082159190318805;-0.293558801687425;0.0829257744187544;-0.115495400537384;-0.173232888023449;0.0295522174750147;-0.135446310378143;-0.0948843310374059;0.12248159272508;-0.149949867775149;-0.0266128641251271;0…
HJL_C1_20181026	9628	6610	FATCNPSTR	9	0	BIOTIN-M	_FATC(bi)NPSTR_	FATC(1)NPSTR			FATC(107.69)NPSTR			0	1	0	0	P47895	ALDH1A3	Aldehyde dehydrogenase family 1 member A3	2	CID	ITMS	MULTI-MSMS	3	1	724.326	1446.64	0.26964	0.00019531	692.67	52.354	0.0023329	107.69	107.69	107.69	1	1	0	0	0	-1	0	0	0	0	y2;y3;y4;y5;y6;y7;y5-H2O;y6-H2O;y2-NH3;b2;b3;b4;b5;b8;b3-H2O;b4-H2O;b5-H2O;b8-H2O;b5-NH3	55.7;84.6;1048.1;527.1;218.8;183.8;107.3;21.1;202.2;27.2;48;155.2;334.6;26.9;34.5;144.6;193.1;107.8;197.8	-0.0596266691186997;0.204762580625072;0.0345650068438204;-0.0237648701750004;-0.132403330287389;0.100822018812551;0.272738314618778;-0.342797118149974;0.14255347742818;0.18918966864689;0.0556547638406073;0.214197700212594;0.0394737802250802;-0.0710974759626879;-0.0367580669906147;-0.0777390563998779;0.0818265743938582;-0.0797090372627736;0.058395870131335
HJL_C1_20181026	9441	6464	FCDNSSAIQGK	11	0	BIOTIN-M	_FC(bi)DNSSAIQGK_	FC(1)DNSSAIQGK			FC(111.46)DNSSAIQGK			0	1	0	0	O15067	PFAS	Phosphoribosylformylglycinamidine synthase	2	CID	ITMS	MSMS	7		810.861	1619.71	NaN	NaN	0.885907	51.556	8.2159e-06	111.46	70.959	111.46	1	1	0	0	0	-1	0	0	0	0	y3;y4;y5;y6;y7;y9;y3-NH3;y4-NH3;y7-NH3;b2;b4;b8;b9;b10;b8-H2O;b10-H2O;b4-NH3;b8-NH3;b9-NH3	114.4;95.4;63.7;131;209.6;275.2;38.2;16.3;48.5;116.9;77.7;76.5;56.4;9;38.5;28.1;72.3;166.2;53.3	0.131199897787496;0.1510548938125;0.0352145800499102;0.199994454793682;-0.116793053275046;-0.0552843904813471;-0.0887696138687488;0.0222108704375046;-0.272980826650041;0.023997723468824;0.0328940815750229;-0.0501818773000196;-0.233303584650002;0.305494123324934;0.0264116395248948;0.147346429212348;-0.184878164456222;-0.00641847880001478;-0.226893701774998
HJL_C1_20181026	9559	6555	FCDNSSAIQGK	11	0	BIOTIN-M	_FC(bi)DNSSAIQGK_	FC(1)DNSSAIQGK			FC(147.2)DNSSAIQGK			0	1	0	0	O15067	PFAS	Phosphoribosylformylglycinamidine synthase	2	CID	ITMS	MSMS	2		810.861	1619.71	NaN	NaN	1.13286	52.068	2.0461e-14	147.2	108.41	147.2	1	1	0	0	0	-1	0	0	0	0	y3;y4;y5;y6;y7;y9;y9-H2O;y3-NH3;y4-NH3;y9-NH3;b2;b4;b6;b7;b8;b9;b6-H2O;b7-H2O;b8-H2O;b6-NH3;b8-NH3;b9-NH3	149;103.4;116.8;264.6;141.7;473.2;135.8;41.5;33.7;112;80;76.1;48.3;87;62.3;40.5;42.8;81.5;30;59.3;84.1;52.2	-0.137690483071879;0.0771413195937498;-0.0238064160438398;-0.0840631623938179;0.0132118295374539;-0.152879605325097;0.159492720093681;0.119482339256251;0.0164735657500046;0.413100590049908;-0.084583819499926;0.0363730854812729;-0.0667453876876607;-0.22823999832508;-0.33399535386252;0.103854618474998;0.130575668199754;0.0431777372498345;0.0802446473373948;-0.133455622000156;0.103444802449985;-0.46…
HJL_C1_20181026	15246	11435	FICEQDHQNFLR	12	0	BIOTIN-M	_FIC(bi)EQDHQNFLR_	FIC(1)EQDHQNFLR			FIC(84.2)EQDHQNFLR			0	1	0	0	Q92598-2;Q92598-3;Q92598;Q92598-4	HSPH1	Heat shock protein 105 kDa	3	CID	ITMS	MULTI-MSMS	3	1	667.642	1999.9	-0.19369	-0.00012932	498.766	74.522	0.0030284	84.198	60.515	84.198	1	1	0	0	0	-1	0	0	0	0	y3;y4;y6;y7;y9;y4-NH3;y9-NH3;y6(2+);y8(2+);y10(2+);y11(2+);a2;b2;b3;b6;b9;b6-H2O;b9-H2O;b6-NH3	112.9;468.4;538.1;477.1;181.2;158.4;139.7;546.3;287.2;3709;645.4;457.4;171.1;444;126.9;19.2;139.7;68.5;53.8	0.111517968225087;-0.0131571236374839;0.0990221915687926;-0.0125235459624946;-0.44248086804987;-0.460177416543729;0.0733284288876348;0.00105582322504461;-0.124640936325022;-0.163889204218663;-0.236115026518632;0.10516261707653;0.0908761893718406;0.000456723400020564;-0.273773387000119;0.0482645277500069;0.015344543887295;-0.250019885112579;-0.268340066625115
HJL_C1_20181026	15479	11637	FICEQDHQNFLR	12	0	BIOTIN-M	_FIC(bi)EQDHQNFLR_	FIC(1)EQDHQNFLR			FIC(60.69)EQDHQNFLR			0	1	0	0	Q92598-2;Q92598-3;Q92598;Q92598-4	HSPH1	Heat shock protein 105 kDa	3	CID	ITMS	MULTI-MSMS	4	0	667.642	1999.9	-0.13385	-8.9362e-05	-1.9579	75.423	0.02246	60.691	35.456	60.691	1	1	0	0	0	-1	0	0	0	0	y2;y3;y4;y6;y7;y8;y6(2+);y10(2+);y11(2+);a2;b2;b3;b6;b6-H2O;b6-NH3;b10(2+)	55;135.5;326.6;563;229.1;159.6;594.9;3808.5;521.1;358.2;223.3;1145.1;97.5;106.9;61.8;602.5	0.00739848561880763;-0.100701270056163;0.0694844779250161;-0.0985486092124575;-0.00770176861874461;-0.0528229876874775;0.0260802372875446;-0.227121626093663;-0.395782995268632;0.14037990223278;0.0802560721843406;-0.269135561756229;-0.264984324500119;-0.423376159237705;-0.361967996312615;-0.321994712693822
HJL_C1_20181026	15500	11656	FICEQDHQNFLR	12	0	BIOTIN-M	_FIC(bi)EQDHQNFLR_	FIC(1)EQDHQNFLR			FIC(76.84)EQDHQNFLR			0	1	0	0	Q92598-2;Q92598-3;Q92598;Q92598-4	HSPH1	Heat shock protein 105 kDa	3	CID	ITMS	MULTI-MSMS	2	1	667.642	1999.9	-0.13385	-8.9362e-05	502.366	75.5	0.0049105	76.843	54.214	76.843	1	1	0	0	0	-1	0	0	0	0	y2;y3;y4;y6;y7;y6-NH3;y6(2+);y7(2+);y8(2+);y9(2+);y10(2+);y11(2+);a2;b2;b3;b6;b9;b6-H2O;b6-NH3;b6(2+);b10(2+)	86.2;202.3;587;632.2;336.1;527.3;911.6;210.6;290.4;582.1;4912.5;773;514.6;227.1;1352.1;210.3;19.5;168.5;55.8;582.1;762.6	-0.225053906959317;0.0143499994750869;0.0270650443312661;0.297691625162543;0.00712977435000539;-0.245825249774953;-0.397930993181205;-0.198912602181224;0.0530934386749777;-0.236645169474969;-0.151987348749913;-0.368683385893632;0.0972433055530928;0.0685678397624656;-0.0524607570687294;-0.117523387000119;-0.145583128499993;-0.070715026425205;0.105317159937385;0.226370680424907;-0.275730064256322
HJL_C1_20181026	10364	7226	FNAHGDANTIVCNSK	15	0	BIOTIN-M	_FNAHGDANTIVC(bi)NSK_	FNAHGDANTIVC(1)NSK			FNAHGDANTIVC(65.56)NSK			0	1	0	0	P09382	LGALS1	Galectin-1	3	CID	ITMS	MULTI-MSMS	2	2	681.312	2040.91	-0.1133	-7.7193e-05	982.154	55.344	0.0041239	65.565	47.228	65.565	1	1	0	0	0	-1	0	0	0	0	y2;y3;y4;y5;y2-H2O;y4-H2O;y5-H2O;y2-NH3;y5-NH3;y6(2+);y11(2+);a2;b2;b8;b9;b10;b11;b9-H2O;b2-NH3;b9(2+);b10(2+);b11(2+)	66.2;99;945.6;1390.4;52.1;345.7;136.5;20.6;368.4;268.9;232.9;66.2;66;259.2;313.9;455.8;287.7;275.4;17.5;248.7;418.6;286.8	-0.0805397339531453;-0.0615075504250058;-0.182292006631315;-0.0581529927750353;0.126028148106229;-0.0910500523062865;-0.0840985384500073;-0.232668669437516;-0.117294867712531;0.127189430237536;0.310650611806295;-0.101669106553118;-0.136448087968745;-0.0914788416999954;-0.0145034926000562;-0.15285162157511;0.101353310249806;-0.0210398585875282;0.314343508773447;-0.168469470031255;-0.24936228451883…
HJL_C1_20181026	14513	10788	FTFIEKCNNPR	11	1	BIOTIN-M	_FTFIEKC(bi)NNPR_	FTFIEKC(1)NNPR			FTFIEKC(63.28)NNPR			0	1	0	0	P40227;P40227-2	CCT6A	T-complex protein 1 subunit zeta	3	CID	ITMS	MULTI-SECPEP	9	2	607.292	1818.85	0.18006	0.00010935	1102.91	71.715	0.034291	63.283	37.754	63.283	1	1	0	0	0	-1	0	0	0	0	y1;y2;y5;y7(2+);y8(2+);y9(2+);y10(2+);a2;b2;b3;b4;b2-H2O;b3-H2O;b8(2+)	22.1;151.5;68.2;804.2;1280.3;4121.5;1309.2;349.6;563.7;129.4;373.9;162.3;286;1384.7	-0.10728988442969;-0.0225283517656294;0.121832857912523;-0.069792280793763;-0.0473525757499829;-0.0455552856187751;-0.486498763412555;-0.0195255015281077;-0.0930770659515474;0.139780819974987;-0.181916918375009;-0.126255277642173;-0.0828810342937913;0.112847930074963
HJL_C1_20181026	14989	11212	FVFHQEQVYCPDCAK	15	0	Carbamidomethyl (C),BIOTIN-M	_FVFHQEQVYC(ca)PDC(bi)AK_	FVFHQEQVYC(0.005)PDC(0.995)AK	FVFHQEQVYC(0.995)PDC(0.005)AK		FVFHQEQVYC(-23.1)PDC(23.1)AK	FVFHQEQVYC(23.1)PDC(-23.1)AK		0	1	1	0	Q13642-1;Q13642-5;Q13642-4	FHL1	Four and a half LIM domains protein 1	3	CID	ITMS	MULTI-MSMS	4	0	774.676	2321.01	-0.055773	-4.3206e-05	2.32899	73.519	0.0017474	71.279	60.165	23.102	0.99513	2	0	0	0	-1	0	0	0	0	y4;y5;y6;y7;y8;y4-H2O;y5-NH3;y6(2+);y7(2+);b2;b7;b8;b9;b10;b8-NH3;b7(2+);b8(2+);b9(2+);b10(2+);b14(2+)	327;3441.4;1160.3;371.4;24.9;236;345.3;1444.7;792.9;11;546.2;1203.9;783.9;393.1;287.2;126.1;435.3;702.7;981.3;172.5	0.166855342787471;0.0092310111937195;0.0395740368126098;0.113522692300194;-0.117379797749891;-0.106099480231251;-0.396590551243776;-0.310742228762479;0.0370231146063134;0.112198171070332;-0.127232447931192;0.0291941635813373;0.0237360807875575;-0.183042475624916;-0.0596718324499079;0.158802526912552;-0.165633093112433;-0.0994229255250048;-0.0233078091999914;-0.270864652574573
HJL_C1_20181026	15164	11362	FVFHQEQVYCPDCAK	15	0	Carbamidomethyl (C),BIOTIN-M	_FVFHQEQVYC(ca)PDC(bi)AK_	FVFHQEQVYC(0.409)PDC(0.591)AK	FVFHQEQVYC(0.591)PDC(0.409)AK		FVFHQEQVYC(-1.59)PDC(1.59)AK	FVFHQEQVYC(1.59)PDC(-1.59)AK		0	1	1	0	Q13642-1;Q13642-5;Q13642-4	FHL1	Four and a half LIM domains protein 1	3	CID	ITMS	MULTI-MSMS	3	1	774.676	2321.01	-0.055773	-4.3206e-05	431.841	74.208	0.0046505	63.037	42.3	1.5936	0.59072	2	0	0	0	-1	0	0	0	0	y2;y5;y6;y7;y8;y7-NH3;y6(2+);y7(2+);y11(2+);a2;b7;b8;b9;b10;b7(2+);b8(2+);b9(2+);b10(2+)	4;424;527.4;206.3;14.6;49.6;412;955.2;260.3;3;508.3;655.9;301.2;127.8;130.8;199.4;900.7;562.8	-0.0828701275375181;-0.103256781775031;0.0221179821251098;-0.188845471762306;-0.452951086812391;0.325621051737699;-0.0538452561062286;-0.473963213518687;0.0204278626749783;0.0708052774859311;0.466883763006308;-0.0596730239186627;-0.0720891145249425;-0.287778803749916;-0.341746789493698;-0.043135534518683;-0.403683179431255;-0.407279977168741
HJL_C1_20181026	12190	8777	FVQCPDGELQK	11	0	BIOTIN-M	_FVQC(bi)PDGELQK_	FVQC(1)PDGELQK			FVQC(85.38)PDGELQK			0	1	0	0	Q9Y230;Q9Y230-2	RUVBL2	RuvB-like 2	2	CID	ITMS	MSMS	2		857.9	1713.79	NaN	NaN	-1.8762	62.622	0.004779	85.377	51.191	85.377	1	1	0	0	0	-1	0	0	0	0	y2;y3;y5;y7;y8;y9;y5-H2O;y8-H2O;y8-NH3;y9-NH3;b2;b3;b4;b8;b9;b10	16.2;40.2;62.4;595.8;320.3;45.3;29.1;25.4;28.4;60.7;10.5;33.7;206.3;47.9;26.6;16.2	0.149927824578128;-0.0511034098656182;0.265730509543801;0.159097061512512;-0.00679237516237663;-0.28439650438736;-0.250144235349921;0.0728528994750377;-0.0932780000998719;-0.214387988699855;-0.0563504129140426;0.0287621326655767;-0.326122665337493;-0.109482984975102;-0.052274473325042;-0.145674500987525
HJL_C1_20181026	5571	3394	GASDKCSCCA	10	1	2 Carbamidomethyl (C),BIOTIN-M	_GASDKC(bi)SC(ca)C(ca)A_	GASDKC(1)SCCA	GASDKCSC(1)C(1)A		GASDKC(39.86)SC(-39.86)C(-61.26)A	GASDKC(-39.86)SC(39.86)C(61.26)A		0	1	2	0	P02795;CON__P67983	MT2A	Metallothionein-2	2	CID	ITMS	MULTI-MSMS	4	0	755.283	1508.55	-0.21003	-0.00015863	0.270176	34.803	0.0081063	84.615	64.094	61.261	1	3	0	0	0	-1	0	0	0	0	y2;y3;y4;y6;y7;y8;y6-NH3;b4;b6;b7;b8;b9;b4-H2O;b7-H2O;b8-NH3	87;36.6;46.3;52.6;69.9;25.3;39.7;22.5;50.5;102.3;334.6;3.4;15.8;53;146.3	-0.0733171459859534;-0.112996703375018;-0.293187531756246;-0.14762225151253;-0.119458516387567;-0.323514090862545;-0.340309048325025;0.0252770800562416;-0.140681077199929;-0.0185647766750208;-0.0405288799624941;-0.188347475437467;-0.0393037195250372;-0.112259345787606;0.432433737287511
HJL_C1_20181026	9960	6886	GCEVVVSGK	9	0	BIOTIN-M	_GC(bi)EVVVSGK_	GC(1)EVVVSGK			GC(87.7)EVVVSGK			0	1	0	0	P23396;P23396-2	RPS3	40S ribosomal protein S3	2	CID	ITMS	MSMS	3		664.821	1327.63	NaN	NaN	0.605913	53.71	0.017319	87.696	52.976	87.696	1	1	0	0	0	-1	0	0	0	0	y2;y3;y4;y5;y7;y3-H2O;y4-H2O;b4;b5;b6;b7;b8;b5-H2O;b6-H2O;b8-H2O	20.6;332.9;462.2;267.8;209.8;50.1;73.7;340.4;308.2;271.9;47.5;38.7;108;75.8;30.4	-0.0836886487687707;0.0770629056625012;-0.0347599945437764;0.00148839431250281;-0.072807327662531;-0.0734248763405958;0.0460449480624447;-0.135395163762382;-0.145899704593603;-0.224031198549937;-0.213120952712416;-0.0998603541124794;-0.060822301049825;-0.0651622910999095;-0.114575431037565
HJL_C1_20181026	14912	11144	GCGTVLLSGPR	11	0	BIOTIN-M	_GC(bi)GTVLLSGPR_	GC(1)GTVLLSGPR			GC(66.3)GTVLLSGPR			0	1	0	0	Q07020-2;Q07020	RPL18	60S ribosomal protein L18	2	CID	ITMS	MULTI-MSMS	5	0	755.879	1509.74	-0.15578	-0.00011775	1.88332	73.228	0.017644	66.299	36.951	66.299	1	1	0	0	0	-1	0	0	0	0	y2;y3;y4;y5;y6;y9;y4-NH3;b2;b5;b7;b10;b5-H2O;b7-H2O	19.8;134.2;477.8;447.8;360.3;374.8;51.3;142.9;421.3;76.7;22.7;486.2;235	0.325524626749996;-0.0635035930093864;0.00896060790620368;0.0153878695560934;-0.0298206109813464;-0.129935395518714;-0.00617491937504155;-0.00177326991240534;-0.0891927419497733;-0.10673372646238;-0.255848834712424;-0.475611920437245;-0.129749584637466
HJL_C1_20181026	14926	11156	GCGTVLLSGPR	11	0	BIOTIN-M	_GC(bi)GTVLLSGPR_	GC(1)GTVLLSGPR			GC(78.26)GTVLLSGPR			0	1	0	0	Q07020-2;Q07020	RPL18	60S ribosomal protein L18	2	CID	ITMS	MULTI-MSMS	8	1	755.879	1509.74	-0.15578	-0.00011775	660.273	73.284	0.0063961	78.264	25.026	78.264	1	1	0	0	0	-1	0	0	0	0	y2;y3;y4;y5;y6;y9;y9-H2O;b2;b5;b6;b7;b8;b6-H2O;b7-H2O;b8-H2O	47;105.5;614.4;589.1;586.9;573.2;329;374.2;423.4;155.1;198.1;28.2;196.7;279.4;111.6	0.157983122843746;0.0368076862874887;0.00450504149995368;-0.0351492398189066;0.00496942808115364;-0.0912391064562144;-0.00451375369368634;-0.473330887099905;0.125528937737727;0.109068015793923;-0.17436067958738;0.0284440975001417;0.00994131777520124;-0.0991099361999659;-0.118717268487444
HJL_C1_20181026	9285	6343	GCLDEETSR	9	0	BIOTIN-M	_GC(bi)LDEETSR_	GC(1)LDEETSR			GC(77.32)LDEETSR			0	1	0	0	Q15149-7;Q15149-8;Q15149-9;Q15149-5;Q15149-4;Q15149-6;Q15149-3;Q15149-2;Q15149	PLEC	Plectin	2	CID	ITMS	MULTI-MSMS	5	1	730.811	1459.61	0.21165	0.00015468	686.817	50.876	0.013664	77.318	58.075	77.318	1	1	0	0	0	-1	0	0	0	0	y2;y3;y4;y5;y7;y2-H2O;y3-H2O;y4-H2O;y2-NH3;y3-NH3;a2;b4;b5;b6;b7;b5-H2O;b7-H2O	112.6;205.7;245.1;355;356;8.2;39.2;42.9;11.4;28.3;98.6;242;77.6;46.6;53.8;56;23.1	-0.0200093993343557;-0.00275695062498471;0.0963547002625091;-0.092741656662497;-0.0222619880124739;0.302983043271894;-0.0865027892687067;-0.146448755568713;-0.171238066264038;-0.45838320056248;-0.08909511857496;-0.00941860126238225;0.0043659011876116;-0.130897447925008;-0.151090067575069;0.23562250395014;-0.262973113250155
HJL_C1_20181026	9382	6415	GCLDEETSR	9	0	BIOTIN-M	_GC(bi)LDEETSR_	GC(1)LDEETSR			GC(119.27)LDEETSR			0	1	0	0	Q15149-7;Q15149-8;Q15149-9;Q15149-5;Q15149-4;Q15149-6;Q15149-3;Q15149-2;Q15149	PLEC	Plectin	2	CID	ITMS	MULTI-MSMS	2	0	730.811	1459.61	0.21165	0.00015468	-0.491019	51.31	0.001268	119.27	91.945	119.27	1	1	0	0	0	-1	0	0	0	0	y2;y3;y4;y5;y7;y2-H2O;y3-H2O;y4-H2O;y5-H2O;y2-NH3;b2;b4;b5;b6;b8;b6-H2O	128.6;323.5;697;726.1;749.3;14.4;37.9;130.5;139.7;6.8;413.1;370.1;128.4;131.9;48.6;89.4	0.0466104737125193;0.10017884039064;-0.0496413934874909;-0.022429156662497;-0.148360620824974;-0.0367844127827937;0.00224232791879331;0.0190175530250372;0.147181938287531;0.0642966017047115;0.0307584683688447;-0.0121041481373823;-0.0472698409998884;-0.0919570182375082;-0.337079235800047;-0.201520727975094
HJL_C1_20181026	9407	6435	GCLDEETSR	9	0	BIOTIN-M	_GC(bi)LDEETSR_	GC(1)LDEETSR			GC(105.14)LDEETSR			0	1	0	0	Q15149-7;Q15149-8;Q15149-9;Q15149-5;Q15149-4;Q15149-6;Q15149-3;Q15149-2;Q15149	PLEC	Plectin	2	CID	ITMS	MULTI-MSMS	1	1	730.811	1459.61	0.21165	0.00015468	687.913	51.417	0.0027064	105.14	80.792	105.14	1	1	0	0	0	-1	0	0	0	0	y2;y3;y4;y5;y7;y2-H2O;y3-H2O;y4-H2O;y5-H2O;y7-H2O;b2;b4;b5;b6;b8;b5-H2O;b6-H2O	116.8;255.2;510.6;638.2;641.1;10.8;62.8;95.3;133.2;207;274.5;395.9;146.4;85.1;26.8;132.6;44.8	-0.0686239012874807;0.0992327954687653;-0.0237624872374909;-0.015471148849997;-0.0408777106687239;0.0587813831156438;-0.165726422081207;-0.0515390875999628;-0.346592475774969;0.419199692875054;-0.00427571131865534;-0.108966941106132;0.0166950027501116;-0.294471666675008;-0.110150524862547;-0.26047124604986;0.118547631399906
HJL_C1_20181026	15893	12012	GDFCIQVGR	9	0	BIOTIN-M	_GDFC(bi)IQVGR_	GDFC(1)IQVGR			GDFC(107.9)IQVGR			0	1	0	0	P22392;P22392-2;O60361;P15531;P15531-2	NME2;NME2P1;NME1	Nucleoside diphosphate kinase B;Putative nucleoside diphosphate kinase;Nucleoside diphosphate kinase A	2	CID	ITMS	MULTI-MSMS	3	0	723.337	1444.66	0.41335	0.00029899	-2.14077	76.93	0.0023034	107.9	50.722	107.9	1	1	0	0	0	-1	0	0	0	0	y2;y3;y4;y5;y6;y2-NH3;y4-NH3;y5-NH3;b4;b5;b6;b7;b8;b4-H2O;b5-H2O;b7-H2O;b6-NH3;b7-NH3	504.1;596.8;956.4;521.3;275.9;26.9;108.7;140.4;429.8;469.8;419.7;775.2;78;655.4;324.2;165;194.8;219	-0.0445206188375096;0.0402507192375197;0.0169190509499799;-0.00643884365001668;-0.0374405850122912;0.102560040404683;-0.146776046643765;-0.118070952962512;-0.169294739681277;-0.0400037084999667;0.00734333414993671;-0.0686519293376477;-0.116280002612712;-0.178089406449999;-0.0218818713624387;-0.154167787512733;-0.236002642350059;-0.211167827712643
HJL_C1_20181026	15970	12081	GDFCIQVGR	9	0	BIOTIN-M	_GDFC(bi)IQVGR_	GDFC(1)IQVGR			GDFC(122.18)IQVGR			0	1	0	0	P22392;P22392-2;O60361;P15531;P15531-2	NME2;NME2P1;NME1	Nucleoside diphosphate kinase B;Putative nucleoside diphosphate kinase;Nucleoside diphosphate kinase A	2	CID	ITMS	MULTI-MSMS	4	1	723.337	1444.66	0.41335	0.00029899	693.248	77.211	0.0010768	122.18	60.411	122.18	1	1	0	0	0	-1	0	0	0	0	y2;y3;y4;y5;y6;y7;y2-NH3;y3-NH3;y4-NH3;y5-NH3;b4;b5;b6;b7;b8;b4-H2O;b5-H2O;b6-H2O;b7-H2O;b8-H2O;b6-NH3;b7-NH3;b8-NH3	1627.4;1660.1;2759.8;1299.8;475.2;84.9;45.8;81.2;485.4;159.6;753.8;1217.8;1088.6;2128.5;222.3;410.5;556.9;290.6;476.3;110.2;156.1;397.6;143.4	0.167240855771865;0.0855693227531447;0.0641602618874799;0.0461124258812333;0.00418539155020881;-0.0108967859998756;-0.108728411743755;-0.0558784603874756;0.0495130158562347;0.145356781412488;0.019609068912473;0.0149279321250333;-0.0297660408500633;0.0194828362873523;0.0831828880122885;0.150340769331251;0.0514213512938113;-0.000291664650148959;0.0632394390497666;-0.0659316029752972;-0.195719439225…
HJL_C1_20181026	16207	12281	GDFCIQVGR	9	0	BIOTIN-M	_GDFC(bi)IQVGR_	GDFC(1)IQVGR			GDFC(134.81)IQVGR			0	1	0	0	P22392;P22392-2;O60361;P15531;P15531-2	NME2;NME2P1;NME1	Nucleoside diphosphate kinase B;Putative nucleoside diphosphate kinase;Nucleoside diphosphate kinase A	2	CID	ITMS	MULTI-MSMS	9	0	723.337	1444.66	0.15055	0.0001089	-1.03324	78.126	0.00057131	134.81	80.271	134.81	1	1	0	0	0	-1	0	0	0	0	y2;y3;y4;y5;y6;y7;y2-NH3;y4-NH3;y5-NH3;b4;b5;b6;b7;b8;b4-H2O;b5-H2O;b6-H2O;b7-H2O;b6-NH3;b7-NH3	1771.8;1599.5;3920.3;2369.1;605;101.7;140.5;597.3;533;977.5;1766.8;1312.4;2659.3;367;1547.7;817.3;680.6;922;264.4;619.7	0.0989425159281154;0.0741862661125197;0.00391856266872992;-0.0437313241187667;-0.141566561574791;-0.317415340687376;0.000509259154682695;0.0762464142937347;0.162995941568738;-0.188398743587527;-0.111597946781217;-0.0617484627250633;-0.0621822027751477;0.0999065208247885;-0.183765675981249;-0.196137242456189;-0.041307289650149;-0.0314871234502334;-0.112833697037559;-0.066392437087643
HJL_C1_20181026	11769	8419	GFGYKGSCFHR	11	1	BIOTIN-M	_GFGYKGSC(bi)FHR_	GFGYKGSC(1)FHR			GFGYKGSC(61.16)FHR			0	1	0	0	P62937	PPIA	Peptidyl-prolyl cis-trans isomerase A;Peptidyl-prolyl cis-trans isomerase A, N-terminally processed	3	CID	ITMS	MULTI-SECPEP	4	3	570.594	1708.76	0.098434	5.6166e-05	1521.58	60.946	0.039747	61.161	61.161	61.161	1	1	0	0	0	-1	0	0	0	0	y1;y2;y3;y4;y7(2+);y9(2+);a2;b2;b3;b4;b5;b5-NH3	73.6;63.8;115.6;55.9;1712.2;1293.2;117.9;36;35.1;81.6;2217.1;11531.1	-0.0409599283750026;-0.0177536323812433;-0.165343134149964;-0.169428371606273;-0.27061180463761;-0.2736258299376;0.0146845526593893;0.0038008349156371;0.128139314375005;-0.0535882996687747;-0.141181434312443;-0.211614813156189
HJL_C1_20181026	9833	6778	GFNKETAAACVEK	13	1	BIOTIN-M	_GFNKETAAAC(bi)VEK_	GFNKETAAAC(1)VEK			GFNKETAAAC(124.12)VEK			0	1	0	0	Q15631	TSN	Translin	3	CID	ITMS	MULTI-MSMS	2	1	606.955	1817.84	0.24329	0.00014767	0.511931	53.201	2.6895e-09	124.12	75.727	124.12	1	1	0	0	0	-1	0	0	0	0	y2;y3;y4;y5;y6;y10;y2-H2O;y3-H2O;y4-H2O;y5-H2O;y6-H2O;y2-NH3;y5-NH3;y6-NH3;y6(2+);y7(2+);a2;b2;b3;b6;b7;b8;b9;b9(2+);b10(2+);b12(2+)	376.9;853.9;670.6;455.6;161.4;5.2;446.4;162;457.4;187.2;131.8;854.8;141.9;62;1145.9;833.1;37.5;22.8;94.8;439.7;909.1;877.6;378.7;350.2;973.6;639.9	0.0944841808624801;0.0166578626875094;-0.106812140393799;-0.0806236455625822;-0.131644623387501;0.201909807100037;0.0342368773749513;0.0293170533406055;-0.102057002475021;-0.148744484206304;-0.147580403437587;0.0726347863937349;-0.308832903312577;-0.166494506137497;-0.466297847925034;-0.476061266524994;-0.137796526442173;0.330583061478137;-0.227472157337502;-0.0407116904312943;-0.0401579612250771…
HJL_C1_20181026	9978	6902	GFNKETAAACVEK	13	1	BIOTIN-M	_GFNKETAAAC(bi)VEK_	GFNKETAAAC(1)VEK			GFNKETAAAC(55.1)VEK			0	1	0	0	Q15631	TSN	Translin	3	CID	ITMS	MULTI-MSMS	8	0	606.955	1817.84	0.21987	0.00013345	0.181869	53.778	0.023552	55.105	22.776	55.105	1	1	0	0	0	-1	0	0	0	0	y2;y3;y4;y5;y6;y2-H2O;y4-H2O;y5-H2O;y2-NH3;y4-NH3;y5-NH3;y7(2+);a2;b2;b3;b4;b8;b9;b9-H2O;b7(2+);b12(2+)	173.6;405;220.8;206.9;51.5;125.4;75.8;94.7;392.6;105.8;72.4;348.6;15.9;8.9;55.5;81.6;345;255.2;89.6;405;158.3	0.12152275508123;0.0689649915937594;-0.122620245862549;-0.207454700250082;-0.243094818700001;0.0388450316718263;-0.211676143100021;-0.130617042800054;-0.148495584700015;-0.290221593456295;-0.363398333000077;-0.227831286056244;-0.134180193434361;-0.0063615185999879;-0.128656239368752;-0.0125750576062842;-0.12517552108136;-0.0704225731251427;0.0748354944811354;-0.469992993406265;0.207465226787235
HJL_C1_20181026	10104	7008	GFNKETAAACVEK	13	1	BIOTIN-M	_GFNKETAAAC(bi)VEK_	GFNKETAAAC(1)VEK			GFNKETAAAC(67.95)VEK			0	1	0	0	Q15631	TSN	Translin	3	CID	ITMS	MULTI-MSMS	4	0	606.955	1817.84	0.21987	0.00013345	-1.63347	54.294	0.007161	67.952	33.023	67.952	1	1	0	0	0	-1	0	0	0	0	y2;y3;y4;y5;y6;y2-H2O;y4-H2O;y5-H2O;y6-H2O;y2-NH3;y7(2+);y11(2+);a2;b2;b6;b7;b8;b9;b6-H2O;b7(2+);b8(2+);b9(2+)	175.9;235.1;285.7;147.1;36.3;83.6;195;38.9;51.3;280.2;651.5;298.4;25.2;18.2;326.6;329.2;340.4;183.7;170.3;235.1;159.8;134.1	-0.0740338855437699;0.238581690812509;0.0131829767937006;0.0466956903749178;-0.0824502874500013;-0.0933876343437987;-0.127508662631271;-0.254823585768804;-0.277341145625087;-0.0917328893875151;-0.0788444696499937;0.0532419190437849;-0.0412236504656107;0.0444502489781371;0.111082743162456;-0.0888640159125771;0.00952906876239012;0.201305942499857;0.165520498268734;-0.300376294187515;-0.137044009662…
HJL_C1_20181026	10049	6960	GFNKETAAACVEK	13	1	BIOTIN-M	_GFNKETAAAC(bi)VEK_	GFNKETAAAC(1)VEK			GFNKETAAAC(91.94)VEK			0	1	0	0	Q15631	TSN	Translin	2	CID	ITMS	MULTI-MSMS	4	0	909.929	1817.84	0.4039	0.00036752	-0.546209	54.079	0.023914	91.937	54.256	91.937	1	1	0	0	0	-1	0	0	0	0	y2;y4;y5;y6;y7;y8;y9;y9-H2O;y6-NH3;y8-NH3;y9-NH3;b5;b7;b11;b12;b5-H2O;b5-NH3;b7-NH3	24.5;196.9;174.8;223.4;112.5;370.4;320.6;41;66;58.5;29;36.8;108.3;35.1;38.1;50.3;24.6;67.5	-0.0824872546843949;-0.0144659489875494;0.0407142450624178;-0.0209268499500013;0.11152385191258;0.0633771307000188;-0.0831166871623736;-0.191459693774959;-0.212392943637497;-0.272742283299976;-0.351242937099869;0.129139132343767;0.0634186989311729;-0.159719382662843;-0.0343626145879625;-0.0650193039562055;-0.00110869962497873;0.334415984149928
HJL_C1_20181026	9862	6804	GFNKETAAACVEK	13	1	BIOTIN-M	_GFNKETAAAC(bi)VEK_	GFNKETAAAC(1)VEK			GFNKETAAAC(134.3)VEK			0	1	0	0	Q15631	TSN	Translin	2	CID	ITMS	MSMS	5		909.929	1817.84	NaN	NaN	-3.29672	53.311	1.5897e-16	134.3	77.257	134.3	1	1	0	0	0	-1	0	0	0	0	y2;y3;y4;y5;y6;y7;y8;y9;y3-H2O;y9-NH3;b4;b5;b6;b8;b11;b12;b5-H2O;b12-H2O;b4-NH3;b5-NH3;b8-NH3;b12-NH3	22.1;27.9;192.5;246.2;209.4;285.6;372.6;323.2;13.6;32.4;30.7;84.2;92.3;98.2;70.4;97;56.2;20.9;40.1;90.2;76.3;19.6	-0.180753856246895;-0.138310399031241;-0.0259405583625494;0.0244788934999178;-0.179129974950001;-0.0166499762124204;-0.0693132989874812;-0.286852038724874;-0.0222881712687695;-0.104905046474869;-0.151857284168784;0.0988046596875165;-0.284180928712544;-0.20006565780011;0.00177964077465731;-0.0213010911504625;-0.114640885987455;0.277582464736952;0.114714952221846;-0.00263457853122873;-0.14671973976…
HJL_C1_20181026	12925	9404	GLRKVACIGAWHPAR	15	2	BIOTIN-M	_GLRKVAC(bi)IGAWHPAR_	GLRKVAC(1)IGAWHPAR			GLRKVAC(50.9)IGAWHPAR			0	1	0	0	P39023;Q92901	RPL3;RPL3L	60S ribosomal protein L3;60S ribosomal protein L3-like	4	CID	ITMS	MULTI-SECPEP	2	2	522.279	2085.09	-0.64752	-0.00033819	480.757	65.533	0.040543	50.897	33.495	50.897	1	1	0	0	0	-1	0	0	0	0	y1;y2;y3;y4;y7;y1-NH3;y2-NH3;y7(2+);y10(2+);y12(2+);b2;b3;b6;b9;b6(2+);b11(2+);b12(2+)	119.6;41;1849.6;531.2;198.3;7.1;42.2;159.3;237.8;59.5;23.9;107.5;1749;28.2;104.5;201.3;63.9	0.197611238617185;-0.200806589793757;0.0651530629875197;0.157145980075029;-0.465827812837574;-0.238621090421873;-0.121612283090627;-0.122952430931264;-0.345930823762501;0.387857252562412;-0.0688211956109228;-0.238965660674978;0.1370621704001;-0.189290773212406;-0.220433220562427;0.0181095376563007;-0.255718222549945
HJL_C1_20181026	16574	12625	GLYDGPVCEVSVTPK	15	0	BIOTIN-M	_GLYDGPVC(bi)EVSVTPK_	GLYDGPVC(1)EVSVTPK			GLYDGPVC(152.96)EVSVTPK			0	1	0	0	Q16555-2;Q16555	DPYSL2	Dihydropyrimidinase-related protein 2	2	CID	ITMS	MULTI-MSMS	9	1	1007.98	2013.95	0.41541	0.00041873	0.329053	79.225	7.6663e-20	152.96	108.71	152.96	1	1	0	0	0	-1	0	0	0	0	y3;y4;y5;y6;y7;y8;y9;y10;y11;y12;y13;y4-H2O;y5-H2O;y6-NH3;y8-NH3;b4;b7;b8;b9;b10;b11;b12;b13;b7-H2O;b8-H2O;b9-H2O;b10-H2O;b12-H2O;b13-H2O	2266.7;282;2531.4;772.3;1321.6;3265.4;430.6;1300.7;1649.4;741;112;161.5;142.8;192.3;364.7;175.5;582.5;520.8;477.9;1643.2;325.1;2392.5;1082;295.2;589;324;839.5;1337.3;905	0.0856219849812874;0.0926955691500666;0.0171189985812816;0.0100324265000609;0.0311411477000547;-0.0882394999123335;0.0617173850375821;-0.10121700514992;-0.109538437799984;-0.00288349173752067;-0.0857951878124368;-0.0921855233999622;-0.24405603928119;-0.0989751710936844;-0.0277524685998287;0.0955012780092943;0.0252216272313035;-0.00388802428756208;-0.0223300843374545;-0.052182769700039;-0.09034478…
HJL_C1_20181026	7953	5295	GVNTDSGSVCR	11	0	BIOTIN-M	_GVNTDSGSVC(bi)R_	GVNTDSGSVC(1)R			GVNTDSGSVC(68.89)R			0	1	0	0	P12955-3;P12955-2;P12955	PEPD	Xaa-Pro dipeptidase	2	CID	ITMS	MSMS	3		773.343	1544.67	NaN	NaN	0.703104	45.042	0.037282	68.893	41.151	68.893	1	1	0	0	0	-1	0	0	0	0	y2;y3;y4;y5;y6;y8;y9;y8-H2O;y9-H2O;b5;b6;b10;b5-H2O	305.1;69.9;124.4;98.4;166.6;90.9;28.2;23.2;19.6;53.6;51.8;19.6;23.1	-0.0910046384875614;-0.0315628902562821;0.0208512618312398;-0.27213813956871;-0.118832874199825;-0.295065860287423;0.00811549316267701;-0.163052421587508;-0.224373021262409;-0.0468325848312929;-0.151889135868714;-0.235606409562479;-0.0867551812875718
HJL_C1_20181026	11978	8593	HLSSCAAPAPLTSAER	16	0	BIOTIN-M	_HLSSC(bi)AAPAPLTSAER_	HLSSC(1)AAPAPLTSAER			HLSSC(75.91)AAPAPLTSAER			0	1	0	0	Q6IBS0	TWF2	Twinfilin-2	3	CID	ITMS	MULTI-SECPEP	1	1	688	2060.98	-0.19958	-0.00013731	90.8749	61.79	0.0027555	75.911	49.765	75.911	1	1	0	0	0	-1	0	0	0	0	y4;y7;y9;y10;y7-NH3;y7(2+);y9(2+);y11(2+);y13(2+);a2;b2;b6;b7;b9;b10;b7-H2O;b6(2+);b7(2+);b8(2+);b9(2+);b11(2+);b15(2+)	106.8;1047.4;1533;163.5;275;369.3;1312.4;133.7;327.6;18.4;27.2;133.7;736.7;121.2;15;43.3;712.9;2798.4;459.5;1030;218.3;185.7	-0.0421396735375197;-0.0922525076624652;-0.11303160614375;-0.134023287093783;-0.39883090603746;-0.0552443681874593;-0.190115118599977;0.0144181027937975;-0.189170125437386;-0.199505452348433;-0.075943979662469;-0.124427457174988;-0.0770597631249075;-0.351073724887328;-0.33834893538733;0.0211401990125069;-0.0411194406000277;-0.349100632637487;0.00247660586251186;-0.125267769768698;-0.0293880332561…
HJL_C1_20181026	18112	14061	HVGDLGNVTADKDGVADVSIEDSVISLSGDHCIIGR	36	1	BIOTIN-M	_HVGDLGNVTADKDGVADVSIEDSVISLSGDHC(bi)IIGR_	HVGDLGNVTADKDGVADVSIEDSVISLSGDHC(1)IIGR			HVGDLGNVTADKDGVADVSIEDSVISLSGDHC(125.34)IIGR			0	1	0	0	P00441	SOD1	Superoxide dismutase [Cu-Zn]	4	CID	ITMS	MULTI-MSMS	9	1	1029.5	4113.97	0.066989	6.8965e-05	243.01	83.572	2.8677e-31	125.34	109.14	125.34	1	1	0	0	0	-1	0	0	0	0	y3;y4;y5;y6;y8;y9;y10;y11;y12;y14;y9-H2O;y6(2+);y9(2+);y11(2+);y12(2+);y14(2+);y16(2+);y17(2+);y18(2+);y20(2+);y23(2+);y24(2+);y25(2+);y27(2+);y30(2+);b4;b5;b6;b7;b8;b9;b10;b11;b17;b4-H2O;b5-H2O;b9-H2O;b10-H2O;b8-NH3;b9-NH3;b13(2+);b15(2+);b16(2+);b17(2+);b18(2+);b22(2+);b28(2+)	125.5;164.4;5641.3;1173.4;1062.5;1753.2;446.5;1182.1;244.6;81.4;474.9;642.7;388.6;1077.1;477.2;2620.5;889.2;1408.7;3836.1;1761.7;2096.6;1252.9;659.2;168.3;87.5;364.8;299;143.7;567.6;1156.2;656.1;1263.4;1517.3;133.9;97.2;142.6;501.1;575.7;570.9;482.5;1207.2;708.8;570.9;1230.8;724.6;1026.2;2096.6	0.0171739767968688;-0.0289195135062528;-0.241134633775005;-0.0671104666873816;-0.0720484376499826;-0.0356254964999607;-0.2265859301624;0.0161358391126214;-0.116474985174818;-0.122844182512381;-0.232591549987546;-0.253061531293724;-0.200820022762514;-0.316235741674973;-0.249545548349943;-0.466780439987474;0.0478460225499475;-0.489467690375022;-0.238590204175125;-0.112054308200186;-0.27731836002522…
HJL_C1_20181026	18126	14074	HVGDLGNVTADKDGVADVSIEDSVISLSGDHCIIGR	36	1	BIOTIN-M	_HVGDLGNVTADKDGVADVSIEDSVISLSGDHC(bi)IIGR_	HVGDLGNVTADKDGVADVSIEDSVISLSGDHC(1)IIGR			HVGDLGNVTADKDGVADVSIEDSVISLSGDHC(99.89)IIGR			0	1	0	0	P00441	SOD1	Superoxide dismutase [Cu-Zn]	4	CID	ITMS	MULTI-MSMS	6	2	1029.5	4113.97	0.066989	6.8965e-05	487.834	83.619	1.121e-20	99.885	87.148	99.885	1	1	0	0	0	-1	0	0	0	0	y3;y4;y5;y6;y8;y9;y10;y11;y12;y14;y6-NH3;y9-NH3;y12-NH3;y6(2+);y9(2+);y11(2+);y14(2+);y15(2+);y17(2+);y18(2+);y19(2+);y20(2+);y21(2+);y23(2+);y24(2+);y25(2+);y26(2+);y27(2+);y28(2+);y30(2+);b4;b5;b7;b8;b9;b10;b11;b17;b4-H2O;b8-NH3;b8(2+);b13(2+);b14(2+);b16(2+);b17(2+);b18(2+);b28(2+)	257.9;444.6;4211.8;1720.5;2632.5;1809;402.4;1459.1;488.2;172.4;1718.1;754.3;262.2;566.2;830.2;844.5;1641.3;4211.8;1718.1;7513.7;2254;5303.2;9740.6;3105.2;729.8;375.5;426.4;521.8;495.5;144.8;462.7;433.7;1084.3;1560.6;1151.8;1911;2766.3;290.6;250.2;515.5;209.9;1360.3;374.6;515.5;1765.8;1382.7;3105.2	-0.117072849375006;0.0322071954781222;0.206985483412495;-0.101168083874882;0.0914037107875174;-0.275859871499961;0.3072275464001;0.139548925050121;-0.0434769382998184;0.0606274971751191;-0.412873435374877;0.0146076285625441;0.0616878273876864;-0.0640356523874743;-0.214858108700014;0.0876949223875272;-0.423445479049974;-0.309265955237493;0.101840903374978;-0.299137079175125;-0.0817025820126673;-0.…
HJL_C1_20181026	17670	13647	IAILTCPFEPPKPK	14	1	BIOTIN-M	_IAILTC(bi)PFEPPKPK_	IAILTC(1)PFEPPKPK			IAILTC(106.49)PFEPPKPK			0	1	0	0	P48643-2;P48643	CCT5	T-complex protein 1 subunit epsilon	3	CID	ITMS	MULTI-MSMS	8	1	669.027	2004.06	0.23872	0.00015971	501.487	82.258	3.6377e-05	106.49	66.255	106.49	1	1	0	0	0	-1	0	0	0	0	y2;y4;y5;y8;y9;y2-NH3;y8(2+);y10(2+);y11(2+);y12(2+);y13(2+);b3;b4;b5;b6;b9;b6-H2O;b9-H2O;b8(2+);b9(2+)	331.4;765.1;5811.8;3220.3;82.1;915.7;2866.7;5998.7;36795.5;6724.9;3142;2100.5;749.2;1058.5;1060.7;334.5;509.1;253.3;7603.9;2002.5	0.0248819874437345;0.0528578805812572;-0.138701997887551;-0.0780195123937801;-0.306592054537305;0.0200461427796768;-0.244447450631242;0.167211228237534;-0.403549750312436;0.189385560200094;0.0375933330063845;0.0355162620749638;-0.0428953434625328;-0.0620503654562299;0.000392717400018228;-0.152242668200188;-0.0763340782750674;-0.110561260750274;-0.423918809056318;-0.0114479445501274
HJL_C1_20181026	17690	13666	IAILTCPFEPPKPK	14	1	BIOTIN-M	_IAILTC(bi)PFEPPKPK_	IAILTC(1)PFEPPKPK			IAILTC(107.85)PFEPPKPK			0	1	0	0	P48643-2;P48643	CCT5	T-complex protein 1 subunit epsilon	3	CID	ITMS	MULTI-MSMS	16	0	669.027	2004.06	0.23872	0.00015971	0.154197	82.311	2.6567e-05	107.85	68.703	107.85	1	1	0	0	0	-1	0	0	0	0	y2;y5;y8;y10;y2-NH3;y10-NH3;y8(2+);y9(2+);y10(2+);y11(2+);y12(2+);y13(2+);b3;b4;b5;b6;b9;b6-H2O;b9-H2O;b6(2+);b8(2+)	228.4;4224.7;2752.3;82.1;705;130.9;2401.7;7758.6;20866.5;25908;42613.4;10124.4;2191;560.4;1133.3;873.7;452.3;469.6;89.3;991.5;3315	0.0659586475999845;-0.00625570882505144;0.0593095891687199;-0.0798364319998655;-0.0953560789000107;-0.163514439749861;-0.318666200631242;-0.266234942406186;-0.412134474887466;-0.268539984687436;-0.303900572612406;-0.230717213868616;0.0673766136374638;-0.0352659489312828;0.0547098884500201;0.00173549083751823;-0.211324699450188;-0.150796968900067;-0.204921612312774;0.475636349812476;0.273651991724…
HJL_C1_20181026	14023	10363	IAQLICER	8	0	BIOTIN-M	_IAQLIC(bi)ER_	IAQLIC(1)ER			IAQLIC(79.47)ER			0	1	0	0	P33316-2;P33316	DUT	Deoxyuridine 5-triphosphate nucleotidohydrolase, mitochondrial	2	CID	ITMS	MULTI-MSMS	5	0	698.857	1395.7	-0.31978	-0.00022348	2.12852	69.804	0.019644	79.474	55.131	79.474	1	1	0	0	0	-1	0	0	0	0	y2;y3;y4;y5;y6;y3-H2O;y4-NH3;b3;b4;b5;b6;b7;b5-NH3	78.1;1303.1;773.5;435.3;30;350.2;114.4;334.5;417.6;161.8;76.8;53.8;75	0.0136265760281162;-0.117320233693818;0.0356524381123791;0.036952746637553;-0.0414326325874299;0.336531583912461;-0.0787872883876162;0.0803422930749775;0.194801781287481;0.133113808562598;-0.203185784362404;-0.209176672537296;-0.123904042937397
HJL_C1_20181026	12211	8795	ICAVGITK	8	0	BIOTIN-M	_IC(bi)AVGITK_	IC(1)AVGITK			IC(77.92)AVGITK			0	1	0	0	P55060-4;P55060-3;P55060	CSE1L	Exportin-2	2	CID	ITMS	MULTI-MSMS	4	1	628.331	1254.65	-0.49621	-0.00031178	-1.59625	62.705	0.020738	77.923	34.799	77.923	1	1	0	0	0	-1	0	0	0	0	y2;y3;y4;y5;y6;y7;y2-H2O;y5-H2O;y2-NH3;b3;b4;b6;b7;b7-H2O	368.3;116.1;650.9;370.6;595.5;145.2;31.4;115.9;36.6;322.5;361.7;219.2;68;44.3	0.0092375275124823;-0.166708257712514;0.0270577119812287;0.0938236789623943;-0.0940991543313885;-0.0382478683500267;-0.0077663677718931;-0.119927042493828;0.0461955060906121;-0.0447594206250415;-0.0687527309875122;-0.0838915308937658;-0.10170377945019;-0.124963778250276
HJL_C1_20181026	17876	13841	ICDDELILIK	10	0	BIOTIN-M	_IC(bi)DDELILIK_	IC(1)DDELILIK			IC(114.89)DDELILIK			0	1	0	0	P17987	TCP1	T-complex protein 1 subunit alpha	2	CID	ITMS	MULTI-MSMS	11	0	813.418	1624.82	-0.25616	-0.00020837	-2.8335	82.802	0.00068003	114.89	44.838	114.89	1	1	0	0	0	-1	0	0	0	0	y2;y3;y4;y5;y8;y9;y2-NH3;b2;b4;b5;b6;b7;b8;b9;b4-H2O;b6-H2O;b7-H2O;b8-H2O;b9-H2O	507.5;1569.9;1185.3;901.9;4791.5;438.8;16.2;535.5;1547.3;1584;3164.5;3857.6;2008.6;639.1;1065.2;1119.8;895.5;714.7;75.5	0.113555162718797;0.0638911157750499;0.0357114438313033;-0.136755337487443;-0.102593071818774;-0.077747645212412;-0.158599407531199;-0.172876626393759;-0.092684410050083;-0.218914556037589;-0.0966425678250289;-0.134893040549969;-0.115648396087408;-0.229704532874848;0.014304614587445;-0.00735373850011456;-0.0928454221625543;-0.291374215199994;-0.104771172299934
HJL_C1_20181026	16884	12913	ICDDELILIKNTK	13	1	BIOTIN-M	_IC(bi)DDELILIKNTK_	IC(1)DDELILIKNTK			IC(152.38)DDELILIKNTK			0	1	0	0	P17987	TCP1	T-complex protein 1 subunit alpha	3	CID	ITMS	MULTI-MSMS	6	1	657.009	1968.01	0.67595	0.00044411	-0.584013	80.114	7.1925e-14	152.38	116.03	152.38	1	1	0	0	0	-1	0	0	0	0	y2;y3;y4;y5;y6;y7;y8;y9;y2-H2O;y3-H2O;y4-H2O;y6-H2O;y2-NH3;y3-NH3;y4-NH3;y6(2+);y7(2+);y8(2+);y9(2+);y12(2+);b4;b5;b6;b7;b8;b9;b5-H2O;b6-H2O;b7-H2O;b8-H2O;b9-H2O;b6(2+);b12(2+)	753.1;7716;12508.3;20011.2;33507.2;8282.5;2038;902.7;292.9;975.7;8865.1;3799;186.2;1543.3;2612.5;4784.5;7624.6;8865.1;7896.8;2961.2;3320.9;8154.1;11290.8;5229.7;270.7;397.1;5677.5;6704.6;3220.9;770.8;397.9;4701.4;4020	-0.150796652175018;-0.0494585604437248;0.0458096330375497;-0.0161224803124469;-0.00383584366238665;-0.0332972538873264;-0.0893699922372662;-0.0276118569747723;0.0390781146499819;-0.146693168618754;0.290188794393771;-0.250545549493609;0.111197947496862;-0.130359468584345;0.0713845549750545;0.018474461859455;-0.15375746395614;-0.17666688000611;-0.42093429674992;-0.0245434049624009;0.115506507918667…
HJL_C1_20181026	17194	13201	ICDQWDALGSLTHSRR	16	1	BIOTIN-M	_IC(bi)DQWDALGSLTHSRR_	IC(1)DQWDALGSLTHSRR			IC(83.87)DQWDALGSLTHSRR			0	1	0	0	O43707;O43707-3;O43707-2	ACTN4	Alpha-actinin-4	4	CID	ITMS	MULTI-MSMS	7	1	578.028	2308.08	0.29939	0.00017306	-2.25728	80.959	0.00044906	83.869	51.567	83.869	1	1	0	0	0	-1	0	0	0	0	y1;y8;y10;y11;y8-H2O;y10-H2O;y11-H2O;y11-NH3;y7(2+);y8(2+);y9(2+);y10(2+);y11(2+);y12(2+);y13(2+);y14(2+);b2;b3;b4;b5;b6;b7;b3-H2O;b4-H2O;b5-H2O;b6-H2O;b7-H2O;b4-NH3;b6-NH3;b7-NH3;b6(2+);b7(2+);b9(2+)	234.7;2006;1886.1;504.3;1786.2;1116.5;554.4;316.3;5215.3;83814;9829.3;92332.4;15381;98345.6;5235.8;16984.4;4915.7;3088.5;14731.8;1886.1;504.3;1816.3;2761.5;5238.7;1116.5;554.4;795.6;2510.7;316.3;1362.2;15381;18772;8728.1	-0.155889127593753;0.00405056940007853;0.0815271657252197;0.0150864086626825;0.115189984662607;0.017251541925134;-0.248407965137403;-0.288318161587313;-0.0787377773937123;-0.303662653874937;0.167690625387536;-0.230866738524924;0.190014445443808;-0.458988745774946;-0.267041298668687;-0.382964313918706;-0.0741827787375087;-0.0856918951750458;-0.0730738564312787;-0.081590492775149;-0.148031249837686…
HJL_C1_20181026	17204	13211	ICDQWDALGSLTHSRR	16	1	BIOTIN-M	_IC(bi)DQWDALGSLTHSRR_	IC(1)DQWDALGSLTHSRR			IC(106.76)DQWDALGSLTHSRR			0	1	0	0	O43707;O43707-3;O43707-2	ACTN4	Alpha-actinin-4	3	CID	ITMS	MULTI-MSMS	17	1	770.369	2308.08	-0.27963	-0.00021542	434.198	80.98	1.3338e-05	106.76	70.866	106.76	1	1	0	0	0	-1	0	0	0	0	y3;y4;y8;y9;y11;y11-H2O;y4-NH3;y11-NH3;y6(2+);y7(2+);y8(2+);y9(2+);y10(2+);y11(2+);y12(2+);y14(2+);b4;b6;b7;b8;b9;b13;b6-H2O;b7-H2O;b8-H2O;b6-NH3;b7-NH3;b8-NH3;b13-NH3;b6(2+);b9(2+)	382.5;1654.6;2935.4;53311.8;1645.5;1604.8;1243.3;1016.8;783.8;921.6;5114.5;1480.9;24579.4;7050.8;8244.1;30274.9;2691.6;1645.5;327.7;321.1;268.8;66.1;1604.8;665.4;177.4;1016.8;346.5;206.1;98.6;7050.8;9604.4	-0.102095392718695;0.0791919579625073;-0.497963590756171;-0.0283405283248612;0.136180158662683;0.0949758239250968;-0.124603237287488;-0.0319705053373127;-0.136622099531223;-0.163637679737462;-0.199597712468687;-0.117892870706214;-0.281220742431174;-0.126269734243692;-0.285770972337446;-0.315520466262456;-0.342910282212529;-0.0269374998376861;0.322065936399895;-0.218992153512545;-0.301532336162609…
HJL_C1_20181026	7230	4722	IECDDKGDGSCDVR	14	1	Carbamidomethyl (C),BIOTIN-M	_IEC(bi)DDKGDGSC(ca)DVR_	IEC(1)DDKGDGSCDVR	IECDDKGDGSC(1)DVR		IEC(53.39)DDKGDGSC(-53.39)DVR	IEC(-53.39)DDKGDGSC(53.39)DVR		0	1	1	0	P21333-2;P21333;Q14315-2;Q14315	FLNA;FLNC	Filamin-A;Filamin-C	3	CID	ITMS	MULTI-MSMS	4	0	673.945	2018.81	0.36383	0.0002452	0.277615	41.92	0.0051976	64.827	47.804	53.387	1	2	0	0	0	-1	0	0	0	0	y2;y8;y10;y9(2+);y10(2+);y11(2+);y12(2+);y13(2+);a2;b2;b5;b6;b8;b5-H2O;b8-NH3;b8(2+);b12(2+)	719.2;1171.3;38.9;91.9;387.1;242.9;652.8;163.6;49.7;40;136.1;36.9;11.1;37.3;11.1;285.8;2230.8	-0.0786251137374734;0.191765887668794;-0.00523675403724155;0.0830073246563074;-0.0295587569999043;-0.379795737093673;-0.035189185899867;0.341209901262573;0.0157736818421768;0.0842204084343905;-0.309612798225089;-0.293629272712678;-0.176252790550279;0.376477788912439;0.176714709512225;-0.0276644315064232;-0.263687689462699
HJL_C1_20181026	7246	4735	IECDDKGDGSCDVR	14	1	Carbamidomethyl (C),BIOTIN-M	_IEC(bi)DDKGDGSC(ca)DVR_	IEC(1)DDKGDGSCDVR	IECDDKGDGSC(1)DVR		IEC(87.79)DDKGDGSC(-87.79)DVR	IEC(-87.79)DDKGDGSC(87.79)DVR		0	1	1	0	P21333-2;P21333;Q14315-2;Q14315	FLNA;FLNC	Filamin-A;Filamin-C	3	CID	ITMS	MULTI-MSMS	1	1	673.945	2018.81	0.36383	0.0002452	495.271	41.988	1.5337e-05	109.15	83.279	87.794	1	2	0	0	0	-1	0	0	0	0	y2;y3;y4;y5;y6;y8;y6(2+);y8(2+);y9(2+);y10(2+);y12(2+);y13(2+);a2;b2;b5;b6;b8;b5-H2O;b6-H2O;b8-H2O;b7(2+);b8(2+);b9(2+)	825;31.5;116.1;335.1;261.8;1441.7;33.7;48.8;100.9;555.9;699.1;426.5;35;64.3;53.6;59.2;121.4;57.1;19.3;12.3;145.8;484.9;261.8	0.135211556184402;-0.367294874706261;-0.145728704556291;-0.368338966531269;0.039721436756281;-0.114691631862456;-0.129882395978086;-0.121761781849955;0.0441279301250574;-0.0106378585624043;-0.094210181993617;-0.403785215924927;-0.0455819089781357;-0.0228962907843595;-0.233318852912589;-0.411549194587678;-0.0700516186752793;-0.0338615665563111;0.00671912692473597;-0.288379976850365;-0.241941611568…
HJL_C1_20181026	7345	4807	IECDDKGDGSCDVR	14	1	Carbamidomethyl (C),BIOTIN-M	_IEC(bi)DDKGDGSC(ca)DVR_	IEC(1)DDKGDGSCDVR	IECDDKGDGSC(1)DVR		IEC(42.52)DDKGDGSC(-42.52)DVR	IEC(-42.52)DDKGDGSC(42.52)DVR		0	1	1	0	P21333-2;P21333;Q14315-2;Q14315	FLNA;FLNC	Filamin-A;Filamin-C	3	CID	ITMS	MULTI-MSMS	1	0	673.945	2018.81	0.12704	8.562e-05	0.277615	42.471	0.013334	58.32	29.364	42.522	0.99994	2	0	0	0	-1	0	0	0	0	y2;y6;y8;y11;y2-NH3;y10(2+);y12(2+);y13(2+);a2;b2;b5;b8;b10;b5-H2O;b8(2+);b12(2+)	238.2;81.5;454.3;15;20.2;90.4;162.4;91.5;42.9;47.1;29.7;15.4;27.1;28.9;103.3;380.9	-0.0727962563155984;-0.132458739024969;0.343316180637544;0.263283426400221;0.246266214450031;-0.146868327312404;-0.226656471056117;-0.487037169049927;0.0254935304749893;-0.147789479260922;-0.339642095100089;-0.228498884300279;-0.158771399237821;-0.179186273587561;-0.244034060412673;-0.0478673769626994
HJL_C1_20181026	7360	4817	IECDDKGDGSCDVR	14	1	Carbamidomethyl (C),BIOTIN-M	_IEC(bi)DDKGDGSC(ca)DVR_	IEC(1)DDKGDGSCDVR	IECDDKGDGSC(1)DVR		IEC(37.43)DDKGDGSC(-37.43)DVR	IEC(-37.43)DDKGDGSC(37.43)DVR		0	1	1	0	P21333-2;P21333;Q14315-2;Q14315	FLNA;FLNC	Filamin-A;Filamin-C	3	CID	ITMS	MULTI-MSMS	2	1	673.945	2018.81	0.12704	8.562e-05	496.609	42.548	0.013121	58.487	42.972	37.427	0.99982	2	0	0	0	-1	0	0	0	0	y2;y6;y7;y8;y8(2+);y10(2+);y12(2+);y13(2+);a2;b2;b5;b8;b9;b8(2+);b12(2+)	277.2;107.5;79.7;307.9;41.3;172.6;455.2;109.6;8;31.8;87.1;12.7;13;143.4;826.2	0.165576546418777;-0.270031981212469;-0.0237285976500061;0.0938044618875438;-0.416744692006205;-0.232256510906154;-0.146944556993617;-0.186561094831177;0.101802734576552;-0.0183796892218595;-0.201946782600089;-0.173689313987779;-0.0529824263253431;-0.447830447131423;-0.255631048837699
HJL_C1_20181026	14626	10890	IGCIITAR	8	0	BIOTIN-M	_IGC(bi)IITAR_	IGC(1)IITAR			IGC(71.34)IITAR			0	1	0	0	Q12904;Q12904-2	AIMP1	Aminoacyl tRNA synthase complex-interacting multifunctional protein 1;Endothelial monocyte-activating polypeptide 2	2	CID	ITMS	MULTI-MSMS	12	0	649.341	1296.67	-0.19166	-0.00012446	-4.31939	72.137	0.031334	71.342	31.796	71.342	1	1	0	0	0	-1	0	0	0	0	y2;y3;y4;y6;y7;y7-H2O;y2-NH3;y3-NH3;b3;b4;b5;b6;b7;b7-H2O	117.5;1069.8;920.5;90.6;94.6;44.8;25.6;74.4;656.2;347.4;679.8;75.2;55.8;54	0.251204518604681;0.0758147554000175;0.0766878178312709;-0.153392032975034;-0.0562447156250983;-0.257239089425184;-0.130431863168752;0.0238139937437722;-0.208053527793709;0.0726657260437378;0.019034393943798;-0.327757346800126;-0.355462894937546;0.0114138250123688
HJL_C1_20181026	7997	5327	IHEGCEEPATHNALAK	16	0	BIOTIN-M	_IHEGC(bi)EEPATHNALAK_	IHEGC(1)EEPATHNALAK			IHEGC(44.97)EEPATHNALAK			0	1	0	0	Q00610-2;Q00610	CLTC	Clathrin heavy chain 1	4	CID	ITMS	MULTI-MSMS	2	2	543.506	2169.99	0.039668	2.156e-05	922.093	45.252	0.047358	44.968	29.335	44.968	1	1	0	0	0	-1	0	0	0	0	y2;y3;y7;y2-NH3;y6(2+);y7(2+);y9(2+);y10(2+);a2;b2;b3;b4;b5;b7;b7(2+);b11(2+);b13(2+);b14(2+)	28.1;92.1;131.2;25.3;114.8;71.5;892.7;957.4;21.2;189.7;94.2;179.7;87.4;14.1;384;176.3;57.3;46.1	0.192032216212482;0.0180700735656387;0.138570053268609;-0.0145248198578258;-0.0511662212562669;0.349137859543703;0.0251191599124354;0.119596860356182;0.0140718181593797;0.155165639478156;-0.0971631393218786;0.0536645979499895;-0.119976303568706;-0.216369701012582;-0.258904527362574;0.0482528006311895;-0.0126787303062201;-0.22870338073119
HJL_C1_20181026	7954	5296	IHEGCEEPATHNALAK	16	0	BIOTIN-M	_IHEGC(bi)EEPATHNALAK_	IHEGC(1)EEPATHNALAK			IHEGC(94.55)EEPATHNALAK			0	1	0	0	Q00610-2;Q00610	CLTC	Clathrin heavy chain 1	3	CID	ITMS	MSMS	4		724.338	2169.99	NaN	NaN	-0.501003	45.045	0.00059625	94.551	52.214	94.551	1	1	0	0	0	-1	0	0	0	0	y2;y8;y9;y10;y6(2+);y9(2+);y13(2+);y14(2+);y15(2+);b2;b3;b6;b7;b9;b10;b7-H2O;b9-H2O;b10-H2O;b6(2+);b7(2+);b15(2+)	3.8;83.4;293.2;50.4;82.8;143.6;90.9;243.2;37.8;56.4;35.3;65.9;133.8;31.1;12.5;28.7;8.7;3.7;227;144.2;52	-0.130767466404706;-0.0777341276814241;-0.107001525681426;-0.457291730262568;-0.161945029850017;0.104342792724935;-0.144759389487604;-0.200672314043914;-0.274426832062773;0.028059926587531;-0.0375012740875036;-0.251760648775189;0.0646361583624184;0.0171846965999976;-0.464677844925063;-0.124029113875167;-0.113008895950088;-0.228050148412649;-0.384266016868878;-0.165459703143824;0.0635961889501004
HJL_C1_20181026	6721	4301	IICNTKDNER	10	1	BIOTIN-M	_IIC(bi)NTKDNER_	IIC(1)NTKDNER			IIC(60.1)NTKDNER			0	1	0	0	Q16881-7;Q16881-5;Q16881-2;Q16881-4;Q16881-3;Q16881-6;Q16881	TXNRD1	Thioredoxin reductase 1, cytoplasmic	3	CID	ITMS	MULTI-MSMS	5	0	552.933	1655.78	1.0043	0.00055532	-1198.16	39.837	0.032869	60.102	37.737	60.102	1	1	0	0	0	-1	0	0	0	0	y1;y2;y3;y5;y7;y6(2+);y8(2+);a2;b2;b3;b5;b5-H2O	65.9;89.2;112.6;392.4;84.1;142.4;1864.1;215.8;807.8;87.7;57;50.4	-0.117436979156253;-0.395217418112509;-0.239191826381273;-0.216467905587592;-0.0601271210064169;-0.163611707053178;-0.0982311295250611;0.198891904909374;0.215687630525025;-0.231085595212448;-0.319739927818659;-0.132489672712381
HJL_C1_20181026	15480	11638	IISNASCTTNCLAPLAK	17	0	Carbamidomethyl (C),BIOTIN-M	_IISNASC(bi)TTNC(ca)LAPLAK_	IISNASC(0.984)TTNC(0.016)LAPLAK	IISNASC(0.016)TTNC(0.984)LAPLAK		IISNASC(17.78)TTNC(-17.78)LAPLAK	IISNASC(-17.78)TTNC(17.78)LAPLAK		0	1	1	0	P04406;P04406-2	GAPDH	Glyceraldehyde-3-phosphate dehydrogenase	3	CID	ITMS	MULTI-MSMS	5	1	743.367	2227.08	-0.18727	-0.00013921	452.404	75.426	0.022379	48.314	27.308	17.778	0.98359	2	0	0	0	-1	0	0	0	0	y2;y4;y5;y6;y7;y8;y13;y7(2+);y12(2+);y13(2+);y15(2+);b2;b3;b4;b5;b8;b9;b10;b13;b10(2+);b11(2+);b12(2+);b13(2+);b16(2+)	31.4;2239.2;1023.6;1076.6;990.8;1845.3;53.8;189;1808.9;3300.1;1009.7;68.2;61.5;2239.2;1023.6;81.3;120.3;35.7;53.8;2442.3;1883.1;1808.9;3300.1;371.9	0.0510867816421694;0.00818133767501195;0.00690401219372916;0.0123547113436189;-0.192592790381354;-0.135077940837618;-0.113885223799798;0.0042961838124711;-0.366111760781223;-0.284688655943683;-0.325701938331122;0.0230149010328375;-0.149012475199982;-0.0282041686249954;-0.0294814941062782;-0.133059066312626;-0.215385475025187;-0.136325215325087;-0.150270730099919;0.283192910793673;-0.4204160939750…
HJL_C1_20181026	15490	11647	IISNASCTTNCLAPLAK	17	0	Carbamidomethyl (C),BIOTIN-M	_IISNASC(bi)TTNC(ca)LAPLAK_	IISNASC(0.978)TTNC(0.022)LAPLAK	IISNASC(0.022)TTNC(0.978)LAPLAK		IISNASC(16.46)TTNC(-16.46)LAPLAK	IISNASC(-16.46)TTNC(16.46)LAPLAK		0	1	1	0	P04406;P04406-2	GAPDH	Glyceraldehyde-3-phosphate dehydrogenase	3	CID	ITMS	MULTI-MSMS	3	0	743.367	2227.08	-0.18727	-0.00013921	-1.4186	75.462	0.0082456	55.437	27.914	16.459	0.9779	2	0	0	0	-1	0	0	0	0	y2;y3;y4;y5;y6;y12;y13;y13-H2O;y6-NH3;y12-NH3;y13(2+);y15(2+);b2;b4;b5;b7;b8;b9;b10;b12;b13;b4-H2O;b9-H2O;b13-H2O;b12-NH3;b11(2+);b13(2+);b14(2+);b16(2+)	55.4;105.6;1372.7;663.1;634.3;10.3;15.4;40.3;590.7;48.1;2935.2;570.5;45.1;1372.7;663.1;196.7;196.8;226.5;53.3;10.3;15.4;230.6;108.8;40.3;48.1;1459.2;2935.2;567.7;671.8	-0.0767208355453306;0.236911626300014;0.0965602439250119;-0.0680471596812708;0.0668591058748689;-0.283323230349879;0.234259307450202;-0.304503621037384;0.381191352031124;-0.135800066224874;-0.173848812193683;-0.285235629737372;0.1485184410719;0.0601747376250046;-0.104432665981278;0.0596189048999349;0.103513199312374;-0.238212623462687;0.0067411909249131;-0.31970873665;0.197873801150081;0.17583075…
HJL_C1_20181026	15635	11779	IISNASCTTNCLAPLAK	17	0	Carbamidomethyl (C),BIOTIN-M	_IISNASC(bi)TTNC(ca)LAPLAK_	IISNASC(1)TTNCLAPLAK	IISNASCTTNC(1)LAPLAK		IISNASC(33.82)TTNC(-33.82)LAPLAK	IISNASC(-33.82)TTNC(33.82)LAPLAK		0	1	1	0	P04406;P04406-2	GAPDH	Glyceraldehyde-3-phosphate dehydrogenase	3	CID	ITMS	MULTI-MSMS	7	1	743.367	2227.08	-0.18727	-0.00013921	451.057	75.987	0.00023403	91.317	60.73	33.818	0.99959	2	0	0	0	-1	0	0	0	0	y2;y3;y4;y5;y6;y8;y9;y12;y13;y13-H2O;y6-NH3;y13-NH3;y7(2+);y13(2+);y15(2+);b2;b4;b5;b7;b8;b9;b10;b11;b12;b13;b4-H2O;b13-H2O;b10-NH3;b11-NH3;b13-NH3;b10(2+);b11(2+);b13(2+);b16(2+)	11.3;63.5;1091.2;799.5;781.8;1236.9;341.1;5.4;27.8;20.6;277.4;18.6;92.7;2151.8;615.7;96.5;1091.2;799.5;128.4;152.3;149.3;36.2;11.8;5.4;27.8;113.3;20.6;23.6;27.3;18.6;1794.2;1194.8;2151.8;445.9	-0.120727183201581;-0.0699121041687363;-0.00542950216873805;-0.0140920815562708;-0.186803003500131;-0.0467600697438684;-0.143429740175065;-0.0318583865998789;-0.131585419112298;-0.382628621037384;0.492824652812374;-0.167900145612293;0.453453898656221;-0.376241390318683;-0.409381137549872;0.00333106314221254;-0.0418150084687454;-0.0504775878562782;0.0966062095874349;-0.0488305506876259;-0.16167453…
HJL_C1_20181026	12373	8932	IIYGGSVTGATCK	13	0	BIOTIN-M	_IIYGGSVTGATC(bi)K_	IIYGGSVTGATC(1)K			IIYGGSVTGATC(97.47)K			0	1	0	0	P60174-1;P60174;P60174-4	TPI1	Triosephosphate isomerase	2	CID	ITMS	MULTI-MSMS	5	1	860.923	1719.83	0.041471	3.5703e-05	-2.88726	63.348	0.00045277	97.472	76.638	97.472	1	1	0	0	0	-1	0	0	0	0	y2;y3;y5;y6;y7;y8;y9;y10;y11;y11-H2O;y9-NH3;y11-NH3;b3;b4;b5;b7;b10;b7-H2O	266;658.8;683.5;985.8;241.2;162.6;297.1;406.6;212.1;54.6;49.6;41.6;62.3;45.4;49.5;174.1;269.2;264.4	-0.114242492637572;0.0378060986498667;0.00696710614363383;0.00929645914993671;-0.0806148199626477;-0.143435042875126;-0.0501939755251897;-0.0619333769252535;0.00554555199983042;-0.310561126487755;-0.262167881712685;0.0259935208123352;0.00155034851246683;0.16345596664371;0.0669387332124529;0.129844438218811;0.160355794812517;0.165666470668839
HJL_C1_20181026	12380	8938	IIYGGSVTGATCK	13	0	BIOTIN-M	_IIYGGSVTGATC(bi)K_	IIYGGSVTGATC(1)K			IIYGGSVTGATC(88.13)K			0	1	0	0	P60174-1;P60174;P60174-4	TPI1	Triosephosphate isomerase	2	CID	ITMS	MULTI-MSMS	3	1	860.923	1719.83	0.041471	3.5703e-05	581.588	63.376	0.0016708	88.134	74.706	88.134	1	1	0	0	0	-1	0	0	0	0	y2;y3;y5;y6;y7;y8;y9;y10;y11;y6-H2O;y10-H2O;y11-H2O;y6-NH3;b4;b6;b7;b6-H2O;b7-H2O	276.8;606.7;1064.3;1416.7;360.9;239.6;238.7;485.2;413.9;106.8;105.3;31.4;122.9;34.7;53.8;210;161.9;310.7	-0.0544280395125725;-0.202245170881383;-0.0801300618251162;-0.0516166267875633;-0.218920484025148;-0.106325667875126;-0.12172717865019;-0.0723093534877535;-0.0702601120626696;0.0193616556624647;-0.262195328850339;-0.210585540550255;-0.190104204850059;-0.20946883804379;0.0362840376437816;0.0475690475938109;-0.27744226974994;0.0200365878563389
HJL_C1_20181026	12499	9041	IIYGGSVTGATCK	13	0	BIOTIN-M	_IIYGGSVTGATC(bi)K_	IIYGGSVTGATC(1)K			IIYGGSVTGATC(316.06)K			0	1	0	0	P60174-1;P60174;P60174-4	TPI1	Triosephosphate isomerase	2	CID	ITMS	MULTI-MSMS	1	0	860.923	1719.83	0.041471	3.5703e-05	0.717742	63.841	3.7585e-200	316.06	280.79	316.06	1	1	0	0	0	-1	0	0	0	0	y2;y3;y4;y5;y6;y7;y8;y9;y10;y11;y5-H2O;y6-H2O;y7-H2O;y8-H2O;y9-H2O;y10-H2O;y11-H2O;y5-NH3;y6-NH3;y7-NH3;y8-NH3;y10-NH3;y11-NH3;b3;b4;b5;b6;b7;b8;b10;b11;b12;b6-H2O;b7-H2O;b8-H2O;b10-H2O;b11-H2O;b12-H2O	799.5;1938.9;563.9;3126.7;4171.5;1155.8;625.2;849.1;1531.1;1313;221.1;508.1;123.9;32.9;72.3;186.8;211.1;155.3;231.3;65.6;38.8;57.5;109.1;161.5;158.5;142.3;138;389.6;390.4;486.8;176.5;76.5;196.2;635.7;494.5;353.8;221.1;57.5	0.0340119018936775;-0.0189565966626333;0.0295707653560839;0.0131316569248838;-0.0344047127250633;0.0254642815998523;-0.0196557460001259;0.0804212588498103;-0.0403269316127535;-0.0219202683126696;-0.0761683809375882;0.0243665384749647;0.0210031109247666;-0.0633014869877115;0.0202960256747247;0.0311396320871609;0.0243998110122448;-0.0879413703563614;-0.255594927506309;-0.265000835525143;-0.26971558…
HJL_C1_20181026	12611	9132	IIYGGSVTGATCK	13	0	BIOTIN-M	_IIYGGSVTGATC(bi)K_	IIYGGSVTGATC(1)K			IIYGGSVTGATC(70.41)K			0	1	0	0	P60174-1;P60174;P60174-4	TPI1	Triosephosphate isomerase	2	CID	ITMS	MULTI-MSMS	3	1	860.923	1719.83	0.041471	3.5703e-05	582.053	64.303	0.0070034	70.412	55.512	70.412	1	1	0	0	0	-1	0	0	0	0	y2;y3;y5;y6;y7;y8;y9;y10;y11;y9-H2O;y10-H2O;y11-H2O;y8-NH3;y11-NH3;b7;b12;b7-H2O	154.9;264.6;435.8;631.5;253.7;160.4;208;447.7;193.9;42.1;48.3;21.5;30.5;24.5;146.3;15;179.2	-0.0964202270125725;0.0398812939623667;-0.0174469563563662;-0.0345267830375633;0.0521976800373523;-0.159304183500126;-0.0522691708376897;-0.00614724411275347;-0.0366907761251696;-0.0821209665127753;-0.301868180412839;-0.298109954612755;-0.498231214687621;-0.0584791354376648;-0.0521623977186891;-0.202239933387546;0.0606860019188389
HJL_C1_20181026	12627	9146	IIYGGSVTGATCK	13	0	BIOTIN-M	_IIYGGSVTGATC(bi)K_	IIYGGSVTGATC(1)K			IIYGGSVTGATC(82.26)K			0	1	0	0	P60174-1;P60174;P60174-4	TPI1	Triosephosphate isomerase	2	CID	ITMS	MULTI-MSMS	3	0	860.923	1719.83	0.041471	3.5703e-05	-0.910324	64.365	0.0027493	82.261	59.786	82.261	1	1	0	0	0	-1	0	0	0	0	y2;y5;y6;y7;y8;y9;y10;y11;y6-H2O;y9-H2O;y10-H2O;y11-H2O;y9-NH3;b3;b4;b5;b10;b12	82.2;462.3;480.9;123.3;53.4;150;150.7;215.3;138.9;27;72.4;36.7;28.2;18.4;35.8;26.6;84.2;20.8	-0.176620422325072;-0.230459651668866;-0.0397758064750633;-0.0872066168376477;0.0317358555623741;-0.18801135833769;0.00642599807474653;-0.0998011276876696;-0.321397621681285;0.108797002237225;-0.257068375725339;-0.131483978050255;-0.182211827025185;-0.0674498956281582;0.19189834945621;-0.172441149600047;-0.202681314562483;-0.368011417762546
HJL_C1_20181026	10661	7477	IKELNNTCEPVVTQPKPK	18	2	BIOTIN-M	_IKELNNTC(bi)EPVVTQPKPK_	IKELNNTC(1)EPVVTQPKPK			IKELNNTC(43.45)EPVVTQPKPK			0	1	0	0	Q92598-2;Q92598-3;Q92598;Q92598-4	HSPH1	Heat shock protein 105 kDa	4	CID	ITMS	MULTI-MSMS	2	1	623.078	2488.28	-0.69926	-0.00043569	-1.32892	56.523	0.035307	43.454	23.479	43.454	1	1	0	0	0	-1	0	0	0	0	y2;y4;y5;y6;y8;y9;y2-NH3;y6(2+);y7(2+);y9(2+);y11(2+);y12(2+);y13(2+);b2;b9;b2-NH3;b6(2+);b12(2+);b13(2+);b14(2+)	176.5;1108.3;4959.9;925.1;278.4;67.4;407.1;151.4;306.2;436.4;718.4;495.6;133.1;54.5;13.5;35.2;111.6;278.4;133.1;62.3	0.0432840870531095;0.0178237008937572;0.270126798231217;-0.113591212043843;0.0095647453562151;0.0352289879812133;0.0239981691468643;-0.199763818034398;-0.0544728755593837;-0.105486774662495;-0.138448421462385;-0.138718071131166;-0.247991652218616;-0.0513674337374823;-0.0206745009875249;-0.0310110176593525;-0.366900337912455;-0.104774268743881;0.244016140181088;-0.0898542838064031
HJL_C1_20181026	10787	7583	IKELNNTCEPVVTQPKPK	18	2	BIOTIN-M	_IKELNNTC(bi)EPVVTQPKPK_	IKELNNTC(1)EPVVTQPKPK			IKELNNTC(82.59)EPVVTQPKPK			0	1	0	0	Q92598-2;Q92598-3;Q92598;Q92598-4	HSPH1	Heat shock protein 105 kDa	4	CID	ITMS	MULTI-MSMS	1	1	623.078	2488.28	-0.69926	-0.00043569	-1.00742	57.032	0.00090286	82.59	54.642	82.59	1	1	0	0	0	-1	0	0	0	0	y2;y3;y4;y5;y6;y7;y8;y9;y2-NH3;y6(2+);y7(2+);y9(2+);y11(2+);y13(2+);y14(2+);a2;b2;b3;b9;b2-NH3;b9(2+);b10(2+);b11(2+);b12(2+);b13(2+);b14(2+)	206.1;125.2;2039.8;3404.8;1368.4;914.9;322.4;148.6;287.5;273.6;712.5;1171.2;1676.8;516.9;105;9.6;104.2;107.8;37.8;5.4;671.4;914.9;810.4;322.4;516.9;86.3	-0.0873616649000155;0.087374302018759;0.0468764352687572;0.262558438856217;0.00292490123740663;-0.191722706000064;-0.0302301765187849;-0.117542008112537;-0.00151452616563574;-0.0113788082687734;-0.180510473215634;-0.068621540287495;-0.149923030837385;-0.156011671749866;-0.206813573149816;0.0942971677953324;0.0675595682156427;-0.115402755506295;-0.0696246963000249;-0.20634976277654;-0.029037884381…
HJL_C1_20181026	10846	7633	IKELNNTCEPVVTQPKPK	18	2	BIOTIN-M	_IKELNNTC(bi)EPVVTQPKPK_	IKELNNTC(1)EPVVTQPKPK			IKELNNTC(74.43)EPVVTQPKPK			0	1	0	0	Q92598-2;Q92598-3;Q92598;Q92598-4	HSPH1	Heat shock protein 105 kDa	4	CID	ITMS	MULTI-MSMS	4	1	623.078	2488.28	-0.69926	-0.00043569	400.876	57.271	0.0015494	74.428	55.548	74.428	1	1	0	0	0	-1	0	0	0	0	y2;y3;y4;y5;y6;y7;y8;y9;y2-NH3;y4-NH3;y6(2+);y7(2+);y9(2+);y12(2+);y14(2+);y16(2+);a2;b2;b6;b7;b9;b9-NH3;b10(2+);b12(2+);b13(2+)	143.4;87.9;603.2;4404.9;516.1;445.5;154.1;63.4;109.9;97;91.8;262.1;415.5;126.4;82;24;8.6;68.6;350.8;235.2;9;11.3;445.5;154.1;135.4	0.110926298967172;-0.115659145246866;-0.00988626004374282;0.265060880262467;0.0572461902999066;-0.114208057562564;-0.210283887456285;-0.389331558893787;0.119975952349989;0.0394923728312619;-0.0586200192062734;0.174347925221866;-0.129107380131245;-0.132980766443666;0.396763087006434;-0.0159215582873458;-0.139513257009355;-0.0112368185031073;-0.267078118987456;-0.0306789417624032;-0.317549500987525…
HJL_C1_20181026	10676	7491	IKELNNTCEPVVTQPKPK	18	2	BIOTIN-M	_IKELNNTC(bi)EPVVTQPKPK_	IKELNNTC(1)EPVVTQPKPK			IKELNNTC(77.05)EPVVTQPKPK			0	1	0	0	Q92598-2;Q92598-3;Q92598;Q92598-4	HSPH1	Heat shock protein 105 kDa	3	CID	ITMS	MULTI-MSMS	7	2	830.435	2488.28	-0.40792	-0.00033875	807.011	56.577	0.0029863	77.051	63.156	77.051	1	1	0	0	0	-1	0	0	0	0	y2;y3;y4;y5;y6;y7;y8;y9;y5-NH3;y9(2+);y12(2+);y13(2+);y15(2+);y16(2+);b2;b3;b9;b11;b3-H2O;b9-H2O;b11-H2O;b9-NH3;b9(2+);b10(2+);b12(2+);b13(2+);b14(2+);b16(2+)	59;53.8;220.8;70.9;373.8;555.9;229.7;525.9;91.9;280.5;180.7;170.1;207.5;577;7.3;67;57;15.8;68.4;40.1;13.2;41.1;264.9;555.9;229.7;170.1;199.8;131.8	0.129419951310922;0.086580844987509;0.0697646188625072;-0.168593904893783;-0.0694017589188434;-0.0124014169375641;-0.0092951179250349;0.0445063317312133;0.0205552357937222;-0.072832966068745;-0.0229954148811657;-0.435735792843616;-0.0473499423248995;-0.00298210516234576;0.0714353006375177;-0.163986739881295;-0.222578797862525;0.0249417437748889;-0.299673496493824;-0.142689382600111;-0.07803016908…
HJL_C1_20181026	10692	7504	IKELNNTCEPVVTQPKPK	18	2	BIOTIN-M	_IKELNNTC(bi)EPVVTQPKPK_	IKELNNTC(1)EPVVTQPKPK			IKELNNTC(108.77)EPVVTQPKPK			0	1	0	0	Q92598-2;Q92598-3;Q92598;Q92598-4	HSPH1	Heat shock protein 105 kDa	3	CID	ITMS	MULTI-MSMS	1	1	830.435	2488.28	-0.40792	-0.00033875	401.188	56.643	1.3232e-05	108.77	91.397	108.77	1	1	0	0	0	-1	0	0	0	0	y2;y3;y4;y6;y7;y8;y9;y10;y11;y7(2+);y9(2+);y12(2+);y13(2+);y14(2+);y15(2+);y16(2+);b2;b3;b4;b5;b7;b9;b5-H2O;b7-H2O;b9-NH3;b8(2+);b10(2+);b13(2+);b14(2+);b16(2+);b17(2+)	45.2;24.4;236.8;577.4;515;327.7;970.9;124.7;16.9;57.2;274.9;260.8;208.1;211.5;213.2;775;31.2;68.8;46.9;67.5;921;250;145.2;498.6;56;148.4;515;208.1;178.6;189.1;99.3	-0.274724335798453;-0.083585170637491;0.0651259469875072;-0.0465135753250934;-0.0516470224063141;-0.408220899175035;-0.0732915198312867;-0.214231138474815;-0.129754364212204;-0.132872533762509;-0.00306978247499501;-0.0587620164436657;-0.411260695187366;-0.298976659087316;-0.0142688876373995;-0.199027027037346;-0.0957247335421698;-0.0845800016000453;-0.104641997762542;-0.109138866968692;0.32729224…
HJL_C1_20181026	10699	7510	IKELNNTCEPVVTQPKPK	18	2	BIOTIN-M	_IKELNNTC(bi)EPVVTQPKPK_	IKELNNTC(1)EPVVTQPKPK			IKELNNTC(176.17)EPVVTQPKPK			0	1	0	0	Q92598-2;Q92598-3;Q92598;Q92598-4	HSPH1	Heat shock protein 105 kDa	3	CID	ITMS	MULTI-MSMS	1	0	830.435	2488.28	-0.40792	-0.00033875	2.60008	56.671	3.7745e-39	176.17	151.75	176.17	1	1	0	0	0	-1	0	0	0	0	y2;y4;y5;y6;y7;y8;y9;y10;y11;y13;y5-NH3;y11-NH3;y7(2+);y9(2+);y12(2+);y14(2+);y15(2+);b2;b3;b5;b7;b8;b9;b11;b12;b13;b3-H2O;b5-H2O;b7-H2O;b5-NH3;b8-NH3;b9-NH3;b11-NH3;b13-NH3;b7(2+);b8(2+);b10(2+);b12(2+);b13(2+);b14(2+);b16(2+)	69.8;382;45.8;384.4;858.5;333.8;1083.7;188.3;16.3;23.5;79;5.3;21.2;421.3;132;433.9;397.9;42;105.8;57.7;359.5;37;197.7;20.9;28.2;22.2;45.1;79;474.2;72.1;59.8;45.2;7.4;4.7;21;96.7;858.5;333.8;150.5;154.8;116.5	-0.0638936473218905;0.00241232394063218;-0.233962557237533;-0.0830125987625934;-0.0919912606875641;-0.238054883550035;-0.130054215143787;-0.0219703962873155;-0.406609832962204;-0.492273442912165;-0.230055115768778;-0.461723387587199;-0.0946034907937587;-0.391619587162495;-0.319076957849916;-0.268886327056066;-0.3337268954499;0.0398190897000177;-0.263229903943795;-0.0302814450936921;0.384909437143…
HJL_C1_20181026	12433	8984	ILQDSLGGNCR	11	0	BIOTIN-M	_ILQDSLGGNC(bi)R_	ILQDSLGGNC(1)R			ILQDSLGGNC(117.53)R			0	1	0	0	P33176;O60282-2;O60282;Q12840	KIF5B;KIF5C;KIF5A	Kinesin-1 heavy chain;Kinesin heavy chain isoform 5C;Kinesin heavy chain isoform 5A	2	CID	ITMS	MULTI-MSMS	5	1	813.89	1625.77	-0.046149	-3.756e-05	615.865	63.584	0.00015111	117.53	68.337	117.53	1	1	0	0	0	-1	0	0	0	0	y2;y4;y5;y6;y7;y8;y9;y7-H2O;y8-H2O;y7-NH3;b3;b4;b6;b9;b10;b6-H2O;b10-H2O;b4-NH3;b6-NH3;b10-NH3	246.8;355.7;1130.4;203.3;228.4;287;25;43.8;17.3;38.3;50.6;90.2;102.5;115.5;50.2;118.2;33.9;23.9;78.4;30.1	-0.174561767393811;-0.0790426669062754;-0.0985335331499755;-0.0770916230624152;-0.229877666287393;-0.170952212412431;-0.145699896324913;0.188390655225021;-0.305662406525016;0.321942372837611;-0.0187036080749863;-0.0129397752937734;0.0335115017250018;0.251324403937588;0.0324564516374721;-0.0709252548874701;-0.232258625287614;0.0233162989874813;-0.156428713056243;-0.393262571737523
HJL_C1_20181026	12446	8995	ILQDSLGGNCR	11	0	BIOTIN-M	_ILQDSLGGNC(bi)R_	ILQDSLGGNC(1)R			ILQDSLGGNC(135.55)R			0	1	0	0	P33176;O60282-2;O60282;Q12840	KIF5B;KIF5C;KIF5A	Kinesin-1 heavy chain;Kinesin heavy chain isoform 5C;Kinesin heavy chain isoform 5A	2	CID	ITMS	MULTI-MSMS	2	0	813.89	1625.77	-0.046149	-3.756e-05	1.63082	63.636	2.5635e-05	135.55	100.25	135.55	1	1	0	0	0	-1	0	0	0	0	y2;y3;y4;y5;y6;y7;y8;y9;y10;y7-H2O;y7-NH3;y8-NH3;y9-NH3;b3;b4;b5;b6;b7;b5-H2O;b6-H2O;b3-NH3;b6-NH3	154.5;109.8;424.2;1036.1;255.7;177.2;246.6;81.4;19.2;45.9;35.7;84.7;44.8;40.9;32.4;61.8;104.8;134.4;71.3;87.6;19.4;101.3	-0.0124523923938114;-0.0759702576938253;0.00677276278122463;-0.0677718143999755;-0.0191082246249152;-0.0902292287873934;0.00617181102506947;-0.131051458824913;-0.102285329987353;-0.117883758837479;-0.177691416224889;0.453865873587574;-0.190437474387409;-0.0803491158874863;-0.143493974512523;-0.107254138831195;-0.105282443587498;-0.000871942643698276;-0.0888271259124167;0.0297827529250299;-0.29043…
HJL_C1_20181026	10611	7434	INISEGNCPER	11	0	BIOTIN-M	_INISEGNC(bi)PER_	INISEGNC(1)PER			INISEGNC(56.09)PER			0	1	0	0	Q15365;Q15366-7;Q15366-8;Q15366-4;Q15366-5;Q15366-6;Q15366-3;Q15366;Q15366-2;P57721-2;P57721-3;P57721-5;P57721-4;P57721	PCBP1;PCBP2;PCBP3	Poly(rC)-binding protein 1;Poly(rC)-binding protein 2;Poly(rC)-binding protein 3	2	CID	ITMS	MULTI-MSMS	3	0	841.885	1681.76	-0.14652	-0.00012335	-0.343639	56.326	0.041321	56.094	38.429	56.094	1	1	0	0	0	-1	0	0	0	0	y3;y4;y5;y6;y7;y8;y5-H2O;y8-NH3;b3;b7;b8;b10;b10-NH3	80.4;169.7;42.2;196.2;94.2;161.9;44.8;41.9;22.4;189.8;48.6;12.8;5.3	0.0825342268562395;0.0192448878374307;0.0386127647250305;-0.0975162851125333;-0.138053071724926;0.0110407678625961;-0.281033952825055;-0.157842318012399;-0.00850528360314229;0.0608967975938413;0.000659216387475681;0.109810109899854;0.186898703712359
HJL_C1_20181026	10742	7546	INISEGNCPER	11	0	BIOTIN-M	_INISEGNC(bi)PER_	INISEGNC(1)PER			INISEGNC(152.04)PER			0	1	0	0	Q15365;Q15366-7;Q15366-8;Q15366-4;Q15366-5;Q15366-6;Q15366-3;Q15366;Q15366-2;P57721-2;P57721-3;P57721-5;P57721-4;P57721	PCBP1;PCBP2;PCBP3	Poly(rC)-binding protein 1;Poly(rC)-binding protein 2;Poly(rC)-binding protein 3	2	CID	ITMS	MULTI-MSMS	1	0	841.885	1681.76	-0.14652	-0.00012335	-0.938255	56.847	2.0366e-07	152.04	120.41	152.04	1	1	0	0	0	-1	0	0	0	0	y3;y4;y5;y6;y7;y8;y9;y10;y3-H2O;y5-H2O;y6-H2O;y7-NH3;y8-NH3;b3;b4;b5;b7;b8;b10;b4-H2O;b5-H2O;b10-H2O;b3-NH3;b5-NH3;b7-NH3;b8-NH3;b10-NH3	273.3;434.3;206.3;641.7;207.5;662.5;62.5;14.3;36.8;48.5;34.2;38.2;99.5;26.7;33.3;92.4;555.6;197.9;19;31.6;34.8;29;21.9;38.1;167.6;52.2;31.8	0.132949265918739;-0.0707209324750693;-0.18831594621247;-0.0153629648000333;-0.269766938912426;-0.0401066930749039;-0.0880007204873436;-0.101591827974744;-0.0772614164750394;0.108858625299945;0.497998130149881;-0.356130493537421;-0.0847222008248991;-0.141012607821892;-0.138677801437495;0.0453337517938053;-0.0308390422499087;-0.120190392987524;0.249336477087354;0.0417365161687258;0.461771018618833…
HJL_C1_20181026	10778	7576	INISEGNCPER	11	0	BIOTIN-M	_INISEGNC(bi)PER_	INISEGNC(1)PER			INISEGNC(119.22)PER			0	1	0	0	Q15365;Q15366-7;Q15366-8;Q15366-4;Q15366-5;Q15366-6;Q15366-3;Q15366;Q15366-2;P57721-2;P57721-3;P57721-5;P57721-4;P57721	PCBP1;PCBP2;PCBP3	Poly(rC)-binding protein 1;Poly(rC)-binding protein 2;Poly(rC)-binding protein 3	2	CID	ITMS	MULTI-MSMS	1	1	841.885	1681.76	-0.14652	-0.00012335	594.868	56.993	0.00012746	119.22	66.734	119.22	1	1	0	0	0	-1	0	0	0	0	y3;y4;y5;y6;y7;y8;y9;y3-H2O;y6-NH3;y8-NH3;b3;b5;b7;b8;b10;b5-H2O;b8-H2O;b3-NH3;b5-NH3;b8-NH3;b10-NH3	290;369.1;131.3;742.3;536.6;456.8;84.8;50.8;74.2;84.4;75.4;37.4;1191.6;117.2;31.9;85.6;64.3;25.9;33.3;90.9;21.1	0.0904077620124895;-0.0530817723188193;-0.27510793839997;-0.0225651132375333;-0.136710298287426;-0.0333928258874039;-0.221667712674844;-0.159933535615664;-0.156169878800029;-0.0444389976998991;-0.0116485941500173;-0.120437732581195;-0.234391288343659;-0.232617150800024;0.0519487817748541;-0.210592262631167;-0.25917304803761;-0.0434467190875125;-0.25227247861244;-0.17164183823752;-0.148916725975141
HJL_C1_20181026	10885	7668	INISEGNCPER	11	0	BIOTIN-M	_INISEGNC(bi)PER_	INISEGNC(1)PER			INISEGNC(114.4)PER			0	1	0	0	Q15365;Q15366-7;Q15366-8;Q15366-4;Q15366-5;Q15366-6;Q15366-3;Q15366;Q15366-2;P57721-2;P57721-3;P57721-5;P57721-4;P57721	PCBP1;PCBP2;PCBP3	Poly(rC)-binding protein 1;Poly(rC)-binding protein 2;Poly(rC)-binding protein 3	2	CID	ITMS	MULTI-MSMS	4	0	841.885	1681.76	-0.14652	-0.00012335	1.91591	57.417	0.00019462	114.4	86.63	114.4	1	1	0	0	0	-1	0	0	0	0	y3;y5;y6;y7;y8;y9;y3-H2O;y6-H2O;y8-H2O;y9-NH3;b3;b4;b7;b8;b10;b4-H2O;b8-H2O;b10-H2O;b7-NH3;b8-NH3	259.6;108.2;482.4;185.6;436.8;26.9;48.6;58.9;136;27.3;41.5;23.2;730.1;115.5;60.2;37.2;53.5;10.5;122.7;144.4	0.0685266584968645;-0.0292583290249695;0.0166194570749667;0.0177086470250742;0.0364313928625961;-0.0853151736123436;0.0820403413374606;-0.353320229225119;-0.11414794187499;-0.287645525112339;0.0997710835843577;-0.119024481124995;-0.205948905531159;0.0382568726374757;-0.119437936975146;-0.103954401800024;0.09678398321239;-0.192624693587732;0.119918985156346;-0.0262560960500196
HJL_C1_20181026	5127	3071	IQQESGCK	8	0	BIOTIN-M	_IQQESGC(bi)K_	IQQESGC(1)K			IQQESGC(71.88)K			0	1	0	0	Q96AE4;Q96AE4-2	FUBP1	Far upstream element-binding protein 1	2	CID	ITMS	MULTI-MSMS	4	1	672.308	1342.6	0.21391	0.00014381	748.764	32.675	0.03032	71.877	31.099	71.877	1	1	0	0	0	-1	0	0	0	0	y2;y3;y4;y5;y6;y5-H2O;y5-NH3;y6-NH3;b2;b3;b4;b7;b2-NH3;b7-NH3	225.5;372.9;464.6;428.5;1025.2;87.4;54.7;75.1;211.5;132.8;102.6;25.1;65.6;41.9	0.356399597206178;0.119989785649977;-0.00325524195000071;-0.00967337621875686;0.0377347015876239;-0.121434351581229;-0.156400700375002;0.368851615712629;0.15150487246251;-0.0812384169187794;-0.161448055093786;-0.0496632293625225;-0.0432266020843599;-0.354410573050018
HJL_C1_20181026	5176	3112	IQQESGCK	8	0	BIOTIN-M	_IQQESGC(bi)K_	IQQESGC(1)K			IQQESGC(86.79)K			0	1	0	0	Q96AE4;Q96AE4-2	FUBP1	Far upstream element-binding protein 1	2	CID	ITMS	MULTI-MSMS	2	0	672.308	1342.6	0.01053	7.0797e-06	-0.677122	32.871	0.01448	86.794	54.859	86.794	1	1	0	0	0	-1	0	0	0	0	y3;y4;y5;y6;y5-H2O;y6-H2O;y6-NH3;b2;b3;b4;b7;b2-NH3	139.6;364.5;163.2;788.2;47.4;74.2;208.8;215.2;51.3;100.5;39.5;38.2	0.0201362700249774;-0.0155233083562507;-0.114531774656257;0.000137045337623931;-0.241673609393729;0.0169161090375383;-0.0068808061623713;0.0126804095718853;-0.0419928114500294;0.0684713784999644;0.311420755012477;-0.0795425200531099
HJL_C1_20181026	6840	4403	ITGCASPGK	9	0	BIOTIN-M	_ITGC(bi)ASPGK_	ITGC(1)ASPGK			ITGC(64.42)ASPGK			0	1	0	0	P50991-2;P50991	CCT4	T-complex protein 1 subunit delta	2	CID	ITMS	MULTI-MSMS	3	0	642.807	1283.6	0.55443	0.00035639	2.04049	40.307	0.032489	64.42	40.465	64.42	1	1	0	0	0	-1	0	0	0	0	y2;y3;y4;y5;y7;y8;y2-NH3;y7-NH3;a2;b2;b5;b6;b8;b6-H2O	24.9;433.6;148.2;61;443.2;40.2;12.5;55;12.5;40.4;107.1;223.4;55.5;228.7	0.140386668614042;0.0491228106531594;-0.0378978517124438;-0.0692044740687265;-0.0346140738624854;-0.436398490387546;-0.0387808410890784;0.403558504325019;-0.00239533478907106;0.0343436281312677;0.104521937231311;-0.0178075630249168;-0.00900967492520977;0.0202727702063612
HJL_C1_20181026	7029	4558	ITGCASPGK	9	0	BIOTIN-M	_ITGC(bi)ASPGK_	ITGC(1)ASPGK			ITGC(82.75)ASPGK			0	1	0	0	P50991-2;P50991	CCT4	T-complex protein 1 subunit delta	2	CID	ITMS	MULTI-MSMS	1	1	642.807	1283.6	0.25779	0.00016571	780.788	41.08	0.010901	82.75	53.007	82.75	1	1	0	0	0	-1	0	0	0	0	y2;y3;y4;y5;y6;y7;y8;y4-H2O;y2-NH3;y7-NH3;a2;b2;b4;b5;b6;b2-H2O;b6-H2O	37.1;762.1;258.9;189;87.9;387.2;71.8;32.2;50.4;68.3;50.4;49.3;206.5;231.7;450.4;16.2;325.3	-0.0739230237687707;0.0716142657312844;0.123112890475056;0.0513399595250235;-0.289293129493785;-0.0305857535499854;-0.207394584137546;-0.241943983324973;0.166755047582797;-0.268316495674981;0.203140553882804;0.186916259967205;0.0999398877125941;-0.0489204455811887;0.0777124565063332;-0.0755405161765452;-0.0645050618248888
HJL_C1_20181026	15727	11859	IVGPSGAAVPCKVEPGLGADNSVVR	25	1	BIOTIN-M	_IVGPSGAAVPC(bi)KVEPGLGADNSVVR_	IVGPSGAAVPC(1)KVEPGLGADNSVVR			IVGPSGAAVPC(45.91)KVEPGLGADNSVVR			0	1	0	0	P21333-2;P21333	FLNA	Filamin-A	3	CID	ITMS	MULTI-MSMS	5	2	948.49	2842.45	-0.34226	-0.00032463	705.449	76.341	0.013637	45.913	26.422	45.913	1	1	0	0	0	-1	0	0	0	0	y5;y8;y9;y11;y12;y13;y12-NH3;y7(2+);y11(2+);y12(2+);y14(2+);y16(2+);y17(2+);y23(2+);y24(2+);b7;b8;b9;b13;b14;b8-H2O;b9-H2O;b14(2+)	281.3;849;972;1879.2;185.7;121.5;1737;46.5;1057.5;105.5;156.2;735.7;963.1;841;90.5;183.3;313.2;1102;17.6;78;100.8;262.2;846.4	-0.00666647324999303;-0.0803256173500131;-0.322189371324953;-0.109656131662405;-0.149460496399797;-0.223380564574882;0.476456222412708;0.0424957600906168;-0.283245496593736;-0.320603733649932;-0.0356071612312689;0.19609908940015;-0.0217691478123925;-0.0374947242125927;0.136238601074865;0.0159330749438595;-0.00212891850617325;-0.141783849962394;-0.267191680425185;-0.107655224850305;0.0117814928501…
HJL_C1_20181026	15768	11897	IVGPSGAAVPCKVEPGLGADNSVVR	25	1	BIOTIN-M	_IVGPSGAAVPC(bi)KVEPGLGADNSVVR_	IVGPSGAAVPC(1)KVEPGLGADNSVVR			IVGPSGAAVPC(63.38)KVEPGLGADNSVVR			0	1	0	0	P21333-2;P21333	FLNA	Filamin-A	3	CID	ITMS	MULTI-MSMS	1	1	948.49	2842.45	-0.34226	-0.00032463	0.845005	76.49	0.00032433	63.376	50.144	63.376	1	1	0	0	0	-1	0	0	0	0	y5;y6;y7;y8;y10;y11;y12;y13;y15;y12-NH3;y11(2+);y12(2+);y16(2+);y17(2+);y23(2+);b4;b7;b8;b9;b13;b14;b8-H2O;b9-H2O;b17(2+)	1575.6;572.5;843.1;4463;494;9606.2;1749.5;539.6;62.6;8481.1;4362.3;509.9;3781.3;1839.4;1670.1;216.4;631.7;1265.1;5390.1;195.3;618.9;609.6;1325.5;829	-0.112989715437493;-0.25773857796878;-0.081769809700063;-0.0418124337562631;-0.406316468037403;-0.0398319129124047;-0.101364793274797;-0.107169627074882;0.424809227387641;0.285904464600208;-0.159222059093736;0.00849782885006789;0.22441940190015;0.0780843678126075;0.171367580474907;0.177890630206264;-0.0894746398998905;-0.114128430224923;-0.069152014024894;-0.363138946050185;0.0827744626496951;-0.…
HJL_C1_20181026	15914	12031	IVGPSGAAVPCKVEPGLGADNSVVR	25	1	BIOTIN-M	_IVGPSGAAVPC(bi)KVEPGLGADNSVVR_	IVGPSGAAVPC(1)KVEPGLGADNSVVR			IVGPSGAAVPC(45.3)KVEPGLGADNSVVR			0	1	0	0	P21333-2;P21333	FLNA	Filamin-A	3	CID	ITMS	MULTI-MSMS	1	1	948.49	2842.45	-0.34226	-0.00032463	1.58381	77.009	0.01466	45.305	31.433	45.305	1	1	0	0	0	-1	0	0	0	0	y5;y7;y8;y9;y10;y11;y12;y13;y14;y12-H2O;y9-NH3;y12-NH3;y9(2+);y11(2+);y12(2+);y15(2+);y18(2+);y19(2+);y20(2+);y21(2+);y23(2+);b6;b7;b8;b9;b14;b8-H2O;b9-H2O;b14(2+)	779.1;655.4;1665.1;1101.9;478.2;6105;1075.6;334.9;73.4;3911.5;1495.7;1977.3;231.3;2936;266.4;480.6;1254.4;2084.3;3911.5;751.6;3286.2;247.1;280.2;974.3;3117.1;926.9;417.8;1255.9;1613.7	0.00157327284375697;0.049883022331187;0.0154385428062369;-0.177719156481203;-0.096257874287403;0.0104610558375953;-0.100876512024797;-0.0257487286373816;-0.351806218749971;-0.395865026449883;-0.232649605637448;-0.335311355712292;0.488783782012547;-0.167278699718736;-0.142136936774932;-0.292441039724963;0.117759425775148;-0.308752039699812;-0.401047521649843;0.0473397301750538;-0.0040474585875927;…
HJL_C1_20181026	15976	12086	IVGPSGAAVPCKVEPGLGADNSVVR	25	1	BIOTIN-M	_IVGPSGAAVPC(bi)KVEPGLGADNSVVR_	IVGPSGAAVPC(1)KVEPGLGADNSVVR			IVGPSGAAVPC(40.99)KVEPGLGADNSVVR			0	1	0	0	P21333-2;P21333	FLNA	Filamin-A	3	CID	ITMS	MULTI-MSMS	1	2	948.49	2842.45	-0.34226	-0.00032463	705.344	77.236	0.023624	40.994	28.7	40.994	1	1	0	0	0	-1	0	0	0	0	y4;y5;y8;y9;y11;y12;y12-H2O;y12-NH3;y11(2+);y16(2+);y17(2+);y18(2+);y20(2+);y22(2+);y23(2+);b8;b9;b14;b8-H2O;b9-H2O;b14-NH3;b14(2+);b18(2+);b24(2+)	87.2;153.5;366.7;933;1058.2;223.7;390.3;509.4;387.7;514.9;338.3;1179.1;390.3;215.9;632.7;161.1;659.6;52.2;111.2;202.8;12.4;611.2;283.9;100.7	-0.117403979043672;0.044725128312507;-0.0692172189125131;0.0383452966437972;0.0237667199000953;0.221633253600203;-0.305655065512383;-0.459701004149792;-0.279339246593736;0.24919967533765;0.0858968678126075;-0.098182957037352;-0.310837560712343;-0.0875332266375608;-0.0899849585875927;0.138923327587577;-0.142760412462394;-0.0621229982878049;0.0336931139438548;-0.044804590949866;0.0883298533371999;-…
HJL_C1_20181026	15814	11940	IVGPSGAAVPCKVEPGLGADNSVVR	25	1	BIOTIN-M	_IVGPSGAAVPC(bi)KVEPGLGADNSVVR_	IVGPSGAAVPC(1)KVEPGLGADNSVVR			IVGPSGAAVPC(51.04)KVEPGLGADNSVVR			0	1	0	0	P21333-2;P21333	FLNA	Filamin-A	4	CID	ITMS	MULTI-MSMS	8	2	711.619	2842.45	-0.38003	-0.00027044	-0.589135	76.646	0.0033434	51.044	31.33	51.044	1	1	0	0	0	-1	0	0	0	0	y2;y3;y4;y5;y6;y7;y8;y11;y12;y8(2+);y11(2+);y12(2+);y16(2+);b2;b6;b9;b11;b8(2+);b9(2+);b14(2+);b16(2+);b17(2+);b18(2+);b23(2+)	173.9;319;349.6;519.5;1760.1;643.6;1946.5;180.9;42.5;300.1;946.2;346.2;1030.6;68;155.1;1646.1;29.5;71.2;80.4;794.2;497.6;1342.7;224.1;67.8	0.0325809409500266;-0.0536682287874442;0.0403718998625777;-0.041212371687493;-0.11912773812503;0.070512905143687;-0.101626886881263;-0.114050662912405;-0.123337449524797;0.0115100925937668;-0.172161512218736;-0.333421116462432;-0.0517036449748502;0.00478610148127245;-0.196168505824915;-0.096190588243644;0.345310291924989;0.279215619750062;0.0538705758969513;-0.109149340062686;-0.0315082085127187;…
HJL_C1_20181026	15836	11960	IVGPSGAAVPCKVEPGLGADNSVVR	25	1	BIOTIN-M	_IVGPSGAAVPC(bi)KVEPGLGADNSVVR_	IVGPSGAAVPC(1)KVEPGLGADNSVVR			IVGPSGAAVPC(66.14)KVEPGLGADNSVVR			0	1	0	0	P21333-2;P21333	FLNA	Filamin-A	4	CID	ITMS	MULTI-MSMS	6	3	711.619	2842.45	-0.38003	-0.00027044	1054.42	76.725	8.3247e-05	66.137	47.889	66.137	1	1	0	0	0	-1	0	0	0	0	y2;y3;y4;y5;y6;y7;y8;y11;y7(2+);y8(2+);y9(2+);y11(2+);y16(2+);y17(2+);y18(2+);y24(2+);b2;b7;b9;b11;b14;b8(2+);b9(2+);b14(2+);b20(2+);b21(2+);b23(2+);b24(2+)	112.2;339.4;471.6;494.4;2117.9;1465.3;2184;193.5;184.9;267;225.1;204.2;262.8;185.8;92.5;17.6;6.5;305.7;2030;25.4;12.3;97.1;188.2;880.1;84.7;67.5;45.5;95.9	-0.0233882973312234;-0.00245973269369415;-0.0390348384186723;-0.095777801374993;-0.0467400428125302;-0.040693149543813;-0.0368685861000131;-0.0574100379124047;0.113998445637492;-0.00161246599998321;-0.194260651581203;0.415057726062514;0.22246627690015;-0.401529889999892;-0.492225925787352;-0.285148117675135;0.01001986612971;0.0330229186938595;-0.018492834337394;-0.0714377549500114;-0.124500927975…
HJL_C1_20181026	15857	11979	IVGPSGAAVPCKVEPGLGADNSVVR	25	1	BIOTIN-M	_IVGPSGAAVPC(bi)KVEPGLGADNSVVR_	IVGPSGAAVPC(1)KVEPGLGADNSVVR			IVGPSGAAVPC(49.08)KVEPGLGADNSVVR			0	1	0	0	P21333-2;P21333	FLNA	Filamin-A	4	CID	ITMS	MULTI-MSMS	8	1	711.619	2842.45	-0.38003	-0.00027044	353.753	76.8	0.0055493	49.076	23.472	49.076	1	1	0	0	0	-1	0	0	0	0	y2;y3;y4;y5;y6;y7;y8;y8(2+);y9(2+);y11(2+);y16(2+);y17(2+);y20(2+);b2;b3;b4;b9;b11;b14;b8(2+);b9(2+);b14(2+);b16(2+);b19(2+);b20(2+);b24(2+)	91.1;346.1;234.2;367.9;1270.7;694.5;1504;261.3;105.8;835.5;2215.6;93.6;69.6;23.4;61.6;68.4;1344.9;38.8;18.4;58;193.7;991.6;476.4;92.1;97.2;50.8	-0.102154166471848;-0.0742370764436942;-0.136019701699922;-0.209547332624993;-0.10020683968753;0.203874721549937;-0.0399203439125131;-0.336634438656233;0.0475606374812969;-0.443462781749986;-0.28021926997485;-0.00944004624989248;-0.333664709149843;0.01508578409846;-0.140132010856235;-0.0295068307312363;0.015564782850106;-0.340846934637511;0.419078173587195;-0.394704057984313;0.0325998239438263;-0…
HJL_C1_20181026	15864	11985	IVGPSGAAVPCKVEPGLGADNSVVR	25	1	BIOTIN-M	_IVGPSGAAVPC(bi)KVEPGLGADNSVVR_	IVGPSGAAVPC(1)KVEPGLGADNSVVR			IVGPSGAAVPC(57.39)KVEPGLGADNSVVR			0	1	0	0	P21333-2;P21333	FLNA	Filamin-A	4	CID	ITMS	MULTI-MSMS	6	2	711.619	2842.45	-0.38003	-0.00027044	704.719	76.828	0.00079376	57.39	39.142	57.39	1	1	0	0	0	-1	0	0	0	0	y2;y3;y4;y5;y7;y8;y8(2+);y9(2+);y11(2+);y16(2+);y17(2+);b2;b3;b5;b6;b7;b9;b8(2+);b9(2+);b14(2+);b16(2+);b18(2+);b19(2+);b20(2+);b23(2+)	157.1;200;316.9;535.8;572.7;1565.6;223.6;153.6;1023.6;2799.1;104.1;32.4;26.5;91.6;258.7;283;1425.6;65.7;136.8;549.3;393.7;345.9;140.2;172.4;78.3	-0.0540279457687234;-0.109332291287444;-0.158602709512422;0.020127960343757;-0.029096469856313;-0.109744562662513;0.0189563816562668;-0.445176178924953;-0.255779676281236;-0.40851516841235;-0.384684186874892;0.094645110270335;-0.0788832315593595;-0.0438041044249644;0.00982514651883548;0.0555448913501095;-0.116698400743644;0.130350873656312;-0.223015410431174;-0.011248949437686;0.0687115180497813;…
HJL_C1_20181026	15504	11660	IYSLKVECGPKYPEAPPSVR	20	2	BIOTIN-M	_IYSLKVEC(bi)GPKYPEAPPSVR_	IYSLKVEC(1)GPKYPEAPPSVR			IYSLKVEC(50.18)GPKYPEAPPSVR			0	1	0	0	Q15819	UBE2V2	Ubiquitin-conjugating enzyme E2 variant 2	4	CID	ITMS	MULTI-MSMS	6	3	671.845	2683.35	-0.013943	-9.3675e-06	1117.36	75.513	0.013408	50.178	31.825	50.178	1	1	0	0	0	-1	0	0	0	0	y3;y4;y5;y8;y5-H2O;y8-H2O;y6(2+);y8(2+);y15(2+);y19(2+);a2;b2;b8;b12(2+);b14(2+);b15(2+);b16(2+)	81.5;1521.2;1693.1;410.3;246.5;916.1;66.4;132.7;102.5;40.8;297.6;243.7;26.6;565.5;1010.1;133.4;140	-0.0453149655562015;0.0496852145687967;-0.00881802327501191;0.216731326006197;-0.0744364205124839;0.0732320693937254;0.248376935875001;0.022617909974997;-0.344862564487585;-0.184111021025046;0.154474822184397;-0.0975282803249797;-0.148264476287522;-0.49573834529383;-0.383179500099914;0.419312940675127;0.430436077612512
HJL_C1_20181026	15515	11670	IYSLKVECGPKYPEAPPSVR	20	2	BIOTIN-M	_IYSLKVEC(bi)GPKYPEAPPSVR_	IYSLKVEC(1)GPKYPEAPPSVR			IYSLKVEC(46.49)GPKYPEAPPSVR			0	1	0	0	Q15819	UBE2V2	Ubiquitin-conjugating enzyme E2 variant 2	4	CID	ITMS	MULTI-MSMS	7	0	671.845	2683.35	-0.013943	-9.3675e-06	0.551306	75.554	0.022545	46.494	33.939	46.494	1	1	0	0	0	-1	0	0	0	0	y3;y4;y5;y8;y4-H2O;y6(2+);y8(2+);y18(2+);a2;b2;b6;b8;b10;b11;b9(2+);b10(2+);b14(2+);b15(2+)	67.8;822.1;1125.7;408.6;103;79.3;99.8;44.4;116.5;134.2;1037.5;22.2;24.3;21.7;672.8;672.5;145.3;1785.2	-0.151943383524952;0.00512955050629671;0.0296341251624881;-0.111515744306303;-0.214846756887482;0.052209943687501;-0.00387134783750298;-0.0568397433000882;0.0824838553875225;-0.11303121001248;-0.467106807687401;-0.164255687225022;0.337706263374912;-0.313424468925177;0.383169985862423;0.203131013424922;0.192626163962586;-0.0493149890123732
HJL_C1_20181026	14669	10927	KAVIFCLSADKK	12	2	BIOTIN-M	_KAVIFC(bi)LSADKK_	KAVIFC(1)LSADKK			KAVIFC(105.36)LSADKK			0	1	0	0	P60981;P60981-2	DSTN	Destrin	3	CID	ITMS	MULTI-MSMS	2	0	591.985	1772.93	0.73037	0.00043236	0.64177	72.307	0.00032385	105.36	86.893	105.36	1	1	0	0	0	-1	0	0	0	0	y2;y3;y4;y5;y6;y8;y9;y2-NH3;y6-NH3;y8(2+);y10(2+);y11(2+);b2;b4;b6;b7;b10;b2-NH3;b4-NH3;b6-NH3;b7-NH3;b10-NH3;b6(2+);b8(2+);b10(2+);b11(2+)	685;134.4;142.8;793.1;1025.1;29.4;12.2;94.1;785.5;3882;3422.8;325;68.1;336.7;38.3;74.6;32.2;140;85.9;63.4;45;15.5;2892.3;1057.2;614.2;374.6	0.0975682136906357;-0.226715560950026;-0.0835837067438092;-0.0493580312188442;-0.378807234412648;-0.118860879887734;-0.405524438550174;0.0168198934406405;0.116005968774857;0.0684143363248495;-0.398193395062663;0.359316135556128;-0.108434203485928;-0.0388573078624859;-0.161357242400072;-0.142845019812512;0.0974052489500536;-0.0189707317437353;0.0097889031375189;0.456991117037433;-0.278891191625007…
HJL_C1_20181026	14888	11123	KAVLFCLSEDKK	12	2	BIOTIN-M	_KAVLFC(bi)LSEDKK_	KAVLFC(1)LSEDKK			KAVLFC(93.84)LSEDKK			0	1	0	0	P23528	CFL1	Cofilin-1	3	CID	ITMS	MULTI-MSMS	3	1	611.32	1830.94	0.2745	0.00016781	-0.459597	73.134	0.0021157	93.839	76.414	93.839	1	1	0	0	0	-1	0	0	0	0	y2;y3;y4;y7;y3-H2O;y8(2+);y10(2+);b2;b3;b4;b5;b6;b7;b9;b10;b2-NH3;b3-NH3;b4-NH3;b6-NH3;b7-NH3;b9-NH3;b10-NH3;b10(2+)	990.5;280.9;305;72;205.2;2086.2;2225.6;16.7;170.7;276.5;628;77.3;152.2;39.6;47.2;76.2;416.1;183.3;97;97.6;27.8;20.3;2143.9	0.0442540047062607;-0.171387191809401;-0.0998939491250894;-0.0676597455001229;0.0904785418124447;-0.490125306350137;-0.122016240862649;-0.210668090204678;0.0393101570500107;0.0204688640125141;0.0528720380250434;-0.0528367345875722;-0.098411426062512;-0.12205652152511;-0.202169153587647;-0.0523874797906103;0.107457100471891;0.0212940300906439;-0.261514742337567;0.0539945505624928;-0.32402066208760…
HJL_C1_20181026	15020	11239	KAVLFCLSEDKK	12	2	BIOTIN-M	_KAVLFC(bi)LSEDKK_	KAVLFC(1)LSEDKK			KAVLFC(92.11)LSEDKK			0	1	0	0	P23528	CFL1	Cofilin-1	3	CID	ITMS	MULTI-MSMS	2	1	611.32	1830.94	0.2745	0.00016781	-1.93425	73.637	0.002571	92.112	68.362	92.112	1	1	0	0	0	-1	0	0	0	0	y2;y3;y4;y6;y7;y3-H2O;y4-H2O;y6-NH3;y8(2+);y11(2+);b2;b3;b4;b7;b9;b10;b2-NH3;b3-NH3;b4-NH3;b7-NH3;b9-NH3;b10-NH3;b8(2+);b10(2+)	1319.2;364.4;312.6;410.2;89.2;235.7;210.7;441.7;1609.1;13750.3;47.9;240.9;355.3;341.2;48.7;85.5;134.8;358.4;176.7;143.2;41.9;33.6;362.4;1965.9	0.107974707831261;0.0251154937374736;-0.0647376991250894;0.00771455445612901;-0.243685136125123;0.102380397281195;0.231460309887439;0.348475023268634;-0.123120911818887;-0.490056026650109;0.12421655335001;-0.0862086417781143;-0.0594871906749859;-0.120750293250012;-0.24388269340011;-0.0158898567126471;0.123973604193765;0.169987618050016;-0.126868811706231;0.0338529489999928;-0.327438630837605;-0.1…
HJL_C1_20181026	15292	11475	KAVLFCLSEDKK	12	2	BIOTIN-M	_KAVLFC(bi)LSEDKK_	KAVLFC(1)LSEDKK			KAVLFC(102.52)LSEDKK			0	1	0	0	P23528	CFL1	Cofilin-1	2	CID	ITMS	MULTI-MSMS	7	0	916.476	1830.94	-0.3681	-0.00033736	-0.417834	74.699	0.00068636	102.52	65.38	102.52	1	1	0	0	0	-1	0	0	0	0	y2;y5;y7;y8;y9;y11;y11-H2O;y11-NH3;b3;b4;b5;b7;b9;b10;b11;b11-H2O;b4-NH3;b7-NH3;b10-NH3	35.5;67.6;110.6;115.9;50.7;17.4;25.3;16.4;37.8;62.3;36.8;90.9;102.8;392;25.3;26.4;25.6;102.6;56.3	0.0993077156437607;-0.0701848751625676;-0.189241776750123;-0.338357157425207;-0.0733849739001471;-0.249473480837651;-0.204374104637736;-0.120260863587646;-0.0928309562312393;-0.111916389893736;-0.123641633849957;0.065040722374988;-0.12962488090011;-0.126973841087647;-0.204374104637736;0.043484060624678;-0.453712073424981;-0.274740801000007;0.0806079167873577
HJL_C1_20181026	15371	11543	KAVLFCLSEDKK	12	2	BIOTIN-M	_KAVLFC(bi)LSEDKK_	KAVLFC(1)LSEDKK			KAVLFC(155.26)LSEDKK			0	1	0	0	P23528	CFL1	Cofilin-1	3	CID	ITMS	MULTI-MSMS	2	1	611.32	1830.94	0.17158	0.00010489	-0.295747	75.008	8.45e-10	155.26	119.91	155.26	1	1	0	0	0	-1	0	0	0	0	y2;y3;y4;y7;y9;y3-H2O;y4-H2O;y7(2+);y8(2+);y9(2+);y10(2+);y11(2+);b2;b4;b5;b6;b7;b10;b10-H2O;b2-NH3;b4-NH3;b6-NH3;b7-NH3;b10-NH3;b6(2+);b8(2+);b10(2+);b11(2+)	1916.9;445.6;474.4;133;25.4;238.7;277.3;1408.1;1177.8;2166.5;4438.9;15200.3;54.9;360.9;1053.4;222.2;163.4;124.9;58.7;138;337.4;117.3;204.5;27.5;773.9;756.1;3326.7;1095.5	0.0726353523625107;0.0871882476437236;-0.0812171913125894;-0.352205643937623;0.152200963599853;0.0921264910311947;-0.196884416675061;-0.267069080856345;-0.0875374157251372;-0.181735894275107;-0.111151983050149;-0.344487178993859;-0.122029784540615;-0.0522240070812359;-0.0336758135374566;-0.460673648650072;-0.047019824500012;-0.136007044212647;-0.274989699262733;-0.0306131877984228;-0.031653967956…
HJL_C1_20181026	12160	8751	KCEEEIAKLYK	11	2	BIOTIN-M	_KC(bi)EEEIAKLYK_	KC(1)EEEIAKLYK			KC(101.3)EEEIAKLYK			0	1	0	0	P33176	KIF5B	Kinesin-1 heavy chain	3	CID	ITMS	MULTI-MSMS	5	0	602.304	1803.89	0.57045	0.00034358	0.134737	62.503	0.0011604	101.3	70.009	101.3	1	1	0	0	0	-1	0	0	0	0	y2;y3;y5;y6;y7;y6(2+);y7(2+);y10(2+);b4;b5;b6;b7;b9;b4-H2O;b5-H2O;b7-H2O;b5-NH3;b7-NH3;b10(2+)	97.7;310.5;543.7;312.3;152.3;162.7;256.5;331.2;69.4;224.1;93.2;43.6;4;102.7;205.8;17.8;63.3;49.5;271.4	-0.0583033262562367;-0.244930263824983;0.0696416588624516;-0.107646899799988;-0.162099702037494;-0.0381307732405958;-0.329242672406224;-0.160670954699867;-0.352731338099943;-0.194171445025177;-0.269409222437616;-0.112788598700035;-0.159225467787564;0.050278194350085;-0.0783933578877622;-0.212586683437621;-0.0224783590251718;-0.283380668950031;0.151246409181226
HJL_C1_20181026	17129	13141	KCFSIDNPGYEPEVVAVHPGGDTVAIGGVDGNVR	34	1	BIOTIN-M	_KC(bi)FSIDNPGYEPEVVAVHPGGDTVAIGGVDGNVR_	KC(1)FSIDNPGYEPEVVAVHPGGDTVAIGGVDGNVR			KC(58.02)FSIDNPGYEPEVVAVHPGGDTVAIGGVDGNVR			0	1	0	0	O75083;O75083-3	WDR1	WD repeat-containing protein 1	4	CID	ITMS	MULTI-MSMS	18	3	980.724	3918.87	0.312	0.00030599	762.36	80.789	7.9935e-05	58.021	38.385	58.021	1	1	0	0	0	-1	0	0	0	0	y4;y5;y6;y7;y8;y9;y10;y14;y20;y7-NH3;y7(2+);y9(2+);y14(2+);y20(2+);y23(2+);y24(2+);y26(2+);y29(2+);b6;b7;b9;b10;b11;b10-H2O;b11-NH3;b7(2+);b10(2+);b25(2+);b26(2+)	1930.1;1043.5;882.8;3206.9;7331.5;2180.9;4306.8;1025;54.2;1964.6;142.5;404.3;1275.9;4307;6676.5;9126;2461.6;819.9;2968.8;3758.3;672.2;432.2;1794.3;323.4;315.8;830.7;5118.8;1966;572.8	-0.0266851148124942;0.00184483124996859;-0.0331958423937522;0.00560186558129772;-0.0098606803499024;-0.141372871824956;0.135975290975011;-0.0656144303125075;0.197155104449848;0.315539580487552;0.0699462461687972;0.0860279692625454;-0.245355505293787;-0.489947300412609;0.117939108349901;-0.318283874800045;0.00621674833746511;0.00149387487499553;-0.337674246687584;-0.0611042213624842;-0.05010906763…
HJL_C1_20181026	7592	5006	KCSTPEEIK	9	1	BIOTIN-M	_KC(bi)STPEEIK_	KC(1)STPEEIK			KC(61.56)STPEEIK			0	1	0	0	P60981;P60981-2	DSTN	Destrin	3	CID	ITMS	MULTI-MSMS	6	0	495.907	1484.7	0.030382	1.5066e-05	-1.99721	43.51	0.03625	61.56	40.311	61.56	1	1	0	0	0	-1	0	0	0	0	y1;y2;y5;y7;y2-NH3;y8(2+);b4;b5;b6;b7;b4-H2O;b4-NH3;b6-NH3;b7-NH3;b7(2+);b8(2+)	5.6;259.8;619.8;191.8;42.2;108.8;111.9;17.9;12.3;11.7;117.8;75.6;10.5;13.3;346.9;126.1	-0.131428007134389;0.0714714224844215;0.0420935860249756;0.0138903137750503;-0.0336909602655737;0.0566059570062407;-0.15752705274997;-0.366054704656221;-0.0558224482999776;-0.45109556303737;0.262572323450058;0.190374529343785;-0.261448698237473;-0.294417125474865;-0.0690164818124686;0.0745169732313116
HJL_C1_20181026	7713	5104	KCSTPEEIK	9	1	BIOTIN-M	_KC(bi)STPEEIK_	KC(1)STPEEIK			KC(82.75)STPEEIK			0	1	0	0	P60981;P60981-2	DSTN	Destrin	3	CID	ITMS	MULTI-MSMS	1	0	495.907	1484.7	0.030382	1.5066e-05	-0.380727	44.014	0.0095337	82.749	49.558	82.749	1	1	0	0	0	-1	0	0	0	0	y1;y2;y5;y6;y7;y7-H2O;y2-NH3;y8(2+);b4;b5;b6;b4-H2O;b6-H2O;b4-NH3;b6-NH3;b6(2+);b7(2+);b8(2+)	134.2;1544.8;3176.7;210;488.8;66.6;46.9;536.8;312.7;74.9;21.2;622.2;38.2;179.3;47.6;265;981.1;1080	-0.0124552288140762;0.0867302115469215;0.0549109688374756;0.0680435445000285;0.0530748840875503;-0.0717476147124216;0.00567671551567628;0.128383300756241;-0.0506544941562197;-0.150295427312471;-0.222936706112478;-0.0364389070186917;-0.127910572100063;-0.0660341620624649;-0.433201627924973;-0.187114787725022;0.0122823463125314;-0.420844354893688
HJL_C1_20181026	7832	5197	KCSTPEEIK	9	1	BIOTIN-M	_KC(bi)STPEEIK_	KC(1)STPEEIK			KC(60.52)STPEEIK			0	1	0	0	P60981;P60981-2	DSTN	Destrin	3	CID	ITMS	MULTI-MSMS	1	0	495.907	1484.7	0.030382	1.5066e-05	0.225456	44.532	0.039104	60.518	42.718	60.518	1	1	0	0	0	-1	0	0	0	0	y1;y2;y5;y6;y7;y2-NH3;y8(2+);b4;b5;b7;b4-H2O;b4-NH3;b8(2+)	56.5;1174.4;1873.1;162.3;430.1;46.3;607;251.8;44.4;32.8;453.8;300.4;1001.8	-0.0374033489312637;0.0880729849844215;-0.0223595389750244;-0.143138096124972;-0.0942639830999497;-0.198699505187449;-0.00113330080625929;-0.22307881056247;0.0474584789375285;-0.12895200834987;-0.0902719148311917;-0.0828798651874649;-0.115180292393688
HJL_C1_20181026	7651	5055	KCSTPEEIK	9	1	BIOTIN-M	_KC(bi)STPEEIK_	KC(1)STPEEIK			KC(104.2)STPEEIK			0	1	0	0	P60981;P60981-2	DSTN	Destrin	2	CID	ITMS	MULTI-MSMS	1	1	743.357	1484.7	0.28217	0.00020975	673.611	43.75	0.010768	104.2	41.539	104.2	1	1	0	0	0	-1	0	0	0	0	y2;y3;y4;y5;y7;y8;y3-H2O;y5-H2O;y8-H2O;y2-NH3;y3-NH3;y8-NH3;b4;b6;b7;b8;b7-NH3;b8-NH3	95.7;78.5;47.4;338.3;74.7;146.3;88.3;86.3;178.4;17.3;174.9;232.3;158.9;245;360;178.4;98.9;38.5	0.0879814322500465;-0.0788065750655846;-0.106373390975023;0.0693152657124756;-0.14345831903745;0.00254189272504846;-0.0886693570687385;0.129124114568754;-0.144009121700037;0.0744785953984888;0.0711274777312951;-0.183186896274947;0.0078171855312803;-0.116613463924978;-0.10258482084987;-0.14400912169981;-0.212141734849865;-0.241359004449805
HJL_C1_20181026	7738	5124	KCSTPEEIK	9	1	BIOTIN-M	_KC(bi)STPEEIK_	KC(1)STPEEIK			KC(80.17)STPEEIK			0	1	0	0	P60981;P60981-2	DSTN	Destrin	2	CID	ITMS	MULTI-MSMS	1	0	743.357	1484.7	0.28217	0.00020975	0.748435	44.117	0.046263	80.165	13.366	80.165	1	1	0	0	0	-1	0	0	0	0	y2;y5;y7;y8;y7-H2O;y8-H2O;y2-NH3;y8-NH3;b4;b6;b7;b8;b7-H2O;b6-NH3;b7-NH3;b8-NH3	190.3;409.8;232;120.2;115.6;290.3;29;143.6;314;184.2;702.4;290.3;189.9;104.4;141.2;121.4	0.0912162955312965;-0.115438152256274;-0.11574835809995;0.246316306787548;-0.433625056118672;-0.241909512325037;0.165192096375051;-0.259480841587447;-0.12505634962497;-0.320226745174978;-0.0762176333498701;-0.24190951232481;-0.194448335274956;-0.185398893549973;-0.128157359849865;-0.271510371637305
HJL_C1_20181026	5629	3444	KCSTPEEIKK	10	2	BIOTIN-M	_KC(bi)STPEEIKK_	KC(1)STPEEIKK			KC(95.48)STPEEIKK			0	1	0	0	P60981;P60981-2	DSTN	Destrin	3	CID	ITMS	MULTI-MSMS	2	0	538.606	1612.8	0.13236	7.129e-05	-0.389562	35.03	0.0049716	95.483	71.994	95.483	1	1	0	0	0	-1	0	0	0	0	y5;y6;y7;y8;y8-NH3;y6(2+);y7(2+);y9(2+);b4;b5;b6;b7;b8;b4-H2O;b6-H2O;b7-H2O;b8-H2O;b4-NH3;b6-NH3;b8-NH3;b8(2+);b9(2+)	759.8;5742.5;199.4;135.4;51.3;5543.1;623.1;5742.5;1770.1;95.4;37.5;93;202;1422.4;44.1;109.5;115.5;427.4;38.7;102.8;2090.4;856.8	-0.0331388889001119;-0.0207803103376136;-0.0360901174875607;-0.143832215400039;0.441801300287466;-0.124183562493783;0.372556065181243;-0.0931171239874402;-0.33825215040622;-0.193996599187471;-0.208410338924978;-0.0897674380373701;-0.0653958404498098;-0.0976571687374417;-0.0983695564750633;-0.179189546212456;-0.0450767376873955;-0.0773867011249649;-0.221043424799973;-0.0947525591373051;0.004570684…
HJL_C1_20181026	5747	3537	KCSTPEEIKK	10	2	BIOTIN-M	_KC(bi)STPEEIKK_	KC(1)STPEEIKK			KC(95.48)STPEEIKK			0	1	0	0	P60981;P60981-2	DSTN	Destrin	3	CID	ITMS	MULTI-MSMS	1	0	538.606	1612.8	0.13236	7.129e-05	-0.575574	35.538	0.0049716	95.483	64.871	95.483	1	1	0	0	0	-1	0	0	0	0	y4;y5;y6;y7;y8;y6-H2O;y6(2+);y7(2+);y9(2+);b4;b5;b6;b8;b4-H2O;b6-H2O;b8-H2O;b4-NH3;b8-NH3;b8(2+);b9(2+)	537.2;429.6;2488.4;142.9;115.4;233.4;3051.8;407.5;2488.4;554.9;49.6;20.9;184.6;618;30.5;69.7;288.3;39.4;345.5;556.5	0.0393803195873943;0.0680574001623881;-0.0574014040876136;-0.0782043753000607;-0.258090027900039;0.0983547103936644;-0.0591506035094085;-0.045412684818757;-0.12973821773744;-0.0040846699374697;0.00662595940627853;0.294275207950022;-0.15353060607481;-0.00372406326869168;0.117328685712437;-0.109163651749896;-0.0958193183124649;-0.259669551324805;0.0793997857313116;-0.182994193699983
HJL_C1_20181026	5851	3609	KCSTPEEIKK	10	2	BIOTIN-M	_KC(bi)STPEEIKK_	KC(1)STPEEIKK			KC(77.66)STPEEIKK			0	1	0	0	P60981;P60981-2	DSTN	Destrin	3	CID	ITMS	MULTI-MSMS	1	0	538.606	1612.8	0.13236	7.129e-05	-2.06367	36.058	0.017114	77.662	46.591	77.662	1	1	0	0	0	-1	0	0	0	0	y5;y6;y8;y8-H2O;y6(2+);y9(2+);b4;b7;b8;b4-H2O;b7-H2O;b8-H2O;b4-NH3;b8-NH3;b8(2+);b9(2+)	264.7;1394.2;126.3;36.3;1708.3;1394.2;355.5;29.4;150.5;369.1;28.3;19;193.8;32;285.3;339.8	-0.0785490451501119;-0.0461099001813636;-0.120821961493789;-0.229958425137511;-0.134956267571908;-0.11844671383119;-0.0414992207187197;-0.16069028959987;-0.10787630919981;0.105895077356308;-0.215322358712456;-0.0980552533123955;-0.176080548781215;-0.160304316949805;0.103386602137562;-0.149791068699983
HJL_C1_20181026	5671	3480	KCSTPEEIKK	10	2	BIOTIN-M	_KC(bi)STPEEIKK_	KC(1)STPEEIKK			KC(128.27)STPEEIKK			0	1	0	0	P60981;P60981-2	DSTN	Destrin	2	CID	ITMS	MULTI-MSMS	9	1	807.405	1612.8	0.27757	0.00022411	620.009	35.193	0.00063958	128.27	78.733	128.27	1	1	0	0	0	-1	0	0	0	0	y2;y3;y4;y6;y7;y8;y9;y4-H2O;y6-H2O;y9-H2O;y9-NH3;b5;b6;b7;b8;b9;b6-H2O;b7-H2O;b8-H2O;b8-NH3	31;29;85.2;965.8;139.3;102.7;34;47.6;172.5;73.8;64.9;63.2;88.1;152.3;378;73.8;50.4;47;29.7;41.4	-0.0101893546687393;-0.161171760987486;-0.168627492912606;-0.228177771275114;-0.0136291799875607;-0.0636320200875389;-0.104521456762313;-0.0918508706188277;-0.136691676325086;-0.223484580562399;-0.0199865738873086;-0.458400896062471;-0.123571471737478;-0.0962371645998701;-0.0649075591998098;-0.223484580562399;0.0689888419624367;-0.101430757149956;-0.299227128312396;-0.242823848199805
HJL_C1_20181026	5674	3482	KCSTPEEIKK	10	2	BIOTIN-M	_KC(bi)STPEEIKK_	KC(1)STPEEIKK			KC(91.27)STPEEIKK			0	1	0	0	P60981;P60981-2	DSTN	Destrin	2	CID	ITMS	MULTI-MSMS	2	0	807.405	1612.8	0.27757	0.00022411	-2.51229	35.207	0.010676	91.265	51.264	91.265	1	1	0	0	0	-1	0	0	0	0	y3;y4;y6;y7;y8;y3-NH3;y4-NH3;y6-NH3;b4;b6;b7;b8;b9;b4-H2O;b7-H2O;b8-H2O;b4-NH3;b6-NH3;b8-NH3	43.2;98.1;710.2;58.1;43.5;12.2;34.1;72.1;57.2;145.3;223.8;292.6;89.5;39.9;105;74.7;53.8;18.9;60.6	-0.0510948566906109;0.0149052219311443;-0.0774209353376136;-0.216510039362561;-0.178500184150039;0.210289391418769;-0.173936360037601;0.414523615506141;-0.25231465040622;-0.258703307674978;-0.00920103178737008;-0.17696810607481;-0.289402549312399;-0.163453067174942;-0.209340913399956;-0.0268882611248955;-0.457818830031215;-0.261082487299973;-0.0820572466373051
HJL_C1_20181026	9370	6406	KENQWCEEK	9	1	BIOTIN-M	_KENQWC(bi)EEK_	KENQWC(1)EEK			KENQWC(78.26)EEK			0	1	0	0	P63208	SKP1	S-phase kinase-associated protein 1	3	CID	ITMS	MULTI-MSMS	2	0	548.91	1643.71	0.049855	2.7366e-05	-1.9721	51.257	0.011528	78.264	51.822	78.264	1	1	0	0	0	-1	0	0	0	0	y2;y3;y4;y5;y2-H2O;y3-H2O;y4-H2O;y2-NH3;y4-NH3;y7(2+);a2;b2;b5;b2-H2O;b2-NH3;b7(2+)	199.6;180.6;65.8;14.1;61.5;157;162;487;158.4;690.6;55.8;61.5;399.6;103;40.7;366.9	0.0404985851593551;-0.115608269812526;0.00158334819991524;-0.184850768612478;0.0462302855780763;0.00822645794994514;-0.179513564662557;0.13498219850311;-0.23138665173758;0.386892086106286;-0.156768442967177;0.0462302855781331;0.221402445725062;-0.0487917981828048;0.0304081127890754;0.184893434362493
HJL_C1_20181026	9492	6504	KENQWCEEK	9	1	BIOTIN-M	_KENQWC(bi)EEK_	KENQWC(1)EEK			KENQWC(137.05)EEK			0	1	0	0	P63208	SKP1	S-phase kinase-associated protein 1	3	CID	ITMS	MULTI-MSMS	1	0	548.91	1643.71	0.049855	2.7366e-05	-0.146959	51.772	0.00040891	137.05	89.333	137.05	1	1	0	0	0	-1	0	0	0	0	y2;y3;y4;y6;y2-H2O;y3-H2O;y4-H2O;y2-NH3;y3-NH3;y4-NH3;y7(2+);a2;b2;b3;b4;b5;b6;b2-H2O;b2-NH3;b3-NH3;b4-NH3;b6-NH3;b6(2+);b8(2+)	1099.1;968.2;540.8;43.8;415.1;848.1;667.9;2056.4;164.3;515.6;3528.1;44.3;415.1;286.7;981.2;3508.2;128.1;272.2;232.6;193.3;795.9;73;976.3;1204.5	0.10797295039373;-0.000740105750026032;0.0167811021061652;-0.177176577524961;0.0823936156562013;-0.0205211006438049;0.00200499002494325;0.0491362512374849;0.0969783708749787;-0.08008049939383;-0.0181982459249639;0.0867160541031353;0.0823936156562581;0.0760656917624942;0.123168593787511;0.429105082443812;0.017793282487446;0.0853482164656327;0.0684330151328254;0.068498523856249;0.136780625100016;-0…
HJL_C1_20181026	9550	6549	KENQWCEEK	9	1	BIOTIN-M	_KENQWC(bi)EEK_	KENQWC(1)EEK			KENQWC(75.65)EEK			0	1	0	0	P63208	SKP1	S-phase kinase-associated protein 1	3	CID	ITMS	MULTI-MSMS	1	1	548.91	1643.71	0.049855	2.7366e-05	607.808	52.023	0.013295	75.652	39.095	75.652	1	1	0	0	0	-1	0	0	0	0	y2;y3;y4;y5;y7;y2-H2O;y4-H2O;y5-H2O;y2-NH3;y4-NH3;y7(2+);a2;b2;b3;b5;b6;b2-H2O;b2-NH3;b8(2+)	110.9;257.7;72.9;34;9;102.7;79.4;17.3;435.4;31.5;520.9;5.1;102.7;89.2;864;43.2;34.1;4.7;280	0.159883350784355;0.153861945031224;-0.0341832533625848;-0.0306759639249776;-0.0882286225123607;0.148616760187451;-0.167550674037557;-0.184307056475063;0.12900075319061;-0.28381585095633;-0.169138187331214;0.0812228900406353;0.148616760187508;-0.0776208316750058;0.126797953537562;-0.158110037825054;-0.0986117444718673;0.0249607250937629;-0.015428669881203
HJL_C1_20181026	9373	6408	KENQWCEEK	9	1	BIOTIN-M	_KENQWC(bi)EEK_	KENQWC(1)EEK			KENQWC(114.89)EEK			0	1	0	0	P63208	SKP1	S-phase kinase-associated protein 1	2	CID	ITMS	MULTI-MSMS	2	0	822.861	1643.71	-0.073788	-6.0717e-05	0.386267	51.272	0.0058952	114.89	35.182	114.89	1	1	0	0	0	-1	0	0	0	0	y2;y3;y4;y5;y6;y7;y8;y5-H2O;y7-H2O;y8-H2O;y2-NH3;y4-NH3;y6-NH3;y7-NH3;y8-NH3;b5;b7;b8;b5-NH3;b7-NH3;b8-NH3	40.8;13.6;50.8;58.2;42.6;116.2;65;29.5;50.9;63.2;22.9;52.5;41.4;28.1;40.4;34.4;50.9;63.2;50.3;29.3;42.9	-0.14501777226252;-0.140663201453151;0.104366551324915;-0.0394650264249776;-0.179129702524961;-0.113375106887361;-0.0264704872499806;0.0605659903999367;-0.0974505353749464;-0.220506853237566;0.0749541223312349;0.41558600451242;0.459848539725044;-0.215607802137356;-0.309977596562476;-0.269808491774938;-0.0974505353749464;-0.220506853237339;0.173552074693816;-0.244116824374942;-0.322739548487334
HJL_C1_20181026	9395	6425	KENQWCEEK	9	1	BIOTIN-M	_KENQWC(bi)EEK_	KENQWC(1)EEK			KENQWC(137.14)EEK			0	1	0	0	P63208	SKP1	S-phase kinase-associated protein 1	2	CID	ITMS	MULTI-MSMS	2	1	822.861	1643.71	-0.073788	-6.0717e-05	611.322	51.369	0.001755	137.14	43.706	137.14	1	1	0	0	0	-1	0	0	0	0	y2;y4;y5;y7;y8;y2-H2O;y5-H2O;y7-H2O;y8-H2O;y2-NH3;y4-NH3;y7-NH3;y8-NH3;b2;b3;b5;b7;b8;b2-H2O;b3-NH3;b5-NH3;b7-NH3	30.8;278.7;304.3;234.5;238.5;18.1;78.3;271.6;171.8;100.8;179.8;217.6;92.9;18.1;31.8;105;271.6;171.8;35;28;63.3;50.5	-0.0587140613250199;-0.0999791518000848;-0.0445919795499776;-0.122164169387361;-0.174907987249981;0.00512310784370129;-0.261577564287563;-0.0104144025624464;-0.327318376675066;0.266299337174985;0.37536383654367;-0.086457411512356;-0.101359432499976;0.00512310784375813;-0.130263653940631;0.0392735394750616;-0.0104144025624464;-0.327318376674839;0.118322459629695;0.126665027762499;-0.09231706593118…
HJL_C1_20181026	9500	6510	KENQWCEEK	9	1	BIOTIN-M	_KENQWC(bi)EEK_	KENQWC(1)EEK			KENQWC(150.27)EEK			0	1	0	0	P63208	SKP1	S-phase kinase-associated protein 1	2	CID	ITMS	MULTI-MSMS	1	1	822.861	1643.71	-0.073788	-6.0717e-05	-0.587143	51.806	6.1555e-05	150.27	74.529	150.27	1	1	0	0	0	-1	0	0	0	0	y2;y4;y5;y6;y7;y8;y2-H2O;y4-H2O;y6-H2O;y7-H2O;y8-H2O;y2-NH3;y4-NH3;y5-NH3;y6-NH3;y7-NH3;y8-NH3;b2;b3;b5;b6;b7;b8;b2-H2O;b3-H2O;b6-H2O;b2-NH3;b5-NH3;b7-NH3	88.6;501.6;424.6;102.6;176.3;181.7;69.4;51.2;76.1;271.1;223.1;172.4;49.9;50.8;53.6;278.4;241.5;69.4;48.5;182.6;68.4;271.1;223.1;11.6;42.5;41.4;10.5;147.1;110.1	0.112397999221855;-0.0186192885188348;-0.0277462764249776;-0.00725470252496052;-0.0102256928248607;-0.179668729437481;0.0295982054999513;0.156912216587443;-0.107663138825046;0.0882184099375536;0.0382822092624338;-0.145382791731265;-0.02026604626883;0.0304214189500271;-0.162099702462456;-0.00418202088735598;0.0570878331250242;0.0295982055000081;0.0347754085593692;0.192410746506312;-0.1234420690750…
HJL_C1_20181026	9525	6529	KENQWCEEK	9	1	BIOTIN-M	_KENQWC(bi)EEK_	KENQWC(1)EEK			KENQWC(132.01)EEK			0	1	0	0	P63208	SKP1	S-phase kinase-associated protein 1	2	CID	ITMS	MULTI-MSMS	2	1	822.861	1643.71	-0.073788	-6.0717e-05	611.931	51.92	0.0025647	132.01	54.728	132.01	1	1	0	0	0	-1	0	0	0	0	y4;y5;y6;y7;y8;y7-H2O;y8-H2O;y6-NH3;y7-NH3;y8-NH3;b2;b3;b4;b5;b6;b7;b8;b2-H2O;b8-H2O;b2-NH3;b4-NH3;b7-NH3;b8-NH3	146.8;80.2;66.9;167.7;203.8;118.5;155.9;23.8;58.7;148.3;51.9;36.5;29.2;107.8;57.9;118.5;155.9;45;42.2;12.8;47.7;30.3;73.8	-0.0120885268000848;0.0116824345125224;-0.457450015024961;-0.0395225678248607;-0.0828669716249806;-0.129066746312446;0.0364511545749338;-0.0339258743374558;-0.245148817762356;-0.216715877812476;-0.0354652710624919;-0.239211407846881;-0.206909531212489;-0.106295308181188;-2.89831375539507E-05;-0.129066746312446;0.0364511545751611;-0.108133228846867;-0.0389328676624245;-0.0496394946327996;-0.307372…
HJL_C1_20181026	15283	11467	KILDDICVAK	10	1	BIOTIN-M	_KILDDIC(bi)VAK_	KILDDIC(1)VAK			KILDDIC(78.66)VAK			0	1	0	0	Q15046;Q15046-2	KARS	Lysine--tRNA ligase	2	CID	ITMS	MULTI-MSMS	8	0	784.912	1567.81	-0.50079	-0.00039308	-2.53449	74.665	0.035483	78.655	51.766	78.655	1	1	0	0	0	-1	0	0	0	0	y4;y5;y6;y7;y8;y9;y9-H2O;y8-NH3;y9-NH3;b2;b4;b5;b7;b8;b9;b4-H2O	242.3;234.5;349.8;104.1;446.2;186.4;79.6;38.8;58.1;11.5;109.7;144.1;43;81.7;79.6;76.2	0.040784723081174;-0.0483080348000158;-0.124880627799939;-0.159338962987476;-0.110065021649916;-0.160400455312356;-0.199285454112442;-0.151872912212411;-0.427550142749851;-0.0538393575656073;-0.0971597377437661;-0.0407367252749964;-0.404178392487438;-0.162302562225022;-0.199285454112442;-0.13320660177817
HJL_C1_20181026	15304	11485	KILDDICVAK	10	1	BIOTIN-M	_KILDDIC(bi)VAK_	KILDDIC(1)VAK			KILDDIC(68.85)VAK			0	1	0	0	Q15046;Q15046-2	KARS	Lysine--tRNA ligase	3	CID	ITMS	MULTI-MSMS	2	0	523.611	1567.81	-0.19222	-0.00010065	-591.047	74.748	0.017261	68.847	40.496	68.847	1	1	0	0	0	-1	0	0	0	0	y2;y3;y4;y6;y7;y7-H2O;y2-NH3;y4-NH3;y8(2+);y9(2+);b2;b5;b8;b2-NH3;b7(2+);b9(2+)	226.1;280.4;130.5;29.2;71.6;34.2;82.3;145.1;645.1;730.2;64.5;491.6;18;17.3;509.2;845.4	-0.0766140240218931;-0.0238556254000173;-0.00920306988757602;-0.187136487174939;-0.000647556737476407;-0.221905602412562;-0.117475869662513;-0.319626683106321;-0.179079824399992;-0.273888654512461;0.0916074197781427;-0.0613055729312464;-0.0103250231625225;0.08613070597346;0.0531359511187475;-0.306697853131254
HJL_C1_20181026	15485	11643	KITIADCGQLE	11	1	BIOTIN-M	_KITIADC(bi)GQLE_	KITIADC(1)GQLE			KITIADC(111.27)GQLE			0	1	0	0	P62937;P62937-2	PPIA	Peptidyl-prolyl cis-trans isomerase A;Peptidyl-prolyl cis-trans isomerase A, N-terminally processed	2	CID	ITMS	MULTI-MSMS	10	0	821.402	1640.79	-0.33042	-0.0002714	-4.12389	75.443	0.00092342	111.27	81.732	111.27	1	1	0	0	0	-1	0	0	0	0	y2;y5;y6;y7;y8;y9;y2-H2O;y7-H2O;y9-H2O;y7-NH3;y9-NH3;b2;b3;b4;b5;b6;b7;b8;b9;b8-H2O;b9-H2O;b6-NH3;b8-NH3	137.9;547.1;748.6;529.6;184.8;72.9;8.3;191.9;515.4;106.2;152.7;18.4;54.4;328.1;543.3;477.7;80.6;133.8;818.5;160;136;110;59.6	0.0813878779375159;-0.0604905971749758;-0.0851833073622856;-0.0853009648747047;0.0833577420878555;-0.219671791624705;0.00171613597345299;-0.20694963554979;-0.137096829487291;-0.3092377616872;-0.149174994687201;0.0330289285672052;-0.158962397137486;0.0251992395125171;0.120662636687598;-0.00486015162493914;-0.130466385174941;-0.140130591262505;-0.0348001501749877;0.29278616774991;0.0480189525874266…
HJL_C1_20181026	15493	11650	KITIADCGQLE	11	1	BIOTIN-M	_KITIADC(bi)GQLE_	KITIADC(1)GQLE			KITIADC(144.17)GQLE			0	1	0	0	P62937;P62937-2	PPIA	Peptidyl-prolyl cis-trans isomerase A;Peptidyl-prolyl cis-trans isomerase A, N-terminally processed	2	CID	ITMS	MULTI-MSMS	6	1	821.402	1640.79	-0.33042	-0.0002714	609.727	75.472	2.2275e-05	144.17	126.36	144.17	1	1	0	0	0	-1	0	0	0	0	y2;y5;y6;y7;y8;y9;y10;y6-H2O;y7-H2O;y9-H2O;y10-H2O;y7-NH3;y9-NH3;b2;b3;b4;b5;b6;b7;b8;b9;b10;b4-H2O;b5-H2O;b10-H2O;b4-NH3	297.9;854.6;858.1;776.4;298.7;221.3;23.8;143.8;160.8;1145.7;93;113.2;390.4;41.7;171;484.3;644.3;1027;298.5;223.9;1214.7;20.7;125.9;67.9;19.3;68.5	0.123044372078141;-0.0415086635812258;-0.00937764329978563;0.0709490351252953;0.0843343045878555;0.157647544312795;0.162243751275355;0.181839896962629;-0.0575355730497904;-0.160290188862291;-0.324761364712231;-0.1693451835622;-0.118657416562201;-0.0275332052218573;0.128970952471889;0.0366128137312671;0.054744667937598;0.148338090562561;0.033718185137559;-0.0349059818875048;0.00682582638751228;-0.…
HJL_C1_20181026	15614	11759	KITIADCGQLE	11	1	BIOTIN-M	_KITIADC(bi)GQLE_	KITIADC(1)GQLE			KITIADC(228.98)GQLE			0	1	0	0	P62937;P62937-2	PPIA	Peptidyl-prolyl cis-trans isomerase A;Peptidyl-prolyl cis-trans isomerase A, N-terminally processed	2	CID	ITMS	MULTI-MSMS	1	0	821.402	1640.79	-0.33042	-0.0002714	0.629917	75.92	1.0894e-55	228.98	195.11	228.98	1	1	0	0	0	-1	0	0	0	0	y2;y4;y5;y6;y7;y8;y9;y2-H2O;y4-H2O;y5-H2O;y6-H2O;y7-H2O;y9-H2O;y4-NH3;y5-NH3;y6-NH3;y7-NH3;y9-NH3;b2;b3;b4;b5;b6;b7;b8;b9;b10;b4-H2O;b5-H2O;b8-H2O;b9-H2O;b10-H2O;b8-NH3;b10-NH3	2539.1;943.5;12597.1;11577.4;12167.3;4324.6;4245.7;80.6;1030;1480.1;1499.3;1171.3;12067.5;536.1;1480.1;2301.5;2564.6;4467;286.1;1434.4;8463.7;9677.4;13329.4;5993.3;4600.6;17989.5;762.3;1590.7;1589.5;1751;1610.5;122.3;2759.3;103.5	0.0627721552812659;0.067923253562526;-0.0267381557687258;-0.0723659245497856;-0.0315900273747047;-0.0627604219746445;0.0543760599377947;-0.32325029469061;-0.0951377706280709;-0.0856426858186978;0.0019082563376287;0.0054527082002096;-0.115246243549791;-0.329963738562469;-0.106815089299971;-0.117103502612281;-0.0117524101247;-0.197758979062201;-0.100836427878107;-0.142757563153111;-0.00080173704998…
HJL_C1_20181026	15752	11882	KITIADCGQLE	11	1	BIOTIN-M	_KITIADC(bi)GQLE_	KITIADC(1)GQLE			KITIADC(170.89)GQLE			0	1	0	0	P62937;P62937-2	PPIA	Peptidyl-prolyl cis-trans isomerase A;Peptidyl-prolyl cis-trans isomerase A, N-terminally processed	2	CID	ITMS	MULTI-MSMS	3	0	821.402	1640.79	-0.33042	-0.0002714	0.751809	76.432	6.9756e-14	170.89	139.13	170.89	1	1	0	0	0	-1	0	0	0	0	y2;y4;y5;y6;y7;y8;y9;y4-H2O;y9-H2O;y4-NH3;y7-NH3;y8-NH3;y9-NH3;b2;b3;b4;b5;b6;b7;b8;b9;b10;b4-H2O;b5-H2O;b8-H2O;b4-NH3;b8-NH3;b10-NH3	164.5;69.1;623.3;890.4;636.1;220.7;233.5;85.9;531.2;43.4;121.7;78.1;309.6;44.7;103.5;427.4;572.1;840;243.2;329.9;1045;40.7;84.2;52.4;103.3;61.1;127;26.4	0.0667089228593909;-0.032906824562474;0.0269117465750242;0.0392063410752144;-0.0289044804997047;0.0358723905253555;-0.155462807249705;-0.0145713643780709;-0.088268704487291;-0.405067498328094;-0.0198090507497;-0.0418241719121397;-0.226445502499701;-0.0370241720187323;-0.00985351041873628;0.0808022668562671;0.015254921843848;0.0578229538438109;-0.074802322674941;0.00330202592499518;0.0275777795125…
HJL_C1_20181026	15818	11944	KITIADCGQLE	11	1	BIOTIN-M	_KITIADC(bi)GQLE_	KITIADC(1)GQLE			KITIADC(117.14)GQLE			0	1	0	0	P62937;P62937-2	PPIA	Peptidyl-prolyl cis-trans isomerase A;Peptidyl-prolyl cis-trans isomerase A, N-terminally processed	2	CID	ITMS	MULTI-MSMS	12	1	821.402	1640.79	-0.33042	-0.0002714	612.286	76.659	0.00059285	117.14	97.494	117.14	1	1	0	0	0	-1	0	0	0	0	y2;y3;y5;y6;y7;y8;y9;y6-H2O;y7-H2O;y9-H2O;y6-NH3;y7-NH3;y9-NH3;b2;b3;b4;b5;b6;b7;b8;b9;b4-H2O;b5-H2O;b8-NH3	159.7;38.1;594;480.8;472.4;161.2;110.2;100.8;102.7;552.8;142.6;130.8;349.5;50.7;139.7;304.9;311.3;445.3;231.6;221.5;780.3;46.5;61.5;80.8	-0.0898767704999841;0.037243221368783;-0.158940304206226;-0.0613795964247856;-0.0369611211247047;-0.000382492287144487;-0.140204018187205;0.390824271962629;-0.39762346367479;-0.172985501362291;-0.155189440112281;-0.4103119804372;-0.160649604062201;0.0530942361843927;0.189670415362514;-0.0292136022843579;0.00353617184384802;-0.0110857375624391;-0.383762283612441;-0.0683532475125048;-0.147837259549…
HJL_C1_20181026	15591	11739	KITIADCGQLE	11	1	BIOTIN-M	_KITIADC(bi)GQLE_	KITIADC(1)GQLE			KITIADC(53.01)GQLE			0	1	0	0	P62937;P62937-2	PPIA	Peptidyl-prolyl cis-trans isomerase A;Peptidyl-prolyl cis-trans isomerase A, N-terminally processed	3	CID	ITMS	MULTI-MSMS	11	2	547.937	1640.79	-0.18862	-0.00010335	1215.42	75.829	0.043053	53.013	6.194	53.013	1	1	0	0	0	-1	0	0	0	0	y2;y5;y8;y2-H2O;y7(2+);y8(2+);a2;b2;b3;b4;b5;b8;b2-NH3;b8-NH3;b8(2+);b10(2+)	923.3;34.4;13.6;80.3;1664.2;713.6;32.6;116.2;161.6;652.9;985.5;25.2;45.3;22.2;538.7;266	0.0614904170000159;-0.446049679206226;-0.388688156349644;0.140571116442203;0.185597125862614;-0.322969028468606;-0.189333203298418;0.132256833840643;0.0842627005187637;-8.28001873287576E-06;-0.078434042999902;0.0371155024874952;0.0971322928875225;0.2255322213;-0.312520812331286;0.233043097631253
HJL_C1_20181026	15608	11754	KITIADCGQLE	11	1	BIOTIN-M	_KITIADC(bi)GQLE_	KITIADC(1)GQLE			KITIADC(54.49)GQLE			0	1	0	0	P62937;P62937-2	PPIA	Peptidyl-prolyl cis-trans isomerase A;Peptidyl-prolyl cis-trans isomerase A, N-terminally processed	3	CID	ITMS	MULTI-MSMS	8	0	547.937	1640.79	-0.18862	-0.00010335	1.37561	75.895	0.039746	54.486	11.617	54.486	1	1	0	0	0	-1	0	0	0	0	y2;y6;y2-H2O;y7(2+);a2;b2;b3;b4;b5;b8;b3-H2O;b8-NH3;b6(2+);b7(2+);b8(2+);b9(2+);b10(2+)	843.8;28.9;34.3;660.8;12.6;42.7;84.8;491;994.5;27.3;70.9;32.9;67.6;451.1;685.8;3505.9;380.9	0.0961889033281409;-0.0862819401747856;0.0195536603875155;-0.120982463981136;0.11912321760002;-0.0491701681124823;-0.00503173307498628;-0.0284506628312329;0.087520546843848;0.130499291549995;0.0505656899999849;-0.2438281302625;0.486376614518804;-0.388743396787504;0.273416687668714;-0.316923462881277;0.305858039037503
HJL_C1_20181026	14784	11029	KLEEEQIILEDQNCK	15	1	BIOTIN-M	_KLEEEQIILEDQNC(bi)K_	KLEEEQIILEDQNC(1)K			KLEEEQIILEDQNC(97.2)K			0	1	0	0	P35579	MYH9	Myosin-9	3	CID	ITMS	MULTI-MSMS	6	2	761.705	2282.09	-0.18543	-0.00014125	876.696	72.746	0.0001317	97.2	73.674	97.2	1	1	0	0	0	-1	0	0	0	0	y3;y4;y5;y6;y7;y8;y6-H2O;y7-H2O;y5-NH3;y6-NH3;y7-NH3;y6(2+);y7(2+);b2;b3;b5;b7;b8;b9;b10;b12;b13;b2-NH3;b13-NH3;b7(2+);b8(2+);b9(2+);b10(2+)	443;376.2;707.8;316.7;349.7;37.4;109.7;124.8;295.1;154.7;127.9;257.7;454.3;26.4;64;271.5;973.4;1167.7;315.4;203.3;28.6;16.4;16;9.6;200.2;262.6;133.5;278	-0.0650894595000864;0.0542790675249307;-0.0808872754748791;-0.0730842183372715;-0.0540837144997113;-0.074756062224651;-0.0204164827623572;-0.0932128539247969;-0.271620947287374;-0.389184101087267;0.0140937465002935;-0.0505430360249193;-0.201931455981139;0.134347287942205;0.0563806917593297;-0.0474895123250008;-0.0548113994312871;-0.110334821374977;0.0552721277749697;-0.10062110415015;-0.258874974…
HJL_C1_20181026	14794	11038	KLEEEQIILEDQNCK	15	1	BIOTIN-M	_KLEEEQIILEDQNC(bi)K_	KLEEEQIILEDQNC(1)K			KLEEEQIILEDQNC(125.22)K			0	1	0	0	P35579	MYH9	Myosin-9	3	CID	ITMS	MULTI-MSMS	4	1	761.705	2282.09	-0.18543	-0.00014125	438.546	72.781	8.6978e-12	125.22	99.341	125.22	1	1	0	0	0	-1	0	0	0	0	y3;y4;y5;y6;y7;y5-H2O;y6-H2O;y7-H2O;y6-NH3;y7-NH3;y7(2+);b2;b3;b5;b7;b8;b9;b10;b11;b13;b3-H2O;b7-H2O;b2-NH3;b6(2+);b7(2+);b8(2+);b9(2+);b10(2+);b12(2+)	783.7;460.4;558.5;578.1;429.7;281.1;189.6;162.5;247;181.7;609.2;8;97.3;271.9;1145.7;1322.4;565.9;245.8;207.8;16.7;106.5;442.7;4.9;84.7;277.8;468.4;246.4;284.4;619.4	-0.0162613345000864;-0.126018784037569;-0.0473179395373791;-0.0158332417747715;-0.0828923082497113;-0.208151180524965;-0.0978090608873572;-0.0316894164247969;-0.141381366712267;-0.0803886753747065;-0.208889463793639;-0.0280367452609198;0.0958704378530797;0.00927318298749924;-0.0538958720875371;-0.101606794031227;-0.0589856847250303;-0.16190040102515;-0.254220064337687;-0.36011256667507;0.15552669…
HJL_C1_20181026	14800	11043	KLEEEQIILEDQNCK	15	1	BIOTIN-M	_KLEEEQIILEDQNC(bi)K_	KLEEEQIILEDQNC(1)K			KLEEEQIILEDQNC(97.07)K			0	1	0	0	P35579	MYH9	Myosin-9	3	CID	ITMS	MULTI-MSMS	1	0	761.705	2282.09	-0.18543	-0.00014125	-1.97107	72.806	0.00013585	97.073	66.94	97.073	1	1	0	0	0	-1	0	0	0	0	y2;y3;y4;y5;y6;y7;y8;y10;y6-H2O;y7-H2O;y6-NH3;y8-NH3;y10-NH3;y6(2+);y7(2+);b2;b3;b5;b7;b8;b9;b10;b11;b12;b8-H2O;b8(2+);b9(2+)	703;737.5;449.5;743.6;573;440.1;47.1;11.2;262.4;78.7;208.6;36.8;14;147.2;768;29;62.2;203.1;1320.4;1219.4;404.1;269;152.1;49.2;216.5;339.9;147.2	-0.114181457481322;-0.0162002993438364;-0.197368881693819;-0.0326695020373791;-0.102259023024772;-0.148077855124711;-0.196338093474651;0.0239401170754263;-0.292511209324857;-0.0547607054872969;-0.0832758979622668;-0.0165883668496463;-0.171676367237069;0.00383928819383073;-0.316616514574889;-0.0316378194796698;0.00288337730620469;-0.0100139263875008;-0.112611692400037;-0.0711502510624769;-0.065821…
HJL_C1_20181026	14974	11199	KLEEEQIILEDQNCK	15	1	BIOTIN-M	_KLEEEQIILEDQNC(bi)K_	KLEEEQIILEDQNC(1)K			KLEEEQIILEDQNC(52.42)K			0	1	0	0	P35579	MYH9	Myosin-9	3	CID	ITMS	MULTI-MSMS	8	1	761.705	2282.09	-0.18543	-0.00014125	436.837	73.461	0.021036	52.42	28.01	52.42	1	1	0	0	0	-1	0	0	0	0	y3;y5;y6;y7;y8;y11;y6-H2O;y7-H2O;y8-H2O;y7-NH3;y7(2+);y10(2+);y11(2+);b3;b7;b8;b10;b11;b13;b8-NH3;b7(2+)	253.5;139.7;146.6;64.9;28.3;4.9;111.3;30.9;21.3;31.5;195.2;248.6;262.8;46.6;327.8;249.7;78.2;43.1;3.3;165.8;55.6	0.120030169406164;-0.0216831739123791;0.00394214885022848;-0.304083714499711;-0.136889851287151;-0.304072255474466;-0.0956117952623572;-0.322705041424797;0.0374819858502633;-0.329167972249707;-0.136806944262389;-0.15187217691232;0.110085992281483;-0.0596776578500453;-0.129762571306287;-0.111677594812477;-0.0644882916501501;-0.203682954962687;0.20202122238743;0.308672717750028;-0.190973276962495
HJL_C1_20181026	15419	11583	KLEEEQIILEDQNCKLAK	18	2	BIOTIN-M	_KLEEEQIILEDQNC(bi)KLAK_	KLEEEQIILEDQNC(1)KLAK			KLEEEQIILEDQNC(81.59)KLAK			0	1	0	0	P35579	MYH9	Myosin-9	3	CID	ITMS	MULTI-MSMS	4	1	865.777	2594.31	-0.40436	-0.00035009	388.721	75.198	0.0023671	81.594	60.466	81.594	1	1	0	0	0	-1	0	0	0	0	y3;y6;y8;y9;y10;y11;y9-H2O;y8-NH3;y10-NH3;y7(2+);y8(2+);y12(2+);y14(2+);y15(2+);y16(2+);b5;b8;b9;b10;b11;b12;b5-H2O;b6(2+);b7(2+);b8(2+)	26.8;144.9;60.3;80;97;7.4;36.5;72.6;19.6;185.6;283;119.4;210.4;245.2;1016.7;112.5;350.2;141.6;495;246;52.6;180.9;21.2;26.7;53.1	0.00687012239376372;-0.117381290787307;-0.193481841137327;-0.214487377749947;-0.218314022349887;-0.0979951591373265;-0.440872376550033;-0.202696958262322;0.079965977712618;0.112114761575072;-0.342919581799947;0.429900182993833;0.224076795387646;-0.0634645471373005;-0.410454131849747;-0.128361094356251;0.0428634208125231;-0.35244271597503;0.0573378802248499;-0.292672212775187;-0.26839645918767;-0.…
HJL_C1_20181026	15436	11598	KLEEEQIILEDQNCKLAK	18	2	BIOTIN-M	_KLEEEQIILEDQNC(bi)KLAK_	KLEEEQIILEDQNC(1)KLAK			KLEEEQIILEDQNC(97.21)KLAK			0	1	0	0	P35579	MYH9	Myosin-9	3	CID	ITMS	MULTI-MSMS	3	1	865.777	2594.31	-0.40436	-0.00035009	-3.63833	75.263	0.00036768	97.214	73.556	97.214	1	1	0	0	0	-1	0	0	0	0	y3;y6;y8;y9;y10;y11;y9-H2O;y3-NH3;y7(2+);y8(2+);y12(2+);y13(2+);y14(2+);y15(2+);y16(2+);y17(2+);b3;b6;b8;b9;b10;b11;b12;b13;b3-H2O;b6-NH3;b11-NH3;b8(2+);b9(2+);b12(2+)	58.3;168;66.7;120.6;71.5;21.8;32.8;26.8;394.6;463.9;288;684.8;205.9;520.4;1671.7;1191.2;52.4;200.6;684.8;256.9;1043.4;191.4;81.5;39.5;63.8;191.5;50.3;59.2;40.3;134.8	-0.0252343697937363;-0.307200626724807;-0.0329593801998271;-0.292246166812447;-0.177664608287387;0.394070270550174;-0.132156556237533;-0.0575207759812315;-0.328070785299929;-0.339806788831197;-0.331086145131167;0.137533665256342;-0.00846714992485431;0.0944944372376995;-0.441826202162247;-0.149305930712217;-0.176987228162545;0.0461832139187663;-0.329756208093727;-0.0176038487875303;0.0506240130373…
HJL_C1_20181026	15438	11600	KLEEEQIILEDQNCKLAK	18	2	BIOTIN-M	_KLEEEQIILEDQNC(bi)KLAK_	KLEEEQIILEDQNC(1)KLAK			KLEEEQIILEDQNC(47.92)KLAK			0	1	0	0	P35579	MYH9	Myosin-9	4	CID	ITMS	MULTI-MSMS	5	0	649.584	2594.31	-0.42648	-0.00027704	-1.20087	75.27	0.022846	47.916	31.301	47.916	1	1	0	0	0	-1	0	0	0	0	y2;y7(2+);y9(2+);y11(2+);y12(2+);y13(2+);y16(2+);a2;b2;b3;b6;b7;b8;b9;b10;b12;b8-NH3;b6(2+);b7(2+);b8(2+)	14;1119.3;3860.3;620.1;110.3;336.9;19.9;24;53.1;124.5;1542.8;1903.2;336.9;46.1;15.5;11.6;97.3;204.9;309.1;175.3	0.460342763087482;-0.183356429831179;-0.412748521981257;0.286855009200053;0.360747350962583;0.376669407443842;-0.211601592787247;0.0675637693578324;0.0858395975125177;-0.0896154019906703;-0.00295008686248366;-0.0455950908375371;-0.0906204659062269;-0.37429330191253;-0.22256934633765;0.44290725174983;-0.207867809593722;0.0042383851812815;0.0703182269437548;0.0945889866750349
HJL_C1_20181026	15457	11617	KLEEEQIILEDQNCKLAK	18	2	BIOTIN-M	_KLEEEQIILEDQNC(bi)KLAK_	KLEEEQIILEDQNC(1)KLAK			KLEEEQIILEDQNC(81.65)KLAK			0	1	0	0	P35579	MYH9	Myosin-9	4	CID	ITMS	MULTI-MSMS	5	1	649.584	2594.31	-0.42648	-0.00027704	386.571	75.342	0.00095461	81.651	56.211	81.651	1	1	0	0	0	-1	0	0	0	0	y2;y3;y7;y2-NH3;y7(2+);y8(2+);y9(2+);y10(2+);y11(2+);y13(2+);y14(2+);b2;b3;b5;b6;b7;b8;b9;b12;b3-H2O;b8-H2O;b2-NH3;b6-NH3;b6(2+);b7(2+);b8(2+);b9(2+)	32.6;65.4;29.6;49.4;1216.3;1128.1;877;1002.8;713;640.7;66.4;57.2;137.6;1446.4;2533.7;2816.4;640.7;72.8;14.8;143.6;71.8;20.3;502.8;258.3;479.1;481;349.7	0.256607411524982;0.201511235675014;0.10989739248771;0.470918295376549;-0.0477973477999285;-0.219201320081197;0.216462903799993;0.248851339312523;0.375111845137553;0.448446751193842;-0.0712112905498543;-0.0577456075656073;0.110549392931205;0.0563923236124992;-0.0434163954562337;-0.0648211650562871;-0.0188431221562269;-0.14931771597503;-0.12484177168767;0.0571075093655509;0.146129300918801;-0.1896…
HJL_C1_20181026	15518	11673	KLEEEQIILEDQNCKLAK	18	2	BIOTIN-M	_KLEEEQIILEDQNC(bi)KLAK_	KLEEEQIILEDQNC(1)KLAK			KLEEEQIILEDQNC(54.28)KLAK			0	1	0	0	P35579	MYH9	Myosin-9	4	CID	ITMS	MULTI-MSMS	10	2	649.584	2594.31	-0.42648	-0.00027704	774.806	75.564	0.0081678	54.281	21.256	54.281	1	1	0	0	0	-1	0	0	0	0	y2;y2-NH3;y8(2+);y10(2+);y12(2+);y14(2+);a2;b2;b3;b5;b6;b7;b8;b6-H2O;b2-NH3;b8-NH3;b6(2+);b7(2+);b8(2+);b16(2+)	13.8;9.3;569.9;844.2;579.1;49.6;10.9;85.2;62.3;1955.1;1569.1;1840;425.2;444.7;2.4;104.9;276.6;304.4;451.2;27.7	0.146042225978107;-0.00337064505313833;-0.173791163831197;0.256541769000023;-0.0254831177874166;-0.439619493674854;0.30302214338127;0.167504636575018;0.348708572618705;0.319636952518749;-0.0677083876437337;-0.0441302470875371;0.0496383231562731;-0.378932253631206;-0.00569668660466505;-0.157635875999972;-0.123630267162469;-0.303583140243745;-0.214737185199965;-0.261646144324686
HJL_C1_20181026	16940	12965	KQELEEICHDLEAR	14	1	BIOTIN-M	_KQELEEIC(bi)HDLEAR_	KQELEEIC(1)HDLEAR			KQELEEIC(69.34)HDLEAR			0	1	0	0	P35579;P35579-2	MYH9	Myosin-9	3	CID	ITMS	MULTI-MSMS	14	0	722.01	2163.01	0.68028	0.00049117	-3.93105	80.268	0.0043501	69.345	46.207	69.345	1	1	0	0	0	-1	0	0	0	0	y2;y3;y4;y5;y7;y8;y9;y2-NH3;y8-NH3;y6(2+);y7(2+);y8(2+);y10(2+);y11(2+);y12(2+);y13(2+);a2;b2;b8;b2-NH3;b8-NH3;b10(2+);b12(2+)	1487;842;1575.1;1821.7;731.6;259.7;180;322;106.7;612.4;2430.5;10723.7;2839.3;3069.5;6697.7;7031.4;322;215.1;163.7;321.3;259.7;2986.8;5736.1	0.079955128956243;0.00990784429689029;-0.0162881850687313;-0.0177875358813253;-0.139596653124954;-0.136099078974894;-0.375122193712514;-0.0609128202000022;-0.0724382195373892;0.26477046491874;-0.134641538575011;-0.0732614038437305;-0.0528240693624866;-0.131580653381207;-0.386712327937403;-0.252015857393644;-0.0245273139000233;-0.0127364710969005;-0.121030425950039;0.0571804918562293;-0.1585658555…
HJL_C1_20181026	10750	7553	KQQPNPGNELCYK	13	1	BIOTIN-M	_KQQPNPGNELC(bi)YK_	KQQPNPGNELC(1)YK			KQQPNPGNELC(56.95)YK			0	1	0	0	Q14166	TTLL12	Tubulin--tyrosine ligase-like protein 12	3	CID	ITMS	MSMS	3		657.313	1968.92	NaN	NaN	-0.117484	56.879	0.02871	56.951	13.927	56.951	1	1	0	0	0	-1	0	0	0	0	y2;y3;y4;y5;y7(2+);y8(2+);y10(2+);y11(2+);a2;b3;b7;b8;b9;b10;b7-NH3;b8(2+);b9(2+);b10(2+)	40;273;130.8;33.7;715.7;268.2;155.4;171.3;9.9;81.1;179.8;273;59.1;33.7;151.7;32.6;114.1;135.5	0.130783587806263;0.0208633894125114;0.00312072918757167;-0.275209026174934;-0.160974795949983;0.00139345817501635;-0.230423978162435;0.337622101756324;-0.101599457454711;0.10736447780306;-0.203704196224976;0.0788472744125102;0.156535585456254;-0.217225141175049;-0.283781129756221;-0.108610492774972;-0.118136698581225;-0.149224825568808
HJL_C1_20181026	13564	9964	KSVKVIVVGNPANTNCLTASK	21	2	BIOTIN-M	_KSVKVIVVGNPANTNC(bi)LTASK_	KSVKVIVVGNPANTNC(1)LTASK			KSVKVIVVGNPANTNC(66.45)LTASK			0	1	0	0	P40925-2;P40925;P40925-3	MDH1	Malate dehydrogenase, cytoplasmic	3	CID	ITMS	MULTI-MSMS	3	1	865.465	2593.37	-0.18827	-0.00016294	384.734	68.015	0.0043305	66.448	52.556	66.448	1	1	0	0	0	-1	0	0	0	0	y3;y4;y6;y8;y9;y10;y11;y11-NH3;y9(2+);y11(2+);y16(2+);y19(2+);b3;b4;b5;b7;b8;b10;b12;b5-H2O;b10(2+);b12(2+);b13(2+);b17(2+);b18(2+);b19(2+);b20(2+)	25.7;37.5;194;78.3;188.2;18.6;33.3;46;107;743.2;90.3;80.6;22.9;35.4;40.5;120.9;407.2;343.6;118.2;36;29.1;79.5;76.3;121;179.7;142.3;98.2	-0.0593256043562747;-0.0264786732250286;-0.0783969029373566;-0.126706997262318;-0.110146737562218;-0.227207754449637;-0.0327202696371387;-0.226017418012134;-0.281415604231142;-0.186061745268603;0.178808750437611;0.264552808300095;0.0856163807124517;-0.0763175742437738;-0.155913911949938;-0.111895488006212;-0.0293824507124327;-0.14626569397501;0.0192955395750687;-0.0713247896561597;-0.029821762125…
HJL_C1_20181026	13584	9981	KSVKVIVVGNPANTNCLTASK	21	2	BIOTIN-M	_KSVKVIVVGNPANTNC(bi)LTASK_	KSVKVIVVGNPANTNC(1)LTASK			KSVKVIVVGNPANTNC(70.02)LTASK			0	1	0	0	P40925-2;P40925;P40925-3	MDH1	Malate dehydrogenase, cytoplasmic	4	CID	ITMS	MULTI-MSMS	5	0	649.35	2593.37	-0.0059432	-3.8592e-06	-0.739858	68.095	0.0013781	70.02	52.874	70.02	1	1	0	0	0	-1	0	0	0	0	y2;y3;y4;y5;y6;y7;y8;y9;y2-H2O;y7-H2O;y2-NH3;y9-NH3;y6(2+);y11(2+);y12(2+);y14(2+);b2;b3;b8;b9;b10;b2-NH3;b10-NH3;b6(2+);b7(2+);b8(2+);b10(2+);b12(2+);b16(2+)	136.1;329.7;430.2;325.1;65.5;59.8;27.8;21;27.8;28.3;13.5;11.3;218;883.1;148;177.8;27.8;71.3;233.2;124.7;95.9;4.3;69.4;57.4;75;102.3;514.5;425.2;107.6	0.131923644953105;-0.0234369324812747;-0.0289200794750286;-0.0487989701688321;-0.0483676060623566;-0.0110553932372568;-0.0539530910123176;0.0338962311877822;0.0881253160749793;-0.0276015248498425;0.0892307446249845;-0.0112075578122131;0.0614246451125382;-0.199611549956103;-0.092759642762303;-0.218230979112377;0.0881253160750077;-0.495377271631298;-0.00496838821243273;0.0200964096063672;-0.2267100…
HJL_C1_20181026	13650	10038	KSVKVIVVGNPANTNCLTASK	21	2	BIOTIN-M	_KSVKVIVVGNPANTNC(bi)LTASK_	KSVKVIVVGNPANTNC(1)LTASK			KSVKVIVVGNPANTNC(82.27)LTASK			0	1	0	0	P40925-2;P40925;P40925-3	MDH1	Malate dehydrogenase, cytoplasmic	4	CID	ITMS	MULTI-MSMS	6	2	649.35	2593.37	-0.0059432	-3.8592e-06	773.85	68.355	0.00054464	82.265	62.717	82.265	1	1	0	0	0	-1	0	0	0	0	y2;y3;y4;y5;y6;y7;y8;y9;y2-H2O;y3-H2O;y7-NH3;y9-NH3;y9(2+);y11(2+);y13(2+);y15(2+);b2;b8;b9;b10;b2-NH3;b10-NH3;b7(2+);b8(2+);b9(2+);b10(2+);b12(2+)	176.1;310.7;416.6;274.6;212.4;50.9;31.1;116.9;46.2;55;47.2;79;302.4;1477.9;450.5;71.9;46.2;384.4;200.5;217.9;17.7;97.8;82.6;188.4;144.4;525.5;509.5	0.0596580199531047;-0.0822443055281497;-0.00920572400627862;-0.285005024856332;-0.404446707624857;0.265311794262743;-0.0831278956998176;-0.216958260999718;0.00618561880935431;0.408594816765572;0.475823239637748;-0.491188026562213;0.0386527551438576;-0.344081764799853;-0.355587351274835;-0.332766696793669;0.00618561880938273;-0.108361942899933;-0.136824977112383;-0.0960947955375104;-0.079079303003…
HJL_C1_20181026	13707	10088	KSVKVIVVGNPANTNCLTASK	21	2	BIOTIN-M	_KSVKVIVVGNPANTNC(bi)LTASK_	KSVKVIVVGNPANTNC(1)LTASK			KSVKVIVVGNPANTNC(63.86)LTASK			0	1	0	0	P40925-2;P40925;P40925-3	MDH1	Malate dehydrogenase, cytoplasmic	4	CID	ITMS	MULTI-MSMS	5	1	649.35	2593.37	-0.0059432	-3.8592e-06	385.167	68.578	0.0021855	63.857	43.379	63.857	1	1	0	0	0	-1	0	0	0	0	y2;y3;y4;y5;y6;y7;y8;y9;y2-H2O;y3-H2O;y4-H2O;y3-NH3;y9(2+);y11(2+);y13(2+);b2;b8;b10;b7(2+);b8(2+);b9(2+);b10(2+);b15(2+)	48.7;190.4;290.5;392.6;101.7;40.4;30.8;68;13.7;47;53.1;44.3;218.3;569.1;262.3;13.7;182.6;126;55.4;100;123.3;184.6;265.8	-0.0846901245781453;0.1358343077531;0.102244471306221;0.279020854049918;-0.300442801374857;-0.0340046119872568;-0.140012661324818;-0.000893807874717822;0.0716610826765418;-0.0652821363594285;0.0863697264124994;-0.0607892566375199;-0.0770699011061424;-0.0274924093311029;-0.00738178486858487;0.0716610826765702;-0.189355595243683;-0.20119733460001;-0.0569176649999577;-0.333501722524943;0.00157095958…
HJL_C1_20181026	13654	10041	KSVKVIVVGNPANTNCLTASK	21	2	BIOTIN-M	_KSVKVIVVGNPANTNC(bi)LTASK_	KSVKVIVVGNPANTNC(1)LTASK			KSVKVIVVGNPANTNC(70.5)LTASK			0	1	0	0	P40925-2;P40925;P40925-3	MDH1	Malate dehydrogenase, cytoplasmic	3	CID	ITMS	MULTI-MSMS	1	2	865.465	2593.37	0.33706	0.00029171	-2.09853	68.373	0.0032817	70.501	58.008	70.501	1	1	0	0	0	-1	0	0	0	0	y3;y4;y5;y6;y8;y9;y10;y11;y8-H2O;y10-H2O;y8-NH3;y9-NH3;y8(2+);y9(2+);y11(2+);y15(2+);y16(2+);b3;b4;b5;b6;b7;b8;b10;b13;b13-H2O;b13-NH3;b12(2+);b13(2+);b16(2+);b17(2+);b18(2+)	10.7;57;95.4;123.9;44.1;208;34.7;48.7;35.7;41.1;34.2;45.4;58.3;186.6;1296;74.9;138.1;15.1;28.2;41.5;62.6;148.4;790.7;496.7;26.6;44.1;77.7;55;68.9;139.5;85.5;253.5	-0.193114666856275;-0.00914468885002862;-0.106172017043832;-0.141873465437357;-0.0938700831998176;-0.0870754484997178;-0.127842520074637;-0.0575005430746387;-0.179263871062403;-0.129251932937223;-0.193661372199813;-0.356056190624713;-0.435569757518692;-0.390424393293642;-0.337612038237353;-0.336306735856169;-0.0140623433123892;-0.0463416271000483;-0.0764701621343988;-0.149871431481188;-0.10676204…
HJL_C1_20181026	13666	10052	KSVKVIVVGNPANTNCLTASK	21	2	BIOTIN-M	_KSVKVIVVGNPANTNC(bi)LTASK_	KSVKVIVVGNPANTNC(1)LTASK			KSVKVIVVGNPANTNC(78.67)LTASK			0	1	0	0	P40925-2;P40925;P40925-3	MDH1	Malate dehydrogenase, cytoplasmic	3	CID	ITMS	MULTI-MSMS	3	2	865.465	2593.37	0.33706	0.00029171	771.682	68.418	0.0016027	78.674	59.769	78.674	1	1	0	0	0	-1	0	0	0	0	y3;y4;y7;y8;y9;y10;y11;y12;y9-H2O;y10-NH3;y11(2+);y14(2+);y16(2+);y20(2+);b5;b6;b7;b8;b9;b10;b15;b6-NH3;b10-NH3;b8(2+);b10(2+);b11(2+);b13(2+);b14(2+);b17(2+);b18(2+);b19(2+);b20(2+)	23.8;68.2;132.5;83.3;217.8;19.8;37.8;11.5;85.9;17.8;189.1;97.3;108.7;164;51.7;156.8;160.7;423.6;78.6;358.1;12.5;46.3;93.7;27;72.5;46.3;64.9;94;120.1;210.9;166.8;117.4	-0.0922235535750247;0.000193690056221385;-0.0995563697997568;-0.0268534816373176;-0.0267727141247178;-0.323887441949637;-0.0874077696371387;-0.498703955249539;-0.0140219707373035;-0.269748066887132;0.241428489106397;-0.473235861924877;0.290381016062611;-0.437816775812507;0.0296939982063122;0.392749677825009;-0.148455546599962;0.0445921586625673;-0.177474391174883;-0.0537363971000104;0.11535332213…
HJL_C1_20181026	13699	10081	KSVKVIVVGNPANTNCLTASK	21	2	BIOTIN-M	_KSVKVIVVGNPANTNC(bi)LTASK_	KSVKVIVVGNPANTNC(1)LTASK			KSVKVIVVGNPANTNC(95.62)LTASK			0	1	0	0	P40925-2;P40925;P40925-3	MDH1	Malate dehydrogenase, cytoplasmic	3	CID	ITMS	MULTI-MSMS	3	1	865.465	2593.37	0.33706	0.00029171	385.659	68.546	0.00034713	95.622	72.627	95.622	1	1	0	0	0	-1	0	0	0	0	y3;y4;y5;y6;y7;y8;y9;y10;y11;y13;y7-H2O;y9-H2O;y9-NH3;y10-NH3;y11-NH3;y13-NH3;y9(2+);y11(2+);y14(2+);y15(2+);b5;b7;b8;b10;b11;b13;b15;b5-H2O;b13-H2O;b13-NH3;b12(2+);b16(2+);b17(2+);b19(2+);b20(2+)	27.2;35.1;87.7;80.3;113.4;100.8;155.1;30.9;13.8;25.9;120.4;21.5;26.5;17.8;59.4;10.2;179.4;883.2;98.9;179.1;38.9;101.5;386.1;376.5;55.7;32.3;12.2;67.4;100.8;37.5;47.4;121.8;93.4;71;137.6	-0.1312555359969;-0.225209141975029;0.0393968306124179;-0.108426199812357;-0.0973591041747568;-0.127805630074818;-0.0998928313122178;0.0386613861753631;-0.176397027449639;-0.111517575399603;0.399156287650158;-0.195906736362303;-0.238014198437213;0.291287089362868;-0.157902183637134;0.468378635600402;-0.295148514387392;-0.295253639799853;0.113983376356373;-0.468081638199919;-0.00472982991868776;0.…
HJL_C1_20181026	13852	10211	KTFTAWCNSHLR	12	1	BIOTIN-M	_KTFTAWC(bi)NSHLR_	KTFTAWC(1)NSHLR			KTFTAWC(73.95)NSHLR			0	1	0	0	O43707;O43707-3;P12814-2;P12814;P12814-3;P12814-4;P35609-2;P35609;Q08043	ACTN4;ACTN1;ACTN2;ACTN3	Alpha-actinin-4;Alpha-actinin-1;Alpha-actinin-2;Alpha-actinin-3	3	CID	ITMS	MULTI-MSMS	4	1	638.975	1913.9	0.046191	2.9515e-05	522.429	69.153	0.0061847	73.951	51.105	73.951	1	1	0	0	0	-1	0	0	0	0	y2;y3;y4;y6;y7;y7-H2O;y6-NH3;y7-NH3;y6(2+);y7(2+);y8(2+);y9(2+);y10(2+);a2;b2;b6;b2-H2O;b2-NH3	195;156.5;227.1;156.3;43.2;7.6;20.2;15.8;935.3;1489.7;549.5;705;555.7;24.9;48.7;322.8;18.7;57.8	0.0570505852281826;0.017299117550067;0.024425183700032;-0.0478776260872564;-0.298886938212263;0.0347866567376514;-0.0570927432122517;-0.189205570962258;-0.427466107087412;-0.436149474087415;-0.152883107531125;-0.138077073606155;0.101574220431303;-0.0588943687781125;-0.10386622128749;0.0890410939063031;-0.0564932855171776;-0.0913070464202974
HJL_C1_20181026	13863	10220	KTFTAWCNSHLR	12	1	BIOTIN-M	_KTFTAWC(bi)NSHLR_	KTFTAWC(1)NSHLR			KTFTAWC(108.68)NSHLR			0	1	0	0	O43707;O43707-3;P12814-2;P12814;P12814-3;P12814-4;P35609-2;P35609;Q08043	ACTN4;ACTN1;ACTN2;ACTN3	Alpha-actinin-4;Alpha-actinin-1;Alpha-actinin-2;Alpha-actinin-3	3	CID	ITMS	MULTI-MSMS	2	1	638.975	1913.9	0.046191	2.9515e-05	0.772415	69.199	9.3553e-05	108.68	63.607	108.68	1	1	0	0	0	-1	0	0	0	0	y2;y3;y4;y6;y7;y8;y9;y8-NH3;y6(2+);y7(2+);y8(2+);y9(2+);y11(2+);b2;b3;b4;b6;b7;b2-H2O;b4-H2O;b2-NH3;b3-NH3;b4-NH3;b10(2+)	417;512.2;349.9;200;55.1;32.3;18.7;40.1;1234;2230.8;975.4;301.1;10507.3;54.8;54.5;104.9;312.4;41;61.5;150;104.4;45.5;156.1;558.6	0.104200243431308;0.00832694958131697;0.032909070418782;-0.182887391712256;-0.076230688212263;-0.0701227597871821;-0.150740184124743;-0.460685533162177;-0.295202923493662;-0.327079649868665;-0.0286155294061246;0.300826734987595;-0.471266230018728;0.113998768946885;-0.129263340243767;-0.112285549737521;0.0149444142188031;-0.227422073237676;0.217691895146885;-0.00248890791249323;0.00081026315001508…
HJL_C1_20181026	14262	10573	KTFTAWCNSHLR	12	1	BIOTIN-M	_KTFTAWC(bi)NSHLR_	KTFTAWC(1)NSHLR			KTFTAWC(78.9)NSHLR			0	1	0	0	O43707;O43707-3;P12814-2;P12814;P12814-3;P12814-4;P35609-2;P35609;Q08043	ACTN4;ACTN1;ACTN2;ACTN3	Alpha-actinin-4;Alpha-actinin-1;Alpha-actinin-2;Alpha-actinin-3	3	CID	ITMS	MULTI-MSMS	2	1	638.975	1913.9	-0.18242	-0.00011656	-1.10856	70.729	0.0039353	78.903	55.483	78.903	1	1	0	0	0	-1	0	0	0	0	y2;y3;y4;y5;y6;y7;y6-H2O;y3-NH3;y7-NH3;y6(2+);y7(2+);y9(2+);y10(2+);y11(2+);b2;b4;b6;b2-H2O;b2-NH3;b4-NH3	476.9;351.6;354.8;2123.2;352.7;99.6;109.9;64.3;42.8;1020.4;1547.2;2087.7;4079.1;10722.5;152.8;104.7;474.3;33.9;46.8;136.3	0.0954416985094326;-0.182896194949933;-0.013111437393718;0.167633392618768;-0.158107118274756;-0.274472875712263;-0.0469677030123421;0.0492522133156967;-0.299435063149758;-0.401404095368662;-0.167533751431165;-0.106033616574905;-0.283374510037447;-0.466993769081228;-0.0562893169906147;-0.0544852567687713;-0.0311981639061969;-0.0240683587593651;0.18712007760314;-0.268717463737516
HJL_C1_20181026	11695	8355	KTFTAWCNSHLRK	13	2	BIOTIN-M	_KTFTAWC(bi)NSHLRK_	KTFTAWC(1)NSHLRK			KTFTAWC(66.27)NSHLRK			0	1	0	0	O43707;O43707-3;P12814-2;P12814;P12814-3;P12814-4;P35609-2;P35609;Q08043	ACTN4;ACTN1;ACTN2;ACTN3	Alpha-actinin-4;Alpha-actinin-1;Alpha-actinin-2;Alpha-actinin-3	3	CID	ITMS	MULTI-MSMS	2	0	681.673	2042	-0.26589	-0.00018125	0.105441	60.652	0.016002	66.267	42.93	66.267	1	1	0	0	0	-1	0	0	0	0	y2;y3;y4;y7;y9;y7-H2O;y7-NH3;y8(2+);y9(2+);y10(2+);y11(2+);y12(2+);b2;b2-H2O;b2-NH3;b12(2+)	101.4;227.6;132.7;74.9;19.9;50.3;24.4;997.2;987.4;260;2537.6;11118;32;45.3;46.4;2616.4	0.156481116668772;-0.0708257525405998;0.124225025875035;-0.0751069911998457;-0.155335523337271;-0.255959763437431;-0.432832850512341;-0.22185888320621;-0.494195543993669;0.11942640790005;0.00153375662500821;-0.445757377418772;0.00854527773594782;0.0842385260062599;-0.0136855864593599;-0.311574388537565
HJL_C1_20181026	12449	8998	KVACIGAWHPAR	12	1	BIOTIN-M	_KVAC(bi)IGAWHPAR_	KVAC(1)IGAWHPAR			KVAC(100.69)IGAWHPAR			0	1	0	0	P39023;Q92901	RPL3;RPL3L	60S ribosomal protein L3;60S ribosomal protein L3-like	3	CID	ITMS	MULTI-MSMS	5	1	587.301	1758.88	0.47449	0.00027867	-2.31057	63.646	0.0002607	100.69	72.718	100.69	1	1	0	0	0	-1	0	0	0	0	y1;y2;y3;y4;y5;y6;y7;y2-NH3;y10(2+);y11(2+);a2;b2;b5;b6;b7;b8;b9;b2-NH3;b5-NH3;b7-NH3;b8-NH3;b9(2+)	27.8;91;868.9;617.6;318.1;316.2;293;74.8;606.3;248.5;19.1;86.1;54;102.5;184.1;95;11.7;5.2;41.1;66.9;35.9;499	-0.0817008951718776;0.119704274464056;0.0230388051750197;0.006450179293779;-0.118094289081341;-0.057970247375124;-0.0697096487750741;0.00265529503437278;-0.162398108918751;0.0345896108999568;-0.232830557537511;0.163451252062515;-0.102207682037374;-0.113886048281188;-0.0300803659499707;-0.0454939749499772;0.0966698405750321;0.192413625171895;-0.0920136194748693;-0.379383373699966;-0.30153526394997…
HJL_C1_20181026	12601	9124	KVACIGAWHPAR	12	1	BIOTIN-M	_KVAC(bi)IGAWHPAR_	KVAC(1)IGAWHPAR			KVAC(111.27)IGAWHPAR			0	1	0	0	P39023;Q92901	RPL3;RPL3L	60S ribosomal protein L3;60S ribosomal protein L3-like	3	CID	ITMS	MULTI-MSMS	3	0	587.301	1758.88	0.47449	0.00027867	-0.946067	64.261	3.9623e-05	111.27	70.689	111.27	1	1	0	0	0	-1	0	0	0	0	y1;y2;y3;y4;y5;y7;y2-NH3;y8(2+);y10(2+);y11(2+);a2;b2;b4;b5;b6;b7;b8;b2-NH3;b5-NH3;b7-NH3;b8-NH3;b9(2+);b10(2+)	68.7;19.4;660;383;365.9;248;57.7;97.7;1408.1;427;42.6;77.1;111.4;51.1;53;139.8;117.7;14.8;43;49.3;30.6;474;293.6	0.00396194662499738;0.110655812549993;0.0682658559562697;-0.083759781643721;-0.246756398456341;0.0893479684124259;-0.0368649686375022;-0.285876495418734;-0.304304847200001;-0.344499744568793;-0.458782705975011;0.18063264854689;-0.235893244468684;-0.126377603912374;-0.303339173281188;0.00580830592502934;-0.120078935887477;-0.22460907990623;-0.347323678068619;-0.222523022137466;0.0165799704250276;-…
HJL_C1_20181026	12593	9118	KVACIGAWHPAR	12	1	BIOTIN-M	_KVAC(bi)IGAWHPAR_	KVAC(1)IGAWHPAR			KVAC(50.79)IGAWHPAR			0	1	0	0	P39023;Q92901	RPL3;RPL3L	60S ribosomal protein L3;60S ribosomal protein L3-like	4	CID	ITMS	MULTI-MSMS	4	1	440.728	1758.88	0.32052	0.00014126	569.601	64.227	0.0317	50.791	33.572	50.791	1	1	0	0	0	-1	0	0	0	0	y1;y2;y3;y2-NH3;y6(2+);y7(2+);y8(2+);y9(2+);y10(2+);b2;b3;b4;b2-NH3;b4-NH3;b6(2+);b9(2+)	25;12.3;331.7;24.7;261.2;1073.4;394.4;21.8;44;84.6;213.4;15.5;36.4;9.1;2121.2;52.2	0.0670112630312474;-0.105042429637507;0.0443400747062697;0.189560202260935;-0.231340542731289;0.0484953229749863;-0.0127441711999836;-0.429978440318791;-0.333540687043751;0.300520954210953;-0.0790370109187393;-0.263359064781184;-0.0555111795156051;-0.0927035764374295;0.0581148868938044;-0.0388471589125174
HJL_C1_20181026	15499	11655	KVVPCLVTPVTGR	13	1	BIOTIN-M	_KVVPC(bi)LVTPVTGR_	KVVPC(1)LVTPVTGR			KVVPC(124.38)LVTPVTGR			0	1	0	0	O75369-2;O75369-9;O75369;O75369-8;O75369-6;O75369-3;O75369-7;O75369-5;O75369-4	FLNB	Filamin-B	3	CID	ITMS	MULTI-MSMS	1	1	607.336	1818.98	0.42183	0.00025619	0.736461	75.496	2.6665e-09	124.38	104.02	124.38	1	1	0	0	0	-1	0	0	0	0	y2;y3;y4;y5;y6;y7;y8;y3-H2O;y2-NH3;y3-NH3;y6(2+);y9(2+);y10(2+);a2;b2;b3;b4;b5;b6;b7;b8;b8-H2O;b2-NH3;b3-NH3;b6-NH3;b8-NH3;b6(2+);b7(2+);b8(2+)	70.1;556.7;584.7;8277.1;6163.9;1480.4;365.3;1165.8;14.6;262;1165.8;592;11037.4;28.4;47.6;1644.4;111.5;134.1;560.1;734.8;585.3;41.9;35.1;241.6;64.9;22.2;5342.8;16372.1;9103.4	-0.0353348278218846;0.0512840759656115;0.0265888613062657;0.0177682406499571;-0.01804937899999;-0.106800990143711;-0.0418410136500142;-0.453756928693792;0.121877667357808;-0.189467906393759;0.0508269227062783;-0.492560976237428;-0.382011569768679;0.0500673916812389;-0.10409635535936;0.0402758127937091;-0.0585716633312927;-0.0224347328187378;-0.0142374516376549;-0.104637012000239;-0.00385795196280…
HJL_C1_20181026	13531	9935	KVVPCLVTPVTGRENSTAK	19	2	BIOTIN-M	_KVVPC(bi)LVTPVTGRENSTAK_	KVVPC(1)LVTPVTGRENSTAK			KVVPC(69.11)LVTPVTGRENSTAK			0	1	0	0	O75369-2;O75369-9;O75369;O75369-8;O75369-6;O75369-3;O75369-7;O75369-5;O75369-4	FLNB	Filamin-B	3	CID	ITMS	MULTI-MSMS	6	0	817.435	2449.28	-3.0034e-05	-2.4551e-08	-2.76188	67.887	0.0065542	69.111	48.73	69.111	1	1	0	0	0	-1	0	0	0	0	y9;y10;y11;y12;y13;y14;y10-H2O;y13-NH3;y9(2+);y10(2+);y11(2+);y12(2+);y16(2+);y17(2+);y18(2+);b2;b3;b7;b8;b13;b8-H2O;b3-NH3;b6(2+);b7(2+);b18(2+)	154.4;440.6;328.5;162.5;42.8;16.6;132.7;24.5;35.3;58.9;328;352.6;440.6;499.2;467.9;3.5;104.7;106.9;108.8;23;61.7;42.5;53.1;137.9;292.1	-0.0786272673061603;0.264139676237619;-0.170157018637383;-0.164104521099944;-0.394274589275028;-0.236235999499968;-0.408900595999967;-0.213548300150023;-0.166748398399932;-0.0464208348312241;0.0184132396062751;-0.197798792875005;0.242775800587651;0.129765961812609;-0.393400126962433;-0.0987862967656099;0.164085627246834;-0.0593489260627393;0.3353754464747;0.192480268599411;-0.0429870913878858;-0.…
HJL_C1_20181026	13557	9958	KVVPCLVTPVTGRENSTAK	19	2	BIOTIN-M	_KVVPC(bi)LVTPVTGRENSTAK_	KVVPC(1)LVTPVTGRENSTAK			KVVPC(80.41)LVTPVTGRENSTAK			0	1	0	0	O75369-2;O75369-9;O75369;O75369-8;O75369-6;O75369-3;O75369-7;O75369-5;O75369-4	FLNB	Filamin-B	3	CID	ITMS	MULTI-MSMS	3	1	817.435	2449.28	-3.0034e-05	-2.4551e-08	408.787	67.987	0.0032717	80.411	60.686	80.411	1	1	0	0	0	-1	0	0	0	0	y2;y11;y12;y13;y14;y12-H2O;y14-NH3;y9(2+);y10(2+);y11(2+);y13(2+);y15(2+);y17(2+);y18(2+);b3;b8;b3-NH3;b6(2+);b7(2+);b8(2+);b9(2+);b14(2+);b15(2+);b18(2+)	6.7;701.2;147.1;56;68.8;55.8;22.3;32.5;58.1;246.7;84.4;351.7;838.1;775.9;137.9;153.8;56.1;144.4;89.6;130.5;94.1;209.6;186.7;335.8	-0.434966685154706;-0.374258581137383;-0.0127373335999437;-0.198717948650028;-0.0589899057499679;-0.115587176150029;0.225252008375037;-0.343567246056182;-0.341098569206224;0.0611378489812751;-0.401812049618798;-0.266455246506212;0.046636079000109;-0.224210673837433;-0.0365979665031659;-0.0308354910253001;0.120416164418714;-0.065614281581361;-0.354771581293903;-0.0224606645564336;0.249038448943566…
HJL_C1_20181026	13667	10053	KVVPCLVTPVTGRENSTAK	19	2	BIOTIN-M	_KVVPC(bi)LVTPVTGRENSTAK_	KVVPC(1)LVTPVTGRENSTAK			KVVPC(62.66)LVTPVTGRENSTAK			0	1	0	0	O75369-2;O75369-9;O75369;O75369-8;O75369-6;O75369-3;O75369-7;O75369-5;O75369-4	FLNB	Filamin-B	3	CID	ITMS	MULTI-MSMS	4	0	817.435	2449.28	-3.0034e-05	-2.4551e-08	0.0552729	68.421	0.010008	62.658	43.078	62.658	1	1	0	0	0	-1	0	0	0	0	y4;y7;y9;y10;y11;y12;y9(2+);y11(2+);y12(2+);y16(2+);y18(2+);b3;b7;b8;b10;b11;b3-NH3;b8-NH3;b11-NH3;b7(2+);b8(2+);b18(2+)	27.4;272;136.6;3970.2;300.6;121.1;30.7;200.4;98.4;3970.2;119.6;53.6;113.2;115.2;7.9;5.4;29.4;46.5;12.1;73.6;129.3;207.3	0.00236043810315323;-0.0522494454750131;-0.0692888883999103;-0.456685519074881;-0.0652986201998829;-0.193401396099944;0.0674434961313182;0.277507477887525;0.0512246446249947;-0.478049394724849;0.172395771475067;0.124260187793709;-0.116111621375239;-0.1560796316503;0.0763041912371136;-0.0475261237254472;0.0611205101218388;-0.295787912837795;-0.00180960022544241;-0.232884374262653;-0.17651339893143…
HJL_C1_20181026	10532	7368	LAEEKAQASSIPVGSRCEVR	20	2	BIOTIN-M	_LAEEKAQASSIPVGSRC(bi)EVR_	LAEEKAQASSIPVGSRC(1)EVR			LAEEKAQASSIPVGSRC(48.71)EVR			0	1	0	0	Q99426-2;Q99426	TBCB	Tubulin-folding cofactor B	4	CID	ITMS	MULTI-MSMS	3	0	646.077	2580.28	-0.23251	-0.00015022	-0.289358	56.009	0.017045	48.711	30.131	48.711	1	1	0	0	0	-1	0	0	0	0	y9(2+);y11(2+);y12(2+);y15(2+);y17(2+);y18(2+);b2;b3;b9;b10;b11;b12;b10-H2O;b10-NH3;b12-NH3;b8(2+);b9(2+);b10(2+)	4922.4;307.7;151.2;177.1;66.9;29.6;30.8;49.3;78.9;104;155.4;14.2;149.8;261.6;55;64.1;127.5;166.1	-0.301534079687599;0.152203033431192;0.180302199318703;-0.415953948587457;-0.247566516637335;0.253100148650219;-0.0143832896140452;-0.0605810869687389;-0.20911921054369;-0.185086406112418;-0.143624964774972;-0.0961101362124737;0.19625564586886;0.186924062700086;0.0190643951000311;0.120369110578167;0.266235610450053;-0.0829235244436859
HJL_C1_20181026	10538	7373	LAEEKAQASSIPVGSRCEVR	20	2	BIOTIN-M	_LAEEKAQASSIPVGSRC(bi)EVR_	LAEEKAQASSIPVGSRC(1)EVR			LAEEKAQASSIPVGSRC(40.52)EVR			0	1	0	0	Q99426-2;Q99426	TBCB	Tubulin-folding cofactor B	4	CID	ITMS	MULTI-MSMS	3	1	646.077	2580.28	-0.23251	-0.00015022	389.126	56.034	0.040251	40.52	19.049	40.52	1	1	0	0	0	-1	0	0	0	0	y7(2+);y9(2+);y11(2+);y12(2+);y13(2+);y15(2+);b3;b10;b11;b10-H2O;b11-H2O;b10-NH3;b7(2+);b10(2+)	1348;8133.4;445.8;439.7;273.7;53.2;31.2;220.9;237.5;286.8;30.9;195.3;75.8;161.9	0.374144126056194;-0.401814841406349;-0.0811343689125579;-0.327022019431297;-0.111504676312506;-0.427916839212457;-0.108493684624989;-0.0725375779874184;-0.0269257460249719;-0.0113859556936404;-0.198501174512558;-0.0617331638624137;-0.386194375118691;-0.433265321318686
HJL_C1_20181026	10550	7383	LAEEKAQASSIPVGSRCEVR	20	2	BIOTIN-M	_LAEEKAQASSIPVGSRC(bi)EVR_	LAEEKAQASSIPVGSRC(1)EVR			LAEEKAQASSIPVGSRC(55.59)EVR			0	1	0	0	Q99426-2;Q99426	TBCB	Tubulin-folding cofactor B	4	CID	ITMS	MULTI-MSMS	1	2	646.077	2580.28	-0.23251	-0.00015022	776.991	56.082	0.005701	55.589	21.368	55.589	1	1	0	0	0	-1	0	0	0	0	y2;y12;y7(2+);y9(2+);y10(2+);y11(2+);y12(2+);y13(2+);y18(2+);b2;b3;b10;b11;b14;b10-H2O;b11-H2O;b10-NH3;b11-NH3;b9(2+)	80.6;9.2;1061.6;789.7;479.7;1019.8;649.8;266.6;24.7;50.7;40;302.9;284.5;10.2;373.3;67.6;235.5;46.2;172.1	-0.0601314613937234;-0.0585373023375269;0.484800864337444;0.227152443749901;-0.300273573862569;-0.336749603287558;-0.295894089743797;-0.237542273968756;-0.232617624787281;-0.0455875132468577;-0.0486181963437389;-0.303372538924918;-0.234201136649972;-0.0162422620376219;-0.10885910022489;-0.266372268262558;-0.155849374799914;0.0169597227875329;-0.245422104393697
HJL_C1_20181026	10534	7370	LAEEKAQASSIPVGSRCEVR	20	2	BIOTIN-M	_LAEEKAQASSIPVGSRC(bi)EVR_	LAEEKAQASSIPVGSRC(1)EVR			LAEEKAQASSIPVGSRC(58.86)EVR			0	1	0	0	Q99426-2;Q99426	TBCB	Tubulin-folding cofactor B	3	CID	ITMS	MULTI-MSMS	5	1	861.1	2580.28	-0.31188	-0.00026856	391.558	56.016	0.011439	58.864	36.74	58.864	1	1	0	0	0	-1	0	0	0	0	y2;y6;y9;y10;y9(2+);y11(2+);y13(2+);y14(2+);y16(2+);y17(2+);y18(2+);b3;b4;b5;b6;b11;b13;b15;b6-H2O;b6-NH3;b13(2+);b18(2+)	62.3;59.5;18.1;4.2;98.8;217;483;853.8;598;168.2;121.4;25.8;46.1;32.5;58.7;60.2;16.2;22.7;69.5;31.4;41.8;93.5	-0.0362056801437234;0.433171108787519;-0.140373922850131;-0.364293340887571;0.0135904320311511;0.0900692443686921;-0.201531531781256;-0.495729104206248;-0.421084744424888;-0.121712024449835;-0.0613529763497809;-0.170322297906239;-0.207929397018745;-0.0179956761936637;0.0474384241063035;-0.101754847587472;-0.119004813762558;-0.4057226412001;-0.0485144457874185;-0.00669856801869173;0.35514656860618…
HJL_C1_20181026	12831	9322	LCDFNPK	7	0	BIOTIN-M	_LC(bi)DFNPK_	LC(1)DFNPK			LC(92.47)DFNPK			0	1	0	0	P09496-5;P09496-2;P09496-4;P09496-3;P09496	CLTA	Clathrin light chain A	2	CID	ITMS	MULTI-MSMS	7	1	644.297	1286.58	-0.063764	-4.1083e-05	779.807	65.165	0.018345	92.467	53.648	92.467	1	1	0	0	0	-1	0	0	0	0	y2;y3;y4;y5;y6;y5-H2O;y2-NH3;y3-NH3;b3;b4;b5;b5-H2O;b5-NH3	385.3;104;876.8;842.4;102.5;631.3;312.9;53.5;674.5;150.6;455.9;124.4;146.9	0.0706278370531095;-0.0943609755124726;0.0124440539687498;-0.0856739491875942;-0.0969002999249824;-0.180039905018816;0.154033569537489;-0.205077557481218;-0.0939926764250458;0.275385595243733;-0.0407567817751442;-0.17839666338773;-0.142623266087639
HJL_C1_20181026	12838	9328	LCDFNPK	7	0	BIOTIN-M	_LC(bi)DFNPK_	LC(1)DFNPK			LC(105.2)DFNPK			0	1	0	0	P09496-5;P09496-2;P09496-4;P09496-3;P09496	CLTA	Clathrin light chain A	2	CID	ITMS	MULTI-MSMS	5	0	644.297	1286.58	-0.063764	-4.1083e-05	-0.0910167	65.193	0.011893	105.2	68.107	105.2	1	1	0	0	0	-1	0	0	0	0	y2;y3;y4;y5;y6;y6-H2O;y2-NH3;y3-NH3;y6-NH3;b3;b4;b5;b5-H2O;b5-NH3	318.8;127.3;539.5;699.8;70;35.8;270;39.4;31.1;630.2;119.7;499.4;175.9;116.1	0.0620829151781095;-0.0726324598874726;-0.0309519421250002;0.141254761749906;-0.186499909299982;-0.238812642475068;0.142162231646864;-0.0441278504499678;-0.364782409237478;0.0611586907624542;-0.236150049287517;-0.0941015083376442;-0.13310857745023;-0.205977758275139
HJL_C1_20181026	13132	9586	LCDFNPK	7	0	BIOTIN-M	_LC(bi)DFNPK_	LC(1)DFNPK			LC(79.45)DFNPK			0	1	0	0	P09496-5;P09496-2;P09496-4;P09496-3;P09496	CLTA	Clathrin light chain A	2	CID	ITMS	MULTI-MSMS	3	0	644.297	1286.58	-0.0087841	-5.6596e-06	-1.33462	66.335	0.030101	79.454	38.533	79.454	1	1	0	0	0	-1	0	0	0	0	y2;y3;y4;y6;y2-NH3;y3-NH3;b3;b5;b5-H2O;b5-NH3	317.9;107.5;495.3;82.5;424.6;47.7;621.4;555.3;136.4;131.9	0.138132719865609;0.00207457136252742;0.0142751086562498;-0.133643463987482;-0.00694665507188574;-0.194335369981218;0.0695205071687042;-0.0241552192751442;-0.15727849932523;-0.0482629145251394
HJL_C1_20181026	12843	9332	LDDCGLTEAR	10	0	BIOTIN-M	_LDDC(bi)GLTEAR_	LDDC(1)GLTEAR			LDDC(113.18)GLTEAR			0	1	0	0	P13489	RNH1	Ribonuclease inhibitor	2	CID	ITMS	MULTI-MSMS	1	1	772.348	1542.68	0.048837	3.7719e-05	644.971	65.214	0.00075417	113.18	77.523	113.18	1	1	0	0	0	-1	0	0	0	0	y2;y3;y4;y5;y6;y9;y3-H2O;y2-NH3;y3-NH3;b2;b3;b5;b6;b7;b8;b9;b5-H2O;b6-H2O;b7-H2O;b9-H2O	472.9;1142.2;1093.7;128.1;496;62.8;41.8;56.3;33.9;56.3;25.4;250.6;314.8;613.7;156.2;135.4;173.1;192.6;253.7;219.3	0.155989674854681;0.10292542242189;0.0461422266000113;-0.136212250031235;-0.0284448154936854;-0.259527778012398;0.115462542762543;-0.0783383573093772;0.15898740490627;-0.0895717456093621;-0.0744695339218993;-0.0980761551999194;0.0184585283250271;0.0241448149249663;0.148280879874847;-0.121856308887573;-0.175291232124891;-0.318278032975059;-0.176117137000119;-0.0827383780001583
HJL_C1_20181026	12937	9415	LDDCGLTEAR	10	0	BIOTIN-M	_LDDC(bi)GLTEAR_	LDDC(1)GLTEAR			LDDC(85.81)GLTEAR			0	1	0	0	P13489	RNH1	Ribonuclease inhibitor	2	CID	ITMS	MULTI-MSMS	2	0	772.348	1542.68	0.048837	3.7719e-05	-1.17716	65.578	0.0058802	85.807	42.511	85.807	1	1	0	0	0	-1	0	0	0	0	y2;y3;y4;y5;y6;y7;y8;y9;y3-H2O;y4-H2O;y5-H2O;y2-NH3;y4-NH3;y8-NH3;b2;b3;b6;b7;b8;b9;b6-H2O;b7-H2O;b8-H2O;b9-H2O	292.1;506.2;986.9;178.3;727.7;225.7;143.1;40;26.6;54.5;76.2;22.3;64.5;212.3;22.3;23.8;189.6;154.6;212.3;84.1;185.1;151.1;117;127.5	0.159453419971868;0.0206195142187653;0.0196529687875113;-0.130291839874985;-0.0966210850249354;0.0282609626751764;0.0307899321751393;-0.349859809262398;-0.129074810753082;0.0655458020187325;-0.382250569143707;-0.0168759549656272;-0.106322402243734;-0.348054091199856;-0.0281093432656121;-0.0736150417343993;0.0146743486375271;0.222875283674966;-0.359287479500153;-0.173614121387573;0.149739545149941…
HJL_C1_20181026	13069	9530	LDDCGLTEAR	10	0	BIOTIN-M	_LDDC(bi)GLTEAR_	LDDC(1)GLTEAR			LDDC(134.23)GLTEAR			0	1	0	0	P13489	RNH1	Ribonuclease inhibitor	2	CID	ITMS	MULTI-MSMS	2	0	772.348	1542.68	0.11125	8.5927e-05	0.248924	66.093	0.00013601	134.23	95.952	134.23	1	1	0	0	0	-1	0	0	0	0	y2;y3;y4;y5;y6;y7;y8;y9;y3-H2O;y4-H2O;y2-NH3;y8-NH3;b2;b3;b4;b5;b6;b7;b8;b9;b4-H2O;b6-H2O;b7-H2O;b8-H2O;b9-H2O	671.6;601.5;1651.1;232.5;1157.8;283.8;168.1;70.8;83.6;81;22.9;235.3;22.9;58.5;336.3;280;697.8;130.1;235.3;68.5;332.8;439.7;274;259.6;65.1	-0.025055857371882;0.0504657056250153;-0.0201419530874887;-0.269513031281235;-0.0307031162749354;-0.163389427949824;-0.225069442824861;-0.392828559262398;0.0164635193250433;-0.154913182356268;-0.136504861215627;-0.159455458387356;-0.147738249515612;-0.161505666734399;-0.0278650741124693;-0.00536375285616941;-0.0611313154249729;-0.350000692887534;-0.170688846687653;-0.207549668262573;-0.2299580807…
HJL_C1_20181026	15828	11953	LDSHPCLEVTAAALRR	16	1	BIOTIN-M	_LDSHPC(bi)LEVTAAALRR_	LDSHPC(1)LEVTAAALRR			LDSHPC(45.12)LEVTAAALRR			0	1	0	0	Q9H4A4	RNPEP	Aminopeptidase B	3	CID	ITMS	MULTI-MSMS	6	1	735.042	2202.1	0.10481	7.7042e-05	455.471	76.694	0.044633	45.115	21.389	45.115	1	1	0	0	0	-1	0	0	0	0	y8(2+);y11(2+);y12(2+);y13(2+);y14(2+);y15(2+);b2;b4;b8;b9;b2-H2O;b4-H2O;b9(2+);b11(2+);b15(2+)	515.1;548;2508.1;1298.6;741.5;1357.2;24.9;259.5;55.3;33.4;16.4;268.6;1479.8;652.9;814.5	-0.166738521662467;-0.200697963418634;0.219543825862615;-0.35213549684363;-0.160217971581119;0.287396610825226;-0.136156828617175;-0.0529222447937627;-0.00331897552473492;-0.115324981199819;-0.35079255983905;0.0963031079687653;0.0120768169188068;0.498747850212567;-0.335234939768611
HJL_C1_20181026	12310	8875	LGNYAGAVQDCER	13	0	BIOTIN-M	_LGNYAGAVQDC(bi)ER_	LGNYAGAVQDC(1)ER			LGNYAGAVQDC(101.93)ER			0	1	0	0	O43765	SGTA	Small glutamine-rich tetratricopeptide repeat-containing protein alpha	2	CID	ITMS	MSMS	8		923.914	1845.81	NaN	NaN	0.565914	63.114	0.00014061	101.93	40.767	101.93	1	1	0	0	0	-1	0	0	0	0	y2;y3;y4;y5;y6;y7;y8;y9;y5-H2O;y8-H2O;y9-H2O;y5-NH3;b4;b5;b8;b10;b12;b5-NH3;b8-NH3;b12-NH3	16.5;178;225.3;608;341.1;97;458;180.2;122.6;33.1;28.2;98.4;28;54.2;132.2;192.7;12.9;51.9;160.4;17.4	0.0753636365749912;-0.134043866506318;-0.0848840376313547;-0.0969242020125876;-0.111762238937672;0.0690283066749089;-0.142784336912655;-0.00203285380007401;0.0289857210623268;0.194795508037259;-0.22390125103766;0.205017907424917;-0.144099023587557;-0.0245877748500334;-0.025526034749987;0.0435150164624929;-0.0159385505751288;0.0121565806812214;0.0352661723437677;0.228996722924876
HJL_C1_20181026	15866	11987	LGTDESKFNAVLCSR	15	1	BIOTIN-M	_LGTDESKFNAVLC(bi)SR_	LGTDESKFNAVLC(1)SR			LGTDESKFNAVLC(68.97)SR			0	1	0	0	P50995-2;P50995	ANXA11	Annexin A11	3	CID	ITMS	MULTI-MSMS	8	1	697.671	2089.99	-0.056054	-3.9107e-05	479.512	76.835	0.0027957	68.972	68.972	68.972	1	1	0	0	0	-1	0	0	0	0	y2;y3;y4;y5;y2-H2O;y2-NH3;y3-NH3;y8(2+);y12(2+);y14(2+);b3;b4;b10;b11;b12;b4-H2O;b11-H2O;b12-H2O;b11-NH3;b10(2+);b11(2+)	154;1749.5;2395;270.5;6.9;16.1;448.6;3296.4;403.2;345.5;57.5;103.4;342.3;300.4;28.4;75.6;142;29.3;73;450.4;760.7	-0.127828002849981;-0.0697184160875395;-0.0365577559999792;-0.12793387886245;-0.0528671764546687;0.00457370131408652;0.230331603506215;0.0555248460312896;-0.256672801850073;-0.0507149842501349;0.150625466965607;-0.112989362362498;-0.0884067186125321;-0.190280888350117;0.0505213732999437;0.0787774943062232;-0.0603426449627023;0.224526999499858;-0.0980555757876118;-0.38571893460005;-0.0864362929063…
HJL_C1_20181026	15942	12057	LGTDESKFNAVLCSR	15	1	BIOTIN-M	_LGTDESKFNAVLC(bi)SR_	LGTDESKFNAVLC(1)SR			LGTDESKFNAVLC(94.02)SR			0	1	0	0	P50995-2;P50995	ANXA11	Annexin A11	3	CID	ITMS	MULTI-MSMS	9	0	697.671	2089.99	-0.056054	-3.9107e-05	-1.78208	77.105	0.00023185	94.023	63.448	94.023	1	1	0	0	0	-1	0	0	0	0	y2;y3;y4;y5;y6;y2-H2O;y2-NH3;y6(2+);y11(2+);y12(2+);y13(2+);y14(2+);b3;b4;b5;b10;b11;b4-H2O;b10-H2O;b11-H2O;b11-NH3;b11(2+)	114.6;1495.5;2151.2;356.1;74;47.2;31.1;294.3;540;699;509.1;333.3;51.3;130.1;186.6;234.9;215;51.3;149.1;80.7;54.6;639.1	-0.0945943602718557;-0.0186930254625395;0.0144676346250208;-0.08130301948745;-0.0734861066873691;-0.0667526745015437;-0.067188383646851;-0.239830894262468;0.086911346212446;-0.191426219818823;-0.226974189800103;-0.115168109250135;-0.188333273268768;0.177293840762502;0.111427464306303;-0.122952617050032;-0.00461194303761658;0.294902982587473;-0.0445280455376178;-0.0547274105877023;-0.1614100679751…
HJL_C1_20181026	15999	12105	LGTDESKFNAVLCSR	15	1	BIOTIN-M	_LGTDESKFNAVLC(bi)SR_	LGTDESKFNAVLC(1)SR			LGTDESKFNAVLC(81.19)SR			0	1	0	0	P50995-2;P50995	ANXA11	Annexin A11	3	CID	ITMS	MULTI-MSMS	1	1	697.671	2089.99	-0.056054	-3.9107e-05	476.928	77.325	0.000736	81.185	44.993	81.185	1	1	0	0	0	-1	0	0	0	0	y2;y3;y4;y5;y9;y2-H2O;y4-H2O;y2-NH3;y8(2+);y9(2+);y11(2+);y12(2+);y13(2+);y14(2+);b3;b4;b10;b11;b12;b4-H2O;b10-H2O;b10-NH3;b11-NH3;b10(2+);b11(2+)	256.7;1986.5;2202.3;239.8;8.7;32.9;462.2;18;3999.4;353.5;427.4;453.1;461.4;256.4;37;73.4;403.9;270.4;78.2;52;87.3;103.1;58.9;520.1;628.3	0.0655924073062693;0.0189656659437105;-0.0577369552187292;-0.30517997261245;-0.005365319337443;-0.00571751825154365;-0.254275762612451;0.178569672993774;0.14030267806254;-0.210653313087505;-0.016177032693804;-0.470906200287573;-0.270858467143853;-0.0841622498751349;0.0948698517312323;-0.093458112362498;9.42579499678686E-05;-0.199924443037617;-0.0103917126375563;-0.0257146931937768;-0.277071990850…
HJL_C1_20181026	12300	8866	LHIVQVVCKK	10	1	BIOTIN-M	_LHIVQVVC(bi)KK_	LHIVQVVC(1)KK			LHIVQVVC(52.26)KK			0	1	0	0	O00299	CLIC1	Chloride intracellular channel protein 1	3	CID	ITMS	MSMS	4		539.97	1616.89	NaN	NaN	0.678191	63.077	0.04302	52.255	30.2	52.255	1	1	0	0	0	-1	0	0	0	0	y3;y4;y5;y9;y7(2+);y8(2+);y9(2+);a2;b2;b3	126.3;67.8;61.2;4;947.4;2950.7;214.6;158.5;535.5;160.7	-0.224540705406298;0.109009929543731;-0.18384324409999;0.118350588800013;0.040642012549938;-0.138151192562532;-0.0462562965187772;0.0958589275343797;0.069319692212531;0.019228399175006
HJL_C1_20181026	11420	8118	LKETCVSGEDPTQGADLSPDEK	22	1	BIOTIN-M	_LKETC(bi)VSGEDPTQGADLSPDEK_	LKETC(1)VSGEDPTQGADLSPDEK			LKETC(54.22)VSGEDPTQGADLSPDEK			0	1	0	0	Q02952-3;Q02952-2;Q02952	AKAP12	A-kinase anchor protein 12	3	CID	ITMS	MULTI-MSMS	4	2	924.09	2769.25	-0.15772	-0.00014575	726.459	59.576	0.0052325	54.223	38.949	54.223	1	1	0	0	0	-1	0	0	0	0	y2;y4;y5;y6;y7;y12;y13;y17;y4-H2O;y4-NH3;y12-NH3;y12(2+);y13(2+);b6;b9;b10;b10-H2O;b9-NH3;b6(2+);b10(2+);b16(2+);b18(2+);b20(2+);b21(2+)	50.5;244.1;225.2;44.4;159.6;278.5;68.6;5.8;23.7;23.2;84.6;72.8;179.4;107.3;22.7;90.9;48.1;22.8;27.3;456.7;166.4;216;138.3;37.3	-0.00362983280939488;0.0668912601749412;0.0631530685124062;-0.148437247962534;-0.120944899556321;-0.0296292889374854;0.367675071187477;-0.0520542985377688;-0.0168545784688376;-0.240328007340679;-0.0637467498124806;-0.0213692822625262;-0.162377746731295;-0.248512790162522;-0.368125802650184;-0.323238434712721;-0.174379292887807;0.0317166974123211;-0.0990117164687945;-0.235251491868894;-0.231816750…
HJL_C1_20181026	11445	8139	LKETCVSGEDPTQGADLSPDEK	22	1	BIOTIN-M	_LKETC(bi)VSGEDPTQGADLSPDEK_	LKETC(1)VSGEDPTQGADLSPDEK			LKETC(107.45)VSGEDPTQGADLSPDEK			0	1	0	0	Q02952-3;Q02952-2;Q02952	AKAP12	A-kinase anchor protein 12	3	CID	ITMS	MULTI-MSMS	5	0	924.09	2769.25	-0.15772	-0.00014575	-1.53646	59.677	6.9357e-07	107.45	80.905	107.45	1	1	0	0	0	-1	0	0	0	0	y2;y4;y5;y6;y7;y12;y13;y16;y4-H2O;y5-H2O;y13-H2O;y2-NH3;y16-NH3;y6(2+);y11(2+);y12(2+);y13(2+);b6;b9;b10;b12;b13;b10(2+);b12(2+);b15(2+);b16(2+);b17(2+);b18(2+);b20(2+);b21(2+)	45.9;155.2;201.2;54.7;110.6;164.1;23.5;22.1;31.5;51;65.4;32;19.6;19.2;51.8;291.6;89.8;273.2;121;169.2;22.7;10.1;270.7;192.3;84.3;197.7;131.8;298;193.1;85.6	0.0152605480499801;0.0653653812686912;0.0231750411686562;0.0255129473499665;0.0637474832561793;-0.0623441326874854;0.0241692118124774;-0.375106886612684;-0.344735437843838;-0.153222164662566;-0.0427919588626082;0.0450774133468599;-0.0937946599876796;-0.212059882868743;-0.0327365598250253;-0.403876606481276;-0.103417785793795;0.248557522337478;-0.106040841712684;-0.102047028462721;-0.2535578273627…
HJL_C1_20181026	11448	8141	LKETCVSGEDPTQGADLSPDEK	22	1	BIOTIN-M	_LKETC(bi)VSGEDPTQGADLSPDEK_	LKETC(1)VSGEDPTQGADLSPDEK			LKETC(96.13)VSGEDPTQGADLSPDEK			0	1	0	0	Q02952-3;Q02952-2;Q02952	AKAP12	A-kinase anchor protein 12	3	CID	ITMS	MULTI-MSMS	2	1	924.09	2769.25	-0.15772	-0.00014575	366.253	59.691	3.8029e-05	96.131	76.312	96.131	1	1	0	0	0	-1	0	0	0	0	y2;y4;y5;y6;y7;y12;y13;y16;y4-H2O;y2-NH3;y12(2+);y13(2+);y16(2+);b3;b4;b8;b9;b10;b12;b9-H2O;b10-H2O;b12-H2O;b9(2+);b10(2+);b15(2+);b17(2+);b18(2+)	62.4;280;303;194.8;150.4;150;47.7;24.4;52.2;30.6;386.3;97.4;68.1;44.8;26.2;69.8;64.6;302.4;10.9;25.2;43.6;27.8;65.4;319.6;231.4;271.4;199.7	-0.0557843738250199;-0.0305208492000588;-0.0550720291438438;0.151367439537466;-0.0694312276813207;0.0394625079375146;-0.300171608500023;-0.111801222550184;-0.234200769875088;0.167422384049985;-0.0640938916375262;-0.180932434231295;0.00669758296237433;0.0648950960562047;-0.345373207187549;-0.146924953537564;-0.451377755775184;-0.246334137837721;0.192365024199717;-0.139310606137769;-0.1146869100753…
HJL_C1_20181026	14361	10658	LKKLEEEQIILEDQNCK	17	2	BIOTIN-M	_LKKLEEEQIILEDQNC(bi)K_	LKKLEEEQIILEDQNC(1)K			LKKLEEEQIILEDQNC(49.46)K			0	1	0	0	P35579	MYH9	Myosin-9	3	CID	ITMS	MULTI-MSMS	2	0	842.098	2523.27	-0.081968	-6.9025e-05	-1.08001	71.115	0.049286	49.463	26.478	49.463	1	1	0	0	0	-1	0	0	0	0	y2;y6;y7;y8;y8-H2O;y6(2+);y15(2+);b2;b4;b8;b10;b11;b13;b14;b9(2+);b10(2+);b11(2+)	136.7;180.7;94.4;43.8;26.1;50.5;126.4;7.8;29.5;292.7;127.3;54.4;23.3;22.7;36.2;184.8;115	-0.118637023887572;-0.104456288649772;-0.0676335191872113;-0.012133991912151;-0.426751412587237;-0.311346258681169;-0.14434305699956;0.146691648293768;0.277683978424989;-0.323129631731149;0.0254792861001079;-0.311843452249832;-0.0588356443624889;-0.339125320462472;-0.13460186775626;-0.10093169396248;0.0784904329563005
HJL_C1_20181026	14384	10679	LKKLEEEQIILEDQNCK	17	2	BIOTIN-M	_LKKLEEEQIILEDQNC(bi)K_	LKKLEEEQIILEDQNC(1)K			LKKLEEEQIILEDQNC(84.4)K			0	1	0	0	P35579	MYH9	Myosin-9	3	CID	ITMS	MULTI-MSMS	8	1	842.098	2523.27	-0.081968	-6.9025e-05	395.191	71.201	0.0012577	84.403	38.155	84.403	1	1	0	0	0	-1	0	0	0	0	y2;y3;y4;y5;y6;y7;y8;y6-H2O;y7-H2O;y8-H2O;y7-NH3;y8-NH3;y7(2+);y8(2+);y15(2+);b2;b3;b4;b5;b8;b9;b10;b11;b13;b3-NH3;b6(2+);b9(2+);b10(2+);b11(2+);b12(2+)	91.5;463.8;148;286;397.4;298;60.3;174.2;33.1;50.7;72;67.8;116.6;153.6;181.4;14.4;25.5;41;81;206.3;205.4;132.9;52.5;12.7;37.8;21;133.7;872.8;394.5;486.4	0.00587469486242753;-0.396693463406336;-0.0844538426313193;0.0367885057751209;0.0775505472877285;-0.0127018785622113;-0.196704304412151;0.0983579313001428;-0.196484338299797;-0.421868600087237;-0.0827080113122065;-0.114488757474646;-0.0772366317623892;0.022839792031391;-0.11358133824956;-0.00942102260466982;-0.110274044943765;-0.401271099700011;0.310450414468846;0.234426520612601;-0.1634430927374…
HJL_C1_20181026	14420	10708	LKKLEEEQIILEDQNCK	17	2	BIOTIN-M	_LKKLEEEQIILEDQNC(bi)K_	LKKLEEEQIILEDQNC(1)K			LKKLEEEQIILEDQNC(52.36)K			0	1	0	0	P35579	MYH9	Myosin-9	3	CID	ITMS	MULTI-MSMS	1	2	842.098	2523.27	-0.081968	-6.9025e-05	796.099	71.348	0.028951	52.365	35.647	52.365	1	1	0	0	0	-1	0	0	0	0	y3;y5;y6;y7;y8;y7-H2O;y6-NH3;y7(2+);b4;b5;b9;b10;b11;b12;b13;b14;b9(2+);b10(2+);b11(2+);b12(2+);b13(2+);b16(2+)	199.8;246.8;305;270.9;29;28.9;118.6;113.6;72.1;80.9;88.4;154.9;45.3;63.7;36.4;15.2;140.2;213;254.3;125.2;365.3;104.9	-0.186305279812586;0.0442347948376209;0.0355583597877285;-0.0180729723122113;-0.124072468474651;-0.0811278929872969;-0.231225116712267;-0.0329861434811392;0.345371966706239;0.304713109781346;-0.0438141864874524;-0.0154142685873921;-0.142776069437332;-0.227014027924952;-0.0103737302999889;-0.262953445462472;-0.34853009041251;0.14943451697502;-0.0571296842311995;0.113702996681241;-0.004722459975027…
HJL_C1_20181026	17128	13140	LQFHDVAGDIFHQQCK	16	0	BIOTIN-M	_LQFHDVAGDIFHQQC(bi)K_	LQFHDVAGDIFHQQC(1)K			LQFHDVAGDIFHQQC(99.75)K			0	1	0	0	P11413;P11413-2;P11413-3	G6PD	Glucose-6-phosphate 1-dehydrogenase	3	CID	ITMS	MULTI-MSMS	17	1	779.702	2336.08	0.28996	0.00022608	427.095	80.786	3.707e-05	99.747	75.68	99.747	1	1	0	0	0	-1	0	0	0	0	y5;y6;y7;y8;y9;y10;y11;y12;y6(2+);y7(2+);y11(2+);y14(2+);b2;b3;b4;b5;b9;b10;b11;b12;b14;b2-NH3;b3-NH3;b12-NH3;b12(2+);b13(2+);b14(2+);b15(2+)	1792.9;514.8;356.9;68.8;198.2;54.3;177.5;51.6;1286.3;5155.7;5236.9;15165.7;452.5;401.4;648.5;1227.9;3264.7;1946.4;1404.6;222.5;56.7;29.3;141.2;114.2;1738.7;7292.8;2232.1;872.1	-0.167545724624915;-0.108897433425;-0.0809857967749394;-0.193324991337477;-0.37938079898754;-0.18845841743746;-0.038379462175044;0.372840913574919;-0.267119077162533;-0.417897145556253;-0.487963607162555;-0.481141701862498;0.0574496966812603;-0.0160431254000173;0.0283423698125489;-0.0272341294374883;-0.0880213495249791;-0.105397798812646;-0.134395991987731;-0.132857176462721;-0.0695351614751871;-…
HJL_C1_20181026	6887	4440	LSECEEQAK	9	0	BIOTIN-M	_LSEC(bi)EEQAK_	LSEC(1)EEQAK			LSEC(106.68)EEQAK			0	1	0	0	Q7KZF4	SND1	Staphylococcal nuclease domain-containing protein 1	2	CID	ITMS	MULTI-MSMS	3	0	744.329	1486.64	0.37486	0.00027902	1.636	40.506	0.0024804	106.68	78.106	106.68	1	1	0	0	0	-1	0	0	0	0	y2;y3;y4;y5;y6;y7;y8;y4-H2O;y3-NH3;y7-NH3;b4;b5;b6;b7;b8;b4-H2O;b5-H2O;b8-H2O;b8-NH3	24.7;64.3;106.8;192.2;208;94.6;32.4;80.1;57.5;65.8;145.4;174.3;77.4;65.8;66.9;153.8;58.4;72;28.9	0.0055240375015444;-0.00964417863752942;-0.00287871915628557;0.0343432832936514;-0.0443269150998731;-0.281274834524766;-0.274759119937244;0.0248256375124356;0.0382696104874753;-0.398644248524761;-0.263233147637493;0.0519429563750009;-0.216377033362505;-0.398644248524988;-0.136554874787407;0.391485369187535;-0.100345362737471;-0.0167484673374929;-0.301287570037402
HJL_C1_20181026	12281	8849	LTGIKHELQANCYEEVKDR	19	2	BIOTIN-M	_LTGIKHELQANC(bi)YEEVKDR_	LTGIKHELQANC(1)YEEVKDR			LTGIKHELQANC(44.39)YEEVKDR			0	1	0	0	P23528	CFL1	Cofilin-1	4	CID	ITMS	MULTI-MSMS	1	1	675.084	2696.31	-0.18872	-0.0001274	-1.24666	63.006	0.031149	44.391	25.181	44.391	1	1	0	0	0	-1	0	0	0	0	y3;y4;y9;y9(2+);y10(2+);y11(2+);y12(2+);b2;b4;b7;b10;b2-H2O;b8(2+);b9(2+);b10(2+);b14(2+);b15(2+);b16(2+)	408.9;244.4;22.7;907.1;2040.3;1034.3;334.5;159.3;65.6;538.9;315.4;46.7;149.9;350.6;212.3;159.9;315.4;82.4	0.0533277131218597;-0.104546212475043;0.17564520062524;-0.0119327210749134;-0.351347018581123;-0.256994786318614;-0.137326077368584;0.132060913287518;-0.148977544821889;0.34976704280632;0.267254256000115;0.0675106312843923;0.0893586765438386;-0.354924345099903;-0.0708034863562261;-0.476845636499547;-0.344709244649493;-0.131913419362036
HJL_C1_20181026	12289	8856	LTGIKHELQANCYEEVKDR	19	2	BIOTIN-M	_LTGIKHELQANC(bi)YEEVKDR_	LTGIKHELQANC(1)YEEVKDR			LTGIKHELQANC(59.15)YEEVKDR			0	1	0	0	P23528	CFL1	Cofilin-1	4	CID	ITMS	MULTI-MSMS	2	1	675.084	2696.31	-0.18872	-0.0001274	373.637	63.036	0.0053399	59.15	42.08	59.15	1	1	0	0	0	-1	0	0	0	0	y2;y3;y4;y11;y7(2+);y9(2+);y10(2+);y11(2+);y12(2+);y14(2+);y15(2+);b2;b10;b11;b2-H2O;b7(2+);b8(2+);b9(2+);b10(2+);b14(2+);b15(2+);b16(2+)	106.8;326.4;133.2;39.3;130.7;1370.1;949.5;875.7;267.1;761.1;61.9;150.4;152.2;60.1;13.6;289.8;348.1;236.2;244.3;188.1;164.9;69.9	-0.152414113171858;-0.0549791716437653;0.0104440218999571;-0.320826586112162;0.292773371318731;-0.378082623418663;-0.0407391084248729;-0.0561280870998644;0.0474273406001657;-0.425623891037276;-0.00594999937470675;-0.0398446042906073;-0.317950822124885;-0.262572203049785;0.168050792417205;-0.00345456365619157;-0.331783901581161;0.228144502556347;-0.256838642606226;-0.0392235661870473;-0.2599924477…
HJL_C1_20181026	9067	6151	NCTYTQVQTR	10	0	BIOTIN-M	_NC(bi)TYTQVQTR_	NC(1)TYTQVQTR			NC(197.27)TYTQVQTR			0	1	0	0	P23193-2;P23193;Q15560-2;Q15560	TCEA1;TCEA2	Transcription elongation factor A protein 1;Transcription elongation factor A protein 2	2	CID	ITMS	MULTI-MSMS	5	0	832.88	1663.74	0.036132	3.0094e-05	-4.81638	50.033	2.7154e-25	197.27	90.913	197.27	1	1	0	0	0	-1	0	0	0	0	y2;y3;y4;y5;y6;y7;y8;y3-H2O;y4-H2O;y5-H2O;y8-H2O;y2-NH3;y4-NH3;y8-NH3;b2;b5;b6;b7;b8;b9;b5-H2O;b6-H2O;b9-H2O;b2-NH3;b6-NH3;b7-NH3;b8-NH3	51.4;265.3;297.3;324.8;383.1;325.8;377.1;31.6;93;36.6;131.9;55.5;112.1;79.7;266.3;105.6;86.9;76.9;92.8;18.8;169.4;137.9;80.6;56.4;81.1;61.3;30.4	-0.106349081228075;0.0628241332969424;-0.0102719602686534;-0.153293569962443;-0.0982298419561403;-0.0933729833436701;-0.156534352993617;-0.00996589479996146;-0.0403068614124322;-0.132608256262415;-0.00212101194983916;-0.012811512806195;-0.108232194581149;-0.125710407618612;-0.0770502689687191;0.210724572999879;-0.0374606109126034;-0.141532046275188;-0.184028753625171;0.0170921032872684;0.00368771…
HJL_C1_20181026	9088	6169	NCTYTQVQTR	10	0	BIOTIN-M	_NC(bi)TYTQVQTR_	NC(1)TYTQVQTR			NC(192.12)TYTQVQTR			0	1	0	0	P23193-2;P23193;Q15560-2;Q15560	TCEA1;TCEA2	Transcription elongation factor A protein 1;Transcription elongation factor A protein 2	2	CID	ITMS	MULTI-MSMS	7	1	832.88	1663.74	0.036132	3.0094e-05	603.089	50.116	1.6639e-19	192.12	107.55	192.12	1	1	0	0	0	-1	0	0	0	0	y2;y3;y4;y5;y6;y7;y8;y9;y3-H2O;y8-H2O;y2-NH3;y3-NH3;y4-NH3;y5-NH3;b2;b3;b4;b6;b7;b8;b9;b4-H2O;b6-H2O;b7-H2O;b9-H2O;b2-NH3;b4-NH3;b7-NH3;b8-NH3;b9-NH3	120.5;736.8;813.3;625.1;792.1;906.4;1097.4;14.1;57.9;250.4;139.9;60.5;439.9;73.1;450.2;317.7;144.4;161.1;363.5;107.7;54.2;184.5;101.7;245.5;39.7;131.3;119.4;253.2;54.7;62.3	0.0674485261938003;0.0797003540000674;0.0384951295750966;0.0382957855063069;-0.0439695880498903;-0.0563246434999201;-0.0665685326811172;0.343286659550358;-0.104753492456211;-0.133651773668589;-0.00164207921244497;-0.0443218920311779;0.260908430418851;-0.222567280837438;-0.00600534709371914;-0.14906173627503;-0.0287873971938097;-0.0898287749751034;0.0231408052873121;-0.162910589562671;-0.148801451…
HJL_C1_20181026	9206	6275	NCTYTQVQTR	10	0	BIOTIN-M	_NC(bi)TYTQVQTR_	NC(1)TYTQVQTR			NC(189.18)TYTQVQTR			0	1	0	0	P23193-2;P23193;Q15560-2;Q15560	TCEA1;TCEA2	Transcription elongation factor A protein 1;Transcription elongation factor A protein 2	2	CID	ITMS	MULTI-MSMS	5	1	832.88	1663.74	0.036132	3.0094e-05	-1.81111	50.565	5.5008e-19	189.18	79.464	189.18	1	1	0	0	0	-1	0	0	0	0	y2;y3;y4;y5;y6;y7;y8;y3-H2O;y8-H2O;y2-NH3;y3-NH3;y4-NH3;y5-NH3;y6-NH3;b2;b3;b4;b6;b7;b8;b4-H2O;b6-H2O;b7-H2O;b4-NH3;b6-NH3;b7-NH3;b8-NH3	93.6;513.7;462.8;324.5;575.6;620;644.9;59.6;121.6;40.6;38.2;162.2;58.3;96.1;253.8;310.7;101.7;120.8;123.3;83.1;111.2;90.1;118.5;94.8;100.6;164;71.4	0.0343979890844253;0.121753576656317;0.0473452272313466;0.0506248870688069;-0.0102781817998903;-0.12590472162492;-0.0928746850248672;0.0273265856687885;-0.122482340074839;0.070562510631305;-0.171122429140553;0.0234206374501014;-0.242830952712438;-0.0237657598623855;-0.00722605021871914;-0.0586686698687799;-0.0214631784438097;-0.175888345287603;-0.0740271634626879;0.0122603088748292;0.008926725099…
HJL_C1_20181026	12150	8743	NICKVVEVGSK	11	1	BIOTIN-M	_NIC(bi)KVVEVGSK_	NIC(1)KVVEVGSK			NIC(66.6)KVVEVGSK			0	1	0	0	P14618;P14618-3;P14618-2	PKM	Pyruvate kinase PKM	2	CID	ITMS	MULTI-SECPEP	3	0	813.921	1625.83	-0.16503	-0.00013432	0.19295	62.461	0.042362	66.595	42.64	66.595	1	1	0	0	0	-1	0	0	0	0	y3;y4;y5;y6;y7;y8;y9;y4-H2O;y5-H2O;y5-NH3;y7-NH3;b7;b8;b9;b7-NH3	40.6;121.8;232.7;44.1;129.8;53.4;67.5;17.5;35.9;44.4;444.2;55.5;67.3;35.2;30	0.00247794472500118;-0.149994369543776;-0.0803016639688394;-0.16233940792506;0.144477828587469;-0.317077708400006;-0.166438824762508;-0.10364377264068;0.101333356762439;0.346335269687415;-0.124808089318776;-0.127110643050173;-0.135356883100258;-0.202516206375321;0.297878341387332
HJL_C1_20181026	5420	3275	NKTHTLCR	8	1	BIOTIN-M	_NKTHTLC(bi)R_	NKTHTLC(1)R			NKTHTLC(83.21)R			0	1	0	0	P61927	RPL37	60S ribosomal protein L37	3	CID	ITMS	MULTI-MSMS	2	0	475.236	1422.69	-0.43584	-0.00020713	-0.529003	34.149	0.014651	83.206	56.822	83.206	1	1	0	0	0	-1	0	0	0	0	y1;y2;y3;y4;y5;y4-H2O;y1-NH3;y3-NH3;y4-NH3;y6(2+);y7(2+);a2;b2;b5;b2-NH3;b6(2+)	60.7;658.9;139.1;142.9;24.3;89.4;11.5;54.5;79.4;3059.4;180.8;21.9;219.5;1884.3;302.5;183.4	0.00693741049218488;-0.0399792478625614;0.0550710606624989;-0.0520966566438119;-0.250814188774939;-0.0694972804437839;0.0194355502031272;-0.354839857243746;-0.193086676112557;-0.275236752943783;0.107693974656172;-0.0548868507562474;0.129328308453154;-0.0231960938374414;0.144069490156284;0.0675804773625259
HJL_C1_20181026	5553	3379	NKTHTLCR	8	1	BIOTIN-M	_NKTHTLC(bi)R_	NKTHTLC(1)R			NKTHTLC(98.52)R			0	1	0	0	P61927	RPL37	60S ribosomal protein L37	3	CID	ITMS	MULTI-MSMS	1	0	475.236	1422.69	-0.28461	-0.00013526	0.314472	34.724	0.0061537	98.523	66.364	98.523	1	1	0	0	0	-1	0	0	0	0	y1;y2;y3;y4;y4-H2O;y1-NH3;y2-NH3;y3-NH3;y4-NH3;y6(2+);y7(2+);a2;b2;b3;b5;b3-H2O;b2-NH3;b6(2+)	302.8;1920;495.2;415.6;89.3;15.2;280.5;100.7;93.4;6390.1;491.7;119.2;516.7;327.9;3696.8;527.7;737.1;740.6	0.136591341156247;0.00634643573118865;0.000566666131248894;-0.160250953518812;-0.0794460109125339;-0.0183146939374979;0.0618896193874434;-0.114422376774996;0.223661370762443;-0.309477475600033;0.152249638718672;0.0346669822515651;-0.0381369015077837;-0.0569714889312536;-0.110293261806191;-0.0276802181999756;0.0119283768750336;0.0709984461125259
HJL_C1_20181026	6105	3804	NNQESDCVSK	10	0	BIOTIN-M	_NNQESDC(bi)VSK_	NNQESDC(1)VSK			NNQESDC(76.28)VSK			0	1	0	0	A6NDG6	PGP	Phosphoglycolate phosphatase	2	CID	ITMS	MSMS	4		787.832	1573.65	NaN	NaN	-2.95119	37.201	0.021095	76.282	57.97	76.282	1	1	0	0	0	-1	0	0	0	0	y2;y3;y4;y5;y6;y7;y8;y6-H2O;y7-H2O;b3;b4;b5;b6;b3-NH3;b4-NH3	10.2;77.3;88.3;78.3;267.9;156.2;62.8;35.4;38.4;36.9;28.6;30.7;85.1;16.8;16.6	-0.0527687378593953;-0.164530602909338;-0.0336976274750214;-0.0183512751625585;-0.0577339980750367;-0.0688518393751565;-0.0937704217251394;-0.0244754421876223;-0.102731955362742;-0.0881898092406459;-0.082675570462527;-0.0247682543124483;-0.344504909812485;0.168372661524984;0.00741351163122772
HJL_C1_20181026	14008	10350	NSLDCEIVSAK	11	0	BIOTIN-M	_NSLDC(bi)EIVSAK_	NSLDC(1)EIVSAK			NSLDC(105.17)EIVSAK			0	1	0	0	Q01518-2;Q01518	CAP1	Adenylyl cyclase-associated protein 1	2	CID	ITMS	MULTI-MSMS	3	1	815.384	1628.75	-0.030713	-2.5043e-05	617.416	69.745	0.00050342	105.17	73.879	105.17	1	1	0	0	0	-1	0	0	0	0	y3;y4;y5;y6;y7;y8;y9;y3-H2O;y9-H2O;b3;b7;b8;b9;b10;b3-H2O;b7-H2O;b9-H2O;b10-H2O;b7-NH3;b8-NH3;b10-NH3	364.6;214.9;117.7;178;221.4;226.4;33.4;17.4;29.7;53.4;104.6;85.4;29.2;47.4;32.6;142.8;36.7;37.4;79.5;223;31.4	-0.1045221375594;0.157037530593755;-0.167589895256356;0.112857204849888;-0.1395800833875;-0.130337246700037;-0.225960766299977;-0.0308888258125535;-0.419875061975063;0.0112059720687512;-0.43302915678737;0.224374017225045;-0.383246010374933;0.109434183675148;-0.0475459700905958;0.418100492850044;-0.383068509175018;-0.0272291354374374;-0.173811656724865;-0.00639871708744977;-0.178345386574847
HJL_C1_20181026	14020	10360	NSLDCEIVSAK	11	0	BIOTIN-M	_NSLDC(bi)EIVSAK_	NSLDC(1)EIVSAK			NSLDC(119.27)EIVSAK			0	1	0	0	Q01518-2;Q01518	CAP1	Adenylyl cyclase-associated protein 1	2	CID	ITMS	MULTI-MSMS	2	0	815.384	1628.75	-0.030713	-2.5043e-05	0.0117069	69.794	0.00012676	119.27	82.32	119.27	1	1	0	0	0	-1	0	0	0	0	y3;y4;y5;y6;y7;y8;y9;y9-NH3;b3;b4;b6;b7;b8;b9;b10;b7-H2O;b8-H2O;b10-H2O;b4-NH3;b7-NH3;b8-NH3;b10-NH3	311;256.3;55.4;141.5;194.1;401.9;28.7;39.1;58.5;61.2;91;120;257.1;24.1;26.8;88.5;101.6;60.9;21.7;144.3;188.2;63.2	0.0759588194718503;0.0991151673125046;-0.0716426296313557;-0.196346896712612;-0.0824511771375001;-0.0570950592000372;-0.133797680362477;-0.141914164674972;0.0359862455062512;-0.111356611165604;-0.23291344968743;-0.18424985991237;-0.0196445374624545;-0.401068275999933;-0.354066792887352;-0.0754297805874558;-0.14104906751254;-0.0680006198124374;-0.236141796649974;-0.0106036489123653;-0.170949498337…
HJL_C1_20181026	15649	11791	NTGIICTIGPASR	13	0	BIOTIN-M	_NTGIIC(bi)TIGPASR_	NTGIIC(1)TIGPASR			NTGIIC(148.13)TIGPASR			0	1	0	0	P14618;P14618-2	PKM	Pyruvate kinase PKM	2	CID	ITMS	MULTI-MSMS	2	0	877.44	1752.87	-0.3146	-0.00027604	1.9039	76.042	1.4367e-13	148.13	113.44	148.13	1	1	0	0	0	-1	0	0	0	0	y2;y4;y5;y6;y7;y8;y9;y10;y11;y7-NH3;y9-NH3;b3;b4;b5;b6;b7;b8;b9;b11;b12;b4-H2O;b5-H2O;b7-H2O;b8-H2O;b9-H2O;b12-H2O;b5-NH3;b7-NH3;b8-NH3	52.7;877.4;1743;304.2;496.5;1253;639.4;52.1;97.4;417.9;88.9;39.1;114.1;90.9;189.3;119.6;379;372.8;57.6;71.3;29.7;93.9;109;488;262.4;59.1;44.2;138.4;521.5	-0.0218404540218557;-0.000993575940640312;0.0970997863312277;-0.0425300809250757;-0.149697798231387;-0.0343982700626384;-0.0966965943500782;-0.0160505827000179;0.131755914337418;-0.441749829418882;-0.269119719287573;0.013999431812465;0.0743512540093434;-0.0279556152000282;-0.0440647784375869;-0.0566890387126477;-0.0799248630000875;-0.0934953190876513;-0.200761233975072;-0.17263907407505;-0.059016…
HJL_C1_20181026	15663	11803	NTGIICTIGPASR	13	0	BIOTIN-M	_NTGIIC(bi)TIGPASR_	NTGIIC(1)TIGPASR			NTGIIC(218.94)TIGPASR			0	1	0	0	P14618;P14618-2	PKM	Pyruvate kinase PKM	2	CID	ITMS	MULTI-MSMS	4	1	877.44	1752.87	-0.3146	-0.00027604	573.425	76.098	1.8489e-60	218.94	186.9	218.94	1	1	0	0	0	-1	0	0	0	0	y2;y3;y4;y5;y6;y7;y8;y9;y10;y11;y5-H2O;y6-H2O;y4-NH3;y7-NH3;b3;b4;b5;b6;b7;b8;b9;b11;b12;b3-H2O;b5-H2O;b6-H2O;b7-H2O;b8-H2O;b9-H2O;b11-H2O;b12-H2O;b3-NH3;b4-NH3;b5-NH3;b6-NH3;b7-NH3;b8-NH3;b9-NH3;b11-NH3	102.7;44.5;2473.1;5079.7;1212.5;1203.6;2405.7;1596.3;157.2;169.3;166.2;79.1;101;84.6;190.5;365.8;247.1;563.6;270;946.3;1215.2;98.2;137.1;52.2;219.8;236;234.8;1085;672.8;106.9;68.6;73.4;148.8;148.8;500.3;411.5;1464.4;696.1;103.5	-0.0616658934749807;0.0699913513562365;0.0633679963249847;0.0374684386749777;-0.0592537137375757;-0.0407500443251365;-0.0855457310001384;-0.0787522584125782;-0.144346481137518;-0.0171698669125817;-0.104993220281244;-0.0440005289437977;0.136123094043739;0.123069506518618;-0.04590657404691;0.0407514004937184;-0.00665434566877821;-0.119260090937587;-0.176684155900148;-0.0458672458125875;-0.002919147…
HJL_C1_20181026	15792	11919	NTGIICTIGPASR	13	0	BIOTIN-M	_NTGIIC(bi)TIGPASR_	NTGIIC(1)TIGPASR			NTGIIC(248.19)TIGPASR			0	1	0	0	P14618;P14618-2	PKM	Pyruvate kinase PKM	2	CID	ITMS	MULTI-MSMS	1	0	877.44	1752.87	-0.3146	-0.00027604	0.534715	76.574	7.196e-87	248.19	211.66	248.19	1	1	0	0	0	-1	0	0	0	0	y2;y3;y4;y5;y6;y7;y8;y9;y10;y11;y9-H2O;y2-NH3;y4-NH3;y5-NH3;y6-NH3;b3;b4;b5;b6;b7;b8;b9;b10;b11;b12;b3-H2O;b4-H2O;b6-H2O;b7-H2O;b8-H2O;b9-H2O;b11-H2O;b12-H2O;b4-NH3;b5-NH3;b6-NH3;b7-NH3;b8-NH3;b9-NH3;b11-NH3;b12-NH3	921.2;634.7;36321.3;66397.8;12190.2;19236.8;41657.7;27654.7;855.9;2811.2;2080.6;48.7;1090.5;2876.1;528.7;2238.1;6774.4;3199.3;5082.3;4731.7;17380.3;16472.5;381.1;1575.7;1626.4;1570;876.7;3254.4;3967.4;17623.1;7457.2;478.2;539.8;1922.7;1563;3899.2;2691.9;21773.7;10388.3;1161;1144.6	-0.236470580974981;-0.184220074425014;0.00993171702810969;-0.00818585820002227;-0.0687751981125757;-0.109048384168887;-0.0386707310001384;0.00218035877492184;0.0498673860499821;-0.0113104919125817;-0.0696636244001638;-0.153064848490601;-0.132797804393761;-0.156500096418768;-0.365832112112571;0.151877849781215;-0.00182062099065661;-0.0459609862937782;-0.0186741534375869;-0.0735347418376477;-0.0480…
HJL_C1_20181026	15939	12054	NTGIICTIGPASR	13	0	BIOTIN-M	_NTGIIC(bi)TIGPASR_	NTGIIC(1)TIGPASR			NTGIIC(124.21)TIGPASR			0	1	0	0	P14618;P14618-2	PKM	Pyruvate kinase PKM	2	CID	ITMS	MULTI-MSMS	6	1	877.44	1752.87	-0.3146	-0.00027604	572.513	77.095	3.0977e-09	124.21	90.446	124.21	1	1	0	0	0	-1	0	0	0	0	y2;y4;y5;y6;y7;y8;y9;y10;y11;y5-H2O;y4-NH3;b3;b4;b5;b6;b8;b9;b11;b6-H2O;b8-H2O;b6-NH3;b8-NH3;b9-NH3;b11-NH3	31;1039.6;1864.6;458.8;578.4;743.9;660.1;38.9;53.2;102.2;62.4;41.7;113.9;159.8;222.5;246.1;382.7;80.5;185.6;483.3;256.7;562.8;351.5;40.9	-0.0760396727718557;0.0588513947624847;0.0373463683624777;0.0883903292311743;-0.0895781693251365;-0.128270340375138;-0.0250413209125782;-0.226377731137518;-0.0750311950375817;0.0663934984687558;0.00566044755936446;-0.033852130687535;0.0507611661187184;0.0505966308937218;-0.0109837237500869;-0.0744316989375875;-0.0099992253376513;-0.0391401402250722;-0.0226470428626726;-0.00406376805017317;-0.1025…
HJL_C1_20181026	8708	5866	PCSEETPAISPSKR	14	1	BIOTIN-M	_PC(bi)SEETPAISPSKR_	PC(1)SEETPAISPSKR			PC(110.38)SEETPAISPSKR			0	1	0	0	P33316-2	DUT	Deoxyuridine 5-triphosphate nucleotidohydrolase, mitochondrial	3	CID	ITMS	MULTI-MSMS	1	1	651.645	1951.91	-0.013847	-9.0235e-06	-0.774413	48.497	8.3525e-06	110.38	85.185	110.38	1	1	0	0	0	-1	0	0	0	0	y2;y4;y5;y6;y7;y8;y4-H2O;y6(2+);y8(2+);y9(2+);b4;b5;b6;b8;b9;b10;b5-H2O;b6-H2O;b8-H2O;b10-H2O;b6(2+);b8(2+);b11(2+)	88.5;1559.4;1921;1274;663.9;1626.3;168.6;272.2;2435.8;507.1;251.4;535;613.8;198.2;45.3;9.3;105.2;888.1;94.9;4.5;662.3;1558.7;430.5	0.0218680795593968;0.0470595113812919;0.046495147843757;-0.0763500514436828;-0.0182401698937156;-0.0227272944562174;-0.0543865225749869;-0.185324145937443;-0.12952106822496;-0.111419135862434;-0.0120625729124413;-0.0583976993686974;0.0801621223874918;-0.0609172690624291;0.0291281566501311;-0.118042652199847;0.0921704268313306;0.00575466264990609;0.0698754665124852;-0.0591493306874327;-0.144940373…
HJL_C1_20181026	8739	5891	PCSEETPAISPSKR	14	1	BIOTIN-M	_PC(bi)SEETPAISPSKR_	PC(1)SEETPAISPSKR			PC(131.13)SEETPAISPSKR			0	1	0	0	P33316-2	DUT	Deoxyuridine 5-triphosphate nucleotidohydrolase, mitochondrial	3	CID	ITMS	MULTI-MSMS	1	1	651.645	1951.91	-0.013847	-9.0235e-06	514.72	48.63	4.0245e-10	131.13	87.833	131.13	1	1	0	0	0	-1	0	0	0	0	y3;y4;y5;y6;y7;y8;y8-NH3;y6(2+);y8(2+);y9(2+);y13(2+);b5;b6;b8;b9;b10;b5-H2O;b6-H2O;b8-H2O;b9-H2O;b6(2+);b8(2+)	100;746.2;1376.2;919.7;492.1;976;179.1;99.3;1998.5;272.9;94.4;242.9;511.3;194.5;81.7;10.6;50.7;480.9;106.9;25.8;439.3;799.9	-0.0166296335874563;-0.0388169534624581;-0.037733367781243;-0.0252636256624328;-0.0185453456749656;-0.0771706538312174;-0.119710966268713;-0.215261890078068;-0.15430134166246;-0.0918878858624339;-0.0693503030497595;-0.0929435978061974;-0.0589980338625082;-0.152592073749929;-0.193161882412369;-0.114258472512347;-0.0826342606686694;-0.0706613529750939;-0.199411642862515;-0.0128085999624545;-0.19157…
HJL_C1_20181026	9120	6198	PSETPQAEVGPTGCPHR	17	0	BIOTIN-M	_PSETPQAEVGPTGC(bi)PHR_	PSETPQAEVGPTGC(1)PHR			PSETPQAEVGPTGC(80.1)PHR			0	1	0	0	P0DN79;P35520;P35520-2	CBS	Cystathionine beta-synthase	3	CID	ITMS	MULTI-MSMS	7	0	738.674	2213	-0.17968	-0.00013272	-0.994502	50.236	0.00099838	80.102	59.713	80.102	1	1	0	0	0	-1	0	0	0	0	y2;y3;y5;y6;y7;y8;y7-H2O;y7(2+);y8(2+);y13(2+);y14(2+);y15(2+);y16(2+);b3;b4;b7;b8;b13;b3-H2O;b4-H2O;b7-NH3;b6(2+);b7(2+);b15(2+);b16(2+)	39.3;115.3;293;35.3;139.3;145.4;43.7;279.2;561.7;2716.9;352.7;340.5;252.8;34.5;201.6;968.5;202.8;38.9;34.5;127.6;1081;49.3;67.9;392.7;293	-0.0897751167562433;-0.161339878037495;-0.195536098925004;-0.201568562324837;-0.282471702512339;-0.296896650787403;-0.258124279437425;0.0303100968875469;-0.055515658499985;-0.297244537637539;-0.106657253712569;-0.143649279831379;0.0440568196497679;-0.189984171393746;0.0984169589562498;-0.362075643749904;-0.10781262567491;-0.258211553362571;-0.133898467068775;-0.265632834765597;0.0482038680313508;…
HJL_C1_20181026	9163	6237	PSETPQAEVGPTGCPHR	17	0	BIOTIN-M	_PSETPQAEVGPTGC(bi)PHR_	PSETPQAEVGPTGC(1)PHR			PSETPQAEVGPTGC(73.3)PHR			0	1	0	0	P0DN79;P35520;P35520-2	CBS	Cystathionine beta-synthase	3	CID	ITMS	MULTI-MSMS	3	1	738.674	2213	-0.17968	-0.00013272	451.514	50.399	0.0019578	73.296	53.19	73.296	1	1	0	0	0	-1	0	0	0	0	y3;y5;y7;y8;y9;y8-H2O;y7-NH3;y7(2+);y8(2+);y11(2+);y13(2+);y15(2+);y16(2+);b3;b4;b6;b8;b12;b3-H2O;b4-H2O;b15(2+);b16(2+)	181.6;295.4;73;181.4;124.9;46.6;29.2;417;953.5;351.6;639.9;863.5;760.3;66.3;281.1;313.2;330.2;49.9;75.7;146.7;1207.6;295.4	0.131873012587505;-0.0786537747062539;-0.199708030637339;-0.0553195023499029;-0.0595374220874874;-0.153652743337489;-0.107848929012334;-0.0155883406124531;-0.355991732718735;-0.293466977150047;0.122738372518711;-0.307589709518879;-0.373301578787732;0.0647155356375038;-0.0449241054968752;0.206706564543879;-0.15279553583116;-0.0691039879000073;-0.0344416799594001;-0.0731279519530972;0.4202645861562…
HJL_C1_20181026	9234	6300	PSETPQAEVGPTGCPHR	17	0	BIOTIN-M	_PSETPQAEVGPTGC(bi)PHR_	PSETPQAEVGPTGC(1)PHR			PSETPQAEVGPTGC(46.7)PHR			0	1	0	0	P0DN79;P35520;P35520-2	CBS	Cystathionine beta-synthase	3	CID	ITMS	MULTI-MSMS	4	2	738.674	2213	-0.17968	-0.00013272	904.835	50.67	0.038498	46.701	31.713	46.701	1	1	0	0	0	-1	0	0	0	0	y3;y5;y7;y8;y9;y11;y13;y7(2+);y8(2+);y11(2+);y14(2+);y15(2+);b3;b4;b9;b3-H2O;b4-H2O;b15(2+);b16(2+)	108.8;173.9;149.4;97.9;25.6;11.8;4.7;217.3;449.6;186.2;470.6;225.4;59.4;274.9;210;39.5;49.3;258.4;173.9	-0.137963413193745;0.0123496432624961;-0.122071311887339;-0.167013838287403;-0.247159492399987;-0.0954311240250263;-0.448445229375011;-0.128198203893703;-0.288303744437485;0.0733543119124533;-0.185148464650069;-0.265353381393879;-0.0396850991281212;0.0215736972374998;-0.420563260256131;0.49296310519685;-0.138221946093722;-0.184227601343764;0.0132581150124906
HJL_C1_20181026	14230	10545	PSSPLRVAVVCSSNQNR	17	1	BIOTIN-M	_PSSPLRVAVVC(bi)SSNQNR_	PSSPLRVAVVC(1)SSNQNR			PSSPLRVAVVC(90.5)SSNQNR			0	1	0	0	Q9NP77-2;Q9NP77	SSU72	RNA polymerase II subunit A C-terminal domain phosphatase SSU72	3	CID	ITMS	MULTI-MSMS	4	1	755.712	2264.12	-0.31105	-0.00023507	441.747	70.607	0.00032409	90.498	72.634	90.498	1	1	0	0	0	-1	0	0	0	0	y2;y3;y4;y5;y7;y8;y9;y10;y11;y2-NH3;y3-NH3;y7-NH3;y7(2+);y8(2+);y9(2+);y11(2+);y14(2+);y15(2+);y16(2+);b3;b4;b9;b10;b3-H2O;b10-NH3;b7(2+);b8(2+);b9(2+);b10(2+)	37.3;86.1;126;219.3;275;107.7;21.2;10;3.3;47.7;54.3;92.9;283.1;479.9;2322.8;341.6;298.5;1154.9;232.5;47.7;60.1;475.2;285.5;42.5;194.6;60.1;268.1;188.7;78.4	0.220931141871915;-0.162721571337499;-0.21952556945007;0.101504305293702;-0.000191194137414641;-0.278090754499999;-0.497762775800084;-0.249101136437503;-0.371727259300087;0.0713046477937951;-0.209656415024995;-0.14868853782491;-0.0787327543937408;-0.109100991606283;-0.403202138975075;-0.175328423693827;0.00620204171241312;-0.44641168302519;-0.0501484546377924;0.0600712594937249;-0.281360445146902…
HJL_C1_20181026	14254	10566	PSSPLRVAVVCSSNQNR	17	1	BIOTIN-M	_PSSPLRVAVVC(bi)SSNQNR_	PSSPLRVAVVC(1)SSNQNR			PSSPLRVAVVC(84.41)SSNQNR			0	1	0	0	Q9NP77-2;Q9NP77	SSU72	RNA polymerase II subunit A C-terminal domain phosphatase SSU72	3	CID	ITMS	MULTI-MSMS	4	2	755.712	2264.12	-0.31105	-0.00023507	882.051	70.698	0.00062324	84.41	69.281	84.41	1	1	0	0	0	-1	0	0	0	0	y2;y3;y4;y5;y7;y8;y9;y10;y2-NH3;y7-NH3;y8-NH3;y9-NH3;y7(2+);y8(2+);y15(2+);y16(2+);b3;b4;b8;b9;b10;b3-H2O;b6(2+);b7(2+);b8(2+);b9(2+);b10(2+)	45.1;70.1;221.2;369.8;370.1;95.8;41.4;20;97.5;58.8;27;19.4;349.9;511.9;885.8;425;97.5;50.1;271.5;579.4;343.4;76.3;79.4;50.1;171.3;132.6;123.6	0.0864401750750403;-0.0277728408687494;0.00429034851867982;-0.206357022831298;-0.0806355300749146;-0.414443293562499;-0.142782307050084;-0.240067933312503;0.197464315762545;-0.20996783469991;-0.209547082562494;-0.165303088237579;0.0200221284187592;-0.117645913481283;-0.42907769865019;-0.271339860887792;0.186230927462475;-0.142169771318777;-0.183376238506185;-0.129122478556155;0.0534271798313739;-…
HJL_C1_20181026	14271	10581	PSSPLRVAVVCSSNQNR	17	1	BIOTIN-M	_PSSPLRVAVVC(bi)SSNQNR_	PSSPLRVAVVC(1)SSNQNR			PSSPLRVAVVC(98.42)SSNQNR			0	1	0	0	Q9NP77-2;Q9NP77	SSU72	RNA polymerase II subunit A C-terminal domain phosphatase SSU72	3	CID	ITMS	MULTI-MSMS	3	0	755.712	2264.12	-0.31105	-0.00023507	-1.20738	70.763	6.5323e-05	98.421	79.167	98.421	1	1	0	0	0	-1	0	0	0	0	y3;y4;y5;y7;y8;y9;y14;y7-NH3;y7(2+);y8(2+);y9(2+);y12(2+);y14(2+);y15(2+);y16(2+);b3;b8;b9;b10;b12;b10-H2O;b10-NH3;b6(2+);b8(2+);b9(2+);b10(2+);b15(2+)	59.4;174.5;199.1;231;142.3;43.6;9.8;78.9;358;431.7;2220.7;284.9;516.6;261.8;194.6;40.2;290.7;545.6;265.4;4;246.7;229.9;38.8;124.3;274.2;260.8;246.7	0.0782757431156256;-0.0322697100750702;-0.275204679081298;-0.0979695144499146;-0.285414973249999;-0.326253986737584;0.153198905887393;-0.27332232688741;-0.273068691893741;-0.0628973783250331;-0.0761757717875753;-0.0607470307376161;-0.152489364537587;0.0579828482248104;-0.235939470262792;-0.00181838894377506;-0.0519065119436846;0.0665562323813447;-0.163430730324876;0.0504865632126439;-0.3989099674…
HJL_C1_20181026	17687	13663	PTGDFDSKPSWADQVEEEGEDDKCVTSELLK	31	2	BIOTIN-M	_PTGDFDSKPSWADQVEEEGEDDKC(bi)VTSELLK_	PTGDFDSKPSWADQVEEEGEDDKC(1)VTSELLK			PTGDFDSKPSWADQVEEEGEDDKC(62.36)VTSELLK			0	1	0	0	O75821	EIF3G	Eukaryotic translation initiation factor 3 subunit G	4	CID	ITMS	MULTI-MSMS	13	3	977.19	3904.73	0.25877	0.00025287	765.985	82.303	2.6621e-05	62.364	42.54	62.364	1	1	0	0	0	-1	0	0	0	0	y3;y5;y6;y7;y9;y10;y5-H2O;y9(2+);y10(2+);y11(2+);y15(2+);y20(2+);y23(2+);y25(2+);y27(2+);b4;b5;b6;b8;b11;b13;b14;b17;b4-H2O;b5-H2O;b6-H2O;b8(2+);b12(2+);b13(2+);b15(2+);b28(2+)	212.4;254;509.5;513.5;315.2;282.1;321;561;2529;1015.1;2033.3;1358.2;2600.1;175;128.7;435.6;372.4;1181.1;1130.8;1919.6;597.9;227.4;112.3;172.5;203.7;381;206.2;336.9;748.3;562.6;98	0.1506220728063;0.0556268796874519;-0.0513577321499952;-0.0835907886062159;-0.0260382036749434;0.0684097111375195;0.16725457619998;-0.104290536506255;-0.312132497068774;-0.490250336537542;-0.0654091038750266;-0.0939741742624847;-0.364338558749978;-0.489197337137512;0.368661801024928;0.09057379048744;0.261954015281276;0.00734187149998888;-0.203618361056215;-0.423241173000179;-0.195243923512635;-0.…
HJL_C1_20181026	9529	6532	PVARSWVCRK	10	2	BIOTIN-M	_PVARSWVC(bi)RK_	PVARSWVC(1)RK			PVARSWVC(70.82)RK			0	1	0	0	P46781	RPS9	40S ribosomal protein S9	3	CID	ITMS	MSMS	1		551.622	1651.84	NaN	NaN	-0.575255	51.938	0.029845	70.816	48.287	70.816	1	1	0	0	0	-1	0	0	0	0	y3;y4;y5;y6;y3-NH3;y5-NH3;y6-NH3;y8(2+);y9(2+);a2;b2;b8;b6(2+);b7(2+);b9(2+)	87;58.9;7;28.9;61.3;13.1;36.3;3358.1;1410.1;154.2;120.2;12.7;75.4;106.2;761.5	-0.0244229684437869;-0.132705829587508;0.154492866100099;-0.336550013062379;0.0426558597437179;0.126723061475104;-0.460145012999874;-0.255131298874971;-0.210304223587514;-0.0519157095656055;-0.0318546030906077;0.239040987374892;0.0375886258969445;0.0204345000125841;-0.342643180837626
HJL_C1_20181026	9303	6356	QCEGITSPEGSK	12	0	BIOTIN-M	_QC(bi)EGITSPEGSK_	QC(1)EGITSPEGSK			QC(53.6)EGITSPEGSK			0	1	0	0	Q9Y570-2;Q9Y570;Q9Y570-4	PPME1	Protein phosphatase methylesterase 1	2	CID	ITMS	MULTI-MSMS	1	1	843.877	1685.74	0.054439	4.594e-05	-2.52658	50.957	0.03849	53.597	32.809	53.597	1	1	0	0	0	-1	0	0	0	0	y3;y5;y6;y7;y8;y9;y10;y5-H2O;y6-H2O;y7-H2O;y6-NH3;y10-NH3;b9;b9-H2O	38.4;483.4;273.1;407.9;369.4;104.2;80.2;83.9;20.4;46.5;44.9;63;35.8;47.8	0.0455687650375012;0.0371659476123796;0.00339845907490144;0.0257473433310906;0.313790815918651;-0.234996925325049;-0.293783223656305;-0.211374812906342;-0.142481168631321;-0.198318319531381;-0.000140388518843793;0.164653026406199;0.0587204627875053;-0.13263035632508
HJL_C1_20181026	9311	6362	QCEGITSPEGSK	12	0	BIOTIN-M	_QC(bi)EGITSPEGSK_	QC(1)EGITSPEGSK			QC(55.72)EGITSPEGSK			0	1	0	0	Q9Y570-2;Q9Y570;Q9Y570-4	PPME1	Protein phosphatase methylesterase 1	2	CID	ITMS	MULTI-MSMS	2	1	843.877	1685.74	0.054439	4.594e-05	593.177	50.995	0.033869	55.721	39.343	55.721	1	1	0	0	0	-1	0	0	0	0	y3;y4;y5;y6;y7;y9;y10;y11;y4-H2O;y5-H2O;y6-H2O;y11-H2O;b5;b11;b5-NH3	50.8;37.2;492.5;401.6;605.5;152.5;83.5;18.5;14.2;35.3;39.3;12.3;82.5;12.3;246.2	0.0660765775375012;-0.23047217196563;0.00469524448737957;-0.0184521268625986;-0.0293674027626594;-0.158336769075049;-0.315023458031305;-0.18617412517483;-0.252175774281227;-0.0418801840000924;-0.0645392741000705;-0.126670452099916;-0.243845810818698;-0.163055958400037;-0.0352264552874431
HJL_C1_20181026	9417	6442	QCEGITSPEGSK	12	0	BIOTIN-M	_QC(bi)EGITSPEGSK_	QC(1)EGITSPEGSK			QC(72.2)EGITSPEGSK			0	1	0	0	Q9Y570-2;Q9Y570;Q9Y570-4	PPME1	Protein phosphatase methylesterase 1	2	CID	ITMS	MULTI-MSMS	1	1	843.877	1685.74	0.054439	4.594e-05	0.439481	51.466	0.0084621	72.2	50.529	72.2	1	1	0	0	0	-1	0	0	0	0	y3;y4;y5;y6;y7;y8;y9;y10;y11;y3-H2O;y5-H2O;y6-H2O;y11-NH3;b7;b7-NH3	215.9;56.8;1498;1249.5;1422.9;414.9;531.3;273.6;16.5;30.5;93.6;63.4;55.5;158.2;112.4	0.133276284568751;-0.136691654387505;0.00933391636237957;0.0112109590749014;-0.0737399613564094;0.183908003418651;-0.0147820815750492;-0.133382833031305;-0.17421123454983;0.0632938736594042;-0.124582820718842;-0.188623746756321;0.0486293123876749;0.1186369520874;-0.215041055662596
HJL_C1_20181026	9454	6475	QCEGITSPEGSK	12	0	BIOTIN-M	_QC(bi)EGITSPEGSK_	QC(1)EGITSPEGSK			QC(108.31)EGITSPEGSK			0	1	0	0	Q9Y570-2;Q9Y570;Q9Y570-4	PPME1	Protein phosphatase methylesterase 1	2	CID	ITMS	MULTI-MSMS	6	1	843.877	1685.74	0.054439	4.594e-05	595.787	51.607	0.00011587	108.31	85.434	108.31	1	1	0	0	0	-1	0	0	0	0	y3;y4;y5;y6;y7;y8;y9;y10;y3-H2O;y5-H2O;y6-H2O;y6-NH3;b2;b5;b6;b7;b11;b2-NH3;b5-NH3;b6-NH3;b7-NH3;b11-NH3	88.2;31.2;944.4;474.9;1020.8;354.3;257.9;103.3;16.2;29.7;48.3;30.8;71;99.2;71.3;67.5;32.1;100.6;386.9;207.8;109.5;19.7	0.0922606595687512;-0.16626318759063;-0.0187422555126204;-0.0364574979563486;0.0260525191123406;0.215402144043651;-0.0665398940750492;-0.140218770531305;-0.0754390364968458;0.230946964437408;-0.0374396647250705;-0.142535408050094;-0.0479724703936881;0.0280047751188022;-0.157776223437622;-0.0848542588501005;-0.380341114650037;-0.0882544820499334;-0.0474945216936931;-0.0888663405626176;-0.116286172…
HJL_C1_20181026	13916	10270	QCPLKVSYGIGDEEHDQEGR	20	1	BIOTIN-M	_QC(bi)PLKVSYGIGDEEHDQEGR_	QC(1)PLKVSYGIGDEEHDQEGR			QC(67.42)PLKVSYGIGDEEHDQEGR			0	1	0	0	P27695	APEX1	DNA-(apurinic or apyrimidinic site) lyase;DNA-(apurinic or apyrimidinic site) lyase, mitochondrial	3	CID	ITMS	MSMS	8		904.411	2710.21	NaN	NaN	366.252	69.387	0.03356	67.418	50.855	67.418	1	1	0	0	0	-1	0	0	0	0	y3;y4;y5;y6;y8;y10;y12;y13;y14;y3-H2O;y5-H2O;y4-NH3;y5-NH3;y6(2+);y8(2+);y10(2+);y13(2+);y14(2+);y15(2+);y18(2+);b4;b7(2+);b15(2+)	28.1;117;146.1;86.9;123.5;318.8;45.7;21.4;9.6;38.3;198.9;52.6;58.6;17.5;155.8;198.9;119.9;249.5;441.8;186.4;1502.8;146.1;141.2	-0.221684602715584;0.0333345590750582;-0.00991283861253578;-0.121777343400026;0.150542638062461;-0.0456795125874123;-0.324062941399916;-0.196647489037332;-0.41632806351231;-0.299326925734363;-0.331024399912508;-0.143025333440562;-0.286950221362531;-0.0147699696499899;0.038443243737504;-0.35483384721249;-0.0196122690311995;-0.235348552362439;-0.375824211449981;-0.116374098899996;0.268725967475007;…
HJL_C1_20181026	13379	9795	QQRKTFTAWCNSHLR	15	2	BIOTIN-M	_QQRKTFTAWC(bi)NSHLR_	QQRKTFTAWC(1)NSHLR			QQRKTFTAWC(43.18)NSHLR			0	1	0	0	O43707;O43707-3;P12814-2;P12814;P12814-3;P12814-4;P35609-2;P35609;Q08043	ACTN4;ACTN1;ACTN2;ACTN3	Alpha-actinin-4;Alpha-actinin-1;Alpha-actinin-2;Alpha-actinin-3	4	CID	ITMS	MULTI-MSMS	6	1	582.538	2326.12	0.45452	0.00026477	-1.48926	67.327	0.046207	43.184	27.405	43.184	1	1	0	0	0	-1	0	0	0	0	y1;y2;y3;y6;y7;y8;y6-H2O;y9(2+);y10(2+);y11(2+);a2;b8;b8-H2O;b9(2+)	174.9;923.7;764.6;33.5;27.6;4.8;27.8;2219;904.2;358;86.9;169.9;288.3;20982.6	-0.0595298746640651;0.0981577629625576;0.014674605831317;-0.00649579014975643;-0.381528539774763;-0.348565142599682;-0.442841726449842;-0.314468675168655;-0.260242185818697;-0.300489862831228;-0.0144345487156556;0.169644581931379;-0.427712096556093;0.142063534218778
HJL_C1_20181026	8435	5649	QSACNLEK	8	0	BIOTIN-M	_QSAC(bi)NLEK_	QSAC(1)NLEK			QSAC(78.77)NLEK			0	1	0	0	P35579;P35579-2	MYH9	Myosin-9	2	CID	ITMS	MULTI-MSMS	4	0	672.308	1342.6	0.73174	0.00049196	0.812523	47.326	0.02014	78.77	21.181	78.77	1	1	0	0	0	-1	0	0	0	0	y2;y3;y6;y2-H2O;y3-H2O;y2-NH3;b2;b3;b6;b7;b7-H2O;b2-NH3;b3-NH3;b6-NH3;b7-NH3	70.8;90.7;51.6;57.7;46;259.5;14.1;39.6;209;47.7;49;7.2;35.8;247.5;181.2	-0.00234809452814488;0.171223942512484;-0.0385256263498377;-0.115390808171924;-0.0800634000374885;0.13009938600311;-0.0996884128812496;0.041520833903121;-0.0745561302501301;-0.0695606903002499;-0.257371470350336;0.126936313743755;-0.118573189471874;0.00399730731237469;-0.132852955862745
HJL_C1_20181026	8547	5735	QSACNLEK	8	0	BIOTIN-M	_QSAC(bi)NLEK_	QSAC(1)NLEK			QSAC(113.26)NLEK			0	1	0	0	P35579;P35579-2	MYH9	Myosin-9	2	CID	ITMS	MULTI-MSMS	3	0	672.308	1342.6	0.73174	0.00049196	1.25942	47.828	0.0039441	113.26	21.402	113.26	1	1	0	0	0	-1	0	0	0	0	y2;y3;y4;y5;y6;y2-H2O;y2-NH3;y4-NH3;b2;b4;b6;b7;b2-H2O;b6-H2O;b7-H2O;b2-NH3;b4-NH3;b6-NH3;b7-NH3	122.7;198.8;318.3;87.9;131.1;49.4;427.6;124.4;49.4;174.5;532.7;114.5;4.7;54.7;205.9;13.8;269.2;407.4;309.9	0.0989702648468551;0.0558674971999835;0.0942783428374696;-0.0457321875874186;-0.0714846107248377;0.0732993773749513;0.114871114518735;0.0637009210249744;0.0626956203218754;0.231863086681301;-0.0287797630626301;-0.0511280731127499;0.0104286635140625;0.185020785012284;-0.137620493787836;0.243101474876568;-0.0320517374749443;0.0843195729373747;-0.0251869402377451
HJL_C1_20181026	6594	4190	QSACNLEKK	9	1	BIOTIN-M	_QSAC(bi)NLEKK_	QSAC(1)NLEKK			QSAC(58.68)NLEKK			0	1	0	0	P35579;P35579-2	MYH9	Myosin-9	2	CID	ITMS	MULTI-SECPEP	7	1	736.355	1470.7	0.57845	0.00042594	679.221	39.346	0.046447	58.676	19.528	58.676	1	1	0	0	0	-1	0	0	0	0	y2;y3;y5;y6;y3-H2O;b4;b6;b7;b7-H2O;b6-NH3;b7-NH3	53.3;59.1;118.8;33.7;26.3;150.2;24.9;72.6;89.4;95.7;150.2	-0.0157435538874893;-0.00739118034374542;-0.0392742644626196;-0.242151005825008;-0.0385247143000242;-0.103525096912449;-0.18087937243763;-0.0823780731127499;0.0435318499621644;0.0767512135623747;-0.134439869925245
HJL_C1_20181026	9708	6670	RALANSLACQGK	12	1	BIOTIN-M	_RALANSLAC(bi)QGK_	RALANSLAC(1)QGK			RALANSLAC(79.23)QGK			0	1	0	0	P04075;P04075-2	ALDOA	Fructose-bisphosphate aldolase A	3	CID	ITMS	MULTI-MSMS	4	0	561.62	1681.84	0.20036	0.00011253	-1.16467	52.709	0.0038601	79.23	50.911	79.23	1	1	0	0	0	-1	0	0	0	0	y2;y3;y4;y5;y2-NH3;y5-NH3;a2;b2;b3;b4;b5;b6;b7;b8;b4-NH3;b6(2+);b7(2+);b8(2+);b10(2+)	106.5;89;470;353.8;15.6;122.9;23.2;66.7;102.1;126.3;1196.5;802.5;531.2;281.2;170.3;152.2;209.2;219.4;306.2	0.200033275059354;0.0203905716156214;-0.109640710762619;-0.074113837025152;-0.174446734643766;-0.132096043993897;0.398313100829682;-0.063940856171854;-0.127368330850004;-0.44560122273748;-0.317651802881187;0.0902310992063349;-0.0793670297686049;-0.0659348825936377;-0.144208429706225;0.102769896184441;0.0434530094313459;-0.0581072841686705;0.0971600930374734
HJL_C1_20181026	9727	6686	RALANSLACQGK	12	1	BIOTIN-M	_RALANSLAC(bi)QGK_	RALANSLAC(1)QGK			RALANSLAC(62.8)QGK			0	1	0	0	P04075;P04075-2	ALDOA	Fructose-bisphosphate aldolase A	3	CID	ITMS	MULTI-MSMS	1	1	561.62	1681.84	0.20036	0.00011253	596.931	52.784	0.016151	62.799	33.111	62.799	1	1	0	0	0	-1	0	0	0	0	y2;y3;y4;y5;y2-NH3;y3-NH3;y4-NH3;y5-NH3;y6(2+);a2;b2;b3;b4;b5;b6;b7;b8;b7(2+);b8(2+)	169.6;180;415.4;702.3;28.7;167.2;146.9;55.5;1439.3;20.9;111.3;301.9;174.2;845.9;971.9;619.8;318.9;201.4;148.4	0.0366421617781043;-0.0810803756500036;0.0716337032998808;-0.071306219837652;0.0651925475827966;0.0721800931625012;-0.0248616872626144;-0.0154578604001472;0.104987816706171;0.0711494045406198;0.163354065703146;0.169445633993746;-0.11381411336248;-0.105859810693687;0.00679604061258487;-0.0182098032061049;0.0685255666251123;-0.237674920256154;0.0493145908313295
HJL_C1_20181026	13218	9656	RELPPDQAEYCIAR	14	1	BIOTIN-M	_RELPPDQAEYC(bi)IAR_	RELPPDQAEYC(1)IAR			RELPPDQAEYC(93.26)IAR			0	1	0	0	O43707;O43707-3;O43707-2;P12814-2;P12814;P12814-3;P12814-4	ACTN4;ACTN1	Alpha-actinin-4;Alpha-actinin-1	2	CID	ITMS	MULTI-MSMS	3	1	1056.5	2110.99	0.17934	0.00018947	477.509	66.693	0.0022404	93.258	70.032	93.258	1	1	0	0	0	-1	0	0	0	0	y4;y7;y8;y11;y12;y8-H2O;y8-NH3;y11-NH3;b3;b6;b9;b10;b13;b13-H2O;b3-NH3;b6-NH3;b10-NH3;b13-NH3	48.9;71.8;1006.8;154.4;74.9;277.6;405.1;16.1;26.6;1109.4;655.8;60.5;41.1;21.1;43.8;182.1;69;22.3	-0.110451870287534;-0.402597112049762;-0.0740000693997445;-0.177979528712285;-0.150678243624725;-0.0828557713248301;-0.15694565527474;-0.16693097396228;-0.146821883778102;0.0187604244875956;0.20013564019996;-0.186853204312456;-0.198972099349703;-0.128726238774789;-0.146057752856223;0.0202874948626004;-0.170555626124951;-0.157161825849698
HJL_C1_20181026	14062	10398	RELPPDQAEYCIAR	14	1	BIOTIN-M	_RELPPDQAEYC(bi)IAR_	RELPPDQAEYC(1)IAR			RELPPDQAEYC(128.76)IAR			0	1	0	0	O43707;O43707-3;O43707-2;P12814-2;P12814;P12814-3;P12814-4	ACTN4;ACTN1	Alpha-actinin-4;Alpha-actinin-1	3	CID	ITMS	MULTI-MSMS	1	1	704.672	2110.99	-0.20335	-0.0001433	475.862	69.951	6.4571e-10	128.76	108.92	128.76	1	1	0	0	0	-1	0	0	0	0	y2;y3;y4;y5;y6;y7;y8;y9;y6-H2O;y7-H2O;y9-H2O;y2-NH3;y9-NH3;y7(2+);y11(2+);y12(2+);b2;b3;b4;b7;b8;b9;b10;b9-H2O;b7(2+);b8(2+);b9(2+);b10(2+);b11(2+);b12(2+);b13(2+)	124;224.1;739.7;588.8;274;135.2;25.3;33.6;84.1;26.3;13.9;15.1;9.2;608.7;252.3;739.7;102.7;772.8;141.3;530.2;403.5;379.4;109;74.3;160.6;638.2;831.9;1011.6;762.8;782.8;1982.7	0.119353322315618;0.0225090995906498;-0.0831081202875339;-0.04492606636245;-0.0221083607873425;0.0954497629502384;-0.258448311587244;-0.158141021774782;-0.175739453337428;-0.150588556162347;-0.0856978955748673;-0.30577060828594;-0.0952125842122769;-0.375089521943664;0.111975129100074;0.410476845862604;0.0357462159000193;-0.0335101161999773;-0.254000658731229;-0.0143979039561373;0.0082505518125799…
HJL_C1_20181026	14164	10485	RELPPDQAEYCIAR	14	1	BIOTIN-M	_RELPPDQAEYC(bi)IAR_	RELPPDQAEYC(1)IAR			RELPPDQAEYC(137.84)IAR			0	1	0	0	O43707;O43707-3;O43707-2;P12814-2;P12814;P12814-3;P12814-4	ACTN4;ACTN1	Alpha-actinin-4;Alpha-actinin-1	3	CID	ITMS	MULTI-MSMS	2	0	704.672	2110.99	0.013839	9.752e-06	-0.785835	70.363	1.3818e-11	137.84	108.15	137.84	1	1	0	0	0	-1	0	0	0	0	y2;y3;y4;y5;y6;y9;y2-NH3;y6-NH3;y6(2+);y11(2+);y12(2+);b2;b3;b4;b7;b9;b10;b7(2+);b8(2+);b9(2+);b10(2+);b11(2+);b12(2+);b13(2+)	187.8;290.7;788.1;557.4;228.9;10.5;14;59;292.6;835;302.1;44.2;526;160.9;604.5;204.7;56.5;208.8;541.4;895.8;842.8;603.4;1013.9;705	0.0891866963390555;0.0133233085750248;0.139670200024966;0.00976143363755;0.140611365775158;0.00616561885021838;-0.0585934842625022;-0.0823488685373377;-0.355804618968705;-0.260278288868676;-0.495101767418646;-0.187642455974981;0.131895157237523;-0.117403979043729;0.0775210413563627;0.11590712457496;0.094152655062544;0.14625007233758;0.0537229818625633;-0.132622071600053;-0.125616005575012;-0.0228…
HJL_C1_20181026	14219	10535	RELPPDQAEYCIAR	14	1	BIOTIN-M	_RELPPDQAEYC(bi)IAR_	RELPPDQAEYC(1)IAR			RELPPDQAEYC(107.14)IAR			0	1	0	0	O43707;O43707-3;O43707-2;P12814-2;P12814;P12814-3;P12814-4	ACTN4;ACTN1	Alpha-actinin-4;Alpha-actinin-1	3	CID	ITMS	MULTI-MSMS	8	1	704.672	2110.99	0.013839	9.752e-06	475.151	70.567	3.2174e-05	107.14	80.112	107.14	1	1	0	0	0	-1	0	0	0	0	y2;y3;y4;y5;y6;y7;y9;y7-H2O;y2-NH3;y6(2+);y11(2+);y12(2+);b2;b3;b7;b8;b9;b6(2+);b7(2+);b8(2+);b9(2+);b10(2+);b11(2+);b12(2+)	244;327.2;1106.5;737.9;259.1;56.8;6.2;21.1;6.7;283.7;1228.3;1106.5;139.6;653.3;538.5;303.6;413;69;191.7;936.8;1044.5;1207.2;920.4;878.4	0.042296437549993;0.00746393357502484;-0.127175503100034;0.06396065238755;-0.0825331654748425;-0.118661565174762;-0.422301178024782;0.0145725766501528;-0.0923154080906272;-0.0921327439687047;-0.291528288868676;0.366409463050104;-0.110188842693731;0.0142804111437727;-0.259881302393637;-0.22264544428117;-0.0895372113625399;-0.0606509880499289;-0.0026146737561703;-0.312854166574937;-0.13274414191255…
HJL_C1_20181026	14418	10707	RELPPDQAEYCIAR	14	1	BIOTIN-M	_RELPPDQAEYC(bi)IAR_	RELPPDQAEYC(1)IAR			RELPPDQAEYC(70.62)IAR			0	1	0	0	O43707;O43707-3;O43707-2;P12814-2;P12814;P12814-3;P12814-4	ACTN4;ACTN1	Alpha-actinin-4;Alpha-actinin-1	3	CID	ITMS	MULTI-MSMS	3	0	704.672	2110.99	-0.1016	-7.1597e-05	0.208958	71.338	0.0039104	70.622	40.488	70.622	1	1	0	0	0	-1	0	0	0	0	y2;y3;y4;y5;y6;y11;y6-H2O;y11(2+);y12(2+);b3;b9;b10;b9-H2O;b7(2+);b8(2+);b9(2+);b10(2+);b12(2+);b13(2+)	57.6;153.6;366.1;199.4;57.4;5.8;22.3;200.9;191.8;256.5;135.6;25.8;40.4;115.9;195.4;321.2;366.4;514.8;128.3	0.0104818623546805;0.00584650193439984;0.0248630711187161;0.01525459770005;0.0778672251501575;-0.185425817774785;-0.159992383024928;0.0345825509750739;-0.283065634606146;0.105589004893773;-0.0250840863625399;0.037145819125044;0.337764313274988;0.0019019278063297;0.0852171224875633;-0.375114747381303;-0.301702431356262;-0.0406132063686755;0.421364097687615
HJL_C1_20181026	14423	10710	RELPPDQAEYCIAR	14	1	BIOTIN-M	_RELPPDQAEYC(bi)IAR_	RELPPDQAEYC(1)IAR			RELPPDQAEYC(66.53)IAR			0	1	0	0	O43707;O43707-3;O43707-2;P12814-2;P12814;P12814-3;P12814-4	ACTN4;ACTN1	Alpha-actinin-4;Alpha-actinin-1	3	CID	ITMS	MULTI-MSMS	2	1	704.672	2110.99	-0.1016	-7.1597e-05	472.309	71.366	0.0053187	66.533	40.576	66.533	1	1	0	0	0	-1	0	0	0	0	y2;y3;y4;y5;y6;y2-NH3;y6-NH3;y9(2+);y12(2+);b2;b3;b7;b9;b10;b10-NH3;b6(2+);b9(2+);b10(2+);b11(2+);b12(2+);b13(2+)	126.3;90.6;417;223.1;133.8;3.8;51;176.4;417;50.6;164.3;226.1;148.9;70.2;37.6;35.6;229.4;415.6;371.8;229;566	-0.120560618114069;-0.138776300799975;-0.0835353663812839;-0.30347098823745;-0.182874962349842;-0.106536599496877;0.483569100212662;-0.414360500243674;0.410049599768854;-0.117818237224981;0.195524307628148;-0.271233841456137;-0.14898545355004;-0.123010430874956;-0.273460899562451;0.314287976793821;-0.0635302747250535;-0.0992488180750115;-0.264041680943706;-0.0654545149624255;-0.279441566374885
HJL_C1_20181026	13844	10204	RELPPDQAEYCIAR	14	1	BIOTIN-M	_RELPPDQAEYC(bi)IAR_	RELPPDQAEYC(1)IAR			RELPPDQAEYC(169.58)IAR			0	1	0	0	O43707;O43707-3;O43707-2;P12814-2;P12814;P12814-3;P12814-4	ACTN4;ACTN1	Alpha-actinin-4;Alpha-actinin-1	3	CID	ITMS	MSMS	1		704.672	2110.99	NaN	NaN	-0.359495	69.122	5.6211e-43	169.58	133.13	169.58	1	1	0	0	0	-1	0	0	0	0	y2;y3;y4;y5;y6;y7;y8;y9;y10;y6-H2O;y7-H2O;y9-H2O;y2-NH3;y5-NH3;y6(2+);y7(2+);y11(2+);y12(2+);b2;b3;b4;b7;b9;b10;b2-NH3;b9-NH3;b6(2+);b8(2+);b9(2+);b10(2+);b11(2+);b12(2+);b13(2+)	274;458.5;1786;964.3;658.8;172.7;17.5;29.6;11.2;97.2;65.8;30.6;29.7;94.4;346.4;683.2;1914;1786;134.3;948.7;273.8;571.2;566.5;112.8;44.2;110.7;95.6;1158.7;1433.3;2008;1477;1688.6;3945.9	0.057463673878118;0.101702214825025;-0.0945827296625339;-0.03662528511245;-0.234632774849842;-0.212533635487262;0.277806571225256;-0.289366607712282;-0.276519747899783;-0.413410351774928;-0.431350274912347;-0.0788619580748673;-0.0794064725437522;-0.199893136612445;-0.0617372361562047;0.100496415556336;-0.253991667774926;0.399002236487604;-0.0413411864437307;-0.00387754784060235;-0.208895678262479…
HJL_C1_20181026	13982	10327	RELPPDQAEYCIAR	14	1	BIOTIN-M	_RELPPDQAEYC(bi)IAR_	RELPPDQAEYC(1)IAR			RELPPDQAEYC(119.39)IAR			0	1	0	0	O43707;O43707-3;O43707-2;P12814-2;P12814;P12814-3;P12814-4	ACTN4;ACTN1	Alpha-actinin-4;Alpha-actinin-1	3	CID	ITMS	MSMS	2		704.672	2110.99	NaN	NaN	-2.06485	69.645	5.6319e-11	119.39	91.09	119.39	1	1	0	0	0	-1	0	0	0	0	y2;y3;y4;y5;y6;y7;y6-H2O;y7-H2O;y2-NH3;y6(2+);y7(2+);y11(2+);y12(2+);a2;b2;b3;b7;b9;b10;b7-H2O;b7(2+);b8(2+);b9(2+);b10(2+);b11(2+);b12(2+);b13(2+)	214.5;291;951.5;736.1;240.7;115.9;52.2;17.3;3.9;430.1;665.8;1130.2;951.5;85.6;153.5;283.9;498;264.1;64.8;360.3;211.2;705.7;915.5;708.2;2565.4;629.8;1088.8	0.106719044971868;0.115068914043775;-0.0603420070062839;-0.10437430854995;-0.00916890766234246;-0.212289494862262;0.00785429666257187;-0.365188165537347;0.10945155968281;-0.133392509593705;-0.226285811006164;-0.355004851368676;0.433242959143854;-0.0598764140124786;0.0994058838687693;0.0353375400500227;-0.201409622706137;0.0346082964499601;-0.272180352749956;0.351319148025141;0.0706275137438297;-0…
HJL_C1_20181026	9310	6361	RKVEEAFNCR	10	2	BIOTIN-M	_RKVEEAFNC(bi)R_	RKVEEAFNC(1)R			RKVEEAFNC(63.43)R			0	1	0	0	P52888	THOP1	Thimet oligopeptidase	3	CID	ITMS	MULTI-MSMS	1	0	568.277	1701.81	0.35926	0.00020416	-3.32508	50.992	0.049438	63.426	36.734	63.426	1	1	0	0	0	-1	0	0	0	0	y1;y2;y3;y4;y5;y6;y6-H2O;y3-NH3;y4-NH3;b6;b7;b6-H2O;b7-NH3;b6(2+);b8(2+)	34.6;214.4;215.1;75;28.7;11.6;7.1;84.7;32.6;341.4;64.5;281.1;215.1;130.5;231.2	0.0627235433046849;-0.126160888487561;-0.140667523318825;-0.035022161806296;-0.140913745099851;-0.192681000462244;-0.0594468586373296;-0.0605882068500705;-0.352586888306291;-0.274026411512523;-0.153732612499994;-0.237471957187495;-0.0647421632187388;0.0293142365281369;0.14739336549377
HJL_C1_20181026	9770	6722	SACGVCPGRLR	11	1	Carbamidomethyl (C),BIOTIN-M	_SAC(ca)GVC(bi)PGRLR_	SAC(0.001)GVC(0.999)PGRLR	SAC(0.999)GVC(0.001)PGRLR		SAC(-28.32)GVC(28.32)PGRLR	SAC(28.32)GVC(-28.32)PGRLR		0	1	1	0	P49207	RPL34	60S ribosomal protein L34	3	CID	ITMS	MULTI-MSMS	2	0	542.927	1625.76	-0.25105	-0.0001363	-1.47622	52.959	0.018011	63.076	36.586	28.321	0.99853	2	0	0	0	-1	0	0	0	0	y1;y6(2+);y7(2+);y8(2+);y9(2+);y10(2+);b2;b3;b6;b8;b3-H2O;b10(2+)	108.4;1162.1;628.6;641.3;966.5;330.6;128.5;214.3;15.8;17.1;82.1;571.9	-0.0450187662656276;-0.463554395456185;-0.159266870949978;0.219873193974991;0.210417021237504;-0.353423545799956;-0.0672275759343677;-0.00761819289380128;-0.0344966889877014;-0.214541574325267;0.427678937212477;0.346193719918574
HJL_C1_20181026	10029	6943	SACGVCPGRLR	11	1	Carbamidomethyl (C),BIOTIN-M	_SAC(bi)GVC(ca)PGRLR_	SAC(0.978)GVC(0.022)PGRLR	SAC(0.022)GVC(0.978)PGRLR		SAC(16.48)GVC(-16.48)PGRLR	SAC(-16.48)GVC(16.48)PGRLR		0	1	1	0	P49207	RPL34	60S ribosomal protein L34	3	CID	ITMS	MULTI-MSMS	1	0	542.927	1625.76	-0.31277	-0.00016981	1.69767e-05	53.998	0.047101	50.353	22.071	16.478	0.97799	2	0	0	0	-1	0	0	0	0	y1;y2;y5;y6(2+);y8(2+);y9(2+);y10(2+);b2;b4;b6;b6-H2O;b10(2+)	301.3;460;538.8;1515;2152.3;2043.2;163.4;58.1;163.4;74.6;49.3;5368.5	-0.0256553629453151;-0.0263234382093174;-0.00213839896252921;-0.0199486623562279;-0.148654861987438;-0.260225068606132;-0.404387901268592;0.0364253781671948;-0.479078826118666;-0.252758407737474;0.152448390337554;0.461367059762438
HJL_C1_20181026	14941	11169	SCAHDWVYE	9	0	BIOTIN-M	_SC(bi)AHDWVYE_	SC(1)AHDWVYE			SC(83.75)AHDWVYE			0	1	0	0	P22392;P22392-2;O60361	NME2;NME2P1	Nucleoside diphosphate kinase B;Putative nucleoside diphosphate kinase	2	CID	ITMS	MULTI-MSMS	1	0	780.816	1559.62	0.018714	1.4612e-05	0.713347	73.34	0.010392	83.753	69.757	83.753	1	1	0	0	0	-1	0	0	0	0	y2;y3;y4;y6;y7;y2-H2O;b4;b5;b6;b7;b8;b6-H2O;b7-H2O;b8-H2O	7476.3;582.2;582.5;343.5;609.2;509;876.7;1585.4;3847.4;25689.8;636.4;271.9;1413.4;67.3	0.0540606389625395;0.112312201646944;-0.0422920811812446;-0.00129802662502243;-0.0896725200750552;0.0344017143812607;0.211079273618793;-0.034377596724994;-0.0497912057251142;-0.0211722114001986;-0.0172919152876148;-0.0382611654626999;-0.104734944575284;-0.4500978125252
HJL_C1_20181026	15074	11285	SCAHDWVYE	9	0	BIOTIN-M	_SC(bi)AHDWVYE_	SC(1)AHDWVYE			SC(74.13)AHDWVYE			0	1	0	0	P22392;P22392-2;O60361	NME2;NME2P1	Nucleoside diphosphate kinase B;Putative nucleoside diphosphate kinase	2	CID	ITMS	MULTI-MSMS	1	0	780.816	1559.62	0.018714	1.4612e-05	1.35453	73.852	0.017501	74.127	59.829	74.127	1	1	0	0	0	-1	0	0	0	0	y2;y3;y4;y7;y8;y2-H2O;b4;b5;b6;b7;b8;b7-H2O	1926.9;118.7;180.1;311.4;23.5;59.8;333.2;457.2;838.2;6226.2;254.4;309.9	0.0506121526344145;0.109046820787569;0.00977090710000539;0.0635867572686948;-0.330879339562443;-0.119712055149989;-0.132182445131207;-0.00416519438124396;-0.0667589791626142;-0.0741507270251986;-0.221027266850115;-0.258665608637784
HJL_C1_20181026	8568	5753	SCCSCCPVGCAK	12	0	4 Carbamidomethyl (C),BIOTIN-M	_SC(ca)C(ca)SC(bi)C(ca)PVGC(ca)AK_	SC(0.012)C(0.085)SC(0.817)C(0.085)PVGCAK	SC(0.988)C(0.915)SC(0.183)C(0.915)PVGC(1)AK		SC(-18.23)C(-9.82)SC(9.82)C(-9.82)PVGC(-52.88)AK	SC(18.23)C(9.82)SC(-9.82)C(9.82)PVGC(52.88)AK		0	1	4	0	P02795;CON__P67983;P80297;P13640;Q8N339;P04732;P13640-2	MT2A;MT1X;MT1G;MT1M;MT1E	Metallothionein-2;Metallothionein-1X;Metallothionein-1G;Metallothionein-1M;Metallothionein-1E	2	CID	ITMS	MSMS	5		920.342	1838.67	NaN	NaN	4.67198	47.909	0.004523	72.643	57.953	52.881	1	5	0	0	0	-1	0	0	0	0	y3;y4;y5;y6;y7;y8;y10;b5;b6;b8;b9;b10;b8-H2O	15.2;321.3;28.7;202.5;189.7;31.2;27.1;100.4;95.6;174.8;43;15.7;84.2	0.20491918714373;0.0336949224624732;-0.250552294150111;-0.011142934337613;-0.204676861843836;-0.0290745992999746;-0.121305214562426;0.127506854087414;-0.0673088117000589;-0.161218934125145;-0.159652671462709;-0.0373296653751822;-0.0145570579252308
HJL_C1_20181026	9788	6738	SCGKDGFHIR	10	1	BIOTIN-M	_SC(bi)GKDGFHIR_	SC(1)GKDGFHIR			SC(60.4)GKDGFHIR			0	1	0	0	P27635	RPL10	60S ribosomal protein L10	3	CID	ITMS	MULTI-MSMS	2	1	524.247	1569.72	-0.30699	-0.00016094	638.471	53.028	0.032126	60.398	40.791	60.398	1	1	0	0	0	-1	0	0	0	0	y1;y2;y3;y5;y6;y6(2+);y8(2+);b5;b7;b5-H2O;b7-H2O;b5-NH3;b7-NH3;b7(2+)	75.5;232.2;547.1;692.5;595.4;299.2;1093;48.7;13.3;233.4;20.3;69.5;32.3;406.8	-0.00540694985937762;0.0937632317125576;0.042811812862567;-0.0526132817124108;-0.0422718122124479;0.109516487350049;-0.212091919343663;0.0919194904688538;-0.393093006450044;-0.114507012237368;0.0993940650623699;-0.0183698454061414;-0.35189308451254;0.432213800387444
HJL_C1_20181026	9805	6754	SCGKDGFHIR	10	1	BIOTIN-M	_SC(bi)GKDGFHIR_	SC(1)GKDGFHIR			SC(53.6)GKDGFHIR			0	1	0	0	P27635	RPL10	60S ribosomal protein L10	3	CID	ITMS	MULTI-MSMS	8	0	524.247	1569.72	-0.30699	-0.00016094	-1.19831	53.09	0.049217	53.597	27.975	53.597	1	1	0	0	0	-1	0	0	0	0	y1;y2;y3;y5;y6;y7;y1-NH3;y6(2+);y8(2+);b5;b7;b5-H2O;b7-H2O;b5-NH3;b7(2+)	103.6;178.3;615.6;1054.9;886.4;42.6;12.7;153;830.1;72.8;13.5;249.8;21.9;181.2;372.3	0.12623062338281;-0.0293446784436924;0.109645308956317;-0.0715341801499108;-0.142064292681198;-0.160199419512423;-0.00615343905468535;-0.0111500165562006;-0.365473266999913;-0.118102482187396;-0.159084217387544;-0.0120900200498681;-0.19626023181263;-0.0195905485311414;-0.452551824612556
HJL_C1_20181026	8552	5740	SCSPELQQK	9	0	BIOTIN-M	_SC(bi)SPELQQK_	SC(1)SPELQQK			SC(73.93)SPELQQK			0	1	0	0	P16152	CBR1	Carbonyl reductase [NADPH] 1	2	CID	ITMS	MULTI-MSMS	8	0	735.839	1469.66	0.57214	0.000421	-2.20298	47.844	0.017797	73.931	56.083	73.931	1	1	0	0	0	-1	0	0	0	0	y3;y4;y7;y3-NH3;b2;b5;b6;b7;b8;b2-H2O;b7-NH3	46.4;210.5;476.1;91;272.7;144.7;105;35.6;67.7;124.1;31.5	-0.0180266464437295;0.11315647458116;0.0153831412749241;-0.0118609041937248;0.00201651404381664;0.432868669018831;0.126368684575027;-0.455068452462456;-0.126227269187439;0.0635343472750947;-0.248707397712451
HJL_C1_20181026	9942	6872	SCYDLSCHAR	10	0	Carbamidomethyl (C),BIOTIN-M	_SC(ca)YDLSC(bi)HAR_	SC(0.001)YDLSC(0.999)HAR	SC(0.999)YDLSC(0.001)HAR		SC(-32.2)YDLSC(32.2)HAR	SC(32.2)YDLSC(-32.2)HAR		0	1	1	0	P41250	GARS	Glycine--tRNA ligase	3	CID	ITMS	MULTI-MSMS	4	1	554.899	1661.67	0.10858	6.0249e-05	-1.26112	53.632	0.029543	58.246	39.002	32.204	0.9994	2	0	0	0	-1	0	0	0	0	y1;y2;y3;y5;y6;y2-NH3;y5-NH3;y6(2+);y7(2+);y8(2+);y9(2+);a2;b2;b3;b2-H2O;b8(2+)	5.3;56.8;138.9;32.7;6.6;36.1;34.2;565.3;782.3;4752.9;112.3;63.6;347.2;99.6;6.8;1086	-0.34514388833594;0.048430470753118;-0.00957050864371922;-0.117613664324836;-0.299907105799775;-0.28782627234844;-0.466245285356081;-0.415114147724921;0.0581352003063103;-0.310469085231148;-0.151834437656134;-0.0212902795515788;0.0182257829781349;0.490154174793759;-0.289778478517178;-0.364572893962645
HJL_C1_20181026	9965	6890	SCYDLSCHAR	10	0	Carbamidomethyl (C),BIOTIN-M	_SC(bi)YDLSC(ca)HAR_	SC(0.998)YDLSC(0.002)HAR	SC(0.002)YDLSC(0.998)HAR		SC(27.1)YDLSC(-27.1)HAR	SC(-27.1)YDLSC(27.1)HAR		0	1	1	0	P41250	GARS	Glycine--tRNA ligase	3	CID	ITMS	MULTI-MSMS	3	1	554.899	1661.67	0.10858	6.0249e-05	603.009	53.732	0.041567	52.49	32.406	27.104	0.99806	2	0	0	0	-1	0	0	0	0	y1;y2;y3;y4;y5;y7;y5-H2O;y2-NH3;y3-NH3;y6(2+);y7(2+);y9(2+);b4;b4-H2O;b8(2+)	30.6;91.2;220.7;1460;389.3;74;228.5;36.6;84.2;103.5;140.6;197.5;61.8;153.7;7036.7	-0.00987777505469012;-0.134156199168757;-0.0566896492687192;0.0291953685374438;-0.0957586434375344;-0.259898115412511;-0.0701905172375064;-0.140472146371877;0.0201242863406605;0.217425911546911;-0.161345004093732;-0.268411586093748;-0.10509961096875;-0.131472402737472;0.459462750568719
HJL_C1_20181026	12852	9341	SEGTYCCGPVPVR	13	0	Carbamidomethyl (C),BIOTIN-M	_SEGTYC(bi)C(ca)GPVPVR_	SEGTYC(0.883)C(0.117)GPVPVR	SEGTYC(0.117)C(0.883)GPVPVR		SEGTYC(8.78)C(-8.78)GPVPVR	SEGTYC(-8.78)C(8.78)GPVPVR		0	1	1	0	P21980-2;P21980	TGM2	Protein-glutamine gamma-glutamyltransferase 2	2	CID	ITMS	MULTI-MSMS	10	0	938.413	1874.81	-0.25445	-0.00023878	-1.98025	65.244	0.015756	76.679	56.016	8.7817	0.88309	2	0	0	0	-1	0	0	0	0	y3;y5;y6;y7;y8;y9;y3-NH3;y6-NH3;y8-NH3;b7;b10;b7-H2O;b10-H2O	491.3;134.9;160.3;174.9;217.4;124.5;15.8;36.2;50.7;83.9;441.5;56.6;260.9	0.100725652325025;-0.0630697240062545;0.0902909722500453;0.068326868962572;0.000948174475297492;-0.0277643028496186;-0.0742304315968454;-0.00327473081244989;-0.111660497337198;-0.157688932825067;-0.00369490196271727;-0.0245768613126529;0.126121271112197
HJL_C1_20181026	12897	9381	SEGTYCCGPVPVR	13	0	Carbamidomethyl (C),BIOTIN-M	_SEGTYC(bi)C(ca)GPVPVR_	SEGTYC(0.936)C(0.064)GPVPVR	SEGTYC(0.064)C(0.936)GPVPVR		SEGTYC(11.62)C(-11.62)GPVPVR	SEGTYC(-11.62)C(11.62)GPVPVR		0	1	1	0	P21980-2;P21980	TGM2	Protein-glutamine gamma-glutamyltransferase 2	2	CID	ITMS	MULTI-MSMS	8	1	938.413	1874.81	-0.010294	-9.6604e-06	532.367	65.417	0.0014652	98.249	67.918	11.625	0.93563	2	0	0	0	-1	0	0	0	0	y2;y3;y5;y6;y7;y8;y9;y11;b3;b4;b7;b10;b12;b7-H2O;b10-H2O;b12-H2O	31.6;790.8;62.2;192;164;347.5;84;36.5;31.6;21.6;69.4;367.4;45.4;87.5;411.5;85.3	0.00401648782502662;0.0678277031062748;-0.109090231818755;-0.0284224066562047;-0.076753697443678;-0.255521552087203;-0.184624654412119;-0.0557900738997432;-0.0799879130750014;0.0165797211812446;-0.148167448450067;-0.102693925400217;-0.286203657200304;-0.177408892562653;-0.0857927913878029;-0.0975495935003892
HJL_C1_20181026	13105	9563	SEGTYCCGPVPVR	13	0	Carbamidomethyl (C),BIOTIN-M	_SEGTYC(ca)C(bi)GPVPVR_	SEGTYC(0.099)C(0.901)GPVPVR	SEGTYC(0.901)C(0.099)GPVPVR		SEGTYC(-9.58)C(9.58)GPVPVR	SEGTYC(9.58)C(-9.58)GPVPVR		0	1	1	0	P21980-2;P21980	TGM2	Protein-glutamine gamma-glutamyltransferase 2	2	CID	ITMS	MULTI-MSMS	1	0	938.413	1874.81	-0.010294	-9.6604e-06	-0.166729	66.226	0.0049366	91.867	57.094	9.5799	0.90077	2	0	0	0	-1	0	0	0	0	y3;y5;y6;y7;y8;y9;y10;y3-NH3;b7;b10;b11;b12;b7-H2O;b10-H2O;b12-H2O	1965.9;241.6;500.9;758.5;837.8;368.2;54.3;63.3;84.4;1506.2;54.3;249.1;153.7;1197;73.4	0.101458074200025;0.0350137720874955;-0.0286055121249547;-0.0564334253624565;-0.0426309270874299;0.021552103400154;0.0282149525000932;-0.107006310503095;0.0154067702999328;-0.0117515425877173;-0.055789448400219;-0.152780805637804;0.0133870058748471;-0.0174334163878029;0.0137785314996108
HJL_C1_20181026	13182	9625	SEGTYCCGPVPVR	13	0	Carbamidomethyl (C),BIOTIN-M	_SEGTYC(ca)C(bi)GPVPVR_	SEGTYC(0.085)C(0.915)GPVPVR	SEGTYC(0.915)C(0.085)GPVPVR		SEGTYC(-10.31)C(10.31)GPVPVR	SEGTYC(10.31)C(-10.31)GPVPVR		0	1	1	0	P21980-2;P21980	TGM2	Protein-glutamine gamma-glutamyltransferase 2	2	CID	ITMS	MULTI-MSMS	2	1	938.413	1874.81	-0.010294	-9.6604e-06	532.687	66.551	0.0063615	89.247	59.948	10.313	0.91487	2	0	0	0	-1	0	0	0	0	y2;y3;y5;y6;y7;y8;y3-NH3;b4;b5;b6;b10;b12;b5-H2O;b6-H2O;b10-H2O;b12-H2O	14.4;989.1;65.8;316.2;157.8;520.6;26.5;27.3;25.7;25.2;520.5;149.4;69.5;39.9;314.1;49.6	-0.419262320768723;0.0469536796687748;-0.0487874974437545;-0.126261762124955;-0.193396315987457;-0.0345742864624299;-0.19572091011247;-0.127158071787505;-0.241808049112478;-0.350442074274952;-0.0865806441502173;-0.0926001415753035;-0.3945236143187;-0.184859299637424;-0.272560369512803;-0.121353304437889
HJL_C1_20181026	10997	7764	SEQSICQAR	9	0	Acetyl (Protein N-term),BIOTIN-M	_(ac)SEQSIC(bi)QAR_	SEQSIC(1)QAR			SEQSIC(60.48)QAR			1	1	0	0	Q8N8S7-3;Q8N8S7-2;Q8N8S7;Q9UI08-4;Q9UI08	ENAH;EVL	Protein enabled homolog;Ena/VASP-like protein	2	CID	ITMS	MULTI-SECPEP	10	1	757.84	1513.67	-0.16037	-0.00012153	663.621	57.857	1.2811e-06	60.478	28.523	60.478	1	1	0	0	0	-1	0	0	0	0	y2;y3;y4;y5;y6;b2;b4;b8;b2-H2O;b4-H2O;b8-H2O;b4-NH3	48.6;119.1;890.7;357.9;229.4;76.7;128.1;113.4;6.1;305.6;31;91.8	-0.082856150340632;-0.0125598889406433;-0.154370956475077;-0.109491546387517;-0.0918674333624949;-0.0336054562343975;0.00399143186251649;-0.0155899908374977;0.0893442617624771;-0.0264707153750123;-0.00161854432508335;-0.132665091512479
HJL_C1_20181026	12507	9048	SETVICSSR	9	0	Acetyl (Protein N-term),BIOTIN-M	_(ac)SETVIC(bi)SSR_	SETVIC(1)SSR			SETVIC(98.58)SSR			1	1	0	0	P50552	VASP	Vasodilator-stimulated phosphoprotein	2	CID	ITMS	MULTI-MSMS	2	0	737.837	1473.66	-0.095207	-7.0247e-05	-2.27479	63.872	0.0011744	98.582	72.519	98.582	1	1	0	0	0	-1	0	0	0	0	y2;y3;y4;y5;y6;y7;y2-H2O;y7-H2O;a2;b2;b3;b4;b5;b6;b7;b2-H2O;b3-H2O;b4-H2O;b5-H2O;b6-H2O;b7-H2O	26.7;53.2;524;478;62;34.1;12.1;20.6;4.5;97.5;51.8;125;154.7;56.4;44.4;27.2;297.2;362.9;69.3;42.2;25.2	0.102366088946894;-0.110997346856209;-0.0608833655625176;-0.0738652835999574;-0.0818673830249281;-0.0988861745499889;-0.0987503551656062;-0.289748712412575;0.0823655417827922;-0.173070788265647;-0.0785783493219014;0.0964334672686959;-0.0488726695188006;-0.122415914787553;0.0286310497999693;-0.148936988237523;0.0430896303937516;-0.00586705887508288;-0.276173195662523;-0.220627085462638;-0.13830570…
HJL_C1_20181026	10210	7098	SGGGVIRGPAGNNDCR	16	1	Acetyl (Protein N-term),BIOTIN-M	_(ac)SGGGVIRGPAGNNDC(bi)R_	SGGGVIRGPAGNNDC(1)R			SGGGVIRGPAGNNDC(47.64)R			1	1	0	0	Q07955;Q07955-3;Q07955-2	SRSF1	Serine/arginine-rich splicing factor 1	3	CID	ITMS	MSMS	5		674.979	2021.92	NaN	NaN	0.936956	54.72	0.02814	47.639	15.821	47.639	1	1	0	0	0	-1	0	0	0	0	y2;y4;y8;y9;y10(2+);y11(2+);y12(2+);y15(2+);b3;b4;b5;b6;b8;b12;b3-H2O;b4-H2O;b9(2+)	165.6;73.5;9.1;7.2;247.4;314.2;163;253.2;55.7;112.4;244.8;54;158.2;20.3;21.4;54.6;50.4	-0.198121337706311;-0.0777137491313624;0.0137498856875027;-0.298770765712561;-0.0153576511313531;0.232790061724927;-0.00424321455011523;-0.224489035400211;0.240044324453123;-0.0313691492125372;-0.0138280357469398;-0.0412447682375614;-0.187835055599976;0.213504067500025;-0.102826270050002;0.0100376000343658;0.144964936187534
HJL_C1_20181026	10261	7139	SGGGVIRGPAGNNDCR	16	1	Acetyl (Protein N-term),BIOTIN-M	_(ac)SGGGVIRGPAGNNDC(bi)R_	SGGGVIRGPAGNNDC(1)R			SGGGVIRGPAGNNDC(70.73)R			1	1	0	0	Q07955;Q07955-3;Q07955-2	SRSF1	Serine/arginine-rich splicing factor 1	2	CID	ITMS	MSMS	5		1011.97	2021.92	NaN	NaN	0.727484	54.936	0.021822	70.728	20.245	70.728	1	1	0	0	0	-1	0	0	0	0	y2;y3;y6;y8;y9;y3-H2O;y8-H2O;y8-NH3;y9-NH3;b4;b5;b6;b7;b13;b14;b5-H2O;b7-H2O;b14-H2O;b7-NH3;b14-NH3	717.6;32.9;75.1;42.5;80.7;29.1;28.5;24.5;46.2;9.3;19;12.1;62;38.8;747.3;40.1;15.5;40.2;14.7;84.3	0.0632922365124386;-0.103490317425099;-0.266557441612576;0.0520799638125027;0.196590562412439;-0.12565168341257;0.00208656657491701;-0.196026754874993;0.394650835912444;-0.172329842571912;-0.0569188560594398;0.0145413645749386;-0.273080517481276;-0.158363407174875;0.0164067732625881;0.122061135374906;-0.118606141281248;0.0141428682125024;-0.245369365075021;0.0276994686375929
[truncated: 1,671 more rows]
[truncated: 19 more columns]
