# Supplementary material for: Extensive protein S-nitrosylation associated with human pancreatic ductal adenocarcinoma pathogenesis
Source: Cell Death Dis. 2019 Dec 4;10(12):914. doi: 10.1038/s41419-019-2144-6 (PMC6892852; doi:10.1038/s41419-019-2144-6)
Supplement: Supplementary file 18 — Supplemental Table S8 [file 41419_2019_2144_MOESM18_ESM.xlsx]

## Sheet: Sheet1
Supplemental Table S8. A list of peptides with ambiguous modification site assignments in PANC-1 cells.
Raw file*	Scan number	Scan index	Sequence	Length	Missed cleavages	Modifications	Modified sequence	BIOTIN-M Probabilities	Carbamidomethyl (C) Probabilities	Oxidation (M) Probabilities	BIOTIN-M Score Diffs	Carbamidomethyl (C) Score Diffs	Oxidation (M) Score Diffs	Acetyl (Protein N-term)	BIOTIN-M	Carbamidomethyl (C)	Oxidation (M)	Proteins	Gene Names	Protein Names	Charge	Fragmentation	Mass analyzer	Type	Scan event number	Isotope index	m/z	Mass	Mass error [ppm]	Mass error [Da]	Simple mass error [ppm]	Retention time	PEP	Score	Delta score	Score diff	Localization prob	Combinatorics	PIF	Fraction of total spectrum	Base peak fraction	Precursor Full ScanNumber	Precursor Intensity	Precursor Apex Fraction	Precursor Apex Offset	Precursor Apex Offset Time	Matches	Intensities	Mass Deviations [Da]
HJL_C1_20181026	16112	12201	CCSGAIIVLTK	11	0	Carbamidomethyl (C),BIOTIN-M	_C(ca)C(bi)SGAIIVLTK_	C(0.5)C(0.5)SGAIIVLTK	C(0.5)C(0.5)SGAIIVLTK		C(0)C(0)SGAIIVLTK	C(0)C(0)SGAIIVLTK		0	1	1	0	P14618;P14618-3	PKM	Pyruvate kinase PKM	2	CID	ITMS	MSMS	2		808.404	1614.79	NaN	NaN	1.3975	77.758	0.00040051	94.692	54.775	0	0.5	2	0	0	0	-1	0	0	0	0	y2;y3;y4;y5;y9;y2-H2O;y5-H2O;a2;b2;b5;b6;b7;b8;b9;b10;b8-H2O	109.2;250.1;247.8;315;553.3;4.7;69.7;326.6;235.1;310;246.1;295.8;357;138.7;46.9;92.5	-0.135019064284393;0.0802705020531107;0.0989102483312649;-0.100778212674982;-0.00917715863113244;-0.0335689800765806;0.0130467494625464;0.244063968600017;-0.360630784299929;-0.0292411715936396;-0.194994085725057;0.0285962618625035;-0.0969595485000809;-0.0431690056000207;-0.263434867437581;-0.393290836362667
HJL_C1_20181026	16887	12916	CQKICDQWDALGSLTHSRR	19	2	Carbamidomethyl (C),BIOTIN-M	_C(ca)QKIC(bi)DQWDALGSLTHSRR_	C(0.001)QKIC(0.999)DQWDALGSLTHSRR	C(0.999)QKIC(0.001)DQWDALGSLTHSRR		C(-30.15)QKIC(30.15)DQWDALGSLTHSRR	C(30.15)QKIC(-30.15)DQWDALGSLTHSRR		0	1	1	0	O43707;O43707-3;O43707-2	ACTN4	Alpha-actinin-4	4	CID	ITMS	MULTI-MSMS	9	1	682.074	2724.27	-0.1747	-0.00011916	-2.71585	80.12	0.0037239	64.04	41.916	30.147	0.99903	2	0	0	0	-1	0	0	0	0	y7(2+);y8(2+);y9(2+);y10(2+);y11(2+);y12(2+);y13(2+);y14(2+);y15(2+);y16(2+);b2;b4;b6;b8;b6-H2O;b2-NH3;b4-NH3;b6(2+);b8(2+);b11(2+)	1898.6;8488.2;12237.5;25632.2;44267.8;32734;15772.8;8107.2;1364.5;513.8;1369.8;5026.6;947.1;98.9;531.4;445.6;1549.9;6329.7;8469;1282.8	0.0716528476062877;-0.211743708562437;-0.0618015621124641;-0.356355019774924;-0.347155964712442;-0.468998511399946;-0.348034951012437;-0.0853568920437056;-0.0956087392873997;-0.10631112408737;0.137304181353102;-0.0494830295311885;-0.069105703737705;-0.118715238837694;-0.271564921287791;-0.188408738506268;0.177813083812566;-0.394928290443886;-0.374383936900131;-0.143402150081329
HJL_C1_20181026	16898	12926	CQKICDQWDALGSLTHSRR	19	2	Carbamidomethyl (C),BIOTIN-M	_C(ca)QKIC(bi)DQWDALGSLTHSRR_	C(0.095)QKIC(0.905)DQWDALGSLTHSRR	C(0.905)QKIC(0.095)DQWDALGSLTHSRR		C(-9.79)QKIC(9.79)DQWDALGSLTHSRR	C(9.79)QKIC(-9.79)DQWDALGSLTHSRR		0	1	1	0	O43707;O43707-3;O43707-2	ACTN4	Alpha-actinin-4	4	CID	ITMS	MULTI-MSMS	4	1	682.074	2724.27	-0.1747	-0.00011916	366.411	80.152	0.0055406	59.345	39.853	9.7854	0.90492	2	0	0	0	-1	0	0	0	0	y9;y7(2+);y8(2+);y9(2+);y10(2+);y11(2+);y12(2+);y15(2+);y16(2+);a2;b2;b3;b4;b7;b9;b13;b2-NH3;b6(2+);b7(2+);b16(2+)	786.2;1012;2432.6;3977;12046.8;20395.7;12909.4;400.5;263.9;373.5;772.9;575.2;2013.4;326.6;118.6;55.5;388.3;5664.8;16492.4;263.9	0.238505174800139;0.174985367137538;-0.0192388257499374;-0.451755175393714;-0.345063515868674;-0.390857136587442;-0.0548139410874455;-0.1117220205374;0.49903555560013;-0.187627530590646;-0.315118914350023;-0.0955221075875556;-0.0384967014061885;-0.0768123720251879;-0.0241452537127316;-0.409045664512632;0.0677863298531065;-0.331695868568886;-0.346718636306377;-0.0312776553498679
HJL_C1_20181026	14989	11212	FVFHQEQVYCPDCAK	15	0	Carbamidomethyl (C),BIOTIN-M	_FVFHQEQVYC(ca)PDC(bi)AK_	FVFHQEQVYC(0.005)PDC(0.995)AK	FVFHQEQVYC(0.995)PDC(0.005)AK		FVFHQEQVYC(-23.1)PDC(23.1)AK	FVFHQEQVYC(23.1)PDC(-23.1)AK		0	1	1	0	Q13642-1;Q13642-5;Q13642-4	FHL1	Four and a half LIM domains protein 1	3	CID	ITMS	MULTI-MSMS	4	0	774.676	2321.01	-0.055773	-4.3206e-05	2.32899	73.519	0.0017474	71.279	60.165	23.102	0.99513	2	0	0	0	-1	0	0	0	0	y4;y5;y6;y7;y8;y4-H2O;y5-NH3;y6(2+);y7(2+);b2;b7;b8;b9;b10;b8-NH3;b7(2+);b8(2+);b9(2+);b10(2+);b14(2+)	327;3441.4;1160.3;371.4;24.9;236;345.3;1444.7;792.9;11;546.2;1203.9;783.9;393.1;287.2;126.1;435.3;702.7;981.3;172.5	0.166855342787471;0.0092310111937195;0.0395740368126098;0.113522692300194;-0.117379797749891;-0.106099480231251;-0.396590551243776;-0.310742228762479;0.0370231146063134;0.112198171070332;-0.127232447931192;0.0291941635813373;0.0237360807875575;-0.183042475624916;-0.0596718324499079;0.158802526912552;-0.165633093112433;-0.0994229255250048;-0.0233078091999914;-0.270864652574573
HJL_C1_20181026	15164	11362	FVFHQEQVYCPDCAK	15	0	Carbamidomethyl (C),BIOTIN-M	_FVFHQEQVYC(ca)PDC(bi)AK_	FVFHQEQVYC(0.409)PDC(0.591)AK	FVFHQEQVYC(0.591)PDC(0.409)AK		FVFHQEQVYC(-1.59)PDC(1.59)AK	FVFHQEQVYC(1.59)PDC(-1.59)AK		0	1	1	0	Q13642-1;Q13642-5;Q13642-4	FHL1	Four and a half LIM domains protein 1	3	CID	ITMS	MULTI-MSMS	3	1	774.676	2321.01	-0.055773	-4.3206e-05	431.841	74.208	0.0046505	63.037	42.3	1.5936	0.59072	2	0	0	0	-1	0	0	0	0	y2;y5;y6;y7;y8;y7-NH3;y6(2+);y7(2+);y11(2+);a2;b7;b8;b9;b10;b7(2+);b8(2+);b9(2+);b10(2+)	4;424;527.4;206.3;14.6;49.6;412;955.2;260.3;3;508.3;655.9;301.2;127.8;130.8;199.4;900.7;562.8	-0.0828701275375181;-0.103256781775031;0.0221179821251098;-0.188845471762306;-0.452951086812391;0.325621051737699;-0.0538452561062286;-0.473963213518687;0.0204278626749783;0.0708052774859311;0.466883763006308;-0.0596730239186627;-0.0720891145249425;-0.287778803749916;-0.341746789493698;-0.043135534518683;-0.403683179431255;-0.407279977168741
HJL_C1_20181026	15480	11638	IISNASCTTNCLAPLAK	17	0	Carbamidomethyl (C),BIOTIN-M	_IISNASC(bi)TTNC(ca)LAPLAK_	IISNASC(0.984)TTNC(0.016)LAPLAK	IISNASC(0.016)TTNC(0.984)LAPLAK		IISNASC(17.78)TTNC(-17.78)LAPLAK	IISNASC(-17.78)TTNC(17.78)LAPLAK		0	1	1	0	P04406;P04406-2	GAPDH	Glyceraldehyde-3-phosphate dehydrogenase	3	CID	ITMS	MULTI-MSMS	5	1	743.367	2227.08	-0.18727	-0.00013921	452.404	75.426	0.022379	48.314	27.308	17.778	0.98359	2	0	0	0	-1	0	0	0	0	y2;y4;y5;y6;y7;y8;y13;y7(2+);y12(2+);y13(2+);y15(2+);b2;b3;b4;b5;b8;b9;b10;b13;b10(2+);b11(2+);b12(2+);b13(2+);b16(2+)	31.4;2239.2;1023.6;1076.6;990.8;1845.3;53.8;189;1808.9;3300.1;1009.7;68.2;61.5;2239.2;1023.6;81.3;120.3;35.7;53.8;2442.3;1883.1;1808.9;3300.1;371.9	0.0510867816421694;0.00818133767501195;0.00690401219372916;0.0123547113436189;-0.192592790381354;-0.135077940837618;-0.113885223799798;0.0042961838124711;-0.366111760781223;-0.284688655943683;-0.325701938331122;0.0230149010328375;-0.149012475199982;-0.0282041686249954;-0.0294814941062782;-0.133059066312626;-0.215385475025187;-0.136325215325087;-0.150270730099919;0.283192910793673;-0.4204160939750…
HJL_C1_20181026	15490	11647	IISNASCTTNCLAPLAK	17	0	Carbamidomethyl (C),BIOTIN-M	_IISNASC(bi)TTNC(ca)LAPLAK_	IISNASC(0.978)TTNC(0.022)LAPLAK	IISNASC(0.022)TTNC(0.978)LAPLAK		IISNASC(16.46)TTNC(-16.46)LAPLAK	IISNASC(-16.46)TTNC(16.46)LAPLAK		0	1	1	0	P04406;P04406-2	GAPDH	Glyceraldehyde-3-phosphate dehydrogenase	3	CID	ITMS	MULTI-MSMS	3	0	743.367	2227.08	-0.18727	-0.00013921	-1.4186	75.462	0.0082456	55.437	27.914	16.459	0.9779	2	0	0	0	-1	0	0	0	0	y2;y3;y4;y5;y6;y12;y13;y13-H2O;y6-NH3;y12-NH3;y13(2+);y15(2+);b2;b4;b5;b7;b8;b9;b10;b12;b13;b4-H2O;b9-H2O;b13-H2O;b12-NH3;b11(2+);b13(2+);b14(2+);b16(2+)	55.4;105.6;1372.7;663.1;634.3;10.3;15.4;40.3;590.7;48.1;2935.2;570.5;45.1;1372.7;663.1;196.7;196.8;226.5;53.3;10.3;15.4;230.6;108.8;40.3;48.1;1459.2;2935.2;567.7;671.8	-0.0767208355453306;0.236911626300014;0.0965602439250119;-0.0680471596812708;0.0668591058748689;-0.283323230349879;0.234259307450202;-0.304503621037384;0.381191352031124;-0.135800066224874;-0.173848812193683;-0.285235629737372;0.1485184410719;0.0601747376250046;-0.104432665981278;0.0596189048999349;0.103513199312374;-0.238212623462687;0.0067411909249131;-0.31970873665;0.197873801150081;0.17583075…
HJL_C1_20181026	9770	6722	SACGVCPGRLR	11	1	Carbamidomethyl (C),BIOTIN-M	_SAC(ca)GVC(bi)PGRLR_	SAC(0.001)GVC(0.999)PGRLR	SAC(0.999)GVC(0.001)PGRLR		SAC(-28.32)GVC(28.32)PGRLR	SAC(28.32)GVC(-28.32)PGRLR		0	1	1	0	P49207	RPL34	60S ribosomal protein L34	3	CID	ITMS	MULTI-MSMS	2	0	542.927	1625.76	-0.25105	-0.0001363	-1.47622	52.959	0.018011	63.076	36.586	28.321	0.99853	2	0	0	0	-1	0	0	0	0	y1;y6(2+);y7(2+);y8(2+);y9(2+);y10(2+);b2;b3;b6;b8;b3-H2O;b10(2+)	108.4;1162.1;628.6;641.3;966.5;330.6;128.5;214.3;15.8;17.1;82.1;571.9	-0.0450187662656276;-0.463554395456185;-0.159266870949978;0.219873193974991;0.210417021237504;-0.353423545799956;-0.0672275759343677;-0.00761819289380128;-0.0344966889877014;-0.214541574325267;0.427678937212477;0.346193719918574
HJL_C1_20181026	10029	6943	SACGVCPGRLR	11	1	Carbamidomethyl (C),BIOTIN-M	_SAC(bi)GVC(ca)PGRLR_	SAC(0.978)GVC(0.022)PGRLR	SAC(0.022)GVC(0.978)PGRLR		SAC(16.48)GVC(-16.48)PGRLR	SAC(-16.48)GVC(16.48)PGRLR		0	1	1	0	P49207	RPL34	60S ribosomal protein L34	3	CID	ITMS	MULTI-MSMS	1	0	542.927	1625.76	-0.31277	-0.00016981	1.69767e-05	53.998	0.047101	50.353	22.071	16.478	0.97799	2	0	0	0	-1	0	0	0	0	y1;y2;y5;y6(2+);y8(2+);y9(2+);y10(2+);b2;b4;b6;b6-H2O;b10(2+)	301.3;460;538.8;1515;2152.3;2043.2;163.4;58.1;163.4;74.6;49.3;5368.5	-0.0256553629453151;-0.0263234382093174;-0.00213839896252921;-0.0199486623562279;-0.148654861987438;-0.260225068606132;-0.404387901268592;0.0364253781671948;-0.479078826118666;-0.252758407737474;0.152448390337554;0.461367059762438
HJL_C1_20181026	8568	5753	SCCSCCPVGCAK	12	0	4 Carbamidomethyl (C),BIOTIN-M	_SC(ca)C(ca)SC(bi)C(ca)PVGC(ca)AK_	SC(0.012)C(0.085)SC(0.817)C(0.085)PVGCAK	SC(0.988)C(0.915)SC(0.183)C(0.915)PVGC(1)AK		SC(-18.23)C(-9.82)SC(9.82)C(-9.82)PVGC(-52.88)AK	SC(18.23)C(9.82)SC(-9.82)C(9.82)PVGC(52.88)AK		0	1	4	0	P02795;CON__P67983;P80297;P13640;Q8N339;P04732;P13640-2	MT2A;MT1X;MT1G;MT1M;MT1E	Metallothionein-2;Metallothionein-1X;Metallothionein-1G;Metallothionein-1M;Metallothionein-1E	2	CID	ITMS	MSMS	5		920.342	1838.67	NaN	NaN	4.67198	47.909	0.004523	72.643	57.953	52.881	1	5	0	0	0	-1	0	0	0	0	y3;y4;y5;y6;y7;y8;y10;b5;b6;b8;b9;b10;b8-H2O	15.2;321.3;28.7;202.5;189.7;31.2;27.1;100.4;95.6;174.8;43;15.7;84.2	0.20491918714373;0.0336949224624732;-0.250552294150111;-0.011142934337613;-0.204676861843836;-0.0290745992999746;-0.121305214562426;0.127506854087414;-0.0673088117000589;-0.161218934125145;-0.159652671462709;-0.0373296653751822;-0.0145570579252308
HJL_C1_20181026	9942	6872	SCYDLSCHAR	10	0	Carbamidomethyl (C),BIOTIN-M	_SC(ca)YDLSC(bi)HAR_	SC(0.001)YDLSC(0.999)HAR	SC(0.999)YDLSC(0.001)HAR		SC(-32.2)YDLSC(32.2)HAR	SC(32.2)YDLSC(-32.2)HAR		0	1	1	0	P41250	GARS	Glycine--tRNA ligase	3	CID	ITMS	MULTI-MSMS	4	1	554.899	1661.67	0.10858	6.0249e-05	-1.26112	53.632	0.029543	58.246	39.002	32.204	0.9994	2	0	0	0	-1	0	0	0	0	y1;y2;y3;y5;y6;y2-NH3;y5-NH3;y6(2+);y7(2+);y8(2+);y9(2+);a2;b2;b3;b2-H2O;b8(2+)	5.3;56.8;138.9;32.7;6.6;36.1;34.2;565.3;782.3;4752.9;112.3;63.6;347.2;99.6;6.8;1086	-0.34514388833594;0.048430470753118;-0.00957050864371922;-0.117613664324836;-0.299907105799775;-0.28782627234844;-0.466245285356081;-0.415114147724921;0.0581352003063103;-0.310469085231148;-0.151834437656134;-0.0212902795515788;0.0182257829781349;0.490154174793759;-0.289778478517178;-0.364572893962645
HJL_C1_20181026	9965	6890	SCYDLSCHAR	10	0	Carbamidomethyl (C),BIOTIN-M	_SC(bi)YDLSC(ca)HAR_	SC(0.998)YDLSC(0.002)HAR	SC(0.002)YDLSC(0.998)HAR		SC(27.1)YDLSC(-27.1)HAR	SC(-27.1)YDLSC(27.1)HAR		0	1	1	0	P41250	GARS	Glycine--tRNA ligase	3	CID	ITMS	MULTI-MSMS	3	1	554.899	1661.67	0.10858	6.0249e-05	603.009	53.732	0.041567	52.49	32.406	27.104	0.99806	2	0	0	0	-1	0	0	0	0	y1;y2;y3;y4;y5;y7;y5-H2O;y2-NH3;y3-NH3;y6(2+);y7(2+);y9(2+);b4;b4-H2O;b8(2+)	30.6;91.2;220.7;1460;389.3;74;228.5;36.6;84.2;103.5;140.6;197.5;61.8;153.7;7036.7	-0.00987777505469012;-0.134156199168757;-0.0566896492687192;0.0291953685374438;-0.0957586434375344;-0.259898115412511;-0.0701905172375064;-0.140472146371877;0.0201242863406605;0.217425911546911;-0.161345004093732;-0.268411586093748;-0.10509961096875;-0.131472402737472;0.459462750568719
HJL_C1_20181026	12852	9341	SEGTYCCGPVPVR	13	0	Carbamidomethyl (C),BIOTIN-M	_SEGTYC(bi)C(ca)GPVPVR_	SEGTYC(0.883)C(0.117)GPVPVR	SEGTYC(0.117)C(0.883)GPVPVR		SEGTYC(8.78)C(-8.78)GPVPVR	SEGTYC(-8.78)C(8.78)GPVPVR		0	1	1	0	P21980-2;P21980	TGM2	Protein-glutamine gamma-glutamyltransferase 2	2	CID	ITMS	MULTI-MSMS	10	0	938.413	1874.81	-0.25445	-0.00023878	-1.98025	65.244	0.015756	76.679	56.016	8.7817	0.88309	2	0	0	0	-1	0	0	0	0	y3;y5;y6;y7;y8;y9;y3-NH3;y6-NH3;y8-NH3;b7;b10;b7-H2O;b10-H2O	491.3;134.9;160.3;174.9;217.4;124.5;15.8;36.2;50.7;83.9;441.5;56.6;260.9	0.100725652325025;-0.0630697240062545;0.0902909722500453;0.068326868962572;0.000948174475297492;-0.0277643028496186;-0.0742304315968454;-0.00327473081244989;-0.111660497337198;-0.157688932825067;-0.00369490196271727;-0.0245768613126529;0.126121271112197
HJL_C1_20181026	12897	9381	SEGTYCCGPVPVR	13	0	Carbamidomethyl (C),BIOTIN-M	_SEGTYC(bi)C(ca)GPVPVR_	SEGTYC(0.936)C(0.064)GPVPVR	SEGTYC(0.064)C(0.936)GPVPVR		SEGTYC(11.62)C(-11.62)GPVPVR	SEGTYC(-11.62)C(11.62)GPVPVR		0	1	1	0	P21980-2;P21980	TGM2	Protein-glutamine gamma-glutamyltransferase 2	2	CID	ITMS	MULTI-MSMS	8	1	938.413	1874.81	-0.010294	-9.6604e-06	532.367	65.417	0.0014652	98.249	67.918	11.625	0.93563	2	0	0	0	-1	0	0	0	0	y2;y3;y5;y6;y7;y8;y9;y11;b3;b4;b7;b10;b12;b7-H2O;b10-H2O;b12-H2O	31.6;790.8;62.2;192;164;347.5;84;36.5;31.6;21.6;69.4;367.4;45.4;87.5;411.5;85.3	0.00401648782502662;0.0678277031062748;-0.109090231818755;-0.0284224066562047;-0.076753697443678;-0.255521552087203;-0.184624654412119;-0.0557900738997432;-0.0799879130750014;0.0165797211812446;-0.148167448450067;-0.102693925400217;-0.286203657200304;-0.177408892562653;-0.0857927913878029;-0.0975495935003892
HJL_C1_20181026	13105	9563	SEGTYCCGPVPVR	13	0	Carbamidomethyl (C),BIOTIN-M	_SEGTYC(ca)C(bi)GPVPVR_	SEGTYC(0.099)C(0.901)GPVPVR	SEGTYC(0.901)C(0.099)GPVPVR		SEGTYC(-9.58)C(9.58)GPVPVR	SEGTYC(9.58)C(-9.58)GPVPVR		0	1	1	0	P21980-2;P21980	TGM2	Protein-glutamine gamma-glutamyltransferase 2	2	CID	ITMS	MULTI-MSMS	1	0	938.413	1874.81	-0.010294	-9.6604e-06	-0.166729	66.226	0.0049366	91.867	57.094	9.5799	0.90077	2	0	0	0	-1	0	0	0	0	y3;y5;y6;y7;y8;y9;y10;y3-NH3;b7;b10;b11;b12;b7-H2O;b10-H2O;b12-H2O	1965.9;241.6;500.9;758.5;837.8;368.2;54.3;63.3;84.4;1506.2;54.3;249.1;153.7;1197;73.4	0.101458074200025;0.0350137720874955;-0.0286055121249547;-0.0564334253624565;-0.0426309270874299;0.021552103400154;0.0282149525000932;-0.107006310503095;0.0154067702999328;-0.0117515425877173;-0.055789448400219;-0.152780805637804;0.0133870058748471;-0.0174334163878029;0.0137785314996108
HJL_C1_20181026	13182	9625	SEGTYCCGPVPVR	13	0	Carbamidomethyl (C),BIOTIN-M	_SEGTYC(ca)C(bi)GPVPVR_	SEGTYC(0.085)C(0.915)GPVPVR	SEGTYC(0.915)C(0.085)GPVPVR		SEGTYC(-10.31)C(10.31)GPVPVR	SEGTYC(10.31)C(-10.31)GPVPVR		0	1	1	0	P21980-2;P21980	TGM2	Protein-glutamine gamma-glutamyltransferase 2	2	CID	ITMS	MULTI-MSMS	2	1	938.413	1874.81	-0.010294	-9.6604e-06	532.687	66.551	0.0063615	89.247	59.948	10.313	0.91487	2	0	0	0	-1	0	0	0	0	y2;y3;y5;y6;y7;y8;y3-NH3;b4;b5;b6;b10;b12;b5-H2O;b6-H2O;b10-H2O;b12-H2O	14.4;989.1;65.8;316.2;157.8;520.6;26.5;27.3;25.7;25.2;520.5;149.4;69.5;39.9;314.1;49.6	-0.419262320768723;0.0469536796687748;-0.0487874974437545;-0.126261762124955;-0.193396315987457;-0.0345742864624299;-0.19572091011247;-0.127158071787505;-0.241808049112478;-0.350442074274952;-0.0865806441502173;-0.0926001415753035;-0.3945236143187;-0.184859299637424;-0.272560369512803;-0.121353304437889
HJL_C1_20181026	9781	6732	SSNECFKCGR	10	1	Acetyl (Protein N-term),Carbamidomethyl (C),BIOTIN-M	_(ac)SSNEC(bi)FKC(ca)GR_	SSNEC(0.594)FKC(0.406)GR	SSNEC(0.406)FKC(0.594)GR		SSNEC(1.66)FKC(-1.66)GR	SSNEC(-1.66)FKC(1.66)GR		1	1	1	0	P62633-2;P62633;P62633-7;P62633-3;P62633-8;P62633-5;P62633-4;P62633-6	CNBP	Cellular nucleic acid-binding protein	2	CID	ITMS	MULTI-MSMS	5	1	840.85	1679.69	-0.097483	-8.1968e-05	-1.18105	53	0.0032702	73.985	42.114	1.6598	0.5944	2	0	0	0	-1	0	0	0	0	y3;y4;y5;y6;y7;y3-NH3;y6-NH3;b3;b4;b6;b8;b9;b3-H2O;b4-H2O;b6-NH3;b9-NH3	610.1;181;278.3;427;107.9;48.2;84.9;50.6;152.5;84.9;104.2;50.6;40.3;54.9;56.4;29.7	-0.0824148979062329;0.0347649166686779;0.0094898680249571;-0.204006990524931;-0.187536941199824;0.104659047468772;-0.151210388899926;-0.0370703320531334;0.0151663188343605;0.0988736596873423;0.18981691003728;-0.0426256163627841;-0.170254647259412;0.0935298551905817;0.0751321753748471;-0.405966710050279
HJL_C1_20181026	9912	6847	SSNECFKCGR	10	1	Acetyl (Protein N-term),Carbamidomethyl (C),BIOTIN-M	_(ac)SSNEC(bi)FKC(ca)GR_	SSNEC(0.606)FKC(0.394)GR	SSNEC(0.394)FKC(0.606)GR		SSNEC(1.86)FKC(-1.86)GR	SSNEC(-1.86)FKC(1.86)GR		1	1	1	0	P62633-2;P62633;P62633-7;P62633-3;P62633-8;P62633-5;P62633-4;P62633-6	CNBP	Cellular nucleic acid-binding protein	2	CID	ITMS	MULTI-MSMS	2	1	840.85	1679.69	-0.097483	-8.1968e-05	0.962209	53.51	0.0015764	84.615	63.242	1.8641	0.60569	2	0	0	0	-1	0	0	0	0	y3;y4;y5;y6;y7;y7-NH3;b3;b4;b7;b8;b9;b3-H2O;b4-H2O;b3-NH3;b7-NH3;b9-NH3	179.5;179.6;527.4;282.7;150.9;37;100.9;188.8;16.6;100;40.2;25.3;62;29.3;37.3;23.1	0.0950753364687671;0.0973259518249279;0.149992797712457;-0.0397003498999311;-0.148352370887324;-0.0816397536373188;-0.125540791037508;0.136290586412485;-0.277598869487747;0.0479712069122797;-0.217918585112784;-0.0795258874937872;0.00664631026870666;-0.109182177693754;0.0273949977622578;0.0745020399497207
HJL_C1_20181026	9951	6880	SSNECFKCGR	10	1	Acetyl (Protein N-term),Carbamidomethyl (C),BIOTIN-M	_(ac)SSNEC(ca)FKC(bi)GR_	SSNEC(0.204)FKC(0.796)GR	SSNEC(0.796)FKC(0.204)GR		SSNEC(-5.92)FKC(5.92)GR	SSNEC(5.92)FKC(-5.92)GR		1	1	1	0	P62633-2;P62633;P62633-7;P62633-3;P62633-8;P62633-5;P62633-4;P62633-6	CNBP	Cellular nucleic acid-binding protein	2	CID	ITMS	MULTI-MSMS	5	1	840.85	1679.69	-0.097483	-8.1968e-05	596.907	53.664	0.0031752	74.301	49.084	5.9184	0.79621	2	0	0	0	-1	0	0	0	0	y3;y4;y5;y6;b3;b4;b6;b9;b3-H2O;b4-H2O;b9-H2O;b3-NH3;b4-NH3	680.8;319.5;129.8;162.3;33.1;200.3;123.5;42.6;30.3;26.5;32.4;27;38.4	0.0425806671437385;-0.017729752656237;0.202234456512542;0.0402557047875689;0.0853967089624916;-0.0378732319468895;-0.166075518643652;-0.150779913237557;-0.233151375775037;-0.0615299592625433;-0.150358271412642;0.0328466308999964;-0.17132540961876
HJL_C2_20181026	15937	11623	CCSGAIIVLTK	11	0	Carbamidomethyl (C),BIOTIN-M	_C(ca)C(bi)SGAIIVLTK_	C(0.5)C(0.5)SGAIIVLTK	C(0.5)C(0.5)SGAIIVLTK		C(0)C(0)SGAIIVLTK	C(0)C(0)SGAIIVLTK		0	1	1	0	P14618;P14618-3	PKM	Pyruvate kinase PKM	2	CID	ITMS	MULTI-MSMS	10	0	808.404	1614.79	-0.12506	-0.0001011	-0.336468	80.461	1.1851e-06	149.57	106.28	0	0.5	2	0	0	0	-1	0	0	0	0	y2;y3;y4;y5;y9;y2-H2O;y3-H2O;y4-H2O;y5-H2O;y2-NH3;a2;b2;b5;b6;b7;b8;b9;b10;b6-H2O;b7-H2O;b8-H2O;b9-H2O;b10-H2O	360.3;1729.9;2539;2403.7;1710.8;77.9;143.4;159.4;253.4;8.8;988.9;1074.9;2910.2;2417.3;2758.4;289.8;966;213.9;761.9;325.3;548.6;98.9;138.7	0.0644743439187323;0.0320222110374857;0.0127286077062649;-0.0688568259562317;-0.169455478943632;0.0978702289077944;0.00870117708120688;-0.0590543403125139;-0.149306766162454;0.451423167223425;0.224410648287517;-0.112583909299929;-0.21875533174989;-0.132616156037557;-0.0556322537624965;0.311731857749919;-0.145708068100021;-0.315070609625081;-0.124626154837642;-0.369785807250082;-0.0212205238626666…
HJL_C2_20181026	15710	11422	CQKICDQWDALGSLTHSRR	19	2	Carbamidomethyl (C),BIOTIN-M	_C(ca)QKIC(bi)DQWDALGSLTHSRR_	C(0.034)QKIC(0.966)DQWDALGSLTHSRR	C(0.966)QKIC(0.034)DQWDALGSLTHSRR		C(-14.53)QKIC(14.53)DQWDALGSLTHSRR	C(14.53)QKIC(-14.53)DQWDALGSLTHSRR		0	1	1	0	O43707;O43707-3;O43707-2	ACTN4	Alpha-actinin-4	4	CID	ITMS	MULTI-MSMS	2	1	682.074	2724.27	-0.35874	-0.00024468	0.220715	79.666	0.0018608	75.018	59.426	14.529	0.96595	2	0	0	0	-1	0	0	0	0	y9;y8(2+);y9(2+);y10(2+);y11(2+);y12(2+);y14(2+);y15(2+);b2;b4;b6;b7;b8;b11;b6-H2O;b7-H2O;b2-NH3;b7-NH3;b11-NH3;b11(2+)	267.8;3403.2;3611.7;9188;15053.6;13634.8;6464.4;962.5;667.8;1535.2;201.4;291.6;34.3;23.1;159.2;168.6;196.9;275.9;29.7;593.7	0.0644329091751388;-0.185071345281187;-0.136264452737464;-0.227265664306174;-0.363452351431192;-0.417606909837446;-0.428069294387456;-0.2599153799124;-0.108270769818773;-0.0310504123436885;-0.030043203737705;-0.182525262650188;-0.373353910712694;-0.47047236832509;-0.330158671287791;-0.0285391677002735;-0.0833977521781435;-0.309660301650183;-0.109692368262586;-0.446319630550079
HJL_C2_20181026	15740	11448	CQKICDQWDALGSLTHSRR	19	2	Carbamidomethyl (C),BIOTIN-M	_C(ca)QKIC(bi)DQWDALGSLTHSRR_	C(0.022)QKIC(0.978)DQWDALGSLTHSRR	C(0.978)QKIC(0.022)DQWDALGSLTHSRR		C(-16.44)QKIC(16.44)DQWDALGSLTHSRR	C(16.44)QKIC(-16.44)DQWDALGSLTHSRR		0	1	1	0	O43707;O43707-3;O43707-2	ACTN4	Alpha-actinin-4	4	CID	ITMS	MULTI-MSMS	2	2	682.074	2724.27	-0.35874	-0.00024468	366.998	79.775	0.0090816	52.569	32.494	16.443	0.97782	2	0	0	0	-1	0	0	0	0	y9;y12;y6(2+);y7(2+);y8(2+);y9(2+);y10(2+);y11(2+);y13(2+);y14(2+);b2;b3;b4;b6;b7;b3-NH3;b7-NH3;b6(2+);b11(2+)	230.4;40.5;192;406.2;2470.5;4759.5;9729.9;17778;3806.1;5758.9;498.4;298.2;1400.2;242.2;186.3;268.1;205.6;2965.2;594.9	0.293436815425139;0.426796823100176;-0.0232187792187233;-0.0835900723155873;-0.214734431218687;-0.0923191402374641;-0.195222207274924;-0.397998249868692;-0.066540810387437;-0.466948688918706;0.00232493330622674;0.0195291619436944;-0.0958697482811885;-0.199354727175205;-0.126128778275188;0.0122671698186991;-0.289030418837683;-0.304840399818886;-0.492462208675079
HJL_C2_20181026	14281	10183	FVFHQEQVYCPDCAK	15	0	Carbamidomethyl (C),BIOTIN-M	_FVFHQEQVYC(ca)PDC(bi)AK_	FVFHQEQVYC(0.113)PDC(0.887)AK	FVFHQEQVYC(0.887)PDC(0.113)AK		FVFHQEQVYC(-8.96)PDC(8.96)AK	FVFHQEQVYC(8.96)PDC(-8.96)AK		0	1	1	0	Q13642-1;Q13642-5;Q13642-4	FHL1	Four and a half LIM domains protein 1	3	CID	ITMS	MULTI-MSMS	2	0	774.676	2321.01	0.16353	0.00012668	-1.9364	74.319	0.0027283	66.285	48.129	8.9574	0.88721	2	0	0	0	-1	0	0	0	0	y2;y5;y6;y7;y6-H2O;y7-H2O;y6(2+);y7(2+);b2;b7;b8;b9;b10;b7(2+);b8(2+);b9(2+);b10(2+);b14(2+)	14.8;2087.2;519.5;230.1;71.5;55.4;697.5;563.8;15.4;379.2;784;625.3;293.6;232.7;373.6;276.2;704.5;124	0.0870517474624819;-0.0812841255250305;-0.000587095999890153;-0.0113552373873063;0.0330376708250242;-0.0244834002498919;-0.189587443606229;-0.361353350237437;-0.0501553445546676;-0.225254908868692;-0.00217790673116269;0.0262995573500575;0.0330219775000842;-0.185801965274948;-0.409346472018683;-0.476925366931255;-0.0659103482624914;-0.0467435588245735
HJL_C2_20181026	14303	10202	FVFHQEQVYCPDCAK	15	0	Carbamidomethyl (C),BIOTIN-M	_FVFHQEQVYC(ca)PDC(bi)AK_	FVFHQEQVYC(0.037)PDC(0.963)AK	FVFHQEQVYC(0.963)PDC(0.037)AK		FVFHQEQVYC(-14.17)PDC(14.17)AK	FVFHQEQVYC(14.17)PDC(-14.17)AK		0	1	1	0	Q13642-1;Q13642-5;Q13642-4	FHL1	Four and a half LIM domains protein 1	3	CID	ITMS	MULTI-MSMS	3	1	774.676	2321.01	0.16353	0.00012668	431.324	74.407	0.001328	73.415	46.925	14.167	0.96311	2	0	0	0	-1	0	0	0	0	y4;y5;y6;y7;y5-H2O;y6-NH3;y6(2+);y7(2+);y13(2+);b2;b7;b8;b9;b10;b12;b9-NH3;b6(2+);b7(2+);b8(2+);b9(2+);b10(2+);b14(2+)	312;2559.8;621.5;283.3;321.6;146.3;721.5;322;164.2;12.7;541.5;1019.9;889.7;316.4;7.2;70.5;52.2;174.6;253;360;767.4;251.7	-0.281875125962529;0.0070947807249695;-0.10996209599989;0.0300265985501937;-0.198538264950002;-0.303015103749885;0.0720092360812714;0.0655265325750634;-0.214493232399946;-0.0207821756093551;-0.174229518243692;0.0146677963938373;-0.000311770774942488;-0.200986811562416;0.0861175333750452;-0.0562798175874377;-0.442263572537456;0.225269812068802;-0.105147253268683;0.108706957287495;-0.04857636388749…
HJL_C2_20181026	14412	10295	FVFHQEQVYCPDCAK	15	0	Carbamidomethyl (C),BIOTIN-M	_FVFHQEQVYC(bi)PDC(ca)AK_	FVFHQEQVYC(0.884)PDC(0.116)AK	FVFHQEQVYC(0.116)PDC(0.884)AK		FVFHQEQVYC(8.8)PDC(-8.8)AK	FVFHQEQVYC(-8.8)PDC(8.8)AK		0	1	1	0	Q13642-1;Q13642-5;Q13642-4	FHL1	Four and a half LIM domains protein 1	3	CID	ITMS	MULTI-MSMS	5	0	774.676	2321.01	0.16353	0.00012668	6.20662	74.839	0.002742	66.215	36.482	8.8013	0.88356	2	0	0	0	-1	0	0	0	0	y3;y5;y6;y7;y11;y5-NH3;y6(2+);y7(2+);a2;b2;b4;b7;b8;b9;b8-NH3;b8(2+);b9(2+);b10(2+);b11(2+);b14(2+)	40;495.7;318.9;123.4;12;373.5;373.5;437.8;20.9;24;58.5;178.9;412.4;188.2;149;74.5;495.7;274.5;340.5;104.3	0.0641110816749801;0.0868721648936344;-0.00730096318761753;-0.207888440512534;-0.0436912490624763;0.263448063393639;-0.237439006106342;-0.1768440728938;-0.0743668416546939;-0.198623362132793;0.00141054635003002;-0.325596705743692;-0.0416066176686627;-0.0469426301499425;-0.190653277762408;0.153763879543817;-0.388302320056255;-0.196588835268699;-0.3393963623937;-0.311514066637301
HJL_C2_20181026	14465	10341	FVFHQEQVYCPDCAK	15	0	Carbamidomethyl (C),BIOTIN-M	_FVFHQEQVYC(bi)PDC(ca)AK_	FVFHQEQVYC(0.968)PDC(0.032)AK	FVFHQEQVYC(0.032)PDC(0.968)AK		FVFHQEQVYC(14.85)PDC(-14.85)AK	FVFHQEQVYC(-14.85)PDC(14.85)AK		0	1	1	0	Q13642-1;Q13642-5;Q13642-4	FHL1	Four and a half LIM domains protein 1	3	CID	ITMS	MULTI-MSMS	7	1	774.676	2321.01	0.16353	0.00012668	432.746	75.048	0.023237	50.155	23.743	14.852	0.96832	2	0	0	0	-1	0	0	0	0	y3;y5;y6;y7;y10;y5-NH3;y6(2+);y7(2+);a2;b7;b9;b8(2+);b9(2+);b10(2+)	54;607.8;354;118.4;9;403.8;403.8;559.9;9.2;408.6;211.3;161.5;607.8;483.4	-0.0375734886375199;0.0342598602061344;-0.443091978812618;-0.146975354575034;-0.212009971399993;0.262959782143639;-0.237927287356342;0.0491080755436997;0.00557395424374363;0.0882216536313081;-0.111151614524942;0.080643762356317;-0.440914624743755;-0.297846159487449
HJL_C2_20181026	16559	12188	GCALQCAILSPAFKVR	16	1	Carbamidomethyl (C),BIOTIN-M	_GC(bi)ALQC(ca)AILSPAFKVR_	GC(0.613)ALQC(0.387)AILSPAFKVR	GC(0.387)ALQC(0.613)AILSPAFKVR		GC(2)ALQC(-2)AILSPAFKVR	GC(-2)ALQC(2)AILSPAFKVR		0	1	1	0	Q92598-2;Q92598-3;Q92598;Q92598-4;O95757;P34932	HSPH1;HSPA4L;HSPA4	Heat shock protein 105 kDa;Heat shock 70 kDa protein 4L;Heat shock 70 kDa protein 4	3	CID	ITMS	MSMS	11		729.041	2184.1	NaN	NaN	0.80802	82.608	0.0046044	80.507	41.502	2.002	0.61325	2	0	0	0	-1	0	0	0	0	y4;y6;y7;y8;y9;y10;y11;y7-NH3;y7(2+);y8(2+);y14(2+);b7;b8;b9;b10;b10-H2O;b7-NH3;b8-NH3;b9-NH3;b6(2+);b11(2+);b12(2+)	504.1;9782.8;3836.2;2229;489.5;310.1;97.8;3201.3;537.1;235.7;3201.3;710.1;227.5;98.6;74.3;69.1;201.9;190.7;61.3;384.2;3080.5;3434.5	-0.0501969103062265;-0.252433528318761;0.00322769408126078;-0.267078442706293;-0.308807919337369;-0.270961709662288;-0.440875031699761;-0.477667110543734;-0.261013788799971;0.021740857650002;-0.475981701343585;-0.0320880323624806;-0.0305435832124203;0.0432664909376399;0.180153299275162;-0.265469980774924;-0.266034594799976;-0.267297762837416;-0.123175188687355;-0.465532989281314;-0.44276940199995…
HJL_C2_20181026	9762	6414	LKECCDKPLLEK	12	2	Carbamidomethyl (C),BIOTIN-M	_LKEC(ca)C(bi)DKPLLEK_	LKEC(0.5)C(0.5)DKPLLEK	LKEC(0.5)C(0.5)DKPLLEK		LKEC(0)C(0)DKPLLEK	LKEC(0)C(0)DKPLLEK		0	1	1	0	CON__P02769			3	CID	ITMS	MULTI-SECPEP	5	1	642.988	1925.94	-0.24422	-0.00015703	518.998	55.765	0.018301	56.551	56.551	0	0.5	2	0	0	0	-1	0	0	0	0	y2;y3;y2-H2O;y3-H2O;y2-NH3;y3-NH3;y6(2+);y9(2+);y10(2+);b2;b3;b6;b7;b8;b2-NH3;b3-NH3;b9(2+);b10(2+);b11(2+)	42.7;65.7;45.8;32.9;198.9;22.8;73.7;267.8;538.2;78.7;32.9;63.9;4.3;19.4;15.6;22.3;257.7;292.5;159.4	0.100252003128105;0.0944417159499835;0.0293540648749513;0.186110916368762;0.13498219850311;0.00905472382498829;-0.1954281008625;-0.469486870468813;-0.351754775493873;-0.0968691427218573;0.186110916368705;-0.262214142375115;-0.185073390300204;0.130874055449794;0.02643832316096;0.461319627368709;-0.355018237056356;0.227113850799924;-0.00427514797502226
HJL_C2_20181026	7222	4421	SACGVCPGR	9	0	Carbamidomethyl (C),BIOTIN-M	_SAC(ca)GVC(bi)PGR_	SAC(0.001)GVC(0.999)PGR	SAC(0.999)GVC(0.001)PGR		SAC(-28.28)GVC(28.28)PGR	SAC(28.28)GVC(-28.28)PGR		0	1	1	0	P49207	RPL34	60S ribosomal protein L34	2	CID	ITMS	MSMS	2		679.294	1356.57	NaN	NaN	3.35515	44.573	0.046127	53.17	16.746	28.276	0.99851	2	0	0	0	-1	0	0	0	0	y3;y4;y6;y7;b3;b6;b8;b3-H2O	124.5;394;149.7;15.7;48.1;52.6;22.3;26	0.0270115437094205;-0.0301437621062632;-0.0830273527749341;-0.240001221687407;-0.137745146018801;-0.189159774925201;0.00811467567473301;-0.107904558881273
HJL_C2_20181026	11991	8255	SEGTYCCGPVPVR	13	0	Carbamidomethyl (C),BIOTIN-M	_SEGTYC(bi)C(ca)GPVPVR_	SEGTYC(0.914)C(0.086)GPVPVR	SEGTYC(0.086)C(0.914)GPVPVR		SEGTYC(10.28)C(-10.28)GPVPVR	SEGTYC(-10.28)C(10.28)GPVPVR		0	1	1	0	P21980-2;P21980	TGM2	Protein-glutamine gamma-glutamyltransferase 2	2	CID	ITMS	MULTI-MSMS	2	0	938.413	1874.81	-0.02838	-2.6632e-05	-0.486762	64.968	0.040462	65.347	46.567	10.283	0.91434	2	0	0	0	-1	0	0	0	0	y3;y5;y6;y7;y8;y11;b10;b11;b12;b10-H2O;b12-H2O	479.7;61.1;126.8;134.7;126.7;47.9;165.5;22.5;43.3;156.5;17.7	0.0801568046687748;-0.146870993537505;-0.230937055093705;-0.153108677912428;-0.181302802087203;-0.0212441754622432;-0.164461503525217;0.459957621912281;-0.0042212353253035;-0.161110174200303;-0.496963656000389
HJL_C2_20181026	12023	8283	SEGTYCCGPVPVR	13	0	Carbamidomethyl (C),BIOTIN-M	_SEGTYC(bi)C(ca)GPVPVR_	SEGTYC(0.894)C(0.106)GPVPVR	SEGTYC(0.106)C(0.894)GPVPVR		SEGTYC(9.24)C(-9.24)GPVPVR	SEGTYC(-9.24)C(9.24)GPVPVR		0	1	1	0	P21980-2;P21980	TGM2	Protein-glutamine gamma-glutamyltransferase 2	2	CID	ITMS	MULTI-MSMS	7	1	938.413	1874.81	-0.02838	-2.6632e-05	535.887	65.092	0.020193	74.464	48.053	9.2401	0.89356	2	0	0	0	-1	0	0	0	0	y3;y5;y6;y7;y8;y9;y3-NH3;b4;b10;b12;b4-H2O;b10-H2O;b12-H2O	323.2;103;213.5;129.3;175.4;31.9;34.7;22.7;366.8;28.8;14.1;153.4;23.8	0.161455632793775;0.0323282252124955;-0.0399580511874547;-0.00192459588117799;-0.251127020837203;0.0286321815253814;0.0969426641062796;0.21332654735312;-0.108553300400217;-0.0663550243878035;-0.279324320587534;-0.225685369512803;0.302474820562111
HJL_C2_20181026	12127	8373	SEGTYCCGPVPVR	13	0	Carbamidomethyl (C),BIOTIN-M	_SEGTYC(ca)C(bi)GPVPVR_	SEGTYC(0.074)C(0.926)GPVPVR	SEGTYC(0.926)C(0.074)GPVPVR		SEGTYC(-11)C(11)GPVPVR	SEGTYC(11)C(-11)GPVPVR		0	1	1	0	P21980-2;P21980	TGM2	Protein-glutamine gamma-glutamyltransferase 2	2	CID	ITMS	MULTI-MSMS	6	0	938.413	1874.81	-0.0037089	-3.4804e-06	2.39353	65.501	0.018349	75.294	36.028	10.997	0.92636	2	0	0	0	-1	0	0	0	0	y3;y5;y6;y7;y8;y10;y3-NH3;b7;b9;b10;b11;b12;b10-H2O;b12-H2O	632.4;44.7;294.1;108.2;176.3;13.8;31.6;41.8;17.4;370.1;13.8;49;357.7;23.5	0.18229913865315;0.0170694361499955;0.0996293511562953;0.0341427465125435;-0.0665567083374299;-0.390974500624907;-0.0791742792530954;-0.0337875656375672;-0.247767997850133;0.0505043167872827;-0.474978901525219;-0.184397016575304;0.0147931461121971;-0.200454866937889
HJL_C2_20181026	12269	8497	SEGTYCCGPVPVR	13	0	Carbamidomethyl (C),BIOTIN-M	_SEGTYC(ca)C(bi)GPVPVR_	SEGTYC(0.049)C(0.951)GPVPVR	SEGTYC(0.951)C(0.049)GPVPVR		SEGTYC(-12.86)C(12.86)GPVPVR	SEGTYC(12.86)C(-12.86)GPVPVR		0	1	1	0	P21980-2;P21980	TGM2	Protein-glutamine gamma-glutamyltransferase 2	2	CID	ITMS	MULTI-MSMS	1	1	938.413	1874.81	-0.0037089	-3.4804e-06	-2.30028	66.059	0.023916	72.79	40.756	12.859	0.95078	2	0	0	0	-1	0	0	0	0	y3;y5;y6;y7;y8;y9;y11;y3-NH3;b4;b10;b12;b4-H2O;b10-H2O;b12-H2O	1576.7;104.2;413.7;452.3;581.9;129.7;36.3;55.8;34.8;789.4;283.8;45;500.8;27.3	0.0536675468562748;0.0712686548999955;-0.118754437906205;-0.0559451441124565;-0.0300576848999299;-0.187798482537346;-0.281009800462471;-0.20975899604997;-0.133200552256255;-0.0891441207127173;-0.383859907200304;-0.255093363556284;-0.0636980648253029;0.263290250249611
HJL_C2_20181026	9274	6017	SSNECFKCGR	10	1	Acetyl (Protein N-term),Carbamidomethyl (C),BIOTIN-M	_(ac)SSNEC(ca)FKC(bi)GR_	SSNEC(0.147)FKC(0.853)GR	SSNEC(0.853)FKC(0.147)GR		SSNEC(-7.65)FKC(7.65)GR	SSNEC(7.65)FKC(-7.65)GR		1	1	1	0	P62633-2;P62633;P62633-7;P62633-3;P62633-8;P62633-5;P62633-4;P62633-6	CNBP	Cellular nucleic acid-binding protein	2	CID	ITMS	MULTI-MSMS	2	0	840.85	1679.69	0.2544	0.00021391	1.55756	53.714	0.013815	53.775	27.836	7.6462	0.85328	2	0	0	0	-1	0	0	0	0	y4;y5;y6;y8;y6-NH3;b4;b6;b8;b8-H2O;b6-NH3;b8-NH3	45.4;38.9;141.1;39.9;29.6;16.2;82.5;17.2;21.3;71.6;16.8	0.110688216093763;-0.0106561684874578;-0.0160187092749311;0.114789920062776;-0.115932068587426;-0.15023895460314;-0.479491045987402;-0.200808089962493;0.0623088643624214;-0.228330186549897;-0.163392347712488
HJL_C2_20181026	9304	6042	SSNECFKCGR	10	1	Acetyl (Protein N-term),Carbamidomethyl (C),BIOTIN-M	_(ac)SSNEC(bi)FKC(ca)GR_	SSNEC(0.863)FKC(0.137)GR	SSNEC(0.137)FKC(0.863)GR		SSNEC(7.99)FKC(-7.99)GR	SSNEC(-7.99)FKC(7.99)GR		1	1	1	0	P62633-2;P62633;P62633-7;P62633-3;P62633-8;P62633-5;P62633-4;P62633-6	CNBP	Cellular nucleic acid-binding protein	2	CID	ITMS	MULTI-MSMS	2	1	840.85	1679.69	0.2544	0.00021391	595.955	53.836	0.0062365	64.42	47.749	7.9866	0.86283	2	0	0	0	-1	0	0	0	0	y3;y4;y5;y6;y7;y3-NH3;y4-NH3;y6-NH3;y7-NH3;b3;b4;b9;b9-NH3	289.7;88.6;217.5;172.4;43.6;18.6;39.3;64.5;34.4;21.2;34.5;26.7;17.3	0.0513131294375171;-0.232202856768822;-0.248261596818793;-0.271511873337431;-0.275061355262324;-0.142899546281228;-0.123742192643817;-0.142299256087426;-0.491551863012319;-0.0938025097875084;-0.165406190931265;-0.0641099913627841;-0.0338963975502793
HJL_C2_20181026	9401	6124	SSNECFKCGR	10	1	Acetyl (Protein N-term),Carbamidomethyl (C),BIOTIN-M	_(ac)SSNEC(bi)FKC(ca)GR_	SSNEC(0.745)FKC(0.255)GR	SSNEC(0.255)FKC(0.745)GR		SSNEC(4.66)FKC(-4.66)GR	SSNEC(-4.66)FKC(4.66)GR		1	1	1	0	P62633-2;P62633;P62633-7;P62633-3;P62633-8;P62633-5;P62633-4;P62633-6	CNBP	Cellular nucleic acid-binding protein	2	CID	ITMS	MULTI-MSMS	2	0	840.85	1679.69	0.2544	0.00021391	0.0096499	54.226	0.0036027	72.879	47.32	4.6557	0.74498	2	0	0	0	-1	0	0	0	0	y3;y4;y5;y6;y7;y7-H2O;y3-NH3;y6-NH3;b3;b4;b6;b9;b3-NH3;b9-NH3	244.3;165;175.7;288.6;48.7;22.7;21.6;116;16.8;133.8;48.6;14;23;18.6	0.0403878364687671;-0.314844458331322;0.0335377195874571;-0.0215118733374311;-0.352209792762324;-0.228375064999909;-0.201371225968728;0.0576519157875737;0.0453576464624916;0.0103140239124855;-0.323245480937658;-0.308860967925284;-0.240957080037504;-0.00899405380027929
HJL_C2_20181026	9451	6168	SSNECFKCGR	10	1	Acetyl (Protein N-term),Carbamidomethyl (C),BIOTIN-M	_(ac)SSNEC(bi)FKC(ca)GR_	SSNEC(0.868)FKC(0.132)GR	SSNEC(0.132)FKC(0.868)GR		SSNEC(8.19)FKC(-8.19)GR	SSNEC(-8.19)FKC(8.19)GR		1	1	1	0	P62633-2;P62633;P62633-7;P62633-3;P62633-8;P62633-5;P62633-4;P62633-6	CNBP	Cellular nucleic acid-binding protein	2	CID	ITMS	MULTI-MSMS	3	1	840.85	1679.69	0.2544	0.00021391	599.05	54.421	0.0023887	77.789	68.008	8.191	0.8683	2	0	0	0	-1	0	0	0	0	y3;y4;y5;y6;y7;y6-NH3;y7-NH3;b3;b4;b8;b3-H2O;b4-H2O	115.5;84;158.8;186.6;73.7;52.4;22;49.7;91.2;69.7;13.2;35.9	-0.0701468314999829;-0.00655588411257213;0.0145557859937071;0.000216642287568902;-0.0675418240123236;-0.221522888899926;0.453150285425181;-0.0721960644750084;-0.0855722065562645;0.16686769128728;-0.0144013757750372;-0.150702322543793
HJL_C2_20181026	10411	6941	YLAADKDGNVTCEREVPGPDCR	22	2	Carbamidomethyl (C),BIOTIN-M	_YLAADKDGNVTC(bi)EREVPGPDC(ca)R_	YLAADKDGNVTC(0.985)EREVPGPDC(0.015)R	YLAADKDGNVTC(0.015)EREVPGPDC(0.985)R		YLAADKDGNVTC(18.24)EREVPGPDC(-18.24)R	YLAADKDGNVTC(-18.24)EREVPGPDC(18.24)R		0	1	1	0	Q16658	FSCN1	Fascin	4	CID	ITMS	MULTI-MSMS	1	1	729.832	2915.3	-0.546	-0.00039849	344.818	58.476	0.023874	43.116	29.385	18.241	0.98523	2	0	0	0	-1	0	0	0	0	y2;y3;y5;y6;y6(2+);y11(2+);y12(2+);y19(2+);a2;b2;b3;b7;b10;b9(2+);b11(2+);b15(2+);b16(2+);b18(2+)	252.8;56.6;162.4;1469.9;208.3;459.6;792.7;18.7;467.5;272.5;35.9;500.1;139;87.7;91.4;176.1;149.4;76.1	0.094241495681274;-0.120270550443763;-0.130576666250022;0.00824675606247638;0.125864638675012;-0.41596718709377;-0.1859511922313;-0.391496413200002;0.15314730753596;-0.0537965908718547;-0.117726504243763;-0.0757455683375383;-0.0982139188377005;-0.00606728578122784;0.264320217962336;-0.139538390124926;0.255142200787532;-0.358989128600115
HJL_C2_20181026	10428	6956	YLAADKDGNVTCEREVPGPDCR	22	2	Carbamidomethyl (C),BIOTIN-M	_YLAADKDGNVTC(bi)EREVPGPDC(ca)R_	YLAADKDGNVTC(1)EREVPGPDCR	YLAADKDGNVTCEREVPGPDC(1)R		YLAADKDGNVTC(37.29)EREVPGPDC(-37.29)R	YLAADKDGNVTC(-37.29)EREVPGPDC(37.29)R		0	1	1	0	Q16658	FSCN1	Fascin	4	CID	ITMS	MULTI-MSMS	1	1	729.832	2915.3	-0.546	-0.00039849	-0.532484	58.541	0.0088584	50.883	37.291	37.291	0.99981	2	0	0	0	-1	0	0	0	0	y2;y4;y5;y6;y6(2+);y7(2+);y11(2+);y12(2+);y13(2+);y15(2+);a2;b2;b3;b4;b9;b10;b9(2+);b10(2+);b15(2+);b16(2+)	289.5;203.1;239.9;1737.3;679.1;62.2;356.4;1638.2;121.3;185.5;614.5;446.7;124.1;41.6;268.8;79.5;56.6;207.9;360.8;1150.6	0.105868692946899;0.195860000774928;-0.196067388906272;0.0177682404374764;-0.123402939449988;0.0885994288062761;-0.02637978475002;-0.2515029500438;-0.262828218506343;-0.339702457325075;0.143839446207835;0.147375284128145;0.168925107084362;-0.0370336148812953;-0.133546780350002;-0.1839072782127;-0.317285547499978;-0.154294409712634;-0.0698362416874261;-0.203353892962468
HJL_C3_20181026	15907	11573	CCSGAIIVLTK	11	0	Carbamidomethyl (C),BIOTIN-M	_C(bi)C(ca)SGAIIVLTK_	C(0.834)C(0.166)SGAIIVLTK	C(0.166)C(0.834)SGAIIVLTK		C(7.01)C(-7.01)SGAIIVLTK	C(-7.01)C(7.01)SGAIIVLTK		0	1	1	0	P14618;P14618-3	PKM	Pyruvate kinase PKM	2	CID	ITMS	MULTI-MSMS	3	1	808.404	1614.79	-0.75445	-0.0006099	-0.708033	80.461	0.0086256	92.538	49.12	7.0053	0.83383	2	0	0	0	-1	0	0	0	0	y2;y3;y4;y5;y6;y9;y10;y2-H2O;y3-H2O;y5-H2O;y10-H2O;y10-NH3;b4;b5;b6;b7;b8;b9;b10;b5-H2O;b8-H2O;b10-H2O	560.2;2231.2;2446.3;2918.3;1233.1;1909.8;810.2;30.8;240;213.1;2808.7;1388.8;845.7;2625;2808.7;2443.5;1679.9;808.3;168.5;807.8;495.5;156.5	0.13898301091092;0.0649201602562357;0.0390957952062649;0.0104888771687683;0.000680787256328586;-0.0745458109748824;-0.187818508012242;-0.0233455914047056;0.166690679034332;-0.0872340122562036;0.233013290062672;0.101306218612763;-0.000620096112356805;-0.0900321872186396;0.0519541564624433;-0.0536791287624965;-0.0679068141250809;-0.0556201774750207;-0.334113578375081;-0.433543650862362;-0.005961734…
HJL_C3_20181026	15941	11605	CCSGAIIVLTK	11	0	Carbamidomethyl (C),BIOTIN-M	_C(ca)C(bi)SGAIIVLTK_	C(0.5)C(0.5)SGAIIVLTK	C(0.5)C(0.5)SGAIIVLTK		C(0)C(0)SGAIIVLTK	C(0)C(0)SGAIIVLTK		0	1	1	0	P14618;P14618-3	PKM	Pyruvate kinase PKM	2	CID	ITMS	MULTI-MSMS	4	1	808.404	1614.79	-0.75445	-0.0006099	621.043	80.578	3.215e-05	143.37	88.651	0	0.5	2	0	0	0	-1	0	0	0	0	y2;y3;y4;y5;y6;y9;y2-H2O;y3-H2O;y4-H2O;y5-H2O;y2-NH3;a2;b2;b5;b6;b7;b8;b9;b10;b7-H2O;b8-H2O;b9-H2O;b10-H2O	590.7;2628.4;3475.9;3780.6;1536.1;2142.6;52.4;170.7;396.7;269.3;46;951.9;1002;2915.8;3167.5;2414;2740;826;240.9;817.5;601.3;201.9;165.4	0.164480447434357;0.0598542422874857;0.0339383245031399;0.00859678732501834;-0.0250150135249214;-0.124411533631132;0.0460361224624819;0.0687597708312069;-0.0647306098437639;-0.0228419224124536;-0.0290150651984504;-0.460098629056233;-0.0345199444561786;-0.0222221286248896;-0.0830556091625567;-0.0618578396999965;-0.0563101344375809;-0.0952930290375207;-0.0145335002500815;0.0492815755624179;-0.01829…
HJL_C3_20181026	15119	10879	CCSGAIIVLTK	11	0	Carbamidomethyl (C),BIOTIN-M	_C(ca)C(bi)SGAIIVLTK_	C(0.5)C(0.5)SGAIIVLTK	C(0.5)C(0.5)SGAIIVLTK		C(0)C(0)SGAIIVLTK	C(0)C(0)SGAIIVLTK		0	1	1	0	P14618;P14618-3	PKM	Pyruvate kinase PKM	2	CID	ITMS	MSMS	6		808.404	1614.79	NaN	NaN	-0.0887585	77.618	0.0019425	83.647	41.437	0	0.5	2	0	0	0	-1	0	0	0	0	y2;y3;y4;y5;y9;y3-H2O;y2-NH3;b2;b5;b6;b7;b8;b9;b10;b8-H2O;b10-H2O	27.8;156.4;181.4;73;301.2;22.2;18.2;94.2;100.6;91.7;76.8;66.2;39.2;14.9;55.3;13.7	0.11047959294217;0.143777582131236;0.0364102483312649;-0.127633681424982;0.0890284077751176;-0.105434565106293;-0.0920643816047004;-0.0854232647686786;0.25359574246886;-0.169969671662557;0.0202954806125035;-0.0896353297500809;0.106855408462479;-0.189460258062581;-0.202250797300167;-0.233960491237667
HJL_C3_20181026	15794	11473	CQKICDQWDALGSLTHSRR	19	2	Carbamidomethyl (C),BIOTIN-M	_C(ca)QKIC(bi)DQWDALGSLTHSRR_	C(0.154)QKIC(0.846)DQWDALGSLTHSRR	C(0.846)QKIC(0.154)DQWDALGSLTHSRR		C(-7.39)QKIC(7.39)DQWDALGSLTHSRR	C(7.39)QKIC(-7.39)DQWDALGSLTHSRR		0	1	1	0	O43707;O43707-3;O43707-2	ACTN4	Alpha-actinin-4	4	CID	ITMS	MULTI-MSMS	2	1	682.074	2724.27	0.11369	7.7546e-05	370.082	80.052	0.0048356	61.167	37.272	7.3875	0.84567	2	0	0	0	-1	0	0	0	0	y5;y9;y7(2+);y8(2+);y9(2+);y10(2+);y11(2+);y12(2+);b2;b3;b4;b5;b6;b7;b8;b10;b11;b7-H2O;b2-NH3;b4-NH3;b7-NH3;b10-NH3;b6(2+)	6516.9;507.5;538;6023.6;4727.4;12788.7;24891.8;18500.5;1161.3;390.5;2241;389.3;852.6;442.4;104.5;16.2;26.2;174.1;332.2;1626;512.7;62.7;4887	0.228555002374947;0.491312791987639;0.0204138339344127;-0.203320856999937;-0.321139941018714;-0.216340371337424;-0.297473347524942;-0.322758277024946;0.0105951969781017;0.0249918084280694;0.0168011501563115;-0.113382720112668;-0.135756094362705;-0.319121942337688;-0.274110746650194;-0.110932833100151;0.30003544417491;-0.0671133864502735;-0.144158250225018;0.0166192361563162;-0.0342696766501831;-0…
HJL_C3_20181026	15802	11480	CQKICDQWDALGSLTHSRR	19	2	Carbamidomethyl (C),BIOTIN-M	_C(ca)QKIC(bi)DQWDALGSLTHSRR_	C(0.126)QKIC(0.874)DQWDALGSLTHSRR	C(0.874)QKIC(0.126)DQWDALGSLTHSRR		C(-8.41)QKIC(8.41)DQWDALGSLTHSRR	C(8.41)QKIC(-8.41)DQWDALGSLTHSRR		0	1	1	0	O43707;O43707-3;O43707-2	ACTN4	Alpha-actinin-4	4	CID	ITMS	MULTI-MSMS	2	1	682.074	2724.27	0.11369	7.7546e-05	-0.21977	80.081	0.0027544	69.331	54.387	8.4123	0.87402	2	0	0	0	-1	0	0	0	0	y5;y6(2+);y8(2+);y9(2+);y10(2+);y11(2+);y12(2+);y13(2+);y14(2+);y15(2+);y16(2+);b2;b3;b4;b6;b7;b2-NH3;b4-NH3;b6-NH3;b7-NH3;b6(2+);b7(2+);b16(2+)	9889.2;404.1;5052.6;7025.2;17965.4;32836.9;25209.1;11003;6854.5;570.4;406.8;1536;671.3;3401.5;481.4;414.5;610;1747.8;284.3;549.4;5775.8;13988.8;406.8	-0.313437185125053;-0.0929819628124733;-0.0633672437186874;-0.233676562112464;-0.325471230712424;-0.268237507681192;-0.476322730149946;-0.227917763512437;-0.0887748607937056;0.1133756357126;0.32581778216263;-0.0383855159125233;-0.00476283024380564;-0.0247027560936885;-0.422133047487705;-0.350738153275188;-0.0573662580375185;0.0774102517813162;-0.0780766802377002;-0.232511864150183;-0.122955634193…
HJL_C3_20181026	14117	10018	FVFHQEQVYCPDCAK	15	0	Carbamidomethyl (C),BIOTIN-M	_FVFHQEQVYC(ca)PDC(bi)AK_	FVFHQEQVYC(0.004)PDC(0.996)AK	FVFHQEQVYC(0.996)PDC(0.004)AK		FVFHQEQVYC(-24.11)PDC(24.11)AK	FVFHQEQVYC(24.11)PDC(-24.11)AK		0	1	1	0	Q13642-1;Q13642-5;Q13642-4	FHL1	Four and a half LIM domains protein 1	3	CID	ITMS	MULTI-MSMS	3	0	774.676	2321.01	-0.34858	-0.00027004	5.94811	73.697	0.00059648	80.706	58.551	24.107	0.99613	2	0	0	0	-1	0	0	0	0	y4;y5;y6;y7;y11;y6-H2O;y6-NH3;y6(2+);y7(2+);y13(2+);b2;b7;b8;b9;b10;b12;b7-NH3;b8-NH3;b7(2+);b8(2+);b9(2+);b10(2+)	232.9;2286;571.8;195.7;12.9;82.5;68.1;764.4;423.3;198.1;6.2;423;753.3;478.7;276.2;36.5;227.6;509.1;254.3;210.2;339.5;1068.5	0.00462389747497127;-0.0745702583375305;-0.0480724475623902;-0.0515163701998063;-0.180287928749976;0.144609936450024;-0.149572720937385;0.00139156030002141;-0.165064287737437;-0.247574287087446;0.14831572478127;-0.0323838151186919;0.000690745612587307;0.0289851042250575;-0.0593852490624158;-0.118960591624955;0.223354681037563;-0.0348915590124079;0.00359012456880237;-0.141524206393683;-0.330013745…
HJL_C3_20181026	14127	10027	FVFHQEQVYCPDCAK	15	0	Carbamidomethyl (C),BIOTIN-M	_FVFHQEQVYC(ca)PDC(bi)AK_	FVFHQEQVYC(0.031)PDC(0.969)AK	FVFHQEQVYC(0.969)PDC(0.031)AK		FVFHQEQVYC(-15)PDC(15)AK	FVFHQEQVYC(15)PDC(-15)AK		0	1	1	0	Q13642-1;Q13642-5;Q13642-4	FHL1	Four and a half LIM domains protein 1	3	CID	ITMS	MULTI-MSMS	3	2	774.676	2321.01	-0.34858	-0.00027004	429.256	73.735	0.013671	53.995	38.359	15	0.96934	2	0	0	0	-1	0	0	0	0	y5;y6;y7;y5-H2O;y7-H2O;y6(2+);y7(2+);a2;b2;b7;b8;b9;b10;b12;b8-NH3;b7(2+);b8(2+);b9(2+);b10(2+)	3233.5;1066.4;280.7;504.8;52.2;1009.3;611.9;15.9;16.2;728.9;950.1;695.1;518.7;6.4;640.2;224.8;422.1;836.5;1091.8	-0.0349584419312805;-0.13095818974989;-0.255129651449806;-0.0447907063562525;-0.280220704937392;-0.0889404709499786;-0.233240557268687;-0.0134842732953189;0.0155032247812699;-0.0288437760561919;-0.0674244887624127;-0.0684270051499425;-0.0346049756249158;-0.166445943187455;-0.288797809012408;-0.0853380980874476;0.134598840481317;-0.280331128650005;-0.205619820918741
HJL_C3_20181026	14161	10055	FVFHQEQVYCPDCAK	15	0	Carbamidomethyl (C),BIOTIN-M	_FVFHQEQVYC(ca)PDC(bi)AK_	FVFHQEQVYC(0.115)PDC(0.885)AK	FVFHQEQVYC(0.885)PDC(0.115)AK		FVFHQEQVYC(-8.87)PDC(8.87)AK	FVFHQEQVYC(8.87)PDC(-8.87)AK		0	1	1	0	Q13642-1;Q13642-5;Q13642-4	FHL1	Four and a half LIM domains protein 1	3	CID	ITMS	MULTI-MSMS	2	2	774.676	2321.01	-0.34858	-0.00027004	864.067	73.873	0.0028881	65.472	50.181	8.8725	0.88523	2	0	0	0	-1	0	0	0	0	y5;y6;y7;y8;y5-H2O;y6-H2O;y7-H2O;y6-NH3;y6(2+);y7(2+);a2;b2;b7;b8;b9;b10;b8-NH3;b7(2+);b8(2+);b9(2+);b10(2+)	3821.2;844;392.5;47.4;408.8;90.8;80.8;110.1;1569.8;607.7;15.5;22.9;502.5;1223.8;767.6;496.5;608.5;308.7;229.4;877.3;932.9	-0.0483861763062805;-0.0379406116248902;-0.0251491826998063;-0.113839758687391;-0.0804352376062525;-0.301679126049976;-0.161934572124892;-0.181311002187385;-0.196423381106229;-0.228479815081187;-0.176661763529694;0.0311129659922074;-0.0546006119936919;-0.0859181411061627;0.0125056120375575;-0.0482768506249158;-0.293558551199908;0.0236706909750524;0.203812707668817;-0.133480542712505;-0.0421066373…
HJL_C3_20181026	9312	6029	SCYDLSCHAR	10	0	Carbamidomethyl (C),BIOTIN-M	_SC(bi)YDLSC(ca)HAR_	SC(0.997)YDLSC(0.003)HAR	SC(0.003)YDLSC(0.997)HAR		SC(25.37)YDLSC(-25.37)HAR	SC(-25.37)YDLSC(25.37)HAR		0	1	1	0	P41250	GARS	Glycine--tRNA ligase	3	CID	ITMS	MULTI-SECPEP	1	2	554.899	1661.67	0.30964	0.00017182	602.287	53.936	0.036614	47.706	30.454	25.367	0.9971	2	0	0	0	-1	0	0	0	0	y1;y2;y3;y4;y5;y8;y1-NH3;y2-NH3;y6(2+);y7(2+);y9(2+);b4;b4-H2O;b8(2+)	6.5;62;163.7;968.4;483.2;40.2;3.8;12.4;504.3;141.4;87.3;99.6;183;6802.5	0.0445503255312474;-0.148560496043757;-0.0587343270030942;-0.114420354118806;-0.445795264531284;-0.167028561487541;-0.0374797329999979;0.0424807344874978;-0.0338863443124637;-0.0760178556562323;-0.0478305314062482;-0.11767285315625;-0.196047598049972;0.482167828693719
HJL_C3_20181026	12101	8298	SEGTYCCGPVPVR	13	0	Carbamidomethyl (C),BIOTIN-M	_SEGTYC(ca)C(bi)GPVPVR_	SEGTYC(0.047)C(0.953)GPVPVR	SEGTYC(0.953)C(0.047)GPVPVR		SEGTYC(-13.03)C(13.03)GPVPVR	SEGTYC(13.03)C(-13.03)GPVPVR		0	1	1	0	P21980-2;P21980	TGM2	Protein-glutamine gamma-glutamyltransferase 2	2	CID	ITMS	MULTI-MSMS	4	1	938.413	1874.81	-0.47173	-0.00044268	532.153	65.713	0.023916	72.79	43.545	13.033	0.95261	2	0	0	0	-1	0	0	0	0	y2;y3;y5;y6;y7;y8;y9;y3-NH3;b3;b7;b10;b12;b10-H2O;b12-H2O	4.4;955.3;57.4;228.3;139.3;314.3;106.9;17.3;4.4;58.4;477.7;105.6;297;80	-0.0900386879562234;0.0530266777156498;-0.228597067756255;-0.156291058999955;-0.245886550362457;-0.21804596614993;-0.314507466912346;0.0180852422312796;-0.174043088856251;0.0472671218624328;-0.264559159775217;-0.314401899387804;-0.136818182012803;-0.286758577875389
HJL_C3_20181026	12138	8329	SEGTYCCGPVPVR	13	0	Carbamidomethyl (C),BIOTIN-M	_SEGTYC(ca)C(bi)GPVPVR_	SEGTYC(0.113)C(0.887)GPVPVR	SEGTYC(0.887)C(0.113)GPVPVR		SEGTYC(-8.93)C(8.93)GPVPVR	SEGTYC(8.93)C(-8.93)GPVPVR		0	1	1	0	P21980-2;P21980	TGM2	Protein-glutamine gamma-glutamyltransferase 2	2	CID	ITMS	MULTI-MSMS	5	0	938.413	1874.81	-0.47173	-0.00044268	-1.66021	65.864	0.00063204	100.02	66.96	8.9298	0.88657	2	0	0	0	-1	0	0	0	0	y3;y4;y5;y6;y7;y8;y9;y11;y3-NH3;b5;b7;b10;b12;b5-H2O;b10-H2O;b12-H2O	1003.7;30.1;63.1;319.9;378.1;323.1;116.2;39.2;26.5;53.3;95.6;811.2;82.2;66.6;582.5;36.3	0.0264763847468998;0.181041423993804;-0.235066794318755;-0.105631879312455;-0.0532595972374565;-0.29482819271243;-0.124199849724846;-0.260868198899971;0.00349783988752961;-0.143297306924978;-0.0950668625125672;-0.0892661910252173;-0.237863813450304;-0.2625656065062;-0.161476385137803;-0.227188265375389
HJL_C3_20181026	12242	8421	SEGTYCCGPVPVR	13	0	Carbamidomethyl (C),BIOTIN-M	_SEGTYC(ca)C(bi)GPVPVR_	SEGTYC(0.014)C(0.986)GPVPVR	SEGTYC(0.986)C(0.014)GPVPVR		SEGTYC(-18.54)C(18.54)GPVPVR	SEGTYC(18.54)C(-18.54)GPVPVR		0	1	1	0	P21980-2;P21980	TGM2	Protein-glutamine gamma-glutamyltransferase 2	2	CID	ITMS	MULTI-MSMS	4	1	938.413	1874.81	-0.47173	-0.00044268	536.741	66.252	0.032579	68.893	46.173	18.54	0.9862	2	0	0	0	-1	0	0	0	0	y3;y5;y6;y7;y8;y10;y11;y3-NH3;b6;b7;b10;b11;b12;b6-H2O;b10-H2O;b12-H2O	2252.6;84;541.9;654.5;699.3;38.9;66;92.6;89.3;132.2;1400.1;38.9;297.3;124.8;699.1;146.2	0.0387139335750248;-0.0475057591625045;0.0389604058437953;-0.133581862862457;-0.0827920598999299;-0.108503797499907;-0.310917027024971;0.0493962773875296;-0.292519710993702;-0.321141081262567;-0.0829185347752173;-0.192508198400219;-0.0707495556378035;-0.152510666824924;-0.0550310726378029;-0.226211702875389
HJL_C3_20181026	12008	8217	SEGTYCCGPVPVR	13	0	Carbamidomethyl (C),BIOTIN-M	_SEGTYC(ca)C(bi)GPVPVR_	SEGTYC(0.45)C(0.55)GPVPVR	SEGTYC(0.55)C(0.45)GPVPVR		SEGTYC(-0.86)C(0.86)GPVPVR	SEGTYC(0.86)C(-0.86)GPVPVR		0	1	1	0	P21980-2;P21980	TGM2	Protein-glutamine gamma-glutamyltransferase 2	2	CID	ITMS	MSMS	5		938.413	1874.81	NaN	NaN	0.68669	65.35	0.020546	62.262	29	0.86455	0.5496	2	0	0	0	-1	0	0	0	0	y3;y4;y5;y6;y8;b10;b12;b10-H2O;b12-H2O	595.2;44.5;70.7;71.2;154.3;264.1;76.5;234.3;20.2	0.0713372245906498;-0.162800128740571;0.0627237330249955;-0.160746625406205;-0.0620401067749299;-0.0392173629002173;-0.0362036572003035;-0.0215838070128029;-0.376602327875389
HJL_C3_20181026	9104	5863	SSNECFKCGR	10	1	Acetyl (Protein N-term),Carbamidomethyl (C),BIOTIN-M	_(ac)SSNEC(bi)FKC(ca)GR_	SSNEC(0.946)FKC(0.054)GR	SSNEC(0.054)FKC(0.946)GR		SSNEC(12.4)FKC(-12.4)GR	SSNEC(-12.4)FKC(12.4)GR		1	1	1	0	P62633-2;P62633;P62633-7;P62633-3;P62633-8;P62633-5;P62633-4;P62633-6	CNBP	Cellular nucleic acid-binding protein	2	CID	ITMS	MULTI-MSMS	1	1	840.85	1679.69	0.056612	4.7602e-05	594.764	53.053	0.003216	74.165	61.353	12.4	0.94559	2	0	0	0	-1	0	0	0	0	y3;y4;y5;y6;y7;y8;y9;y7-H2O;y3-NH3;b3;b4;b8;b9;b4-H2O;b8-H2O	276.1;62.4;273.6;243;51.1;23.3;21.8;15.9;20.8;28.2;40.4;22.1;13.3;43.1;20.9	0.0845772895937671;-0.0819343020813221;-0.108185913225043;-0.0522735920874311;-0.326941238074824;-0.316484493999724;-0.100007841912202;-0.377422916562409;-0.290299448624978;-0.0886450390843834;-0.0458688374156395;0.20446534753728;-0.345604131987784;-0.0499332795750433;-0.172432346575306
HJL_C3_20181026	9110	5868	SSNECFKCGR	10	1	Acetyl (Protein N-term),Carbamidomethyl (C),BIOTIN-M	_(ac)SSNEC(ca)FKC(bi)GR_	SSNEC(0.388)FKC(0.612)GR	SSNEC(0.612)FKC(0.388)GR		SSNEC(-1.97)FKC(1.97)GR	SSNEC(1.97)FKC(-1.97)GR		1	1	1	0	P62633-2;P62633;P62633-7;P62633-3;P62633-8;P62633-5;P62633-4;P62633-6	CNBP	Cellular nucleic acid-binding protein	2	CID	ITMS	MULTI-MSMS	2	0	840.85	1679.69	0.056612	4.7602e-05	1.7957	53.078	0.004223	70.816	54.184	1.9701	0.6115	2	0	0	0	-1	0	0	0	0	y4;y5;y6;y7;y7-H2O;y6-NH3;b3;b4;b5;b8;b9;b3-H2O;b8-H2O;b3-NH3;b4-NH3;b5-NH3	73;167.5;208.4;65.8;19.5;30.4;39.3;109.4;63.9;43.5;37.3;51.4;51.8;24.9;26.6;153.9	-0.304472916718737;-0.332311441924958;-0.0440948811499311;-0.0577761990123236;-0.168438541562409;-0.0714984748374263;-0.116721210959383;0.0899343852406105;-0.154106134062431;-0.153200668087493;0.0120618836374433;0.296999991412463;-0.328682346575079;0.117227734415621;-0.10760470649376;0.267281776156324
HJL_C3_20181026	9226	5958	SSNECFKCGR	10	1	Acetyl (Protein N-term),Carbamidomethyl (C),BIOTIN-M	_(ac)SSNEC(bi)FKC(ca)GR_	SSNEC(0.999)FKC(0.001)GR	SSNEC(0.001)FKC(0.999)GR		SSNEC(31.59)FKC(-31.59)GR	SSNEC(-31.59)FKC(31.59)GR		1	1	1	0	P62633-2;P62633;P62633-7;P62633-3;P62633-8;P62633-5;P62633-4;P62633-6	CNBP	Cellular nucleic acid-binding protein	2	CID	ITMS	MULTI-MSMS	2	0	840.85	1679.69	0.056612	4.7602e-05	-1.7764	53.585	0.00027494	107.69	79.68	31.594	0.99931	2	0	0	0	-1	0	0	0	0	y3;y4;y5;y6;y7;y3-NH3;b3;b4;b6;b8;b9;b3-H2O;b4-H2O;b8-H2O;b3-NH3;b4-NH3;b6-NH3	206.5;137;144.4;372.8;80.9;76.1;41.8;74.3;36;32;39.7;45.1;116.5;40.3;34.7;54;71.8	-0.00471714399998291;-0.0932868411438221;0.0301807859937071;0.112521329787569;0.0266964572376764;0.0181417134843969;0.181252421853117;-0.0772409077281395;-0.236087277812658;-0.35595945715022;0.0630872742622159;-0.0592622156187872;0.167840157924957;-0.0711139872003059;-0.0081995116781286;0.0951540825687403;-0.0370504418126529
HJL_C3_20181026	9242	5971	SSNECFKCGR	10	1	Acetyl (Protein N-term),Carbamidomethyl (C),BIOTIN-M	_(ac)SSNEC(ca)FKC(bi)GR_	SSNEC(0.203)FKC(0.797)GR	SSNEC(0.797)FKC(0.203)GR		SSNEC(-5.94)FKC(5.94)GR	SSNEC(5.94)FKC(-5.94)GR		1	1	1	0	P62633-2;P62633;P62633-7;P62633-3;P62633-8;P62633-5;P62633-4;P62633-6	CNBP	Cellular nucleic acid-binding protein	2	CID	ITMS	MULTI-MSMS	1	1	840.85	1679.69	0.056612	4.7602e-05	598.574	53.651	0.0068676	63.534	46.96	5.9354	0.79684	2	0	0	0	-1	0	0	0	0	y3;y4;y5;y6;y7;y5-NH3;b3;b4;b5;b8;b3-H2O;b3-NH3;b5-NH3	437.6;274.1;307.9;280.1;77.4;97.3;70;147.9;71.9;46.5;23.5;20.3;76.9	-0.0296239227000115;-0.058257096406237;-0.0714471841124578;-0.0056427327124311;-0.118078933387324;0.396876761262547;0.205513896462492;-0.0942086811656395;-0.382438653593681;-0.0164819180874929;0.221163809771838;-0.0476587401937536;-0.00334810665617624
HJL_C3_20181026	10161	6722	YLAADKDGNVTCEREVPGPDCR	22	2	Carbamidomethyl (C),BIOTIN-M	_YLAADKDGNVTC(bi)EREVPGPDC(ca)R_	YLAADKDGNVTC(0.998)EREVPGPDC(0.002)R	YLAADKDGNVTC(0.002)EREVPGPDC(0.998)R		YLAADKDGNVTC(26.88)EREVPGPDC(-26.88)R	YLAADKDGNVTC(-26.88)EREVPGPDC(26.88)R		0	1	1	0	Q16658	FSCN1	Fascin	4	CID	ITMS	MULTI-MSMS	1	0	729.832	2915.3	-0.13225	-9.6517e-05	0.0163445	57.489	0.02294	43.598	25.774	26.882	0.99795	2	0	0	0	-1	0	0	0	0	y2;y5;y6;y6(2+);y9(2+);y12(2+);y14(2+);a2;b2;b3;b4;b5;b7;b10;b10(2+);b15(2+);b16(2+);b17(2+)	276.9;167.8;1531.9;278.2;101.5;1326.8;92.4;487.1;181.4;47.5;65.3;92.1;214.3;88.4;132.7;254.7;1140.9;66.9	-0.112728719162476;-0.165183599843772;-0.146599435343774;0.0748392480500115;-0.469980637950016;-0.30295558676255;0.270903571499957;0.12629183878596;0.0935117587375203;0.0680645113812375;-0.224106368787545;0.0656540460249744;-0.494446740212538;-0.0915000516502005;-0.181760230025134;-0.438610655749926;-0.367660533587468;0.428740923662417
HJL_C4_20181026	15900	11583	AGGIETIANEYSDRCTPACISFGPK	25	1	Carbamidomethyl (C),BIOTIN-M	_AGGIETIANEYSDRC(bi)TPAC(ca)ISFGPK_	AGGIETIANEYSDRC(0.873)TPAC(0.127)ISFGPK	AGGIETIANEYSDRC(0.127)TPAC(0.873)ISFGPK		AGGIETIANEYSDRC(8.38)TPAC(-8.38)ISFGPK	AGGIETIANEYSDRC(-8.38)TPAC(8.38)ISFGPK		0	1	1	0	P34932;P34932-2	HSPA4	Heat shock 70 kDa protein 4	3	CID	ITMS	MULTI-MSMS	15	1	1036.81	3107.42	0.36689	0.0003804	321.101	81.767	3.5275e-05	73.796	58.942	8.3802	0.87321	2	0	0	0	-1	0	0	0	0	y3;y4;y5;y7;y9;y10;y12;y13;y11(2+);y12(2+);y13(2+);y14(2+);y15(2+);y16(2+);y17(2+);y18(2+);y19(2+);y20(2+);y21(2+);b5;b7;b8;b13;b7-H2O;b8-H2O;b8(2+);b15(2+)	46.4;112.6;332;157.5;1180.2;1457.1;56.6;27.9;272.1;761.7;618.7;1581;1367.4;735.7;1165.3;1021.1;1420.2;603.3;974;153.7;131.5;121.4;431.8;569.9;305.3;40.1;1260.1	0.0185136797937844;0.0428602131813136;-0.0988784667624714;0.0183971916000019;-0.128907785787533;-0.290579897624866;-0.239391509324832;0.39741480392513;-0.189684324474911;-0.14315713073745;-0.328782294424968;-0.0567866441624574;-0.0583255000124154;-0.0687672331623617;0.0974718810625745;0.233948696837615;-0.138692164524855;0.141860939712615;0.143504167500168;0.116318528199997;-0.0445415563623328;0.…
HJL_C4_20181026	15918	11600	AGGIETIANEYSDRCTPACISFGPK	25	1	Carbamidomethyl (C),BIOTIN-M	_AGGIETIANEYSDRC(bi)TPAC(ca)ISFGPK_	AGGIETIANEYSDRC(0.919)TPAC(0.081)ISFGPK	AGGIETIANEYSDRC(0.081)TPAC(0.919)ISFGPK		AGGIETIANEYSDRC(10.56)TPAC(-10.56)ISFGPK	AGGIETIANEYSDRC(-10.56)TPAC(10.56)ISFGPK		0	1	1	0	P34932;P34932-2	HSPA4	Heat shock 70 kDa protein 4	3	CID	ITMS	MULTI-MSMS	12	3	1036.81	3107.42	0.36689	0.0003804	967.748	81.824	4.3917e-07	98.562	75.675	10.563	0.91925	2	0	0	0	-1	0	0	0	0	y3;y5;y7;y9;y10;y11;y14;y6(2+);y9(2+);y12(2+);y14(2+);y15(2+);y16(2+);y17(2+);y18(2+);y19(2+);y20(2+);y21(2+);b4;b5;b6;b7;b8;b9;b14;b5-H2O;b6-H2O;b7-H2O;b8-H2O;b9-H2O;b9-NH3;b15(2+)	45.7;227;160.1;1540.2;3111.1;67.7;32.7;74.3;132;443.3;1139.7;815.8;671.7;4061.9;1943.7;2742;1797.2;717.5;69.7;156.8;147.7;331.4;324.4;183.2;239.5;150.4;331.2;663.8;274.5;192;181.5;1011.7	-0.0683393475499656;0.0531601074562786;-0.244176050587498;-0.0998550514125327;-0.204520327312366;-0.229784763987254;-0.428344872112348;-0.449997037224989;0.224645766187507;0.0752266583250503;0.0392826917750426;0.0398190312375846;0.263630227775138;-0.400697064249925;-0.00775052191238501;-0.414449000462355;-0.254257224349885;-0.0581559887498315;-0.0772755445624966;0.0699928446062472;0.0065262991751…
HJL_C4_20181026	15604	11305	AGGIETIANEYSDRCTPACISFGPKNR	27	2	Carbamidomethyl (C),BIOTIN-M	_AGGIETIANEYSDRC(bi)TPAC(ca)ISFGPKNR_	AGGIETIANEYSDRC(0.797)TPAC(0.203)ISFGPKNR	AGGIETIANEYSDRC(0.203)TPAC(0.797)ISFGPKNR		AGGIETIANEYSDRC(5.93)TPAC(-5.93)ISFGPKNR	AGGIETIANEYSDRC(-5.93)TPAC(5.93)ISFGPKNR		0	1	1	0	P34932;P34932-2	HSPA4	Heat shock 70 kDa protein 4	4	CID	ITMS	MULTI-MSMS	9	1	845.397	3377.56	-0.059326	-5.0154e-05	296.954	80.797	0.0050212	49.106	34.127	5.9303	0.79665	2	0	0	0	-1	0	0	0	0	y5;y11;y11(2+);y12(2+);y13(2+);y19(2+);b4;b5;b6;b7;b9;b5-H2O;b6-H2O;b7-H2O;b9-H2O;b8(2+);b14(2+);b15(2+)	199.5;127.9;891.8;231;6054.6;155.5;140.8;112.4;188.6;271.6;1322;68.4;303.6;891.8;2072;92.2;421.9;794.3	-0.0149380792812508;-0.299688646424784;-0.482998082099925;-0.185782380206206;0.11017915145635;-0.477115326599915;0.0852610765312534;-0.134780104612503;-0.230351142231143;-0.0516826696435828;-0.33730305573738;-0.0612078280219066;-0.074167781656115;0.0304650464001952;0.326692804837649;-0.0730736978561595;0.303682117056155;-0.0240746130000389
HJL_C4_20181026	15526	11231	CCSGAIIVLTK	11	0	Carbamidomethyl (C),BIOTIN-M	_C(ca)C(bi)SGAIIVLTK_	C(0.5)C(0.5)SGAIIVLTK	C(0.5)C(0.5)SGAIIVLTK		C(0)C(0)SGAIIVLTK	C(0)C(0)SGAIIVLTK		0	1	1	0	P14618;P14618-3	PKM	Pyruvate kinase PKM	2	CID	ITMS	MULTI-MSMS	13	1	808.404	1614.79	-0.39479	-0.00031915	622.282	80.541	3.3164e-07	155.84	111.42	0	0.5	2	0	0	0	-1	0	0	0	0	y2;y3;y4;y5;y6;y9;y2-H2O;y4-H2O;y5-H2O;y6-H2O;y6-NH3;a2;b2;b4;b5;b6;b7;b8;b9;b10;b6-H2O;b7-H2O;b8-H2O;b9-H2O;b10-H2O	291.7;1113.3;1495.5;1777.8;622.7;1029.3;23.4;84.6;121.7;314.5;258.8;367.7;495.1;345.5;862.8;1622;1252.1;1346.4;404;96.7;321.7;339.5;427.3;133.6;145.3	0.10968613591092;0.0351350040062357;0.00900546317501494;-0.0332733298624817;-0.0722562244624214;-0.0852269633186324;0.0043033343765444;-0.114077533671889;0.0783543666500464;-0.0454063599811434;-0.115834134556167;-0.425308589993733;-0.228001389768679;0.201833517168893;-0.0649467379998896;-0.101366156037557;-0.0807787381374965;-0.107213454750081;0.0358104865874793;-0.0296702190000815;-0.31896209233…
HJL_C4_20181026	15544	11248	CCSGAIIVLTK	11	0	Carbamidomethyl (C),BIOTIN-M	_C(ca)C(bi)SGAIIVLTK_	C(0.5)C(0.5)SGAIIVLTK	C(0.5)C(0.5)SGAIIVLTK		C(0)C(0)SGAIIVLTK	C(0)C(0)SGAIIVLTK		0	1	1	0	P14618;P14618-3	PKM	Pyruvate kinase PKM	2	CID	ITMS	MULTI-MSMS	10	0	808.404	1614.79	-0.39479	-0.00031915	-1.20345	80.599	6.7244e-14	172.23	114.45	0	0.5	2	0	0	0	-1	0	0	0	0	y2;y3;y4;y5;y6;y9;y2-H2O;y3-H2O;y4-H2O;y5-H2O;y6-H2O;b2;b5;b6;b7;b8;b9;b10;b6-H2O;b7-H2O;b8-H2O;b9-H2O;b10-H2O	272;1379.9;1745.2;1334.5;816.4;998.9;29.5;111.3;110.6;220.8;435.2;716.1;1232.2;1593.4;1696.6;1477.9;597.4;61;570.5;259.8;354.9;228;138.6	0.141012429856232;0.132974359474986;0.0792569280187649;0.0363067482625183;0.00763879506882859;-0.00789542034988244;0.0662540179702944;-0.124843744793793;0.261899028828111;-0.414260379443704;0.0288123900188566;0.0104019305438214;-0.0255790622186396;-0.0778065857250567;-0.0109545193874965;0.00887541243741907;0.0763378303374793;0.104851265374919;-0.0539474439001424;-0.0921979166250821;-0.01694806292…
HJL_C4_20181026	15309	11025	CQKICDQWDALGSLTHSRR	19	2	Carbamidomethyl (C),BIOTIN-M	_C(ca)QKIC(bi)DQWDALGSLTHSRR_	C(0.002)QKIC(0.998)DQWDALGSLTHSRR	C(0.998)QKIC(0.002)DQWDALGSLTHSRR		C(-26.36)QKIC(26.36)DQWDALGSLTHSRR	C(26.36)QKIC(-26.36)DQWDALGSLTHSRR		0	1	1	0	O43707;O43707-3;O43707-2	ACTN4	Alpha-actinin-4	3	CID	ITMS	MULTI-MSMS	9	0	909.097	2724.27	-0.045154	-4.1049e-05	1.42341	79.81	0.012204	62.813	35.203	26.362	0.99769	2	0	0	0	-1	0	0	0	0	y13;y7(2+);y8(2+);y10(2+);y11(2+);y12(2+);y13(2+);y14(2+);y15(2+);y16(2+);y17(2+);b2;b6;b9;b10;b12;b9-H2O;b2-NH3;b9-NH3;b10-NH3;b18(2+)	132.4;118.3;100.8;3120.5;470.9;224.1;632.8;1134.2;1564.5;1516.2;1980.4;64.4;472.9;265.7;64.6;17.3;162.6;55.9;259.4;52.7;352.9	-0.185035821749807;0.324552017528163;-0.385754939031187;-0.155000039306174;-0.146289265493692;0.00762502375630447;0.299487021643813;-0.364226520949956;-0.1147737783499;-0.0233033115873695;-0.3388589121123;-0.00875294755314826;0.00926343688729503;-0.153905995900232;-0.178925997162651;-0.283725441600154;-0.129558572825317;-0.0204399885062685;-0.198277363025227;0.0884702138373541;-0.180406178537396
HJL_C4_20181026	13854	9725	FVFHQEQVYCPDCAK	15	0	Carbamidomethyl (C),BIOTIN-M	_FVFHQEQVYC(ca)PDC(bi)AK_	FVFHQEQVYC(0.002)PDC(0.998)AK	FVFHQEQVYC(0.998)PDC(0.002)AK		FVFHQEQVYC(-27.52)PDC(27.52)AK	FVFHQEQVYC(27.52)PDC(-27.52)AK		0	1	1	0	Q13642-1;Q13642-5;Q13642-4	FHL1	Four and a half LIM domains protein 1	3	CID	ITMS	MULTI-MSMS	5	0	774.676	2321.01	-0.16567	-0.00012834	0.519431	74.406	3.4958e-05	100.54	77.551	27.52	0.99823	2	0	0	0	-1	0	0	0	0	y5;y6;y7;y8;y9;y5-H2O;y6-H2O;y6-NH3;y9-NH3;y6(2+);y7(2+);a2;b7;b8;b9;b10;b12;b8-NH3;b7(2+);b8(2+);b9(2+);b10(2+);b14(2+)	2749.2;520.1;228.1;22.7;16.5;282.5;67.5;73.7;17.1;705.2;460.7;4.7;311.1;895.3;534.3;308;17;196;163.6;276.2;591.1;1005.5;78.7	-0.0767064888062805;-0.0866466663123902;-0.140017346762306;-0.439279211812391;0.191075643337626;-0.188833675106252;-0.0116400635499758;-0.0608276037498854;0.468237479337631;-0.0410889084499786;-0.0326790338311866;0.0414931436968686;-0.143650904962442;-0.0811573989186627;-0.0210637238999425;-0.137266108437416;0.0366790568125452;-0.324381305106158;0.238026159725052;-0.047835241549933;-0.27343415599…
HJL_C4_20181026	13926	9788	FVFHQEQVYCPDCAK	15	0	Carbamidomethyl (C),BIOTIN-M	_FVFHQEQVYC(ca)PDC(bi)AK_	FVFHQEQVYC(0.003)PDC(0.997)AK	FVFHQEQVYC(0.997)PDC(0.003)AK		FVFHQEQVYC(-25.04)PDC(25.04)AK	FVFHQEQVYC(25.04)PDC(-25.04)AK		0	1	1	0	Q13642-1;Q13642-5;Q13642-4	FHL1	Four and a half LIM domains protein 1	3	CID	ITMS	MULTI-MSMS	1	1	774.676	2321.01	-0.16567	-0.00012834	431.97	74.686	0.00048373	83.856	66.708	25.039	0.99688	2	0	0	0	-1	0	0	0	0	y4;y5;y6;y7;y8;y5-H2O;y5-NH3;y6-NH3;y6(2+);y7(2+);y11(2+);b2;b6;b7;b8;b9;b10;b12;b10-NH3;b7(2+);b8(2+);b9(2+);b10(2+)	194.8;2474.3;497.6;260;8.2;145.2;142.1;61.8;1102.3;556.2;153.1;20.8;178.2;299.6;615.7;354.4;210.3;6.1;56.5;173.9;220.5;375;837.4	-0.410781375962529;-0.0312352974000305;-0.0313488147498902;-0.0426052373873063;-0.399728430562391;0.00940851239374751;-0.108199437962526;-0.237219205312385;-0.305432170168729;-0.191187334612437;0.342144171268728;-0.10717743928123;-0.107196678081209;0.0113783919125581;-0.0524708754811627;-0.0293645051499425;-0.0564555615624158;-0.161441060374955;0.461306860375089;0.0254407105063024;0.1521769654813…
HJL_C4_20181026	13981	9833	FVFHQEQVYCPDCAK	15	0	Carbamidomethyl (C),BIOTIN-M	_FVFHQEQVYC(ca)PDC(bi)AK_	FVFHQEQVYC(0.353)PDC(0.647)AK	FVFHQEQVYC(0.647)PDC(0.353)AK		FVFHQEQVYC(-2.63)PDC(2.63)AK	FVFHQEQVYC(2.63)PDC(-2.63)AK		0	1	1	0	Q13642-1;Q13642-5;Q13642-4	FHL1	Four and a half LIM domains protein 1	3	CID	ITMS	MULTI-MSMS	1	0	774.676	2321.01	-0.16567	-0.00012834	2.19974	74.927	0.0053078	62.378	36.925	2.6287	0.64686	2	0	0	0	-1	0	0	0	0	y4;y5;y6;y7;y8;y8-H2O;y7-NH3;y6(2+);y7(2+);a2;b7;b8;b9;b10;b8-NH3;b7(2+);b8(2+);b9(2+);b10(2+)	120.4;1125.6;350.5;101.4;33.5;4.1;33.8;460.9;378;5.8;217.7;498.2;322.4;116.8;122.2;53.2;127.2;130.7;285.2	-0.0175928994000287;-0.0759740669312805;-0.0573497913123902;-0.114260510824806;-0.396432532124891;-0.152480616862476;-0.461488323262301;0.0157958571750214;-0.377771807268687;0.0368086954546811;-0.169590846368692;-0.137309742668663;-0.150702395774942;-0.0931987256249158;0.320210980050092;0.0529065308188024;-0.296126257174933;0.221988207287495;-0.000175484981241425
HJL_C4_20181026	14216	10034	FVFHQEQVYCPDCAK	15	0	Carbamidomethyl (C),BIOTIN-M	_FVFHQEQVYC(bi)PDC(ca)AK_	FVFHQEQVYC(0.937)PDC(0.063)AK	FVFHQEQVYC(0.063)PDC(0.937)AK		FVFHQEQVYC(11.71)PDC(-11.71)AK	FVFHQEQVYC(-11.71)PDC(11.71)AK		0	1	1	0	Q13642-1;Q13642-5;Q13642-4	FHL1	Four and a half LIM domains protein 1	3	CID	ITMS	MULTI-MSMS	7	1	774.676	2321.01	-0.15798	-0.00012239	431.065	75.868	0.02338	50.108	30.112	11.709	0.9368	2	0	0	0	-1	0	0	0	0	y3;y5;y6;y7;y5-H2O;y7-H2O;y6(2+);y7(2+);y8(2+);b7;b8;b9;b9-NH3;b8(2+);b9(2+);b10(2+);b11(2+);b14(2+)	27.5;1000.2;390.7;241.6;297;24.7;297;653.5;350.5;186.9;291.3;248.5;52.5;102.3;1000.2;708.6;209.1;141.9	0.0225766578468551;0.0899239227061344;-0.00791131475011753;-0.0885036748875336;-0.428575333906338;-0.232247072125119;0.0545531813936577;-0.2637581353938;-0.130246978075093;-0.138768092462442;-0.0986744887624127;-0.0391301301499425;-0.0523735675874377;0.148758996731317;-0.385250562243755;-0.331354460268699;-0.4621990967687;-0.242544340074801
HJL_C4_20181026	14245	10060	FVFHQEQVYCPDCAK	15	0	Carbamidomethyl (C),BIOTIN-M	_FVFHQEQVYC(bi)PDC(ca)AK_	FVFHQEQVYC(0.99)PDC(0.01)AK	FVFHQEQVYC(0.01)PDC(0.99)AK		FVFHQEQVYC(20.17)PDC(-20.17)AK	FVFHQEQVYC(-20.17)PDC(20.17)AK		0	1	1	0	Q13642-1;Q13642-5;Q13642-4	FHL1	Four and a half LIM domains protein 1	3	CID	ITMS	MULTI-MSMS	3	0	774.676	2321.01	-0.15798	-0.00012239	-1.16087	75.98	0.00045832	84.566	54.948	20.173	0.99048	2	0	0	0	-1	0	0	0	0	y2;y3;y5;y6;y7;y8;y5-NH3;y6(2+);y7(2+);y8(2+);y12(2+);a2;b2;b7;b8;b9;b7-H2O;b7(2+);b8(2+);b9(2+);b10(2+);b13(2+)	13.6;53.6;1249;248.1;190.2;35.7;277.1;277.1;402;439;164.1;17;5.9;293;375.8;161.4;173.1;183.8;95.9;1249;865.5;194	0.0168460589859194;-0.0447451194968949;0.100299899268634;-0.133155455375118;-0.335696057700034;-0.499948157125118;0.219807926674889;-0.281079142825092;0.0375113958561997;0.0247212836436574;-0.444989253000017;-0.146815572123444;0.31994658415627;-0.0846299088686919;0.0625193588938373;-0.201971927024942;0.0177204438938361;-0.230113488712448;-0.106245886081183;-0.374874585681255;-0.356623014956199;-0…
HJL_C4_20181026	16142	11811	GCALQCAILSPAFKVR	16	1	Carbamidomethyl (C),BIOTIN-M	_GC(ca)ALQC(bi)AILSPAFKVR_	GC(0.5)ALQC(0.5)AILSPAFKVR	GC(0.5)ALQC(0.5)AILSPAFKVR		GC(0)ALQC(0)AILSPAFKVR	GC(0)ALQC(0)AILSPAFKVR		0	1	1	0	Q92598-2;Q92598-3;Q92598;Q92598-4;O95757;P34932	HSPH1;HSPA4L;HSPA4	Heat shock protein 105 kDa;Heat shock 70 kDa protein 4L;Heat shock 70 kDa protein 4	3	CID	ITMS	MULTI-MSMS	10	1	729.041	2184.1	0.10394	7.5777e-05	462.737	82.584	0.00018699	93.823	8.3011	0	0.5	2	0	0	0	-1	0	0	0	0	y6;y7;y8;y9;y10;y7-NH3;y6(2+);y7(2+);y8(2+);y9(2+);b7;b8;b9;b10;b10-H2O;b7-NH3;b8-NH3;b9-NH3;b7(2+);b8(2+);b12(2+)	5709.9;2122.3;2497.3;438.4;228.6;1669.7;603.4;651.6;472.8;304.5;586.7;248.4;102.3;73.5;31.2;295.2;134.9;102.2;768.1;725.2;1210.7	-0.205375422850011;-0.0562205481062392;-0.116931958331293;-0.142304013087369;-0.0804099518497878;-0.497625606637484;-0.169239907812482;-0.197842402081221;-0.103686388443748;0.0167757775375321;-0.110701313612708;-0.0498306925876477;-0.0833204231250875;-0.256736349162566;-0.391202402650151;-0.0885443604252032;-0.204675692525143;0.466790631624917;-0.0896762906938875;-0.288183851275107;0.190716691118…
HJL_C4_20181026	6660	3857	IECDDKGDGSCDVR	14	1	Carbamidomethyl (C),BIOTIN-M	_IEC(bi)DDKGDGSC(ca)DVR_	IEC(1)DDKGDGSCDVR	IECDDKGDGSC(1)DVR		IEC(61.94)DDKGDGSC(-61.94)DVR	IEC(-61.94)DDKGDGSC(61.94)DVR		0	1	1	0	P21333-2;P21333;Q14315-2;Q14315	FLNA;FLNC	Filamin-A;Filamin-C	3	CID	ITMS	MULTI-MSMS	1	1	673.945	2018.81	0.3509	0.00023649	1.31783	43.79	0.0038374	69.314	47.474	61.937	1	2	0	0	0	-1	0	0	0	0	y2;y6;y7;y8;y9(2+);y10(2+);y11(2+);y13(2+);a2;b2;b4;b5;b6;b7;b8;b11;b6-NH3;b6(2+);b8(2+)	594.6;201.8;98.8;1293.5;148.8;143;152.6;155.2;20.8;35.2;131.3;44;10.3;16.2;10.8;7.5;14.7;83.9;150.7	0.0914493491531516;-0.018811278087469;-0.146653402337506;0.0671931337625438;-0.175537597218693;-0.0895563155936543;-0.113194174593673;0.0421986707938231;0.0413474123109268;-0.138634205823422;-0.0551837599124383;-0.468304204475089;0.172923461662322;0.0630395290122578;-0.109602399925279;-0.480540190025295;-0.171862944525174;-0.0995362663376227;-0.0869906033814232
HJL_C4_20181026	14195	10015	IISNASCTTNCLAPLAK	17	0	Carbamidomethyl (C),BIOTIN-M	_IISNASC(bi)TTNC(ca)LAPLAK_	IISNASC(0.995)TTNC(0.005)LAPLAK	IISNASC(0.005)TTNC(0.995)LAPLAK		IISNASC(23.08)TTNC(-23.08)LAPLAK	IISNASC(-23.08)TTNC(23.08)LAPLAK		0	1	1	0	P04406;P04406-2	GAPDH	Glyceraldehyde-3-phosphate dehydrogenase	3	CID	ITMS	MULTI-MSMS	6	2	743.367	2227.08	-0.543	-0.00040365	-2.09213	75.788	0.020757	48.907	25.108	23.083	0.99511	2	0	0	0	-1	0	0	0	0	y2;y4;y5;y6;y7;y8;y9;y10;y13;y9-NH3;y13(2+);y15(2+);b2;b4;b5;b8;b9;b11;b13;b9-H2O;b9-NH3;b8(2+);b10(2+);b13(2+);b14(2+)	12.3;884.8;374.3;282.3;260.2;571.4;104.8;58.4;20.4;135.7;766.1;188.7;75.4;884.8;374.3;25.7;21;7;20.4;26.8;25.1;103.1;389.9;766.1;126.3	-0.135924937107831;0.0519435447062619;-0.0429006753062708;-0.188511987875131;-0.0201074388188545;0.0508351450998816;-0.133969290956315;0.0633063511124874;-0.091546356612298;-0.0743367518313107;-0.388753597349933;-0.163409457862372;-0.0201369544359125;0.0155580384062546;-0.0792861816062782;-0.470827621000126;-0.395072975025187;-0.11837232642506;-0.127931862912419;-0.0845927394502723;-0.11376074840…
HJL_C4_20181026	11669	7865	SEGTYCCGPVPVR	13	0	Carbamidomethyl (C),BIOTIN-M	_SEGTYC(bi)C(ca)GPVPVR_	SEGTYC(0.865)C(0.135)GPVPVR	SEGTYC(0.135)C(0.865)GPVPVR		SEGTYC(8.08)C(-8.08)GPVPVR	SEGTYC(-8.08)C(8.08)GPVPVR		0	1	1	0	P21980-2;P21980	TGM2	Protein-glutamine gamma-glutamyltransferase 2	2	CID	ITMS	MULTI-MSMS	5	0	938.413	1874.81	0.11181	0.00010493	3.56698	65.583	0.020389	74.376	53.076	8.0775	0.86529	2	0	0	0	-1	0	0	0	0	y3;y4;y5;y6;y7;y8;y9;y3-NH3;b7;b10;b12;b10-H2O;b12-H2O	372.2;26.3;106.7;139.7;129.5;201.3;114.1;21.4;53.7;174.7;35.9;52.2;64.9	0.124285222637525;-0.133747394365571;-0.151448630256255;0.0268754449062953;0.00411788458757201;-0.00320221614970251;-0.240899068474619;-0.0755121698780954;0.271876496862433;-0.268221269150217;-0.210397993137804;0.237571466424697;-0.488907015375389
HJL_C4_20181026	11810	7995	SEGTYCCGPVPVR	13	0	Carbamidomethyl (C),BIOTIN-M	_SEGTYC(ca)C(bi)GPVPVR_	SEGTYC(0.139)C(0.861)GPVPVR	SEGTYC(0.861)C(0.139)GPVPVR		SEGTYC(-7.94)C(7.94)GPVPVR	SEGTYC(7.94)C(-7.94)GPVPVR		0	1	1	0	P21980-2;P21980	TGM2	Protein-glutamine gamma-glutamyltransferase 2	2	CID	ITMS	MULTI-MSMS	1	0	938.413	1874.81	0.11181	0.00010493	0.580012	66.104	0.0060141	89.886	47.675	7.9353	0.86143	2	0	0	0	-1	0	0	0	0	y3;y5;y6;y7;y8;y9;y10;y10-H2O;y3-NH3;b4;b8;b10;b11;b12;b4-H2O;b10-H2O;b11-H2O;b12-H2O	2070;327.3;747.3;640.1;1022.2;271.4;65.6;29.8;38.2;30.4;125.6;1771.4;65.6;207.5;49.3;1005.2;29.8;67.2	0.0869317070125248;0.0279947291187455;0.0193070855312953;-0.112097487862457;-0.0267617864624299;0.037787454962654;0.0216231556250932;0.0321766333875075;-0.14121651558122;0.0744410493062446;0.157231822024869;-0.0108970504002173;-0.062381245275219;-0.0130102978253035;-0.115811136993784;0.0288312320496971;-0.0518277675128047;0.131576383062111
HJL_C4_20181026	8882	5556	SSNECFKCGR	10	1	Acetyl (Protein N-term),Carbamidomethyl (C),BIOTIN-M	_(ac)SSNEC(bi)FKC(ca)GR_	SSNEC(0.999)FKC(0.001)GR	SSNEC(0.001)FKC(0.999)GR		SSNEC(32.01)FKC(-32.01)GR	SSNEC(-32.01)FKC(32.01)GR		1	1	1	0	P62633-2;P62633;P62633-7;P62633-3;P62633-8;P62633-5;P62633-4;P62633-6	CNBP	Cellular nucleic acid-binding protein	2	CID	ITMS	MULTI-MSMS	4	0	840.85	1679.69	-0.055937	-4.7035e-05	1.31942	54.028	0.0081881	61.679	36.057	32.012	0.99937	2	0	0	0	-1	0	0	0	0	y3;y4;y5;y6;y7;y7-H2O;y3-NH3;b3;b4;b9;b3-H2O	88.4;54.2;99.3;76.1;46.9;33.8;31.9;32.2;21.1;8.3;11.4	0.0510689888125171;-0.293299048175072;0.114958618024957;-0.0259064045874311;-0.304236159949824;-0.383648502499909;0.0405416158281469;-0.0189734082250084;-0.0389413471812645;-0.134910772612784;-0.0425996179625372
HJL_C4_20181026	8910	5579	SSNECFKCGR	10	1	Acetyl (Protein N-term),Carbamidomethyl (C),BIOTIN-M	_(ac)SSNEC(bi)FKC(ca)GR_	SSNEC(0.99)FKC(0.01)GR	SSNEC(0.01)FKC(0.99)GR		SSNEC(20.1)FKC(-20.1)GR	SSNEC(-20.1)FKC(20.1)GR		1	1	1	0	P62633-2;P62633;P62633-7;P62633-3;P62633-8;P62633-5;P62633-4;P62633-6	CNBP	Cellular nucleic acid-binding protein	2	CID	ITMS	MULTI-MSMS	1	1	840.85	1679.69	-0.055937	-4.7035e-05	600.836	54.143	0.00027724	107.57	90.903	20.098	0.99032	2	0	0	0	-1	0	0	0	0	y3;y4;y5;y6;y7;y7-NH3;b3;b4;b6;b8;b9;b3-H2O;b8-H2O;b3-NH3;b4-NH3;b6-NH3	203.9;67.6;141.4;192;77.2;36.7;29.5;35.4;48.3;60.4;18;15.9;67;25.3;22.8;25.1	-0.0926382865781079;0.0494133541686779;0.470976684431207;-0.112454256149931;-0.169348464637324;-0.0372061598873188;-0.0816870312718834;-0.0377511616343895;-0.239016965312658;-0.20556883215022;-0.490013311675284;0.0147123937562128;-0.285835666887806;-0.125570117146879;0.10546902397499;0.475400730062347
HJL_C4_20181026	8990	5638	SSNECFKCGR	10	1	Acetyl (Protein N-term),Carbamidomethyl (C),BIOTIN-M	_(ac)SSNEC(bi)FKC(ca)GR_	SSNEC(0.985)FKC(0.015)GR	SSNEC(0.015)FKC(0.985)GR		SSNEC(18.17)FKC(-18.17)GR	SSNEC(-18.17)FKC(18.17)GR		1	1	1	0	P62633-2;P62633;P62633-7;P62633-3;P62633-8;P62633-5;P62633-4;P62633-6	CNBP	Cellular nucleic acid-binding protein	2	CID	ITMS	MULTI-MSMS	2	0	840.85	1679.69	-0.055937	-4.7035e-05	0.36686	54.527	0.00073829	94.85	85.163	18.171	0.98499	2	0	0	0	-1	0	0	0	0	y3;y4;y5;y6;y7;y7-NH3;b3;b4;b6;b8;b9;b3-H2O;b4-H2O;b8-H2O;b6-NH3	277.5;116.7;341;284.8;40.6;20.8;37.2;80.5;38.8;29.8;15.6;64.1;42.2;46.2;32	0.111493793500017;-0.146082251300072;-0.0217601319750429;-0.116848787399931;-0.0228640896373236;-0.402074323949819;-0.0999670605687584;-0.161499940931265;-0.0163607153126577;-0.29760984777522;-0.381370733550284;-0.0931977624937872;-0.182928885043793;-0.400093479387806;-0.157655910562653
HJL_C4_20181026	9051	5688	SSNECFKCGR	10	1	Acetyl (Protein N-term),Carbamidomethyl (C),BIOTIN-M	_(ac)SSNEC(bi)FKC(ca)GR_	SSNEC(0.917)FKC(0.083)GR	SSNEC(0.083)FKC(0.917)GR		SSNEC(10.41)FKC(-10.41)GR	SSNEC(-10.41)FKC(10.41)GR		1	1	1	0	P62633-2;P62633;P62633-7;P62633-3;P62633-8;P62633-5;P62633-4;P62633-6	CNBP	Cellular nucleic acid-binding protein	2	CID	ITMS	MULTI-MSMS	2	1	840.85	1679.69	-0.055937	-4.7035e-05	595.24	54.78	0.0025208	76.679	52.649	10.409	0.91658	2	0	0	0	-1	0	0	0	0	y3;y4;y5;y6;y7;y3-NH3;b3;b4;b8;b9;b3-H2O;b3-NH3;b4-NH3	156.2;48.1;99;172.4;23.1;31;21.9;58.5;27.4;42.6;26.5;51;32.4	-0.132677349078108;-0.206262915362572;-0.115571167131293;-0.144436678024931;-0.189001784949824;-0.167801890031228;-0.00777345705313337;0.104491270006235;0.40368409753728;-0.348533819487784;-0.104458748821912;-0.184804736287504;0.0500796196781153
HJL_C4_20181026	9970	6442	YLAADKDGNVTCEREVPGPDCR	22	2	Carbamidomethyl (C),BIOTIN-M	_YLAADKDGNVTC(bi)EREVPGPDC(ca)R_	YLAADKDGNVTC(0.999)EREVPGPDC(0.001)R	YLAADKDGNVTC(0.001)EREVPGPDC(0.999)R		YLAADKDGNVTC(32.84)EREVPGPDC(-32.84)R	YLAADKDGNVTC(-32.84)EREVPGPDC(32.84)R		0	1	1	0	Q16658	FSCN1	Fascin	3	CID	ITMS	MULTI-MSMS	6	2	972.774	2915.3	0.14184	0.00013798	687.142	58.631	0.0055253	62.556	45.727	32.836	0.99948	2	0	0	0	-1	0	0	0	0	y2;y6;y7;y7-H2O;y9(2+);y16(2+);y17(2+);y19(2+);y20(2+);y21(2+);b2;b3;b5;b6;b7;b8;b12;b7-H2O;b12-NH3;b9(2+);b16(2+);b20(2+)	182;195.7;50.8;64.6;50.9;368.8;483.9;114.4;365.6;30.4;15.9;12.4;26.5;37.7;47.2;71.1;23.4;47.4;14.3;16.2;115.5;215.1	0.202182169509399;-0.127800607218774;0.184143582418756;0.254816689087534;-0.088022630137516;-0.283628402262593;-0.440126385600024;0.0458815164874977;-0.488051823987462;-0.232885068162432;-0.0887697354031047;-0.0465595120562625;0.0325119561812244;0.0605804426312488;0.0726919316624617;-0.224997176768738;-0.245111404850149;-0.0788029304187603;-0.210014998537645;-0.0588016607812278;0.0070953257875316…
HJL_C4_20181026	10004	6470	YLAADKDGNVTCEREVPGPDCR	22	2	Carbamidomethyl (C),BIOTIN-M	_YLAADKDGNVTC(bi)EREVPGPDC(ca)R_	YLAADKDGNVTC(0.994)EREVPGPDC(0.006)R	YLAADKDGNVTC(0.006)EREVPGPDC(0.994)R		YLAADKDGNVTC(22.54)EREVPGPDC(-22.54)R	YLAADKDGNVTC(-22.54)EREVPGPDC(22.54)R		0	1	1	0	Q16658	FSCN1	Fascin	3	CID	ITMS	MULTI-MSMS	1	2	972.774	2915.3	0.14184	0.00013798	-2.63297	58.769	0.012584	54.74	35.696	22.538	0.99446	2	0	0	0	-1	0	0	0	0	y2;y5;y6;y7;y2-NH3;y5-NH3;y12(2+);y15(2+);y16(2+);y17(2+);y18(2+);y20(2+);b2;b3;b4;b5;b6;b7;b8;b13;b7-H2O;b16(2+);b20(2+)	286.9;16.5;178.7;171.1;18.9;18.4;158.6;460.2;273;425.5;309.8;238.3;11.3;23.9;15.8;25.1;27.4;66.5;82.1;19.7;65;227.7;1568.4	0.093570108962524;-0.275229986562522;0.0317452912187264;0.0581670199187556;-0.0626786995687212;-0.245321568531267;-0.2743300984813;-0.267803043262575;0.00726515242490677;-0.232240643412524;-0.350116783662543;-0.0471338552374618;-0.0692690029812297;0.124033749662487;0.102981033556205;0.0852463311812244;-0.224636842525001;-0.190674767556288;-0.342001571299988;0.435177003849958;-0.16846357495001;-0.…
[truncated: 19 more columns]
